# Supplementary material for: Genetic effects on molecular network states explain complex traits
Source: Mol Syst Biol. 2023 Jul 24;19(8):e11493. doi: 10.15252/msb.202211493 (PMC10407735; doi:10.15252/msb.202211493)
Supplement: Supplementary file 3 — Dataset EV1 [file MSB-19-e11493-s008.xlsx]

## Sheet: transcripts
ORF	GO_slim_terms	LMbeta	adj.r.squared	p	q
YAL001C	transcription by RNA polymerase III	0.243104	0.10227	0.000345662	1
YAL002W	protein targeting, endosomal transport	0.170427	0.0456391	0.0134704	1
YAL003W	cytoskeleton organization, regulation of organelle organization, regulation of translation, translational elongation	-0.0963827	0.00841342	0.166281	1
YAL005C	mitochondrion organization, protein targeting, transmembrane transport, proteolysis involved in cellular protein catabolic process, cytoplasmic translation, protein modification by small protein conjugation or removal, protein folding	-0.200123	0.0663735	0.00352884	1
YAL007C	Golgi vesicle transport	0.0190335	-0.00840828	0.785458	1
YAL008W	mitochondrion organization	-0.221998	0.0837731	0.0011483	1
YAL009W	lipid metabolic process, nucleus organization	-0.0699203	0.000121094	0.316289	1
YAL010C	mitochondrion organization, protein targeting, lipid transport	0.262651	0.120897	0.00010189	0.470017
YAL011W	chromatin organization	-0.42219	0.326774	2.78216e-11	1.49402e-07
YAL012W	cellular amino acid metabolic process	-0.151127	0.0339452	0.0289156	1
YAL013W	transcription by RNA polymerase II, chromatin organization, DNA replication, regulation of DNA metabolic process, histone modification, nucleus organization, response to heat	-0.144347	0.03017	0.037106	1
YAL014C	Golgi vesicle transport	0.102876	0.0108512	0.139298	1
YAL015C	response to chemical, mitochondrion organization, DNA repair, regulation of organelle organization, DNA replication, regulation of DNA metabolic process, response to oxidative stress	0.0919375	0.00683602	0.186873	1
YAL016W	mitotic cell cycle, regulation of cell cycle, regulation of organelle organization, organelle fission, chromosome segregation, regulation of translation	0.228852	0.089595	0.000787777	1
YAL017W	carbohydrate metabolic process, protein phosphorylation, generation of precursor metabolites and energy	0.103585	0.0111271	0.136565	1
YAL019W	transcription by RNA polymerase II, DNA repair, chromatin organization, RNA splicing, telomere organization, nucleus organization	-0.123946	0.0198567	0.0742167	1
YAL020C	tRNA processing, RNA modification	-0.0883591	0.00562034	0.204753	1
YAL021C	transcription by RNA polymerase II, mitotic cell cycle, regulation of cell cycle, regulation of translation, RNA catabolic process, DNA replication, regulation of DNA metabolic process, DNA-templated transcription, elongation	-0.0334113	-0.00698745	0.632642	1
YAL022C	transmembrane transport, nucleobase-containing compound transport	0.177793	0.0504719	0.0098479	1
YAL023C	response to chemical, proteolysis involved in cellular protein catabolic process, protein glycosylation	0.00651015	-0.00901105	0.92583	1
YAL024C	mitotic cell cycle, regulation of cell cycle, organelle fission	0.0397209	-0.00611798	0.569761	1
YAL025C	rRNA processing, ribosomal large subunit biogenesis	-0.302601	0.163448	5.85595e-06	0.028864
YAL026C	response to chemical, Golgi vesicle transport, endocytosis, endosomal transport, lipid transport	0.0966285	0.0085028	0.165194	1
YAL027W	DNA repair, regulation of DNA metabolic process	0.199175	0.0656599	0.00369495	1
YAL028W	response to chemical, protein targeting, transmembrane transport, response to osmotic stress	0.292611	0.152244	1.25499e-05	0.0609423
YAL029C	organelle inheritance	0.0894821	0.00599666	0.199014	1
YAL030W	Golgi vesicle transport, endocytosis, organelle fusion, vesicle organization, membrane fusion, exocytosis	-0.0529098	-0.00381594	0.448708	1
YAL031C	chromosome segregation, regulation of protein modification process, protein dephosphorylation	0.263303	0.121544	9.76328e-05	0.451064
YAL032C	mRNA processing, RNA splicing	-0.135757	0.0256366	0.0501969	1
YAL033W	rRNA processing, RNA catabolic process, tRNA processing, sno(s)RNA processing	-0.00724326	-0.00899205	0.917505	1
YAL034W-A	chromosome segregation	-0.129021	0.0222756	0.0629543	1
YAL035W	rRNA processing, cytoplasmic translation, regulation of translation, ribosomal small subunit biogenesis, ribosome assembly, translational initiation	-0.212429	0.0759398	0.00190439	1
YAL036C	cytoplasmic translation, response to starvation	-0.160633	0.0395295	0.0200507	1
YAL038W	nucleobase-containing small molecule metabolic process, carbohydrate metabolic process, monocarboxylic acid metabolic process, generation of precursor metabolites and energy	-0.0671552	-0.000593099	0.335893	1
YAL040C	mitotic cell cycle, regulation of cell cycle, protein phosphorylation, regulation of protein modification process, vacuole organization, organelle fusion	-0.133786	0.0246356	0.0536863	1
YAL041W	response to chemical, mitotic cell cycle, cytoskeleton organization, regulation of cell cycle, organelle fission, cytokinesis	0.175313	0.0488218	0.0109583	1
YAL042W	Golgi vesicle transport	-0.0150425	-0.00866454	0.829673	1
YAL043C	transcription by RNA polymerase II, mRNA processing, tRNA processing, DNA-templated transcription, termination	-0.0483521	-0.00468559	0.488835	1
YAL044C	cellular amino acid metabolic process, peptidyl-amino acid modification, protein maturation	0.283558	0.142416	2.43412e-05	0.116643
YAL044W-A	protein maturation	-0.107861	0.0128309	0.120942	1
YAL046C	protein maturation	-0.0171894	-0.00853415	0.805812	1
YAL047C	mitotic cell cycle, cytoskeleton organization, regulation of cell cycle, organelle fission	-0.0243753	-0.00797135	0.727352	1
YAL048C	mitochondrion organization, regulation of organelle organization, ion transport, organelle inheritance	0.218427	0.0808093	0.00139071	1
YAL051W	transcription by RNA polymerase II, response to chemical, lipid metabolic process, monocarboxylic acid metabolic process	0.0167152	-0.00856444	0.811068	1
YAL053W	response to chemical, lipid metabolic process, transmembrane transport, ion transport, cell wall organization or biogenesis, nucleobase-containing compound transport, protein folding, response to osmotic stress	-0.391252	0.279353	1.26348e-09	6.71032e-06
YAL054C	nucleobase-containing small molecule metabolic process, peptidyl-amino acid modification, monocarboxylic acid metabolic process, histone modification, generation of precursor metabolites and energy, protein acylation	-0.282315	0.14109	2.66038e-05	0.127246
YAL055W	protein targeting, transmembrane transport, protein modification by small protein conjugation or removal, regulation of protein modification process, peroxisome organization	-0.0702442	0.000206637	0.314042	1
YAL056W	transcription by RNA polymerase II, response to chemical, meiotic cell cycle, sporulation, pseudohyphal growth, invasive growth in response to glucose limitation	-0.109069	0.0133249	0.116787	1
YAL058W	response to chemical, proteolysis involved in cellular protein catabolic process, protein folding	0.106613	0.0123267	0.125351	1
YAL059W	ribosomal subunit export from nucleus	-0.191709	0.0601612	0.00526705	1
YAL062W	cellular amino acid metabolic process	-0.0223068	-0.0081533	0.74969	1
YAR002C-A	Golgi vesicle transport	-0.00392173	-0.00906193	0.955279	1
YAR002W	DNA repair, chromatin organization, protein modification by small protein conjugation or removal, peptidyl-amino acid modification, nucleobase-containing compound transport, regulation of protein modification process, response to heat	-0.0744429	0.00135134	0.285854	1
YAR003W	chromatin organization, peptidyl-amino acid modification, telomere organization, histone modification, protein alkylation	0.0466128	-0.00499681	0.504636	1
YAR007C	DNA repair, meiotic cell cycle, regulation of organelle organization, organelle fission, protein modification by small protein conjugation or removal, DNA recombination, DNA replication, telomere organization, regulation of DNA metabolic process	-0.195329	0.0628011	0.00444264	1
YAR008W	RNA splicing, tRNA processing	-0.296667	0.156747	9.24694e-06	0.0451528
YAR014C	cytoskeleton organization, regulation of cell cycle, regulation of organelle organization, regulation of transport, cytokinesis, cell morphogenesis	0.0529799	-0.00380196	0.448106	1
YAR015W	nucleobase-containing small molecule metabolic process	0.14623	0.0312014	0.0346556	1
YAR018C	chromosome segregation, protein phosphorylation	-0.00627742	-0.00901666	0.928474	1
YAR019C	mitotic cell cycle, cytoskeleton organization, regulation of cell cycle, meiotic cell cycle, organelle fission, sporulation, cytokinesis	-0.0091674	-0.00893255	0.895701	1
YAR033W	vesicle organization	0.171244	0.0461646	0.0130186	1
YAR042W	endocytosis, lipid transport, exocytosis	-0.154781	0.0360511	0.0251779	1
YBL002W	chromatin organization	0.0154502	-0.00864111	0.825129	1
YBL003C	DNA repair, chromatin organization	0.142445	0.0291423	0.0397256	1
YBL004W	rRNA processing, ribosomal small subunit biogenesis	-0.183026	0.0540298	0.00782414	1
YBL005W	transcription by RNA polymerase II, response to chemical	0.149191	0.0328494	0.0310808	1
YBL006C	transcription by RNA polymerase II, chromatin organization, DNA-templated transcription, elongation	0.0898604	0.0061245	0.197107	1
YBL007C	cytoskeleton organization, regulation of organelle organization, endocytosis	0.114568	0.015642	0.0992626	1
YBL008W	transcription by RNA polymerase II, chromatin organization, DNA-templated transcription, elongation, transcription by RNA polymerase III	-0.0580936	-0.00273169	0.405399	1
YBL009W	mitotic cell cycle, regulation of cell cycle	-0.201373	0.0673188	0.00332025	1
YBL011W	lipid metabolic process	-0.118923	0.0175582	0.086909	1
YBL013W	tRNA processing, RNA modification	-0.231644	0.0920181	0.000673256	1
YBL014C	transcription by RNA polymerase I	-0.175346	0.0488438	0.0109427	1
YBL015W	monocarboxylic acid metabolic process	-0.189418	0.0585156	0.0058569	1
YBL016W	response to chemical, regulation of transport, invasive growth in response to glucose limitation, transposition	0.0612047	-0.00203235	0.380635	1
YBL017C	mitochondrion organization, protein targeting	0.111474	0.0143241	0.10885	1
YBL018C	RNA catabolic process, tRNA processing, sno(s)RNA processing	0.062554	-0.0017177	0.370186	1
YBL019W	DNA repair	0.0427684	-0.00564429	0.540481	1
YBL020W	lipid transport	-0.2088	0.0730589	0.00229329	1
YBL021C	transcription by RNA polymerase II, response to chemical, cellular respiration	-0.166241	0.0429835	0.0160081	1
YBL022C	mitochondrion organization, proteolysis involved in cellular protein catabolic process, regulation of DNA metabolic process	0.0196269	-0.00836505	0.778938	1
YBL023C	mitotic cell cycle, DNA repair, regulation of organelle organization, DNA recombination, DNA replication, cellular response to DNA damage stimulus	-0.0255998	-0.00785604	0.714235	1
YBL024W	response to chemical, regulation of translation, tRNA processing, RNA modification, response to oxidative stress	-0.177647	0.0503744	0.00991027	1
YBL025W	transcription by RNA polymerase I	0.0976477	0.00887591	0.160741	1
YBL026W	mRNA processing, RNA splicing	-0.0578802	-0.00277833	0.407132	1
YBL027W	cytoplasmic translation	0.0145496	-0.00869202	0.835173	1
YBL030C	transmembrane transport, ion transport, nucleobase-containing compound transport, cellular respiration	-0.375142	0.256088	7.54578e-09	3.97135e-05
YBL031W	mitotic cell cycle, cytoskeleton organization, organelle fission, chromosome segregation	0.0621622	-0.00180975	0.373201	1
YBL032W	RNA catabolic process, telomere organization	0.0279991	-0.00761372	0.688776	1
YBL033C	vitamin metabolic process	-0.0776195	0.00226153	0.265684	1
YBL034C	mitotic cell cycle, cytoskeleton organization, organelle fission, chromosome segregation, organelle assembly	0.00398467	-0.00906099	0.954562	1
YBL035C	DNA replication, telomere organization	-0.0366584	-0.00655873	0.599915	1
YBL038W	mitochondrial translation	-0.138013	0.0268004	0.0464351	1
YBL039C	lipid metabolic process, nucleobase-containing small molecule metabolic process	-0.223316	0.0848782	0.00106909	1
YBL040C	Golgi vesicle transport	0.287867	0.147055	1.7817e-05	0.0859669
YBL041W	proteolysis involved in cellular protein catabolic process	-0.186158	0.056209	0.00679696	1
YBL042C	transmembrane transport, nucleobase-containing compound transport	-0.24916	0.107887	0.000239521	1
YBL045C	cellular respiration	-0.224023	0.0854748	0.00102862	1
YBL046W	regulation of cell cycle, cellular response to DNA damage stimulus	-0.144997	0.0305246	0.0362439	1
YBL047C	response to chemical, regulation of cell cycle, endocytosis, cytokinesis	0.140385	0.0280446	0.0427356	1
YBL050W	Golgi vesicle transport, vacuole organization, organelle fusion, vesicle organization, membrane fusion	0.0940455	0.00757477	0.176887	1
YBL051C	mitotic cell cycle, regulation of cell cycle, cellular response to DNA damage stimulus	0.0473547	-0.00486545	0.497864	1
YBL052C	chromatin organization, peptidyl-amino acid modification, telomere organization, histone modification, protein acylation	0.0561584	-0.0031483	0.421271	1
YBL054W	transcription by RNA polymerase II	-0.286562	0.145642	1.95961e-05	0.0943942
YBL055C	response to chemical, response to oxidative stress	-0.0906148	0.00638105	0.193344	1
YBL056W	regulation of cell cycle, protein phosphorylation, regulation of protein modification process	-0.00843595	-0.00895681	0.903982	1
YBL057C	proteolysis involved in cellular protein catabolic process	0.00648389	-0.00901169	0.926128	1
YBL058W	response to chemical, meiotic cell cycle, proteolysis involved in cellular protein catabolic process, chromosome segregation, carbohydrate metabolic process, organelle assembly, sporulation, vacuole organization, generation of precursor metabolites and energy	-0.0588995	-0.00255403	0.398894	1
YBL059C-A	mitochondrion organization	-0.00908077	-0.00893553	0.896682	1
YBL060W	lipid metabolic process	0.0109248	-0.00886602	0.875854	1
YBL061C	cell wall organization or biogenesis	0.272277	0.1306	5.35868e-05	0.25159
YBL063W	mitotic cell cycle, cytoskeleton organization, organelle fission, chromosome segregation, organelle assembly	0.126912	0.0212588	0.0674518	1
YBL064C	response to chemical, response to oxidative stress	-0.22091	0.0828649	0.00121773	1
YBL068W	cell wall organization or biogenesis	-0.076666	0.00198432	0.271635	1
YBL069W	protein targeting	-0.0833041	0.00398525	0.232053	1
YBL071W-A	cytoplasmic translation, regulation of translation, peptidyl-amino acid modification, tRNA processing, RNA modification, translational elongation	-0.0764192	0.00191314	0.273189	1
YBL072C	rRNA processing, cytoplasmic translation, ribosomal small subunit biogenesis	0.0376848	-0.00641495	0.58973	1
YBL074C	mRNA processing, RNA splicing	0.0372462	-0.00647688	0.594073	1
YBL075C	protein targeting, transmembrane transport, proteolysis involved in cellular protein catabolic process, protein folding	-0.384925	0.270099	2.5882e-09	1.37071e-05
YBL076C	tRNA aminoacylation for protein translation	0.299599	0.160042	7.38921e-06	0.0362515
YBL078C	mitochondrion organization, protein targeting, Golgi vesicle transport, organelle assembly, vacuole organization, membrane fusion	-0.0274795	-0.00766804	0.694261	1
YBL079W	chromatin organization, chromosome segregation, nucleus organization	-0.0794463	0.00280219	0.254534	1
YBL080C	cellular amino acid metabolic process, mitochondrial translation	0.14769	0.0320097	0.0328523	1
YBL082C	lipid metabolic process, protein glycosylation	-0.0715239	0.000548469	0.305266	1
YBL084C	proteolysis involved in cellular protein catabolic process, protein modification by small protein conjugation or removal	-0.0534224	-0.00371325	0.444314	1
YBL085W	cytoskeleton organization, organelle fusion, vesicle organization, cell budding, membrane fusion, exocytosis	0.186467	0.0564258	0.00670251	1
YBL087C	cytoplasmic translation	0.0719065	0.00065189	0.302674	1
YBL088C	DNA repair, telomere organization, protein phosphorylation, cellular response to DNA damage stimulus	0.11999	0.0180385	0.0840776	1
YBL089W	transmembrane transport	0.296362	0.156407	9.46325e-06	0.0461712
YBL090W	mitochondrial translation, translational initiation	0.0474952	-0.00484034	0.496586	1
YBL091C	lipid metabolic process, protein maturation	0.0185153	-0.00844495	0.791164	1
YBL091C-A	lipid metabolic process	0.215613	0.0785074	0.00161358	1
YBL092W	cytoplasmic translation	0.0327184	-0.00707379	0.639722	1
YBL093C	transcription by RNA polymerase II, DNA-templated transcription, initiation	-0.294389	0.15421	1.09849e-05	0.0534306
YBL097W	mitotic cell cycle, organelle fission, chromosome segregation	0.0487509	-0.00461262	0.485249	1
YBL098W	nucleobase-containing small molecule metabolic process, cellular amino acid metabolic process	0.287668	0.146839	1.80784e-05	0.0871921
YBL099W	nucleobase-containing small molecule metabolic process	-0.245364	0.10435	0.000301799	1
YBL101C	endocytosis	0.109707	0.0135875	0.114642	1
YBL102W	endosomal transport	0.207806	0.072279	0.00241157	1
YBL103C	transcription by RNA polymerase II, response to chemical, mitochondrion organization	0.248898	0.107642	0.000243393	1
YBL105C	mitotic cell cycle, cytoskeleton organization, regulation of organelle organization, cell wall organization or biogenesis, regulation of translation, RNA catabolic process, organelle assembly, cytokinesis	0.0649858	-0.00113327	0.351802	1
YBL106C	Golgi vesicle transport, exocytosis	0.243011	0.102184	0.000347607	1
YBR001C	oligosaccharide metabolic process	-0.191323	0.0598822	0.00536268	1
YBR002C	lipid metabolic process, Golgi vesicle transport, protein glycosylation	0.00116614	-0.00908835	0.986696	1
YBR004C	lipid metabolic process, protein lipidation	-0.0975522	0.0088408	0.161154	1
YBR006W	response to chemical, cellular amino acid metabolic process, monocarboxylic acid metabolic process, response to oxidative stress	-0.0321075	-0.00714841	0.645991	1
YBR008C	response to chemical, transmembrane transport	0.306586	0.168022	4.27989e-06	0.0212368
YBR009C	chromatin organization, meiotic cell cycle, peptidyl-amino acid modification, histone modification, sporulation, protein alkylation	-0.0240337	-0.00800251	0.731026	1
YBR010W	DNA repair, chromatin organization, meiotic cell cycle, cellular ion homeostasis, sporulation, cellular respiration	-0.0367962	-0.00653965	0.598543	1
YBR014C	response to chemical, response to oxidative stress	-0.216851	0.0795163	0.00151183	1
YBR015C	protein glycosylation	-0.261814	0.12007	0.000107601	0.495719
YBR017C	mitotic cell cycle, organelle fission	0.0214003	-0.00822796	0.759546	1
YBR020W	response to chemical, carbohydrate metabolic process	0.00919649	-0.00893154	0.895372	1
YBR021W	transmembrane transport	-0.247327	0.106172	0.000267939	1
YBR022W	RNA splicing, tRNA processing	0.227762	0.0886571	0.000837129	1
YBR023C	meiotic cell cycle, cell wall organization or biogenesis, sporulation	0.0124098	-0.00880072	0.859143	1
YBR024W	response to chemical, response to oxidative stress	0.0368479	-0.00653249	0.598029	1
YBR025C	response to heat	-0.0520753	-0.00398103	0.455914	1
YBR026C	lipid metabolic process, monocarboxylic acid metabolic process, cellular respiration	-0.25586	0.114263	0.000157698	0.718628
YBR028C	peptidyl-amino acid modification, protein phosphorylation	0.0215957	-0.00821213	0.757418	1
YBR029C	lipid metabolic process	-0.261382	0.119644	0.000110669	0.509188
YBR030W	peptidyl-amino acid modification, protein alkylation	-0.123442	0.0196217	0.0754187	1
YBR031W	cytoplasmic translation	0.0730268	0.000957841	0.295166	1
YBR034C	transcription by RNA polymerase II, peptidyl-amino acid modification, nucleobase-containing compound transport, DNA-templated transcription, elongation, protein alkylation, DNA-templated transcription, termination, vitamin metabolic process	-0.332179	0.198827	4.99107e-07	0.00254645
YBR035C	vitamin metabolic process	0.312397	0.174801	2.68264e-06	0.0134105
YBR036C	lipid metabolic process, cellular ion homeostasis	0.00311545	-0.00907262	0.964467	1
YBR037C	response to chemical, mitochondrion organization, response to oxidative stress	0.0569302	-0.00298385	0.414898	1
YBR038W	mitotic cell cycle, cytoskeleton organization, cytokinesis	0.184357	0.0549512	0.00737203	1
YBR039W	nucleobase-containing small molecule metabolic process	-0.39079	0.278671	1.33242e-09	7.07513e-06
YBR041W	lipid metabolic process, proteolysis involved in cellular protein catabolic process, monocarboxylic acid metabolic process, lipid transport	0.241772	0.101053	0.000374207	1
YBR042C	lipid metabolic process	0.150467	0.0335698	0.0296393	1
YBR043C	meiotic cell cycle, transmembrane transport, cell wall organization or biogenesis, sporulation, amino acid transport	0.347979	0.219076	1.16955e-07	0.000605126
YBR044C	mitochondrion organization	0.21848	0.0808525	0.00138683	1
YBR045C	meiotic cell cycle, cell wall organization or biogenesis, regulation of protein modification process, sporulation, protein dephosphorylation	0.111129	0.0141794	0.109962	1
YBR046C	response to chemical, response to oxidative stress	0.0146957	-0.00868397	0.833542	1
YBR048W	rRNA processing, cytoplasmic translation, ribosomal small subunit biogenesis, ribosome assembly	0.0397427	-0.00611471	0.569548	1
YBR049C	transcription by RNA polymerase II, DNA-templated transcription, initiation, transcription by RNA polymerase I, DNA-templated transcription, termination	-0.176822	0.049823	0.0102703	1
YBR050C	regulation of protein modification process, protein dephosphorylation	-0.141147	0.0284487	0.0416012	1
YBR055C	mRNA processing, RNA splicing	-0.0147568	-0.00868058	0.83286	1
YBR057C	meiotic cell cycle, DNA replication, RNA modification, pseudohyphal growth	-0.162765	0.0408285	0.0184209	1
YBR058C	lipid metabolic process, proteolysis involved in cellular protein catabolic process, carbohydrate metabolic process	-0.146678	0.0314486	0.0340936	1
YBR058C-A	lipid metabolic process	0.204219	0.0694938	0.00288592	1
YBR059C	endocytosis, regulation of transport	0.234534	0.094557	0.000570973	1
YBR060C	chromatin organization, peptidyl-amino acid modification, DNA replication, telomere organization, histone modification, protein alkylation	-0.193323	0.0613318	0.00488408	1
YBR061C	cytoplasmic translation, tRNA processing, RNA modification	-0.236815	0.0965827	0.000500557	1
YBR065C	mRNA processing, RNA splicing	-0.236706	0.096485	0.000503746	1
YBR066C	transcription by RNA polymerase II, response to chemical, pseudohyphal growth, response to osmotic stress	0.140347	0.0280244	0.0427934	1
YBR067C	cell wall organization or biogenesis	0.0226272	-0.00812618	0.746216	1
YBR068C	transmembrane transport, amino acid transport	0.185529	0.0557684	0.00699309	1
YBR069C	transmembrane transport, ion transport, amino acid transport	-0.102446	0.0106849	0.140974	1
YBR070C	lipid metabolic process, protein glycosylation	-0.0939312	0.00753429	0.177419	1
YBR072W	protein folding, response to heat	-0.285853	0.144878	2.06299e-05	0.0992916
YBR073W	DNA repair, meiotic cell cycle, organelle fission, chromosome segregation, DNA recombination	-0.235236	0.095178	0.0005484	1
YBR078W	cell wall organization or biogenesis	-0.0231275	-0.00808304	0.740801	1
YBR079C	cytoplasmic translation, translational initiation	-0.0466987	-0.00498171	0.503849	1
YBR080C	Golgi vesicle transport, organelle assembly, vacuole organization, organelle fusion, vesicle organization, membrane fusion	0.180043	0.0519894	0.0089271	1
YBR081C	chromatin organization, peptidyl-amino acid modification, histone modification, protein acylation	0.0589273	-0.00254786	0.398671	1
YBR082C	response to chemical, proteolysis involved in cellular protein catabolic process, protein modification by small protein conjugation or removal	-0.0232299	-0.00807409	0.739695	1
YBR083W	transcription by RNA polymerase II, pseudohyphal growth, invasive growth in response to glucose limitation, transposition	0.069109	-9.14483e-05	0.321963	1
YBR084C-A	cytoplasmic translation	-0.00858135	-0.00895215	0.902335	1
YBR084W	vitamin metabolic process	-0.211866	0.0754897	0.00196051	1
YBR085W	transmembrane transport, ion transport, cellular respiration	0.301055	0.16169	6.60337e-06	0.0324556
YBR086C	lipid metabolic process	-0.0127572	-0.00878425	0.855242	1
YBR087W	chromosome segregation, DNA replication	0.0684627	-0.000258993	0.326529	1
YBR088C	mitotic cell cycle, DNA repair, chromatin organization, meiotic cell cycle, organelle fission, chromosome segregation, DNA replication, telomere organization, regulation of DNA metabolic process	-0.243397	0.102538	0.000339678	1
YBR089C-A	transcription by RNA polymerase II, chromatin organization, DNA-templated transcription, elongation, DNA-templated transcription, initiation, transcription by RNA polymerase III	0.0334444	-0.00698328	0.632305	1
YBR091C	mitochondrion organization, protein targeting	0.0482472	-0.00470468	0.489781	1
YBR092C	vitamin metabolic process	-0.0365652	-0.00657159	0.600844	1
YBR093C	response to starvation	0.0616252	-0.00193502	0.377359	1
YBR095C	transcription by RNA polymerase II, chromatin organization, nucleus organization, invasive growth in response to glucose limitation	-0.138233	0.0269149	0.0460812	1
YBR097W	transcription by RNA polymerase II, protein targeting, DNA-templated transcription, elongation, vacuole organization, organelle inheritance	0.246713	0.1056	0.000278138	1
YBR098W	DNA repair, regulation of cell cycle, meiotic cell cycle, organelle fission, chromosome segregation, DNA recombination, regulation of DNA metabolic process, cellular response to DNA damage stimulus	0.246848	0.105726	0.000275855	1
YBR101C	response to chemical, proteolysis involved in cellular protein catabolic process	-0.180983	0.0526289	0.00856553	1
YBR102C	Golgi vesicle transport, mRNA processing, RNA splicing, exocytosis	0.259226	0.11753	0.000127209	0.583637
YBR103W	regulation of cell cycle, meiotic cell cycle, regulation of organelle organization, organelle fission	0.119822	0.0179624	0.0845192	1
YBR104W	transmembrane transport	0.394358	0.283951	8.81942e-10	4.68929e-06
YBR105C	protein targeting, proteolysis involved in cellular protein catabolic process, carbohydrate metabolic process	-0.309206	0.171063	3.47214e-06	0.0172739
YBR106W	protein targeting, protein maturation	-0.083074	0.00391311	0.233353	1
YBR107C	mitotic cell cycle, meiotic cell cycle, organelle fission, chromosome segregation, sporulation	0.0542557	-0.00354416	0.437221	1
YBR108W	cytoskeleton organization, regulation of organelle organization	0.341628	0.210824	2.12096e-07	0.00109039
YBR109C	lipid metabolic process, cytoskeleton organization, endocytosis, vacuole organization, organelle fusion, nucleus organization, cell budding	0.0234265	-0.00805681	0.737572	1
YBR110W	lipid metabolic process, protein glycosylation	0.226604	0.087666	0.000892617	1
YBR111W-A	transcription by RNA polymerase II, protein modification by small protein conjugation or removal, RNA catabolic process, peptidyl-amino acid modification, nucleobase-containing compound transport, histone modification, DNA-templated transcription, elongation, protein alkylation	0.0849474	0.00450621	0.222912	1
YBR112C	transcription by RNA polymerase II, chromatin organization, cellular response to DNA damage stimulus	0.0815153	0.00342971	0.242298	1
YBR114W	DNA repair, proteolysis involved in cellular protein catabolic process	-0.404805	0.299682	2.5355e-10	1.35396e-06
YBR117C	generation of precursor metabolites and energy	-0.473066	0.412597	1.37975e-14	7.4603e-11
YBR118W	cytoskeleton organization, nucleobase-containing compound transport, translational elongation	0.0438429	-0.00546893	0.530337	1
YBR119W	mRNA processing, RNA splicing	0.244156	0.103236	0.000324562	1
YBR120C	mitochondrion organization, regulation of translation, mitochondrial translation	0.0256012	-0.00785591	0.71422	1
YBR121C	mitochondrial translation, DNA-templated transcription, termination, tRNA aminoacylation for protein translation	-0.0383765	-0.00631581	0.58291	1
YBR122C	mitochondrial translation	0.0319398	-0.00716866	0.647716	1
YBR123C	transcription by RNA polymerase III	0.0177365	-0.00849814	0.799759	1
YBR125C	protein dephosphorylation	0.103942	0.0112668	0.135204	1
YBR126C	response to chemical, carbohydrate metabolic process, oligosaccharide metabolic process	0.00161815	-0.00908598	0.98154	1
YBR127C	transmembrane transport, cellular ion homeostasis, organelle assembly	0.0446425	-0.00533562	0.522852	1
YBR128C	protein targeting	0.108332	0.0130228	0.119309	1
YBR129C	lipid metabolic process	-0.0799417	0.00295095	0.251566	1
YBR130C	organelle inheritance	0.252722	0.111255	0.000192106	0.868705
YBR131W	protein targeting	0.130145	0.0228246	0.0606582	1
YBR132C	transmembrane transport, ion transport, regulation of transport	0.0498973	-0.00439952	0.475021	1
YBR133C	mitotic cell cycle, regulation of cell cycle	0.375188	0.256153	7.50841e-09	3.95243e-05
YBR135W	transcription by RNA polymerase II, mitotic cell cycle, regulation of cell cycle	-0.162908	0.0409162	0.0183159	1
YBR136W	meiotic cell cycle, organelle fission, DNA recombination, DNA replication, telomere organization, protein phosphorylation, regulation of DNA metabolic process, cellular respiration, cellular response to DNA damage stimulus	0.0349375	-0.00679089	0.617166	1
YBR137W	protein targeting	0.076071	0.00181309	0.275393	1
YBR139W	protein maturation	0.145176	0.0306225	0.0360096	1
YBR142W	rRNA processing, ribosomal large subunit biogenesis	-0.255666	0.114076	0.000159644	0.7267
YBR143C	DNA-templated transcription, termination	-0.0898662	0.00612648	0.197078	1
YBR145W	cellular amino acid metabolic process, generation of precursor metabolites and energy	0.476897	0.419453	7.17794e-15	3.88255e-11
YBR146W	mitochondrial translation	-0.0106589	-0.00887683	0.878852	1
YBR147W	transmembrane transport, amino acid transport	0.158961	0.0385223	0.021415	1
YBR148W	meiotic cell cycle, sporulation	0.0599555	-0.00231753	0.390466	1
YBR149W	carbohydrate metabolic process	-0.100352	0.00988499	0.149359	1
YBR152W	mRNA processing, RNA splicing	-0.12914	0.0223335	0.0627079	1
YBR153W	vitamin metabolic process	-0.0791814	0.002723	0.256131	1
YBR154C	transcription by RNA polymerase II, transcription by RNA polymerase I, transcription by RNA polymerase III	-0.196936	0.063989	0.00411515	1
YBR155W	protein folding	-0.323525	0.188135	1.06038e-06	0.00536762
YBR156C	cytoskeleton organization, regulation of cell cycle, chromosome segregation, protein phosphorylation, cytokinesis	0.119604	0.0178641	0.0850937	1
YBR158W	mitotic cell cycle, regulation of cell cycle, regulation of organelle organization, organelle fission, proteolysis involved in cellular protein catabolic process, chromosome segregation	0.195244	0.0627382	0.0044607	1
YBR159W	lipid metabolic process, monocarboxylic acid metabolic process	0.163245	0.0411235	0.0180699	1
YBR160W	transcription by RNA polymerase II, mitotic cell cycle, lipid metabolic process, DNA repair, cytoskeleton organization, regulation of cell cycle, meiotic cell cycle, regulation of organelle organization, organelle fission, Golgi vesicle transport, chromosome segregation, mRNA processing, DNA recombination, carbohydrate metabolic process, DNA replication, telomere organization, regulation of DNA m…	-0.104284	0.0114011	0.133909	1
YBR161W	lipid metabolic process	0.0524798	-0.00390133	0.452413	1
YBR163W	mitochondrion organization	-0.0326755	-0.00707907	0.640161	1
YBR164C	protein targeting, Golgi vesicle transport, organelle assembly, endocytosis, vacuole organization	0.0323295	-0.00712146	0.64371	1
YBR165W	protein modification by small protein conjugation or removal	0.0410059	-0.00592251	0.557324	1
YBR166C	cellular amino acid metabolic process	0.132859	0.0241697	0.0553959	1
YBR167C	rRNA processing, RNA catabolic process, tRNA processing, sno(s)RNA processing	0.109777	0.0136167	0.114406	1
YBR168W	peroxisome organization	0.0929462	0.00718743	0.182045	1
YBR169C	proteolysis involved in cellular protein catabolic process, protein folding	-0.23056	0.0910735	0.000715787	1
YBR170C	response to chemical, mitotic cell cycle, cytoskeleton organization, proteolysis involved in cellular protein catabolic process, RNA catabolic process, DNA replication, regulation of DNA metabolic process	-0.0627578	-0.00166957	0.368623	1
YBR171W	protein targeting, transmembrane transport	-0.0690049	-0.000118533	0.322695	1
YBR172C	Golgi vesicle transport	-0.218185	0.0806101	0.00140872	1
YBR173C	proteolysis involved in cellular protein catabolic process, cellular response to DNA damage stimulus	0.0299197	-0.00740412	0.668642	1
YBR175W	chromatin organization, regulation of cell cycle, meiotic cell cycle, peptidyl-amino acid modification, telomere organization, histone modification, protein alkylation	0.0252213	-0.00789228	0.718281	1
YBR176W	monocarboxylic acid metabolic process, vitamin metabolic process	0.246064	0.104998	0.000289304	1
YBR177C	lipid metabolic process, monocarboxylic acid metabolic process	-0.106186	0.0121552	0.126889	1
YBR179C	mitochondrion organization, organelle fusion	-0.0527077	-0.00385617	0.450448	1
YBR181C	rRNA processing, cytoplasmic translation, ribosomal small subunit biogenesis	0.0320861	-0.007151	0.64621	1
YBR182C	transcription by RNA polymerase II	0.00467158	-0.00904979	0.94674	1
YBR183W	lipid metabolic process	0.0675296	-0.000498087	0.333194	1
YBR185C	mitochondrion organization, regulation of translation, mitochondrial translation	0.00730778	-0.00899028	0.916773	1
YBR187W	transmembrane transport, ion transport, cellular ion homeostasis	0.00235711	-0.00908044	0.973112	1
YBR188C	mRNA processing, RNA splicing	-0.164059	0.0416254	0.0174883	1
YBR189W	rRNA processing, regulation of translation, ribosomal small subunit biogenesis	0.0720215	0.000683059	0.301898	1
YBR191W	cytoplasmic translation	0.0357657	-0.00668056	0.608837	1
YBR192W	mitochondrion organization, transmembrane transport, ion transport, nucleobase-containing compound transport	0.0470705	-0.00491603	0.500453	1
YBR193C	transcription by RNA polymerase II	0.190632	0.0593854	0.00553732	1
YBR195C	chromatin organization	-0.0326144	-0.0070866	0.640788	1
YBR196C	nucleobase-containing small molecule metabolic process, carbohydrate metabolic process, monocarboxylic acid metabolic process, generation of precursor metabolites and energy	0.08578	0.00477406	0.218379	1
YBR198C	transcription by RNA polymerase II, chromatin organization, peptidyl-amino acid modification, histone modification, DNA-templated transcription, initiation, protein acylation	-0.102887	0.0108558	0.139252	1
YBR199W	protein glycosylation	-0.0027381	-0.00907678	0.968768	1
YBR200W	regulation of organelle organization, vacuole organization, organelle fusion, cell morphogenesis	0.0406168	-0.00598236	0.561076	1
YBR201W	response to chemical, proteolysis involved in cellular protein catabolic process	0.139885	0.0277804	0.043495	1
YBR202W	DNA repair, chromatin organization, DNA recombination, DNA replication, telomere organization	-0.0047553	-0.0090483	0.945787	1
YBR205W	protein glycosylation	0.175014	0.0486249	0.011099	1
YBR207W	transmembrane transport, ion transport, endocytosis	0.0811897	0.00332988	0.244196	1
YBR210W	Golgi vesicle transport	0.161761	0.0402146	0.0191737	1
YBR211C	chromosome segregation	-0.00616775	-0.00901923	0.92972	1
YBR212W	mitochondrion organization, regulation of translation, RNA catabolic process	-0.01091	-0.00886663	0.876021	1
YBR214W	endocytosis	0.0903101	0.00627719	0.194858	1
YBR215W	transcription by RNA polymerase II, mitotic cell cycle, chromatin organization, DNA-templated transcription, elongation	-0.00838059	-0.00895857	0.904609	1
YBR217W	mitochondrion organization, protein targeting, organelle assembly, vacuole organization, protein lipidation	0.120781	0.0183972	0.0820272	1
YBR218C	carbohydrate metabolic process	0.396616	0.287316	6.76978e-10	3.60355e-06
YBR221C	nucleobase-containing small molecule metabolic process, monocarboxylic acid metabolic process	-0.0365498	-0.00657371	0.600997	1
YBR223C	DNA repair	0.172199	0.0467829	0.0125067	1
YBR227C	mitochondrion organization, protein targeting, transmembrane transport, regulation of protein modification process, protein folding	0.181135	0.0527325	0.00850836	1
YBR228W	DNA replication	0.0143786	-0.00870134	0.837084	1
YBR229C	cell wall organization or biogenesis, carbohydrate metabolic process	0.143659	0.0297971	0.0380352	1
YBR230C	mitochondrion organization, protein targeting	-0.318115	0.181593	1.67452e-06	0.00841949
YBR231C	chromatin organization	-0.345714	0.216115	1.44889e-07	0.000747625
YBR233W	cytoskeleton organization, regulation of cell cycle, regulation of organelle organization, chromosome segregation, telomere organization	-0.0861487	0.00489353	0.216392	1
YBR233W-A	cytoskeleton organization, regulation of cell cycle, regulation of organelle organization, chromosome segregation	-0.103209	0.0109806	0.138009	1
YBR234C	cytoskeleton organization, regulation of organelle organization	0.16123	0.0398911	0.0195829	1
YBR235W	transmembrane transport	0.131601	0.0235427	0.0577867	1
YBR236C	mRNA processing	0.0640398	-0.00136326	0.358884	1
YBR237W	mRNA processing, RNA splicing	-0.104361	0.0114312	0.133621	1
YBR238C	cellular respiration	-0.02435	-0.00797368	0.727625	1
YBR239C	transcription by RNA polymerase II, response to chemical	0.0190029	-0.00841048	0.785795	1
YBR240C	transcription by RNA polymerase II, vitamin metabolic process	-0.0628722	-0.00164249	0.367747	1
YBR241C	transmembrane transport	-0.179121	0.051365	0.00929499	1
YBR242W	nucleobase-containing small molecule metabolic process	-0.253505	0.112002	0.00018292	0.828992
YBR243C	cellular respiration, protein glycosylation	-0.0254272	-0.00787263	0.716079	1
YBR244W	response to chemical, response to oxidative stress	-0.0441991	-0.00540984	0.526996	1
YBR245C	transcription by RNA polymerase II, chromatin organization, chromosome segregation, DNA-templated transcription, elongation, DNA-templated transcription, initiation, transcription by RNA polymerase I, DNA-templated transcription, termination	-0.173118	0.0473811	0.0120308	1
YBR246W	cytoplasmic translation, regulation of translation, peptidyl-amino acid modification, endosomal transport, translational elongation	-0.11232	0.014681	0.106159	1
YBR247C	rRNA processing, nucleobase-containing compound transport, ribosomal small subunit biogenesis	-0.23396	0.0940499	0.000590087	1
YBR248C	cellular amino acid metabolic process	0.382218	0.266186	3.49636e-09	1.84747e-05
YBR250W	meiotic cell cycle	0.197625	0.0645015	0.00398142	1
YBR251W	mitochondrial translation	-0.041405	-0.00586054	0.553488	1
YBR252W	nucleobase-containing small molecule metabolic process	-0.090218	0.00624584	0.195317	1
YBR253W	transcription by RNA polymerase II	0.167617	0.0438492	0.0151316	1
YBR254C	Golgi vesicle transport	0.232152	0.0924616	0.000654159	1
YBR256C	vitamin metabolic process	0.38333	0.26779	3.09125e-09	1.63496e-05
YBR257W	rRNA processing, RNA catabolic process, tRNA processing, sno(s)RNA processing	-0.147888	0.0321203	0.0326132	1
YBR258C	peptidyl-amino acid modification, histone modification, protein alkylation	0.218861	0.081167	0.00135894	1
YBR260C	cytoskeleton organization, response to osmotic stress	0.166936	0.0434197	0.0155602	1
YBR261C	cytoplasmic translation, peptidyl-amino acid modification, protein alkylation	0.0368093	-0.00653784	0.598412	1
YBR262C	mitochondrion organization	0.0402193	-0.00604291	0.564922	1
YBR265W	lipid metabolic process	-0.275303	0.133722	4.35321e-05	0.205428
YBR267W	mitotic cell cycle, ribosomal large subunit biogenesis, cell budding	-0.296659	0.156739	9.25223e-06	0.0451694
YBR268W	mitochondrial translation	0.00613625	-0.00901996	0.930078	1
YBR269C	mitochondrion organization	-0.155837	0.0366691	0.0241777	1
YBR271W	regulation of translation	-0.262805	0.12105	0.000100869	0.465509
YBR272C	DNA repair	0.25494	0.113377	0.000167138	0.759643
YBR273C	proteolysis involved in cellular protein catabolic process, sporulation	0.0640192	-0.00136825	0.35904	1
YBR274W	regulation of cell cycle, DNA replication, regulation of DNA metabolic process, cellular response to DNA damage stimulus	0.0219123	-0.00818617	0.753975	1
YBR275C	mitotic cell cycle, DNA repair, chromatin organization, regulation of cell cycle, DNA replication, telomere organization, regulation of DNA metabolic process	-0.152976	0.0350048	0.0269688	1
YBR276C	DNA replication	0.0244359	-0.00796578	0.726702	1
YBR278W	DNA repair, DNA replication	0.00453268	-0.0090522	0.948321	1
YBR279W	transcription by RNA polymerase II, mitotic cell cycle, mitochondrion organization, DNA repair, chromatin organization, rRNA processing, regulation of organelle organization, mRNA processing, protein modification by small protein conjugation or removal, DNA recombination, peptidyl-amino acid modification, protein phosphorylation, regulation of DNA metabolic process, regulation of protein modifica…	-0.216138	0.0789349	0.00156966	1
YBR280C	proteolysis involved in cellular protein catabolic process	0.115151	0.0158944	0.0975331	1
YBR282W	mitochondrial translation	-0.00877199	-0.00894592	0.900176	1
YBR283C	protein targeting	0.0412791	-0.00588015	0.554696	1
YBR288C	protein targeting, Golgi vesicle transport	0.0501879	-0.00434471	0.472447	1
YBR289W	transcription by RNA polymerase II, response to chemical, DNA repair, chromatin organization, DNA recombination, invasive growth in response to glucose limitation	-0.11548	0.0160373	0.0965681	1
YBR290W	protein targeting, proteolysis involved in cellular protein catabolic process, ion transport	0.00948764	-0.00892129	0.89208	1
YBR291C	transmembrane transport, ion transport	0.0718738	0.000643037	0.302894	1
YBR293W	transmembrane transport, amino acid transport	0.128153	0.021855	0.0647752	1
YBR295W	transmembrane transport, ion transport, cellular ion homeostasis	0.227212	0.0881862	0.000863055	1
YCL001W	Golgi vesicle transport	-0.0702852	0.00021748	0.313759	1
YCL004W	lipid metabolic process	0.15262	0.0347997	0.0273349	1
YCL005W	lipid metabolic process, transmembrane transport, cell wall organization or biogenesis, cellular ion homeostasis	0.0803168	0.00306423	0.249335	1
YCL005W-A	transmembrane transport, cell wall organization or biogenesis, cellular ion homeostasis	0.0662863	-0.000811581	0.342209	1
YCL008C	protein targeting, proteolysis involved in cellular protein catabolic process, ion transport, protein modification by small protein conjugation or removal, nucleobase-containing compound transport, regulation of protein modification process	0.176644	0.0497047	0.0103493	1
YCL009C	cellular amino acid metabolic process	0.339514	0.208111	2.57644e-07	0.00132197
YCL010C	transcription by RNA polymerase II, peptidyl-amino acid modification, histone modification, protein acylation	-0.023763	-0.00802689	0.733943	1
YCL011C	RNA catabolic process, nucleobase-containing compound transport, telomere organization	-0.116921	0.0166681	0.0924287	1
YCL014W	mitotic cell cycle, cytokinesis, cell budding	-0.0168889	-0.00855344	0.809142	1
YCL016C	mitotic cell cycle, organelle fission, chromosome segregation	0.165939	0.0427943	0.0162065	1
YCL017C	cellular ion homeostasis, tRNA processing, RNA modification	-0.0236503	-0.00803696	0.735157	1
YCL024W	mitotic cell cycle, cytoskeleton organization, regulation of cell cycle, protein phosphorylation, organelle assembly, cell budding	-0.0735851	0.00111207	0.291471	1
YCL025C	transmembrane transport, ion transport, amino acid transport	0.133201	0.0243412	0.0547598	1
YCL026C-A	response to chemical, lipid metabolic process, monocarboxylic acid metabolic process, response to oxidative stress	0.250035	0.10871	0.000226955	1
YCL027W	cell morphogenesis	0.244779	0.10381	0.000312634	1
YCL029C	mitotic cell cycle, cytoskeleton organization, regulation of organelle organization, organelle fission, chromosome segregation, organelle fusion, nucleus organization	0.0375269	-0.00643732	0.591291	1
YCL030C	cellular amino acid metabolic process	0.43843	0.353109	2.98967e-12	1.61203e-08
YCL031C	rRNA processing, ribosomal small subunit biogenesis, ribosome assembly	-0.179504	0.0516239	0.00914062	1
YCL032W	response to chemical, response to osmotic stress	-0.107661	0.0127495	0.121642	1
YCL033C	response to chemical, response to oxidative stress	-0.0949894	0.007911	0.172545	1
YCL034W	cytoskeleton organization, endocytosis	-0.00437342	-0.00905487	0.950135	1
YCL035C	response to chemical, response to oxidative stress	-0.160452	0.0394197	0.0201951	1
YCL037C	regulation of translation	-0.148183	0.0322848	0.0322608	1
YCL038C	transmembrane transport, amino acid transport	-0.0577791	-0.00280036	0.407954	1
YCL039W	proteolysis involved in cellular protein catabolic process, carbohydrate metabolic process	0.0987401	0.00928014	0.156069	1
YCL040W	transmembrane transport, nucleobase-containing small molecule metabolic process, carbohydrate metabolic process, monocarboxylic acid metabolic process, generation of precursor metabolites and energy, carbohydrate transport	-0.00596786	-0.0090238	0.931993	1
YCL043C	response to chemical, proteolysis involved in cellular protein catabolic process, protein folding	0.00513369	-0.00904125	0.94148	1
YCL044C	proteolysis involved in cellular protein catabolic process	-0.159821	0.0390391	0.0207036	1
YCL045C	protein folding	0.0784351	0.00250135	0.260666	1
YCL047C	response to chemical, proteolysis involved in cellular protein catabolic process, nucleobase-containing small molecule metabolic process, pseudohyphal growth, invasive growth in response to glucose limitation	0.428525	0.336927	1.18912e-11	6.39748e-08
YCL050C	nucleobase-containing small molecule metabolic process	0.101147	0.0101868	0.146132	1
YCL051W	cell wall organization or biogenesis, protein phosphorylation, regulation of protein modification process	0.0959783	0.00826683	0.168082	1
YCL052C	response to chemical, lipid metabolic process, proteolysis involved in cellular protein catabolic process, protein maturation, protein lipidation	0.240805	0.100173	0.000396277	1
YCL054W	rRNA processing, ribosomal large subunit biogenesis, RNA modification	-0.269022	0.12728	6.67986e-05	0.312016
YCL055W	transcription by RNA polymerase II, meiotic cell cycle, organelle fusion, nucleus organization	0.21362	0.0768958	0.00179047	1
YCL056C	peroxisome organization	0.0900392	0.00618511	0.196211	1
YCL057C-A	mitochondrion organization	-0.255508	0.113924	0.000161248	0.733518
YCL058C	transcription by RNA polymerase II, response to chemical, cellular ion homeostasis	-0.176168	0.0493884	0.0105635	1
YCL058W-A	transcription by RNA polymerase II, response to chemical	-0.21086	0.0746879	0.00206458	1
YCL059C	rRNA processing, ribosomal small subunit biogenesis	-0.241707	0.100994	0.000375653	1
YCL061C	mitotic cell cycle, DNA repair, chromatin organization, regulation of cell cycle, organelle fission, chromosome segregation, DNA replication, telomere organization, regulation of DNA metabolic process, cellular response to DNA damage stimulus	-0.122679	0.019268	0.0772674	1
YCL063W	vacuole organization, organelle inheritance	0.112725	0.0148526	0.104891	1
YCL064C	cellular amino acid metabolic process	-0.126972	0.0212871	0.0673219	1
YCR002C	mitotic cell cycle, cytoskeleton organization, organelle fission, organelle assembly, sporulation, cytokinesis	0.304421	0.16553	5.07815e-06	0.0251013
YCR003W	mitochondrial translation	0.151845	0.034355	0.028146	1
YCR008W	response to chemical, mitotic cell cycle, peptidyl-amino acid modification, cellular ion homeostasis, endocytosis, regulation of transport, protein maturation	-0.107655	0.0127471	0.121663	1
YCR009C	cytoskeleton organization, endocytosis, response to osmotic stress, response to starvation	0.0861338	0.00488868	0.216472	1
YCR011C	transmembrane transport	-0.0466589	-0.00498872	0.504214	1
YCR012W	nucleobase-containing small molecule metabolic process, carbohydrate metabolic process, monocarboxylic acid metabolic process, generation of precursor metabolites and energy	0.081081	0.00329665	0.244832	1
YCR014C	DNA repair	-0.0743476	0.00132462	0.286475	1
YCR015C	ion transport	-0.0987368	0.00927892	0.156082	1
YCR017C	lipid metabolic process, cell wall organization or biogenesis, protein lipidation	0.332942	0.199783	4.66404e-07	0.00238239
YCR020C	protein maturation, protein acylation, vitamin metabolic process	0.0872392	0.00524979	0.210593	1
YCR020C-A	protein maturation, protein acylation	0.108801	0.0132145	0.117702	1
YCR020W-B	transcription by RNA polymerase II, chromatin organization, DNA-templated transcription, elongation	0.0230858	-0.00808667	0.741253	1
YCR024C	mitochondrial translation, tRNA aminoacylation for protein translation	0.153621	0.035377	0.0263172	1
YCR026C	nucleobase-containing small molecule metabolic process, response to starvation	-0.309435	0.17133	3.40892e-06	0.0169662
YCR027C	transmembrane transport, ion transport, endosomal transport, amino acid transport	-0.105442	0.0118586	0.129601	1
YCR028C	mitochondrion organization, transmembrane transport, regulation of organelle organization, ion transport, DNA replication, regulation of DNA metabolic process, endocytosis	0.0729729	0.00094301	0.295525	1
YCR028C-A	mitochondrion organization, regulation of organelle organization, DNA replication, regulation of DNA metabolic process	-0.170059	0.0454026	0.0136788	1
YCR030C	cytoskeleton organization	0.00572714	-0.0090291	0.93473	1
YCR031C	rRNA processing, cytoplasmic translation, ribosomal small subunit biogenesis, ribosome assembly	0.0684409	-0.000264612	0.326684	1
YCR032W	cell wall organization or biogenesis	0.0080343	-0.00896928	0.908533	1
YCR034W	lipid metabolic process, monocarboxylic acid metabolic process, endosomal transport	-0.0548824	-0.00341528	0.43193	1
YCR035C	rRNA processing, mRNA processing, regulation of translation, RNA catabolic process, sno(s)RNA processing	-0.135758	0.0256372	0.0501951	1
YCR036W	carbohydrate metabolic process	0.0578612	-0.00278247	0.407286	1
YCR037C	transmembrane transport, ion transport, regulation of transport	-0.0596137	-0.00239454	0.393182	1
YCR038C	mitotic cell cycle, cytokinesis, cell budding	0.175108	0.0486867	0.0110546	1
YCR042C	transcription by RNA polymerase II, DNA-templated transcription, initiation	-0.0170484	-0.00854325	0.807374	1
YCR044C	lipid metabolic process, cellular ion homeostasis, protein lipidation	0.346868	0.217622	1.29941e-07	0.000671144
YCR046C	mitochondrial translation	-0.105802	0.012002	0.128283	1
YCR047C	rRNA processing, ribosomal small subunit biogenesis, RNA modification, ribosomal subunit export from nucleus	-0.357212	0.231345	4.77686e-08	0.000248779
YCR048W	lipid metabolic process	0.238251	0.0978677	0.000460432	1
YCR052W	transcription by RNA polymerase II, chromatin organization, DNA-templated transcription, elongation	0.157397	0.0375898	0.0227624	1
YCR053W	cellular amino acid metabolic process	0.399848	0.292167	4.61437e-10	2.45853e-06
YCR057C	rRNA processing, ribosomal small subunit biogenesis	-0.223853	0.0853307	0.00103826	1
YCR059C	protein phosphorylation, regulation of protein modification process	0.0741746	0.00127619	0.287604	1
YCR060W	protein folding	0.125395	0.0205373	0.0708474	1
YCR063W	mitotic cell cycle, mRNA processing, RNA splicing, cytokinesis	0.0173991	-0.00852048	0.80349	1
YCR065W	transcription by RNA polymerase II, response to chemical, mitochondrion organization, cytoskeleton organization, response to oxidative stress	-0.226886	0.0879069	0.000878802	1
YCR066W	DNA repair, protein modification by small protein conjugation or removal	-0.0282964	-0.00758218	0.685644	1
YCR067C	regulation of organelle organization, Golgi vesicle transport, regulation of transport, vesicle organization	0.220578	0.0825885	0.00123968	1
YCR068W	lipid metabolic process, vesicle organization, protein maturation	0.0661377	-0.00084866	0.343297	1
YCR071C	mitochondrial translation	0.114515	0.0156188	0.0994233	1
YCR072C	ribosomal large subunit biogenesis, ribosome assembly	-0.297107	0.157239	8.94267e-06	0.0437118
YCR073C	response to chemical, protein phosphorylation, response to osmotic stress	0.238329	0.0979376	0.000458342	1
YCR073W-A	nucleobase-containing compound transport	-0.0284382	-0.00756703	0.684153	1
YCR075C	ion transport, amino acid transport	0.168402	0.0443458	0.014651	1
YCR077C	cytoplasmic translation, regulation of translation, RNA catabolic process, organelle assembly, translational initiation	0.0474818	-0.00484275	0.496709	1
YCR079W	mitochondrion organization, regulation of organelle organization, protein dephosphorylation	-0.10874	0.0131897	0.117909	1
YCR081W	transcription by RNA polymerase II, response to chemical	-0.0138033	-0.0087319	0.843518	1
YCR082W	peptidyl-amino acid modification, histone modification, protein acylation	-0.061863	-0.00187969	0.375515	1
YCR083W	response to chemical, response to oxidative stress	-0.340817	0.209781	2.28583e-07	0.001174
YCR084C	transcription by RNA polymerase II, response to chemical, chromatin organization, cellular response to DNA damage stimulus, invasive growth in response to glucose limitation	-0.0880609	0.00552123	0.206296	1
YCR086W	chromatin organization, meiotic cell cycle, organelle fission, chromosome segregation, nucleus organization	-0.0280246	-0.00761103	0.688507	1
YCR088W	cytoskeleton organization, regulation of organelle organization	0.0178794	-0.00848855	0.79818	1
YCR089W	invasive growth in response to glucose limitation, cell morphogenesis	0.244299	0.103367	0.000321795	1
YCR091W	response to chemical, protein phosphorylation, lipid transport	0.069101	-9.35357e-05	0.322019	1
YCR092C	DNA repair, meiotic cell cycle, DNA recombination, DNA replication, regulation of DNA metabolic process	0.01919	-0.00839701	0.783737	1
YCR093W	transcription by RNA polymerase II, response to chemical, regulation of cell cycle, regulation of organelle organization, regulation of translation, RNA catabolic process, organelle assembly, DNA-templated transcription, elongation, pseudohyphal growth	-0.0470715	-0.00491584	0.500443	1
YCR094W	endocytosis, endosomal transport, lipid transport	-0.0279279	-0.00762123	0.689526	1
YCR098C	transmembrane transport, ion transport	-0.0179244	-0.00848552	0.797683	1
YCR102C	response to chemical	0.206862	0.0715416	0.00252899	1
YCR106W	response to chemical	0.308134	0.169815	3.78351e-06	0.0188116
YDL002C	DNA repair, chromatin organization, DNA recombination, telomere organization	-0.0606331	-0.00216357	0.385114	1
YDL003W	mitotic cell cycle, DNA repair, organelle fission, chromosome segregation, DNA recombination, cellular response to DNA damage stimulus	-0.160183	0.0392572	0.0204107	1
YDL004W	nucleobase-containing small molecule metabolic process	-0.309114	0.170956	3.49778e-06	0.017398
YDL005C	transcription by RNA polymerase II, DNA-templated transcription, initiation	-0.184579	0.0551059	0.00729875	1
YDL006W	response to chemical, mitochondrion organization, RNA splicing, tRNA processing, organelle inheritance, protein dephosphorylation	0.249377	0.108091	0.00023634	1
YDL007W	proteolysis involved in cellular protein catabolic process, RNA catabolic process	-0.100271	0.00985415	0.149693	1
YDL008W	proteolysis involved in cellular protein catabolic process, protein modification by small protein conjugation or removal	0.127602	0.0215897	0.0659523	1
YDL010W	response to chemical, response to oxidative stress	0.00364824	-0.00906583	0.958395	1
YDL013W	proteolysis involved in cellular protein catabolic process, protein modification by small protein conjugation or removal, peptidyl-amino acid modification, telomere organization, cellular response to DNA damage stimulus	-0.2187	0.0810341	0.00137066	1
YDL014W	rRNA processing, histone modification, RNA modification, protein alkylation, sno(s)RNA processing	-0.222111	0.0838673	0.00114132	1
YDL015C	lipid metabolic process, monocarboxylic acid metabolic process	-0.141659	0.0287214	0.040853	1
YDL017W	mitotic cell cycle, DNA repair, regulation of cell cycle, meiotic cell cycle, regulation of organelle organization, organelle fission, chromosome segregation, DNA recombination, DNA replication, protein phosphorylation	-0.182227	0.0534802	0.00810698	1
YDL019C	endocytosis, lipid transport, exocytosis	0.183792	0.0545593	0.00756104	1
YDL020C	transcription by RNA polymerase II, response to chemical, DNA repair, regulation of DNA metabolic process	-0.200081	0.0663416	0.00353611	1
YDL022W	response to chemical, protein targeting, transmembrane transport, response to osmotic stress, peroxisome organization	-0.152573	0.0347725	0.0273837	1
YDL024C	pseudohyphal growth, invasive growth in response to glucose limitation	-0.20993	0.0739511	0.00216507	1
YDL028C	mitotic cell cycle, cytoskeleton organization, regulation of cell cycle, regulation of organelle organization, organelle fission, chromosome segregation, organelle assembly	-0.0438551	-0.00546692	0.530223	1
YDL029W	mitochondrion organization, cytoskeleton organization, meiotic cell cycle, protein targeting, cell wall organization or biogenesis, sporulation, organelle inheritance	0.14874	0.0325962	0.0316043	1
YDL030W	mRNA processing, RNA splicing	-0.138664	0.0271397	0.0453946	1
YDL031W	rRNA processing, ribosomal large subunit biogenesis	-0.311804	0.174103	2.81513e-06	0.0140616
YDL033C	tRNA processing, RNA modification	0.15568	0.0365772	0.0243239	1
YDL035C	response to chemical, pseudohyphal growth, invasive growth in response to glucose limitation	0.0630758	-0.00159416	0.366192	1
YDL036C	tRNA processing, RNA modification	0.107666	0.0127515	0.121625	1
YDL040C	protein maturation, protein acylation	0.0582209	-0.00270379	0.404367	1
YDL042C	DNA repair, chromatin organization, chromosome segregation, DNA recombination, DNA replication, telomere organization, regulation of DNA metabolic process, nucleus organization	-0.486912	0.437642	1.22177e-15	6.61834e-12
YDL043C	mRNA processing, RNA splicing	-0.235361	0.0952892	0.000544454	1
YDL044C	mRNA processing, mitochondrial translation	-0.171195	0.0461335	0.0130449	1
YDL045C	nucleobase-containing small molecule metabolic process	0.0164177	-0.00858301	0.814369	1
YDL045W-A	mitochondrial translation	0.118429	0.0173372	0.0882457	1
YDL046W	lipid transport	-0.108319	0.0130175	0.119354	1
YDL047W	response to chemical, mitotic cell cycle, DNA repair, cytoskeleton organization, regulation of organelle organization, cell wall organization or biogenesis, tRNA processing, RNA modification, response to oxidative stress	-0.358162	0.232626	4.34755e-08	0.000226551
YDL049C	carbohydrate metabolic process	-0.340354	0.209187	2.38529e-07	0.00122485
YDL051W	tRNA processing	-0.239222	0.0987417	0.000434979	1
YDL052C	lipid metabolic process	0.294853	0.154726	1.06071e-05	0.051646
YDL055C	cell wall organization or biogenesis, nucleobase-containing small molecule metabolic process, protein glycosylation	-0.0568506	-0.00300092	0.415553	1
YDL056W	mitotic cell cycle	-0.0701103	0.000171214	0.31497	1
YDL058W	Golgi vesicle transport, organelle fusion, vesicle organization, membrane fusion	0.0511533	-0.00416037	0.46395	1
YDL059C	mitochondrion organization, DNA repair, DNA recombination, telomere organization, regulation of DNA metabolic process	-0.00725098	-0.00899184	0.917418	1
YDL060W	rRNA processing, ribosomal small subunit biogenesis	-0.22246	0.0841599	0.00111993	1
YDL061C	cytoplasmic translation	0.0403567	-0.00602204	0.563591	1
YDL063C	ribosomal large subunit biogenesis	-0.180002	0.0519616	0.00894317	1
YDL064W	mitotic cell cycle, cytoskeleton organization, organelle fission, chromosome segregation, protein modification by small protein conjugation or removal, peptidyl-amino acid modification	-0.188814	0.0580853	0.00602176	1
YDL065C	protein targeting, organelle inheritance, peroxisome organization	-0.289963	0.149337	1.52754e-05	0.0738565
YDL066W	cellular amino acid metabolic process	0.381135	0.264628	3.93942e-09	2.08001e-05
YDL067C	cellular respiration	-0.149526	0.0330378	0.030697	1
YDL069C	mitochondrion organization, regulation of translation, mitochondrial translation	0.326314	0.191549	8.34364e-07	0.00423857
YDL070W	chromatin organization	-0.0911625	0.00656867	0.190645	1
YDL073W	response to chemical, protein phosphorylation, regulation of protein modification process, response to osmotic stress	0.0280848	-0.00760467	0.687873	1
YDL074C	transcription by RNA polymerase II, mitotic cell cycle, DNA repair, chromatin organization, regulation of cell cycle, meiotic cell cycle, protein modification by small protein conjugation or removal, DNA recombination, DNA replication, telomere organization, regulation of DNA metabolic process, histone modification, cellular response to DNA damage stimulus	0.0153409	-0.00864745	0.826346	1
YDL075W	cytoplasmic translation	0.0611877	-0.00203625	0.380767	1
YDL076C	transcription by RNA polymerase I	0.250772	0.109406	0.000216855	0.977584
YDL077C	vacuole organization, organelle fusion, vesicle organization, membrane fusion	0.225768	0.0869536	0.000934751	1
YDL078C	lipid metabolic process, monocarboxylic acid metabolic process	-0.116146	0.0163279	0.094637	1
YDL079C	protein phosphorylation	-0.0897409	0.00608406	0.197708	1
YDL080C	transcription by RNA polymerase II, vitamin metabolic process	0.436366	0.349707	4.00746e-12	2.15922e-08
YDL081C	cytoplasmic translation, protein phosphorylation, regulation of protein modification process	-0.00759475	-0.00898222	0.913517	1
YDL082W	cytoplasmic translation	0.0945667	0.00776002	0.17448	1
YDL083C	rRNA processing, cytoplasmic translation, ribosomal small subunit biogenesis	0.0619695	-0.00185484	0.37469	1
YDL084W	transcription by RNA polymerase II, DNA repair, chromatin organization, mRNA processing, nucleobase-containing compound transport, RNA splicing, telomere organization, DNA-templated transcription, elongation	-0.0757922	0.00173329	0.277166	1
YDL085W	generation of precursor metabolites and energy	-0.352826	0.225477	7.34196e-08	0.000381194
YDL087C	mRNA processing, RNA splicing	0.089315	0.00594039	0.19986	1
YDL088C	nucleobase-containing compound transport, nucleus organization, response to heat	-0.0220605	-0.00817389	0.752364	1
YDL089W	mitotic cell cycle, regulation of cell cycle, organelle fission	0.295878	0.155867	9.81708e-06	0.0478484
YDL091C	protein modification by small protein conjugation or removal, histone modification, endocytosis	0.0990901	0.00941061	0.154593	1
YDL092W	protein targeting, transmembrane transport	-0.0259342	-0.00782357	0.710668	1
YDL093W	protein glycosylation	0.038631	-0.00627888	0.58041	1
YDL095W	response to chemical, proteolysis involved in cellular protein catabolic process, protein glycosylation	0.0227077	-0.0081193	0.745344	1
YDL097C	proteolysis involved in cellular protein catabolic process	-0.0187485	-0.00842857	0.788594	1
YDL098C	mRNA processing, RNA splicing	-0.101585	0.0103539	0.144379	1
YDL099W	Golgi vesicle transport	-0.0563112	-0.00311593	0.420005	1
YDL100C	response to chemical, protein targeting, Golgi vesicle transport, response to heat	0.0922683	0.00695086	0.185279	1
YDL101C	DNA repair, regulation of cell cycle, peptidyl-amino acid modification, DNA replication, protein phosphorylation, regulation of DNA metabolic process, cellular response to DNA damage stimulus	-0.038875	-0.00624325	0.578018	1
YDL102W	DNA repair, RNA catabolic process, DNA replication	-0.24468	0.103718	0.000314513	1
YDL103C	nucleobase-containing small molecule metabolic process	-0.150196	0.0334163	0.0299405	1
YDL104C	tRNA processing, RNA modification	0.188084	0.0575668	0.00622667	1
YDL105W	DNA repair	-0.167452	0.043745	0.0152345	1
YDL106C	transcription by RNA polymerase II, chromatin organization, nucleobase-containing small molecule metabolic process, cellular amino acid metabolic process	-0.0457802	-0.00514176	0.512292	1
YDL107W	mitochondrion organization	0.04128	-0.00588001	0.554688	1
YDL108W	transcription by RNA polymerase II, mRNA processing, protein phosphorylation, DNA-templated transcription, elongation, transcription by RNA polymerase I, response to starvation	0.0378115	-0.00639693	0.588478	1
YDL110C	lipid metabolic process, monocarboxylic acid metabolic process	-0.100064	0.00977591	0.150545	1
YDL111C	rRNA processing, regulation of translation, RNA catabolic process, sno(s)RNA processing	-0.191544	0.0600419	0.00530773	1
YDL112W	tRNA processing, RNA modification	-0.127064	0.0213314	0.0671196	1
YDL113C	mitochondrion organization, protein targeting, Golgi vesicle transport, endosomal transport	0.127323	0.0214555	0.0665561	1
YDL116W	transcription by RNA polymerase II, DNA repair, chromatin organization, nucleobase-containing compound transport, telomere organization, nucleus organization, response to heat	-0.0431605	-0.0055808	0.536768	1
YDL117W	mitotic cell cycle, cytokinesis	0.0799573	0.00295565	0.251473	1
YDL119C	transmembrane transport, ion transport, amino acid transport	0.182615	0.0537465	0.00796864	1
YDL120W	cellular ion homeostasis	0.109687	0.0135792	0.114709	1
YDL122W	protein modification by small protein conjugation or removal, regulation of protein modification process	-0.280873	0.13956	2.94766e-05	0.140751
YDL124W	response to chemical, response to oxidative stress	-0.0524659	-0.00390408	0.452533	1
YDL125C	response to chemical, nucleobase-containing small molecule metabolic process	0.0541475	-0.00356627	0.438139	1
YDL126C	response to chemical, mitotic cell cycle, mitochondrion organization, cytoskeleton organization, regulation of organelle organization, proteolysis involved in cellular protein catabolic process, chromosome segregation, protein modification by small protein conjugation or removal, RNA catabolic process, DNA replication, regulation of DNA metabolic process, regulation of protein modification proces…	-0.0311289	-0.00726502	0.656084	1
YDL127W	cytoskeleton organization, regulation of cell cycle, protein phosphorylation, regulation of protein modification process	0.0296314	-0.00743646	0.671649	1
YDL128W	transmembrane transport, ion transport, cellular ion homeostasis	-0.109538	0.0135177	0.115208	1
YDL130W	cytoplasmic translation, protein phosphorylation, regulation of protein modification process	0.0686395	-0.000213317	0.325276	1
YDL131W	cellular amino acid metabolic process	0.258054	0.116387	0.000137143	0.62784
YDL132W	mitotic cell cycle, proteolysis involved in cellular protein catabolic process	0.0228206	-0.00810961	0.744121	1
YDL133C-A	cytoplasmic translation	0.159454	0.0388181	0.0210048	1
YDL134C	mitotic cell cycle, regulation of organelle organization, regulation of translation, organelle assembly, vacuole organization	0.0964418	0.00843487	0.166019	1
YDL135C	cytoskeleton organization, regulation of organelle organization, vacuole organization, organelle fusion	0.11417	0.0154705	0.100457	1
YDL136W	rRNA processing, cytoplasmic translation, ribosomal large subunit biogenesis	-0.0395056	-0.00615012	0.571857	1
YDL138W	response to chemical	0.365242	0.242276	2.12814e-08	0.00011128
YDL139C	mitotic cell cycle, proteolysis involved in cellular protein catabolic process, chromosome segregation, organelle assembly	0.187551	0.0571898	0.00637999	1
YDL140C	transcription by RNA polymerase II, DNA repair	-0.149197	0.0328527	0.0310741	1
YDL142C	lipid metabolic process, mitochondrion organization, protein targeting, cellular ion homeostasis	0.23112	0.0915611	0.000693509	1
YDL143W	protein folding	-0.137024	0.0262875	0.0480556	1
YDL145C	Golgi vesicle transport	0.134131	0.0248097	0.0530616	1
YDL146W	endocytosis	0.455686	0.382181	2.29755e-13	1.24113e-09
YDL147W	protein modification by small protein conjugation or removal	0.019747	-0.00835614	0.77762	1
YDL148C	rRNA processing, ribosomal small subunit biogenesis	-0.322667	0.18709	1.14087e-06	0.00576368
YDL149W	mitochondrion organization, protein targeting, organelle assembly, vacuole organization	-0.0675407	-0.000495263	0.333115	1
YDL150W	transcription by RNA polymerase III	-0.288054	0.147258	1.75756e-05	0.0848198
YDL153C	rRNA processing, ribosomal small subunit biogenesis	-0.303571	0.164556	5.42837e-06	0.0267999
YDL154W	meiotic cell cycle, organelle fission, DNA recombination	0.180903	0.0525738	0.0085961	1
YDL155W	mitotic cell cycle, cytoskeleton organization, regulation of cell cycle, meiotic cell cycle, regulation of organelle organization, organelle fission, chromosome segregation, protein phosphorylation, regulation of protein modification process, organelle assembly	-0.110053	0.0137311	0.113487	1
YDL156W	regulation of cell cycle, cellular response to DNA damage stimulus	-0.0213788	-0.00822969	0.75978	1
YDL159W	response to chemical, cell wall organization or biogenesis, pseudohyphal growth, invasive growth in response to glucose limitation, transposition	-0.175765	0.0491208	0.0107481	1
YDL160C	regulation of organelle organization, regulation of translation, RNA catabolic process, organelle assembly, cellular response to DNA damage stimulus, pseudohyphal growth, translational elongation	0.0501368	-0.00435438	0.472899	1
YDL160C-A	cellular response to DNA damage stimulus	0.0856119	0.00471979	0.219288	1
YDL161W	cytoskeleton organization, endocytosis	0.254458	0.112915	0.000172289	0.781847
YDL164C	mitotic cell cycle, DNA repair, DNA recombination, DNA replication	-0.16833	0.0443006	0.014694	1
YDL165W	transcription by RNA polymerase II, response to chemical, regulation of cell cycle, protein modification by small protein conjugation or removal, regulation of translation, RNA catabolic process, DNA-templated transcription, elongation	0.0275643	-0.00765925	0.693365	1
YDL166C	response to chemical, rRNA processing, ribosomal small subunit biogenesis, response to oxidative stress	-0.220242	0.0823097	0.00126222	1
YDL168W	response to chemical, cellular amino acid metabolic process	-0.0565421	-0.00306683	0.418096	1
YDL170W	transcription by RNA polymerase II, response to chemical, cellular amino acid metabolic process, monocarboxylic acid metabolic process	0.405818	0.301229	2.23987e-10	1.19676e-06
YDL171C	cellular amino acid metabolic process	0.196935	0.0639885	0.00411526	1
YDL174C	monocarboxylic acid metabolic process	0.00877203	-0.00894592	0.900176	1
YDL175C	RNA catabolic process, tRNA processing, RNA modification	0.277386	0.135892	3.76674e-05	0.17843
YDL176W	cytoskeleton organization	0.0992407	0.00946691	0.153961	1
YDL178W	monocarboxylic acid metabolic process	0.0738417	0.00118335	0.289783	1
YDL179W	mitotic cell cycle	0.166864	0.0433741	0.0156064	1
YDL182W	DNA repair, cellular amino acid metabolic process	0.1995	0.0659045	0.00363714	1
YDL183C	transmembrane transport, ion transport	0.0914753	0.00667629	0.189116	1
YDL184C	cytoplasmic translation	0.195944	0.0632546	0.00431465	1
YDL185W	cellular ion homeostasis	0.0256988	-0.00784648	0.713179	1
YDL188C	mitotic cell cycle, regulation of organelle organization, regulation of translation, organelle assembly, vacuole organization	0.169531	0.0450649	0.0139821	1
YDL189W	carbohydrate metabolic process	0.0424468	-0.00569593	0.543535	1
YDL190C	response to chemical, proteolysis involved in cellular protein catabolic process, protein modification by small protein conjugation or removal, regulation of protein modification process	0.278584	0.137147	3.46395e-05	0.164468
YDL191W	rRNA processing, cytoplasmic translation, ribosomal large subunit biogenesis	0.0127532	-0.00878444	0.855286	1
YDL192W	regulation of organelle organization, Golgi vesicle transport	0.0500363	-0.00437335	0.473789	1
YDL193W	lipid metabolic process, protein glycosylation	-0.0126285	-0.0087904	0.856686	1
YDL194W	response to chemical, regulation of cell cycle, meiotic cell cycle, transmembrane transport, regulation of organelle organization, organelle fission, carbohydrate transport	-0.0451393	-0.00525157	0.518227	1
YDL195W	Golgi vesicle transport, vesicle organization	0.0893669	0.00595784	0.199597	1
YDL197C	chromatin organization	-0.0262788	-0.00778966	0.706997	1
YDL198C	mitochondrion organization, transmembrane transport, nucleobase-containing compound transport, cellular ion homeostasis	0.446742	0.366972	8.92011e-13	4.81329e-09
YDL199C	transmembrane transport	0.185308	0.0556134	0.00706342	1
YDL200C	DNA repair	-0.178024	0.0506266	0.00974979	1
YDL201W	tRNA processing, RNA modification	-0.213952	0.0771631	0.00175985	1
YDL202W	mitochondrial translation	-0.0207524	-0.00827942	0.766615	1
YDL203C	cell wall organization or biogenesis	-0.0492012	-0.0045295	0.481218	1
YDL204W	organelle inheritance, peroxisome organization	-0.366134	0.243506	1.94179e-08	0.000101556
YDL207W	regulation of translation, nucleobase-containing compound transport, translational initiation	-0.110432	0.0138883	0.112237	1
YDL208W	rRNA processing, RNA modification	-0.184513	0.0550599	0.00732047	1
YDL209C	mRNA processing, RNA splicing	-0.360185	0.235364	3.5528e-08	0.000185314
YDL210W	transmembrane transport, ion transport, amino acid transport	-0.0459305	-0.0051158	0.510907	1
YDL212W	Golgi vesicle transport, protein folding, vesicle organization	-0.135621	0.0255668	0.0504326	1
YDL213C	ribosomal small subunit biogenesis	-0.229713	0.0903397	0.00075066	1
YDL214C	transcription by RNA polymerase II	-0.264687	0.122921	8.91431e-05	0.412911
YDL216C	response to chemical, lipid metabolic process, protein modification by small protein conjugation or removal	0.303163	0.16409	5.60434e-06	0.0276462
YDL217C	mitochondrion organization, protein targeting	0.0191456	-0.00840022	0.784225	1
YDL219W	cellular amino acid metabolic process	0.086217	0.00491569	0.216026	1
YDL220C	regulation of organelle organization, telomere organization, regulation of DNA metabolic process	0.0864865	0.00500339	0.214584	1
YDL222C	meiotic cell cycle, cell wall organization or biogenesis, sporulation	-0.373752	0.254126	8.75222e-09	4.59666e-05
YDL223C	cell morphogenesis	-0.409662	0.307136	1.3918e-10	7.44057e-07
YDL224C	regulation of translation, RNA catabolic process	-0.144768	0.0303998	0.036545	1
YDL225W	mitotic cell cycle, cytoskeleton organization, organelle fission, organelle assembly, cytokinesis	-0.024668	-0.0079443	0.72421	1
YDL226C	cytoskeleton organization, Golgi vesicle transport	0.118518	0.0173766	0.0880058	1
YDL229W	rRNA processing, cytoplasmic translation, protein folding, response to starvation, ribosomal subunit export from nucleus, translational elongation	0.0188518	-0.00842125	0.787457	1
YDL230W	pseudohyphal growth, invasive growth in response to glucose limitation	0.301263	0.161926	6.49783e-06	0.0319563
YDL231C	endocytosis	-0.0627304	-0.00167605	0.368832	1
YDL232W	protein glycosylation	0.177322	0.050157	0.0100507	1
YDL234C	regulation of organelle organization, vacuole organization, organelle fusion	0.0296473	-0.00743469	0.671483	1
YDL235C	response to chemical, response to osmotic stress	0.00803704	-0.0089692	0.908502	1
YDL236W	carbohydrate metabolic process	-0.114817	0.0157494	0.0985226	1
YDL238C	nucleobase-containing small molecule metabolic process	0.182422	0.0536142	0.00803709	1
YDL239C	mitochondrion organization, meiotic cell cycle, cell wall organization or biogenesis, sporulation, organelle inheritance	0.108415	0.0130566	0.119024	1
YDL240W	cell wall organization or biogenesis, carbohydrate metabolic process	0.056199	-0.00313972	0.420935	1
YDL248W	proteolysis involved in cellular protein catabolic process, endosomal transport	0.175865	0.049187	0.0107022	1
YDR001C	response to chemical, oligosaccharide metabolic process	-0.0631146	-0.00158495	0.365896	1
YDR002W	mitotic cell cycle, proteolysis involved in cellular protein catabolic process, nucleobase-containing compound transport	-0.158097	0.0380062	0.0221504	1
YDR004W	DNA repair, meiotic cell cycle, DNA recombination, telomere organization	-0.00833913	-0.00895987	0.905079	1
YDR005C	chromatin organization, transcription by RNA polymerase III	-0.0394283	-0.00616161	0.57261	1
YDR007W	cellular amino acid metabolic process	-0.382521	0.266623	3.38118e-09	1.78729e-05
YDR009W	transcription by RNA polymerase II, response to chemical, carbohydrate metabolic process	-0.0984868	0.00918603	0.157143	1
YDR011W	cellular ion homeostasis	-0.0698523	0.000103186	0.316762	1
YDR012W	cytoplasmic translation	0.0921837	0.00692145	0.185686	1
YDR013W	DNA repair, DNA recombination, DNA replication	-0.0349972	-0.00678302	0.616564	1
YDR014W	mitotic cell cycle, chromatin organization, regulation of cell cycle, meiotic cell cycle, regulation of organelle organization, organelle fission, chromosome segregation	0.0765182	0.00194165	0.272565	1
YDR016C	cytoskeleton organization, regulation of cell cycle, regulation of organelle organization, chromosome segregation	0.369886	0.24871	1.31579e-08	6.89475e-05
YDR017C	carbohydrate metabolic process	-0.290932	0.150397	1.42198e-05	0.0689231
YDR018C	lipid metabolic process	-0.113959	0.0153795	0.101097	1
YDR019C	cellular amino acid metabolic process	0.322828	0.187286	1.12538e-06	0.00568766
YDR021W	rRNA processing, ribosomal small subunit biogenesis	-0.29337	0.153082	1.18579e-05	0.0576411
YDR022C	mitochondrion organization	0.0270258	-0.00771464	0.699064	1
YDR023W	tRNA aminoacylation for protein translation	-0.00629317	-0.00901628	0.928295	1
YDR025W	rRNA processing, cytoplasmic translation, ribosomal small subunit biogenesis, ribosome assembly	0.00655359	-0.00900998	0.925336	1
YDR026C	chromatin organization, nucleus organization, transcription by RNA polymerase I, DNA-templated transcription, termination	0.0368705	-0.00652935	0.597804	1
YDR027C	meiotic cell cycle, Golgi vesicle transport, cell wall organization or biogenesis, sporulation, endosomal transport	0.267499	0.125741	7.39719e-05	0.344709
YDR028C	response to chemical, chromatin organization, response to starvation	0.0231552	-0.00808062	0.740502	1
YDR030C	DNA repair	-0.0811959	0.00333177	0.24416	1
YDR031W	cellular respiration	-0.0784734	0.00251266	0.260432	1
YDR034C	transcription by RNA polymerase II, cellular amino acid metabolic process, transposition	0.280806	0.139489	2.96173e-05	0.141393
YDR034C-D	transposition	0.0590318	-0.00252463	0.397833	1
YDR036C	mitochondrial translation	-0.197431	0.0643569	0.00401868	1
YDR037W	tRNA aminoacylation for protein translation	0.236911	0.0966686	0.000497771	1
YDR038C	transmembrane transport, ion transport	-0.0601652	-0.00227007	0.388805	1
YDR040C	transmembrane transport, ion transport, response to osmotic stress, response to starvation	-0.0932561	0.00729617	0.18058	1
YDR041W	mitochondrial translation	0.0271219	-0.00770484	0.698046	1
YDR043C	transcription by RNA polymerase II, response to chemical, pseudohyphal growth, response to osmotic stress	0.0072208	-0.00899266	0.91776	1
YDR045C	transcription by RNA polymerase III, DNA-templated transcription, termination	-0.139732	0.0277001	0.0437283	1
YDR046C	transmembrane transport, amino acid transport	0.219612	0.081787	0.00130558	1
YDR049W	response to chemical, proteolysis involved in cellular protein catabolic process	-0.171588	0.046387	0.0128321	1
YDR050C	nucleobase-containing small molecule metabolic process, carbohydrate metabolic process, monocarboxylic acid metabolic process, generation of precursor metabolites and energy	0.0902801	0.00626697	0.195007	1
YDR051C	lipid transport	-0.292952	0.15262	1.22345e-05	0.059435
YDR052C	mitotic cell cycle, regulation of cell cycle, meiotic cell cycle, regulation of organelle organization, organelle fission, DNA replication, protein phosphorylation, regulation of DNA metabolic process, regulation of protein modification process	-0.298881	0.159232	7.80851e-06	0.0382617
YDR054C	mitotic cell cycle, proteolysis involved in cellular protein catabolic process, protein modification by small protein conjugation or removal	-0.258607	0.116926	0.000132367	0.60664
YDR055W	cell wall organization or biogenesis	-0.277371	0.135876	3.77074e-05	0.178582
YDR057W	response to chemical, proteolysis involved in cellular protein catabolic process	0.0917225	0.00676165	0.187914	1
YDR058C	lipid metabolic process	-0.0530229	-0.00379337	0.447737	1
YDR059C	protein modification by small protein conjugation or removal	-0.344708	0.214807	1.59242e-07	0.000820575
YDR060W	ribosomal large subunit biogenesis, ribosome assembly	-0.23457	0.0945885	0.000569805	1
YDR062W	lipid metabolic process	0.000203125	-0.00909083	0.997682	1
YDR063W	cytoskeleton organization, regulation of organelle organization	0.278788	0.137361	3.41473e-05	0.162302
YDR064W	rRNA processing, cytoplasmic translation, ribosomal small subunit biogenesis	0.043562	-0.0055152	0.53298	1
YDR065W	mitochondrion organization, cellular ion homeostasis, tRNA processing	0.193454	0.0614276	0.00485401	1
YDR069C	proteolysis involved in cellular protein catabolic process, ion transport, nucleobase-containing compound transport, DNA replication, regulation of DNA metabolic process, endocytosis, vesicle organization	0.200044	0.0663137	0.00354248	1
YDR071C	chromatin organization	0.131585	0.023535	0.0578169	1
YDR072C	lipid metabolic process	-0.214154	0.0773265	0.00174139	1
YDR073W	transcription by RNA polymerase II	-0.0215995	-0.00821181	0.757377	1
YDR074W	oligosaccharide metabolic process	-0.0385073	-0.00629687	0.581625	1
YDR075W	response to chemical, DNA repair, regulation of cell cycle, meiotic cell cycle, regulation of organelle organization, organelle fission, DNA recombination, regulation of DNA metabolic process, cellular response to DNA damage stimulus	-0.3692	0.247754	1.41355e-08	7.40558e-05
YDR076W	DNA repair, meiotic cell cycle, DNA recombination	0.142688	0.0292731	0.0393817	1
YDR077W	mitochondrion organization, cell wall organization or biogenesis	-0.411711	0.310307	1.07635e-10	5.75957e-07
YDR078C	DNA repair, DNA recombination	0.224764	0.0861014	0.000987754	1
YDR079C-A	transcription by RNA polymerase II, DNA repair, protein phosphorylation, DNA-templated transcription, initiation	0.192027	0.0603913	0.00518946	1
YDR079W	mitochondrion organization	-0.000172459	-0.00909085	0.998032	1
YDR080W	protein targeting, vacuole organization, organelle fusion, vesicle organization, protein maturation, membrane fusion	0.315407	0.178361	2.09626e-06	0.0105086
YDR081C	transcription by RNA polymerase II, carbohydrate metabolic process, generation of precursor metabolites and energy, vitamin metabolic process	-0.00602447	-0.00902252	0.931349	1
YDR082W	regulation of organelle organization, telomere organization, regulation of DNA metabolic process	0.0751402	0.00154786	0.281342	1
YDR083W	rRNA processing, ribosomal large subunit biogenesis, RNA modification	-0.320306	0.184229	1.39346e-06	0.00702581
YDR085C	cytoskeleton organization, cell morphogenesis	0.109504	0.0135038	0.115321	1
YDR086C	protein targeting, transmembrane transport	0.0577164	-0.002814	0.408465	1
YDR087C	rRNA processing	-0.25826	0.116588	0.000135345	0.619881
YDR088C	mRNA processing, RNA splicing	-0.181331	0.0528659	0.0084353	1
YDR089W	cellular ion homeostasis	0.225322	0.086574	0.000958002	1
YDR091C	regulation of translation, ribosomal large subunit biogenesis, translational initiation, ribosomal subunit export from nucleus	-0.118488	0.0173634	0.0880858	1
YDR092W	DNA repair, protein targeting, protein modification by small protein conjugation or removal	0.0189549	-0.00841391	0.786323	1
YDR093W	response to chemical, endocytosis, lipid transport	0.0700263	0.000149037	0.315553	1
YDR096W	transcription by RNA polymerase II, lipid metabolic process, histone modification	-0.00110388	-0.00908861	0.987406	1
YDR097C	DNA repair, meiotic cell cycle, DNA replication, regulation of DNA metabolic process	-0.216046	0.07886	0.00157727	1
YDR098C	response to chemical, cytoskeleton organization, cellular ion homeostasis, regulation of protein modification process, histone modification, response to oxidative stress	0.0853428	0.00463309	0.220751	1
YDR099W	regulation of cell cycle, meiotic cell cycle, cell wall organization or biogenesis, protein modification by small protein conjugation or removal, carbohydrate metabolic process, DNA replication, regulation of protein modification process, sporulation, generation of precursor metabolites and energy, cellular response to DNA damage stimulus, pseudohyphal growth	0.0723918	0.000783826	0.299407	1
YDR101C	ribosomal subunit export from nucleus	-0.271879	0.130193	5.50574e-05	0.258219
YDR103W	response to chemical, protein phosphorylation, regulation of protein modification process, invasive growth in response to glucose limitation, transposition	-0.0957799	0.00819514	0.16897	1
YDR104C	meiotic cell cycle, cell wall organization or biogenesis, sporulation	-0.219383	0.0815981	0.00132161	1
YDR106W	mitotic cell cycle	0.151589	0.0342085	0.0284186	1
YDR107C	cellular ion homeostasis, pseudohyphal growth, invasive growth in response to glucose limitation	0.268499	0.126751	6.91841e-05	0.322813
YDR108W	meiotic cell cycle, protein targeting, Golgi vesicle transport, organelle assembly, vacuole organization, vesicle organization	0.301349	0.162023	6.45485e-06	0.0317514
YDR109C	carbohydrate metabolic process	-0.22011	0.0821999	0.0012712	1
YDR110W	chromatin organization, chromosome segregation, DNA recombination, DNA replication, regulation of DNA metabolic process, nucleus organization	-0.194442	0.0621496	0.00463322	1
YDR113C	mitotic cell cycle, DNA repair, regulation of cell cycle, meiotic cell cycle, organelle fission, chromosome segregation, DNA recombination, cellular response to DNA damage stimulus	-0.136232	0.0258798	0.0493856	1
YDR115W	mitochondrial translation	0.0261531	-0.00780208	0.708335	1
YDR116C	mitochondrial translation	0.0989083	0.00934279	0.155358	1
YDR117C	rRNA processing	-0.0722928	0.000756833	0.300071	1
YDR118W	proteolysis involved in cellular protein catabolic process, protein modification by small protein conjugation or removal	0.198925	0.0654723	0.0037399	1
YDR120C	tRNA processing, RNA modification	-0.170559	0.045724	0.0133963	1
YDR121W	DNA repair, chromatin organization, DNA replication	-0.17719	0.0500685	0.0101084	1
YDR122W	response to chemical, regulation of transport, exocytosis	-0.00534035	-0.00903717	0.939129	1
YDR123C	transcription by RNA polymerase II, lipid metabolic process	-0.305648	0.16694	4.61003e-06	0.0228473
YDR126W	cytoskeleton organization, vacuole organization, organelle fusion, regulation of transport, protein acylation, exocytosis, protein lipidation	0.086688	0.00506914	0.21351	1
YDR129C	cytoskeleton organization	0.0134792	-0.00874855	0.847146	1
YDR130C	mitotic cell cycle, cytoskeleton organization, regulation of cell cycle, regulation of organelle organization, organelle fission, chromosome segregation	0.0779124	0.00234737	0.263875	1
YDR131C	proteolysis involved in cellular protein catabolic process	0.29446	0.154289	1.09265e-05	0.0531576
YDR135C	response to chemical, transmembrane transport, ion transport, vacuole organization, organelle fusion	0.0435339	-0.00551981	0.533245	1
YDR137W	endosomal transport	0.190806	0.0595101	0.00549296	1
YDR138W	transcription by RNA polymerase II, DNA repair, mRNA processing, DNA recombination, nucleobase-containing compound transport, DNA-templated transcription, elongation, transcription by RNA polymerase I	0.208365	0.0727175	0.00234434	1
YDR139C	protein modification by small protein conjugation or removal	0.0574619	-0.00286924	0.410541	1
YDR140W	regulation of translation, ribosomal large subunit biogenesis, protein alkylation	0.12777	0.0216706	0.0655907	1
YDR141C	Golgi vesicle transport, endosomal transport, cell morphogenesis	0.22188	0.0836737	0.00115569	1
YDR142C	protein targeting, transmembrane transport, peroxisome organization	-0.06992	0.000121001	0.316291	1
YDR143C	response to chemical, proteolysis involved in cellular protein catabolic process	-0.0710888	0.000431568	0.308232	1
YDR144C	cell wall organization or biogenesis	0.205412	0.0704149	0.00271955	1
YDR145W	transcription by RNA polymerase II, chromatin organization, peptidyl-amino acid modification, histone modification, DNA-templated transcription, initiation, protein acylation	-0.00444154	-0.00905374	0.949359	1
YDR146C	mitotic cell cycle, organelle fission	0.146381	0.0312846	0.0344654	1
YDR147W	lipid metabolic process	0.197138	0.064139	0.00407553	1
YDR148C	cellular respiration	-0.278774	0.137347	3.418e-05	0.162423
YDR150W	mitochondrion organization, cytoskeleton organization, organelle fission, organelle inheritance	-0.134653	0.025074	0.0521279	1
YDR151C	RNA catabolic process, cellular ion homeostasis	-0.128789	0.022163	0.0634366	1
YDR152W	cytoplasmic translation, response to starvation	-0.317098	0.180376	1.82254e-06	0.00915642
YDR153C	Golgi vesicle transport, endosomal transport	-0.105431	0.0118541	0.129643	1
YDR155C	regulation of cell cycle, meiotic cell cycle, regulation of organelle organization, organelle fission, sporulation	-0.250681	0.10932	0.00021808	0.982885
YDR156W	transcription by RNA polymerase I	-0.312372	0.174771	2.68817e-06	0.0134355
YDR158W	cellular amino acid metabolic process	0.418986	0.321694	4.23725e-11	2.27413e-07
YDR159W	mitotic cell cycle, DNA repair, mRNA processing, RNA catabolic process, nucleobase-containing compound transport, ribosomal small subunit biogenesis	0.0691314	-8.56182e-05	0.321805	1
YDR160W	response to chemical	-0.0222261	-0.00816007	0.750566	1
YDR161W	ribosomal large subunit biogenesis, protein folding	-0.243069	0.102238	0.000346393	1
YDR163W	mRNA processing, RNA splicing	-0.0358335	-0.00667141	0.608158	1
YDR164C	regulation of organelle organization, organelle fusion, regulation of transport, vesicle organization, membrane fusion, exocytosis	0.200922	0.0669769	0.00339423	1
YDR165W	tRNA processing, RNA modification	-0.143885	0.0299192	0.0377283	1
YDR166C	Golgi vesicle transport, organelle inheritance, exocytosis	0.192915	0.061035	0.00497847	1
YDR167W	transcription by RNA polymerase II, chromatin organization, peptidyl-amino acid modification, histone modification, DNA-templated transcription, initiation, protein acylation	-0.154316	0.0357805	0.025629	1
YDR168W	response to chemical, cytoskeleton organization, regulation of cell cycle, response to osmotic stress	0.253007	0.111527	0.000188709	0.854096
YDR169C	transcription by RNA polymerase II, response to chemical	-0.105389	0.0118377	0.129794	1
YDR170C	Golgi vesicle transport, organelle assembly, vacuole organization	-0.036729	-0.00654897	0.599212	1
YDR170W-A	transposition	0.325998	0.191162	8.57413e-07	0.00435223
YDR171W	cytoskeleton organization	0.0334334	-0.00698466	0.632417	1
YDR172W	regulation of translation, RNA catabolic process	-0.154066	0.0356354	0.0258743	1
YDR173C	transcription by RNA polymerase II, lipid metabolic process, cellular amino acid metabolic process	0.0230322	-0.00809133	0.741832	1
YDR174W	transcription by RNA polymerase II, chromatin organization, nucleus organization, DNA-templated transcription, initiation, transcription by RNA polymerase I	0.144589	0.0303022	0.0367821	1
YDR175C	mitochondrial translation	0.060277	-0.0022447	0.387921	1
YDR176W	chromatin organization, peptidyl-amino acid modification, histone modification, protein acylation	0.0261709	-0.00780033	0.708146	1
YDR177W	response to chemical, proteolysis involved in cellular protein catabolic process, vesicle organization	-0.102874	0.0108506	0.139304	1
YDR178W	cellular respiration	-0.121553	0.0187496	0.0800645	1
YDR179C	response to chemical, protein modification by small protein conjugation or removal	-0.224324	0.0857286	0.00101187	1
YDR180W	mitotic cell cycle, DNA repair, chromatin organization, organelle fission, chromosome segregation, DNA recombination, nucleus organization	-0.175597	0.0490098	0.0108256	1
YDR181C	chromatin organization, telomere organization	-0.07179	0.000620342	0.303462	1
YDR182W	lipid metabolic process, DNA repair, protein lipidation	0.0307605	-0.00730798	0.6599	1
YDR183W	transcription by RNA polymerase II, protein folding	-0.0394533	-0.0061579	0.572367	1
YDR184C	mitotic cell cycle, cellular ion homeostasis, cytokinesis, cell budding	-0.254769	0.113213	0.000168949	0.767535
YDR185C	mitochondrion organization	-0.00329243	-0.00907048	0.96245	1
YDR188W	protein folding	-0.114892	0.015782	0.098299	1
YDR189W	regulation of organelle organization, Golgi vesicle transport, organelle fusion, regulation of transport, vesicle organization, membrane fusion	-0.0978194	0.00893915	0.16	1
YDR190C	transcription by RNA polymerase II, chromatin organization	-0.271935	0.13025	5.48491e-05	0.257297
YDR191W	lipid metabolic process, DNA repair, chromatin organization, DNA recombination, telomere organization, monocarboxylic acid metabolic process, histone modification, response to starvation	0.0150887	-0.00866192	0.829158	1
YDR192C	response to chemical, nucleobase-containing compound transport, response to osmotic stress, response to heat	-0.0291202	-0.00749306	0.676996	1
YDR194C	RNA splicing, DNA-templated transcription, elongation	0.0277279	-0.0076422	0.691637	1
YDR195W	transcription by RNA polymerase II, mitotic cell cycle, cytoskeleton organization, regulation of cell cycle, regulation of organelle organization, mRNA processing, cytokinesis, sno(s)RNA processing, DNA-templated transcription, termination	-0.28229	0.141064	2.66516e-05	0.127448
YDR196C	nucleobase-containing small molecule metabolic process	0.0666733	-0.000714626	0.339387	1
YDR197W	regulation of translation, mitochondrial translation	-0.0155107	-0.00863758	0.824455	1
YDR198C	peptidyl-amino acid modification, protein alkylation	-0.0375261	-0.00643744	0.591299	1
YDR200C	response to chemical, protein targeting	0.19962	0.0659945	0.00361612	1
YDR201W	cytoskeleton organization, regulation of cell cycle, regulation of organelle organization, chromosome segregation	-0.0248855	-0.00792399	0.721878	1
YDR202C	cellular ion homeostasis	0.101323	0.010254	0.145424	1
YDR205W	transmembrane transport, ion transport, cellular ion homeostasis	0.0222475	-0.00815828	0.750334	1
YDR206W	regulation of translation, DNA recombination, RNA catabolic process	0.0219388	-0.00818398	0.753687	1
YDR207C	transcription by RNA polymerase II, response to chemical, chromatin organization, meiotic cell cycle, pseudohyphal growth	-0.288884	0.148161	1.65378e-05	0.0798775
YDR208W	lipid metabolic process, meiotic cell cycle, sporulation	-0.154755	0.036036	0.0252029	1
YDR211W	regulation of translation, translational initiation	-0.19016	0.0590465	0.00565971	1
YDR212W	protein folding	-0.137006	0.0262784	0.0480847	1
YDR213W	transcription by RNA polymerase II, response to chemical	-0.0381783	-0.00634441	0.584861	1
YDR214W	protein folding	-0.0825723	0.00375652	0.236207	1
YDR216W	transcription by RNA polymerase II, response to chemical, chromatin organization, peroxisome organization	-0.270921	0.129213	5.87601e-05	0.275173
YDR217C	transcription by RNA polymerase II, mitotic cell cycle, DNA repair, regulation of cell cycle, DNA replication, regulation of DNA metabolic process, cellular response to DNA damage stimulus	-0.11357	0.015213	0.10228	1
YDR219C	mitochondrion organization, proteolysis involved in cellular protein catabolic process	-0.0484874	-0.00466091	0.487617	1
YDR221W	carbohydrate metabolic process	0.134316	0.024903	0.0527303	1
YDR223W	transcription by RNA polymerase II	-0.320427	0.184375	1.37934e-06	0.00695875
YDR224C	transcription by RNA polymerase II, DNA repair, chromatin organization	-0.0741912	0.00128084	0.287495	1
YDR225W	transcription by RNA polymerase II, DNA repair, chromatin organization	-0.00186379	-0.00908436	0.978738	1
YDR226W	nucleobase-containing small molecule metabolic process, DNA replication	0.0281181	-0.00760114	0.687522	1
YDR227W	DNA repair, chromatin organization, regulation of organelle organization, telomere organization	-0.199294	0.0657494	0.00367369	1
YDR228C	transcription by RNA polymerase II, mRNA processing, DNA-templated transcription, termination	0.0677739	-0.000435808	0.331441	1
YDR229W	vacuole organization, organelle fusion	-0.08937	0.00595889	0.199582	1
YDR231C	mitochondrion organization, response to oxidative stress, protein maturation	-0.20712	0.0717428	0.0024964	1
YDR232W	regulation of organelle organization, organelle assembly	-0.187082	0.0568584	0.00651795	1
YDR233C	nucleus organization, organelle inheritance, peroxisome organization	0.160513	0.0394568	0.0201462	1
YDR234W	cellular amino acid metabolic process	0.119022	0.0176026	0.0866429	1
YDR235W	mRNA processing, RNA splicing	0.073139	0.000988731	0.294421	1
YDR236C	nucleobase-containing small molecule metabolic process	0.225156	0.0864335	0.00096675	1
YDR237W	mitochondrial translation	0.0538092	-0.00363508	0.441013	1
YDR238C	Golgi vesicle transport	0.101117	0.0101751	0.146256	1
YDR240C	mRNA processing, RNA splicing	-0.11332	0.0151061	0.103046	1
YDR243C	mRNA processing, RNA splicing	-0.17247	0.0469588	0.0123648	1
YDR244W	protein targeting, transmembrane transport, peroxisome organization	0.193249	0.0612784	0.00490092	1
YDR245W	cell wall organization or biogenesis, cytokinesis, protein glycosylation	0.125767	0.0207136	0.0700014	1
YDR246W	Golgi vesicle transport	0.109079	0.0133288	0.116755	1
YDR247W	mitotic cell cycle	-0.0550939	-0.00337147	0.430153	1
YDR251W	pseudohyphal growth	0.256152	0.114544	0.000154808	0.70577
YDR252W	protein targeting	0.342125	0.211464	2.02564e-07	0.00104179
YDR253C	transcription by RNA polymerase II, mitotic cell cycle, regulation of cell cycle	-0.140313	0.0280067	0.0428439	1
YDR254W	mitotic cell cycle, regulation of cell cycle, meiotic cell cycle, regulation of organelle organization, organelle fission, chromosome segregation, organelle assembly	0.208991	0.0732092	0.00227117	1
YDR255C	proteolysis involved in cellular protein catabolic process, carbohydrate metabolic process	0.212857	0.0762823	0.00186277	1
YDR256C	response to chemical, response to oxidative stress	-0.0755918	0.00167615	0.278445	1
YDR257C	peptidyl-amino acid modification, protein alkylation	0.380384	0.26355	4.27783e-09	2.25827e-05
YDR258C	mitochondrion organization, protein folding, response to heat	0.102824	0.0108312	0.139498	1
YDR259C	transcription by RNA polymerase II	-0.0155944	-0.00863268	0.823524	1
YDR260C	mitotic cell cycle, regulation of cell cycle, meiotic cell cycle, regulation of organelle organization, organelle fission, chromosome segregation, cell wall organization or biogenesis, sporulation	-0.284073	0.142967	2.34571e-05	0.112524
YDR261C	cell wall organization or biogenesis	0.374888	0.255729	7.75322e-09	4.07742e-05
YDR263C	DNA repair	-0.0326972	-0.0070764	0.639939	1
YDR264C	response to chemical, protein targeting, endocytosis, regulation of transport, protein acylation, protein lipidation	0.125504	0.0205888	0.0705992	1
YDR265W	protein targeting, transmembrane transport, protein modification by small protein conjugation or removal, peroxisome organization	0.0862259	0.00491858	0.215978	1
YDR266C	protein modification by small protein conjugation or removal, regulation of translation, RNA catabolic process, histone modification	-0.0694342	-6.55677e-06	0.319681	1
YDR267C	tRNA processing, RNA modification, protein maturation	-0.0472731	-0.00488001	0.498607	1
YDR268W	mitochondrial translation, tRNA aminoacylation for protein translation	0.38716	0.273351	2.01366e-09	1.06744e-05
YDR270W	transmembrane transport, ion transport, cellular ion homeostasis	0.0204034	-0.00830649	0.77043	1
YDR272W	monocarboxylic acid metabolic process	-0.180053	0.0519962	0.00892316	1
YDR273W	meiotic cell cycle, cell wall organization or biogenesis, sporulation	-0.170396	0.0456191	0.0134878	1
YDR276C	response to chemical, ion transport	-0.0269225	-0.00772513	0.700158	1
YDR277C	transmembrane transport, carbohydrate transport	-0.139862	0.0277681	0.0435305	1
YDR279W	RNA catabolic process, DNA replication	-0.0991916	0.00944856	0.154167	1
YDR280W	rRNA processing, regulation of translation, RNA catabolic process, sno(s)RNA processing	-0.0677039	-0.000453687	0.331943	1
YDR283C	regulation of cell cycle, regulation of translation, protein phosphorylation, cellular response to DNA damage stimulus, response to starvation, translational initiation	0.0576738	-0.00282327	0.408812	1
YDR284C	lipid metabolic process	0.0335527	-0.00696961	0.631202	1
YDR285W	regulation of cell cycle, meiotic cell cycle, regulation of organelle organization, organelle fission, chromosome segregation, protein modification by small protein conjugation or removal, DNA recombination, peptidyl-amino acid modification, regulation of DNA metabolic process, regulation of protein modification process	0.0932297	0.0072869	0.180704	1
YDR287W	carbohydrate metabolic process	-0.123385	0.0195952	0.0755559	1
YDR288W	DNA repair	0.0814962	0.00342382	0.242409	1
YDR289C	mRNA processing, transposition	-0.234578	0.0945958	0.000569534	1
YDR291W	DNA repair, regulation of organelle organization, telomere organization, regulation of DNA metabolic process	-0.00444869	-0.00905362	0.949277	1
YDR292C	protein targeting	0.104208	0.0113713	0.134196	1
YDR293C	regulation of cell cycle, cell wall organization or biogenesis, regulation of translation	0.229693	0.0903221	0.000751517	1
YDR294C	lipid metabolic process, response to starvation	-0.0363249	-0.0066046	0.603242	1
YDR295C	transcription by RNA polymerase II, histone modification	-0.102089	0.0105475	0.142377	1
YDR296W	response to chemical, mitochondrion organization, regulation of organelle organization, DNA recombination, DNA replication, mitochondrial translation, regulation of DNA metabolic process, response to oxidative stress	0.0433313	-0.00555297	0.535155	1
YDR297W	lipid metabolic process	-0.179419	0.0515666	0.00917457	1
YDR298C	nucleobase-containing small molecule metabolic process	-0.357296	0.231458	4.73748e-08	0.000246775
YDR299W	rRNA processing, ribosomal small subunit biogenesis	-0.288421	0.147657	1.71089e-05	0.082602
YDR300C	cellular amino acid metabolic process	0.0788011	0.00260978	0.258435	1
YDR301W	transcription by RNA polymerase II, mRNA processing, DNA-templated transcription, termination	0.0955189	0.00810108	0.170144	1
YDR302W	lipid metabolic process, protein lipidation	0.0367565	-0.00654515	0.598938	1
YDR303C	transcription by RNA polymerase II, chromatin organization, regulation of cell cycle, DNA replication, regulation of DNA metabolic process, DNA-templated transcription, elongation	0.0110695	-0.00886002	0.874224	1
YDR305C	nucleobase-containing small molecule metabolic process	0.22081	0.0827811	0.00122435	1
YDR306C	proteolysis involved in cellular protein catabolic process	-0.0326613	-0.00708083	0.640307	1
YDR308C	transcription by RNA polymerase II	0.174817	0.048495	0.0111928	1
YDR309C	mitotic cell cycle, cytoskeleton organization, regulation of cell cycle, regulation of organelle organization, organelle fission	-0.143915	0.0299357	0.0376871	1
YDR310C	transcription by RNA polymerase II, chromatin organization, DNA replication, regulation of DNA metabolic process	0.0606325	-0.0021637	0.385119	1
YDR311W	transcription by RNA polymerase II, DNA repair, protein phosphorylation, transcription by RNA polymerase I	0.187337	0.0570385	0.00644259	1
YDR312W	ribosomal large subunit biogenesis, ribosome assembly	-0.222419	0.0841254	0.00112243	1
YDR313C	protein modification by small protein conjugation or removal, carbohydrate metabolic process	-0.293974	0.15375	1.13328e-05	0.0551115
YDR314C	DNA repair	0.105544	0.0118991	0.129227	1
YDR315C	RNA catabolic process	0.325636	0.190717	8.84657e-07	0.00448963
YDR318W	mitotic cell cycle, regulation of cell cycle, meiotic cell cycle, organelle fission, chromosome segregation, DNA recombination	-0.104623	0.0115343	0.132639	1
YDR319C	lipid metabolic process, nucleobase-containing small molecule metabolic process	0.225158	0.0864347	0.000966674	1
YDR320C	cytoskeleton organization, regulation of organelle organization, chromosome segregation, organelle inheritance	0.0213669	-0.00823065	0.75991	1
YDR320C-A	cytoskeleton organization, regulation of organelle organization, chromosome segregation	-0.125983	0.0208158	0.0695158	1
YDR321W	cellular amino acid metabolic process	-0.0694822	5.99796e-06	0.319345	1
YDR322C-A	mitochondrion organization, nucleobase-containing small molecule metabolic process	-0.231438	0.0918379	0.00068117	1
YDR322W	mitochondrion organization	0.073739	0.0011548	0.290458	1
YDR323C	Golgi vesicle transport, vacuole organization, organelle fusion, vesicle organization, organelle inheritance, membrane fusion, exocytosis	0.187753	0.0573327	0.00632142	1
YDR324C	rRNA processing, ribosomal small subunit biogenesis, transcription by RNA polymerase I	-0.157753	0.0378015	0.0224491	1
YDR325W	mitotic cell cycle, chromatin organization, regulation of cell cycle, meiotic cell cycle, organelle fission, chromosome segregation, nucleus organization	0.0718602	0.000639336	0.302987	1
YDR326C	lipid transport	0.0352893	-0.00674434	0.613622	1
YDR328C	mitotic cell cycle, cytoskeleton organization, regulation of cell cycle, organelle fission, proteolysis involved in cellular protein catabolic process, cytoplasmic translation, protein modification by small protein conjugation or removal, regulation of translation, cellular ion homeostasis, organelle assembly	0.0146291	-0.00868765	0.834285	1
YDR329C	protein targeting, organelle inheritance, peroxisome organization	0.155763	0.036626	0.0242463	1
YDR330W	proteolysis involved in cellular protein catabolic process	0.0337163	-0.00694887	0.629537	1
YDR331W	lipid metabolic process, protein lipidation	-0.0329446	-0.0070458	0.637407	1
YDR332W	mitochondrion organization	-0.0961007	0.00831113	0.167535	1
YDR333C	proteolysis involved in cellular protein catabolic process, translational elongation	-0.0344129	-0.00685945	0.622468	1
YDR334W	DNA repair, chromatin organization, DNA recombination	-0.28349	0.142343	2.446e-05	0.117188
YDR335W	nucleobase-containing compound transport	-0.00430675	-0.00905596	0.950894	1
YDR337W	mitochondrial translation	0.0325477	-0.00709478	0.641471	1
YDR338C	response to chemical, transmembrane transport	0.200672	0.0667883	0.00343575	1
YDR339C	rRNA processing, ribosomal small subunit biogenesis	-0.174989	0.0486082	0.011111	1
YDR341C	tRNA aminoacylation for protein translation	0.26667	0.124906	7.81764e-05	0.363364
YDR342C	transmembrane transport, carbohydrate transport	-0.237354	0.0970645	0.000485122	1
YDR343C	transmembrane transport, carbohydrate transport	0.0795506	0.00283343	0.253907	1
YDR345C	transmembrane transport, carbohydrate transport	-0.105156	0.0117451	0.130655	1
YDR346C	response to chemical, response to oxidative stress	-0.101069	0.0101571	0.146446	1
YDR347W	mitochondrial translation	-0.042705	-0.0056545	0.541082	1
YDR349C	cell wall organization or biogenesis	0.169655	0.0451442	0.0139103	1
YDR350C	regulation of translation, mitochondrial translation	-0.0456788	-0.00515925	0.51323	1
YDR351W	cell wall organization or biogenesis	-0.0631505	-0.00157641	0.365623	1
YDR352W	transmembrane transport, amino acid transport	0.140672	0.0281967	0.0423049	1
YDR353W	response to chemical, response to oxidative stress	0.202285	0.0680129	0.00317497	1
YDR354W	cellular amino acid metabolic process	0.442558	0.359961	1.64967e-12	8.89669e-09
YDR356W	mitotic cell cycle, cytoskeleton organization, regulation of organelle organization, organelle fission, chromosome segregation, organelle fusion, nucleus organization	-0.0862356	0.00492175	0.215926	1
YDR357C	vesicle organization	-0.133074	0.0242774	0.0549955	1
YDR358W	proteolysis involved in cellular protein catabolic process, Golgi vesicle transport, endosomal transport	0.217102	0.0797218	0.00149189	1
YDR359C	DNA repair	-0.000937724	-0.00908925	0.989302	1
YDR361C	ribosomal subunit export from nucleus	-0.295107	0.155009	1.04058e-05	0.0506866
YDR362C	transcription by RNA polymerase III	-0.161249	0.0399031	0.0195676	1
YDR363W	mitotic cell cycle, DNA repair, chromatin organization, regulation of cell cycle, organelle fission, proteolysis involved in cellular protein catabolic process, chromosome segregation, protein modification by small protein conjugation or removal, DNA recombination, peptidyl-amino acid modification, nucleobase-containing compound transport, regulation of protein modification process, histone modif…	-0.172177	0.0467687	0.0125182	1
YDR363W-A	regulation of cell cycle, proteolysis involved in cellular protein catabolic process, protein modification by small protein conjugation or removal, nucleobase-containing compound transport, histone modification	-0.0849373	0.00450298	0.222967	1
YDR364C	mRNA processing, RNA splicing	-0.277354	0.135858	3.7753e-05	0.17876
YDR365C	rRNA processing	-0.258323	0.116649	0.000134804	0.617538
YDR367W	lipid metabolic process	-0.0318212	-0.0071829	0.648937	1
YDR368W	response to chemical, carbohydrate metabolic process, response to oxidative stress	0.0133731	-0.00875392	0.848335	1
YDR369C	DNA repair, meiotic cell cycle, DNA recombination, telomere organization, sporulation	0.238371	0.0979754	0.000457218	1
YDR370C	regulation of translation, RNA catabolic process	-0.130232	0.0228672	0.060484	1
YDR371W	sporulation	0.105456	0.0118641	0.12955	1
YDR372C	response to chemical, lipid metabolic process, Golgi vesicle transport	0.151616	0.0342241	0.0283895	1
YDR373W	lipid metabolic process	0.270822	0.129111	5.9157e-05	0.276973
YDR374W-A	chromosome segregation	0.00190987	-0.00908404	0.978212	1
YDR375C	mitochondrion organization	0.120419	0.0182324	0.0829621	1
YDR376W	cellular ion homeostasis	0.236656	0.0964406	0.000505204	1
YDR377W	nucleobase-containing small molecule metabolic process	-0.295634	0.155595	9.99969e-06	0.0487185
YDR378C	rRNA processing, mRNA processing, ribosomal small subunit biogenesis, RNA splicing	0.175702	0.0490791	0.0107772	1
YDR379C-A	mitochondrion organization	0.0348732	-0.00679936	0.617815	1
YDR379W	cytoskeleton organization	0.151022	0.0338855	0.0290294	1
YDR380W	cellular amino acid metabolic process	0.310029	0.172023	3.24982e-06	0.0161906
YDR381C-A	mitochondrion organization	0.0102282	-0.00889378	0.883713	1
YDR381W	DNA repair, nucleobase-containing compound transport	0.0071781	-0.00899382	0.918245	1
YDR382W	cytoplasmic translation, protein phosphorylation, regulation of protein modification process	0.0157031	-0.00862627	0.822314	1
YDR384C	transmembrane transport, ion transport	0.063541	-0.00148318	0.362654	1
YDR385W	regulation of translation, translational elongation	0.156789	0.0372299	0.0233053	1
YDR386W	DNA repair, meiotic cell cycle, organelle fission, chromosome segregation, DNA recombination, cellular response to DNA damage stimulus	0.10844	0.0130671	0.118936	1
YDR387C	transmembrane transport	0.13233	0.0239053	0.0563913	1
YDR388W	mitotic cell cycle, cytoskeleton organization, endocytosis, cytokinesis	0.0541413	-0.00356754	0.438192	1
YDR389W	cytoskeleton organization, regulation of organelle organization, cell wall organization or biogenesis	0.0444255	-0.00537203	0.524877	1
YDR390C	protein modification by small protein conjugation or removal, peptidyl-amino acid modification	0.154949	0.0361493	0.0250163	1
YDR392W	transcription by RNA polymerase II, chromatin organization, peptidyl-amino acid modification, histone modification, pseudohyphal growth, protein acylation, invasive growth in response to glucose limitation	-0.172912	0.0472465	0.0121362	1
YDR393W	mitochondrion organization	0.0274092	-0.00767531	0.695005	1
YDR394W	transcription by RNA polymerase II, proteolysis involved in cellular protein catabolic process, DNA-templated transcription, initiation	-0.117405	0.016882	0.0910692	1
YDR395W	nucleobase-containing compound transport	0.0221029	-0.00817037	0.751904	1
YDR397C	transcription by RNA polymerase II, DNA-templated transcription, initiation, response to heat, transcription by RNA polymerase III	-0.230495	0.0910174	0.000718395	1
YDR398W	rRNA processing, ribosomal small subunit biogenesis, transcription by RNA polymerase I	-0.337445	0.205472	3.11135e-07	0.0015927
YDR399W	nucleobase-containing small molecule metabolic process	0.0218299	-0.00819296	0.754871	1
YDR400W	nucleobase-containing small molecule metabolic process	-0.0551499	-0.00335982	0.429683	1
YDR403W	meiotic cell cycle, cell wall organization or biogenesis, sporulation	0.123791	0.0197845	0.0745837	1
YDR404C	transcription by RNA polymerase II, regulation of translation, RNA catabolic process, DNA-templated transcription, initiation, translational initiation	0.228375	0.0891841	0.000809033	1
YDR405W	mitochondrial translation	-0.131718	0.0236008	0.0575608	1
YDR406W	response to chemical	-0.113709	0.0152723	0.101857	1
YDR407C	Golgi vesicle transport, endosomal transport	0.168231	0.0442379	0.014754	1
YDR408C	nucleobase-containing small molecule metabolic process	0.451331	0.374738	4.48008e-13	2.4188e-09
YDR409W	chromosome segregation, protein modification by small protein conjugation or removal, peptidyl-amino acid modification, regulation of protein modification process	0.250224	0.108889	0.000224322	1
YDR410C	protein maturation, protein alkylation	0.289493	0.148825	1.58134e-05	0.0764419
YDR411C	response to chemical, proteolysis involved in cellular protein catabolic process, regulation of transport	0.179333	0.0515081	0.00920934	1
YDR412W	rRNA processing, ribosomal large subunit biogenesis	-0.410323	0.308157	1.2814e-10	6.85295e-07
YDR414C	protein glycosylation	0.382436	0.2665	3.41306e-09	1.8038e-05
YDR416W	mRNA processing, RNA splicing	-0.0486342	-0.00463402	0.486297	1
YDR418W	cytoplasmic translation, ribosomal large subunit biogenesis, ribosome assembly	0.0439742	-0.00544721	0.529105	1
YDR419W	mitotic cell cycle, DNA repair, organelle fission, chromosome segregation	0.0494777	-0.00447809	0.478751	1
YDR420W	response to chemical, mitotic cell cycle, cell wall organization or biogenesis, carbohydrate metabolic process, cytokinesis, response to osmotic stress	-0.152755	0.0348771	0.0271961	1
YDR421W	transcription by RNA polymerase II, cellular amino acid metabolic process	0.0761425	0.00183357	0.27494	1
YDR422C	protein phosphorylation, pseudohyphal growth	0.053583	-0.00368086	0.442942	1
YDR423C	transcription by RNA polymerase II	0.145403	0.0307467	0.0357147	1
YDR424C	mitotic cell cycle, cytoskeleton organization, nucleus organization	-0.0589924	-0.0025334	0.398149	1
YDR425W	endosomal transport	0.279277	0.137875	3.29944e-05	0.157054
YDR427W	proteolysis involved in cellular protein catabolic process	-0.016223	-0.00859499	0.816532	1
YDR428C	nucleobase-containing small molecule metabolic process	-0.0502395	-0.00433496	0.471991	1
YDR429C	cytoplasmic translation, translational initiation	-0.161858	0.040274	0.0190995	1
YDR430C	proteolysis involved in cellular protein catabolic process, protein maturation	0.0162714	-0.00859203	0.815994	1
YDR432W	transcription by RNA polymerase II, mRNA processing, regulation of translation, RNA splicing, DNA-templated transcription, elongation, DNA-templated transcription, termination	-0.117262	0.0168187	0.0914694	1
YDR434W	lipid metabolic process, protein lipidation	0.0898497	0.00612089	0.197161	1
YDR435C	protein alkylation	0.392517	0.28122	1.09215e-09	5.80476e-06
YDR436W	cellular ion homeostasis	0.0221818	-0.00816378	0.751047	1
YDR437W	lipid metabolic process, protein lipidation	0.227325	0.0882827	0.000857676	1
YDR439W	DNA repair, chromatin organization, meiotic cell cycle, organelle fission, chromosome segregation, DNA recombination, nucleus organization	0.265577	0.12381	8.40566e-05	0.389854
YDR440W	mitotic cell cycle, DNA repair, chromatin organization, regulation of cell cycle, meiotic cell cycle, regulation of organelle organization, organelle fission, DNA recombination, peptidyl-amino acid modification, telomere organization, histone modification, cellular response to DNA damage stimulus, protein alkylation	-0.235694	0.0955845	0.000534107	1
YDR443C	transcription by RNA polymerase II, response to chemical	0.297206	0.157351	8.87503e-06	0.04339
YDR447C	cytoplasmic translation, ribosomal small subunit biogenesis, ribosome assembly	0.122559	0.0192122	0.0775635	1
YDR448W	transcription by RNA polymerase II, DNA repair, chromatin organization, DNA recombination, peptidyl-amino acid modification, telomere organization, regulation of protein modification process, histone modification, nucleus organization, protein acylation	-0.11865	0.0174358	0.0876467	1
YDR449C	rRNA processing, ribosomal small subunit biogenesis	-0.221731	0.0835493	0.00116503	1
YDR450W	rRNA processing, cytoplasmic translation, nucleobase-containing compound transport, ribosomal small subunit biogenesis	0.0918417	0.00680287	0.187336	1
YDR451C	transcription by RNA polymerase II, mitotic cell cycle	0.183049	0.0540456	0.00781615	1
YDR453C	response to chemical, response to oxidative stress, protein folding	-0.346642	0.217327	1.32743e-07	0.000685352
YDR454C	nucleobase-containing small molecule metabolic process	-0.0149008	-0.00867253	0.831253	1
YDR456W	transmembrane transport, ion transport, cellular ion homeostasis, vacuole organization, organelle fusion, vesicle organization, endosomal transport, membrane fusion	0.281053	0.13975	2.91038e-05	0.139029
YDR457W	mitotic cell cycle, rRNA processing, proteolysis involved in cellular protein catabolic process, protein modification by small protein conjugation or removal, ribosomal small subunit biogenesis, ribosomal large subunit biogenesis, nucleus organization	-0.0215933	-0.00821232	0.757444	1
YDR459C	protein acylation, protein lipidation	0.105579	0.0119132	0.129097	1
YDR460W	transcription by RNA polymerase II, DNA repair, protein phosphorylation	-0.119639	0.0178797	0.0850026	1
YDR461W	response to chemical	-0.0268952	-0.0077279	0.700448	1
YDR462W	mitochondrial translation	-0.00971678	-0.008913	0.889489	1
YDR463W	transcription by RNA polymerase II	0.0127807	-0.00878312	0.854979	1
YDR465C	peptidyl-amino acid modification, protein alkylation	-0.293806	0.153564	1.14768e-05	0.0558004
YDR466W	cell wall organization or biogenesis, protein phosphorylation	-0.119195	0.0176798	0.0861821	1
YDR468C	endocytosis, organelle fusion, vesicle organization, membrane fusion	0.015748	-0.00862361	0.821813	1
YDR469W	chromatin organization, peptidyl-amino acid modification, telomere organization, histone modification, protein alkylation	0.2345	0.0945269	0.000572088	1
YDR470C	mitochondrion organization, organelle fusion	0.0934198	0.00735375	0.179809	1
YDR471W	cytoplasmic translation	0.0693386	-3.15613e-05	0.320351	1
YDR472W	Golgi vesicle transport	0.263236	0.121477	9.80619e-05	0.452948
YDR473C	mRNA processing, RNA splicing	-0.0410846	-0.00591034	0.556566	1
YDR477W	response to chemical, mitotic cell cycle, cytoskeleton organization, cell wall organization or biogenesis, regulation of translation, carbohydrate metabolic process, protein phosphorylation, pseudohyphal growth, response to starvation, invasive growth in response to glucose limitation	0.00833469	-0.00896001	0.905129	1
YDR478W	rRNA processing, mRNA processing	0.0812343	0.00334354	0.243935	1
YDR479C	peroxisome organization	0.216985	0.0796258	0.00150117	1
YDR480W	transcription by RNA polymerase II, pseudohyphal growth, invasive growth in response to glucose limitation	0.0152609	-0.00865207	0.827238	1
YDR481C	nucleobase-containing small molecule metabolic process	0.290592	0.150025	1.45817e-05	0.0706047
YDR482C	mRNA processing, RNA splicing	-0.399016	0.290914	5.09578e-10	2.71452e-06
YDR483W	cell wall organization or biogenesis, protein glycosylation	-0.322388	0.186751	1.16829e-06	0.00589985
YDR484W	Golgi vesicle transport, endosomal transport	0.27454	0.132932	4.58868e-05	0.21631
YDR485C	chromatin organization	-0.350559	0.222472	9.13965e-08	0.000473891
YDR486C	endosomal transport	0.102388	0.0106627	0.1412	1
YDR487C	cellular respiration, vitamin metabolic process	0.413082	0.312438	9.05029e-11	4.84552e-07
YDR488C	mitotic cell cycle, cytoskeleton organization	-0.0246327	-0.00794758	0.724588	1
YDR489W	DNA repair, DNA recombination, DNA replication	-0.184542	0.0550801	0.00731091	1
YDR490C	regulation of organelle organization, cell wall organization or biogenesis, regulation of translation, RNA catabolic process, peptidyl-amino acid modification, protein phosphorylation, regulation of protein modification process, organelle assembly, endocytosis, endosomal transport	-0.00314448	-0.00907228	0.964136	1
YDR492W	cellular ion homeostasis	-0.177357	0.0501802	0.0100356	1
YDR493W	mitochondrion organization	0.223768	0.085259	0.00104308	1
YDR494W	mitochondrial translation, translational initiation	0.0816994	0.00348631	0.241229	1
YDR495C	protein targeting, cellular ion homeostasis, vacuole organization, organelle inheritance	-0.185206	0.0555426	0.00709581	1
YDR496C	regulation of translation, ribosomal large subunit biogenesis	-0.250902	0.109529	0.000215115	0.969952
YDR497C	transmembrane transport, pseudohyphal growth	-0.0933325	0.00732305	0.18022	1
YDR498C	Golgi vesicle transport, organelle fusion, vesicle organization, membrane fusion	-0.0218823	-0.00818864	0.7543	1
YDR499W	regulation of cell cycle, telomere organization, cellular response to DNA damage stimulus	0.120466	0.018254	0.0828391	1
YDR500C	rRNA processing, cytoplasmic translation, ribosomal large subunit biogenesis	0.0554057	-0.00330653	0.42754	1
YDR501W	cellular response to DNA damage stimulus	-0.0802113	0.00303232	0.249961	1
YDR502C	cellular amino acid metabolic process	-0.0618937	-0.00187253	0.375277	1
YDR503C	lipid metabolic process	0.0891558	0.00588685	0.200669	1
YDR506C	meiotic cell cycle	-0.167388	0.0437042	0.0152749	1
YDR507C	mitotic cell cycle, cytoskeleton organization, regulation of cell cycle, organelle assembly, cell budding	-0.139771	0.0277206	0.0436687	1
YDR508C	transmembrane transport, ion transport, amino acid transport	0.0558117	-0.00322146	0.424152	1
YDR510W	protein modification by small protein conjugation or removal, peptidyl-amino acid modification	0.0572163	-0.00292232	0.412551	1
YDR511W	mitochondrion organization, carbohydrate metabolic process	0.123191	0.0195049	0.076024	1
YDR512C	transcription by RNA polymerase II, mitochondrion organization, meiotic cell cycle, sporulation	-0.0758779	0.00175779	0.27662	1
YDR513W	response to chemical, response to oxidative stress	-0.12552	0.0205967	0.0705613	1
YDR515W	regulation of translation, cellular ion homeostasis	-0.0863589	0.00496183	0.215266	1
YDR516C	transcription by RNA polymerase II, meiotic cell cycle, carbohydrate metabolic process, sporulation	0.202026	0.0678157	0.00321559	1
YDR517W	Golgi vesicle transport	0.413621	0.313277	8.45177e-11	4.52592e-07
YDR518W	protein folding	0.153669	0.0354052	0.0262686	1
YDR520C	nucleobase-containing small molecule metabolic process	0.129516	0.022517	0.0619337	1
YDR523C	cytoskeleton organization, regulation of cell cycle, meiotic cell cycle, cell wall organization or biogenesis, protein phosphorylation, sporulation	-0.0686664	-0.000206365	0.325086	1
YDR524C	Golgi vesicle transport	0.0793509	0.00277364	0.255108	1
YDR527W	transcription by RNA polymerase II	-0.308077	0.169749	3.80074e-06	0.0188935
YDR528W	cell wall organization or biogenesis	-0.0499172	-0.00439579	0.474845	1
YDR529C	mitochondrion organization, cellular respiration	-0.199971	0.0662588	0.00355503	1
YDR530C	nucleobase-containing small molecule metabolic process	0.154047	0.0356244	0.0258931	1
YDR531W	response to chemical, lipid metabolic process, nucleobase-containing small molecule metabolic process	0.347424	0.218349	1.23275e-07	0.000637209
YDR533C	response to chemical, monocarboxylic acid metabolic process, response to oxidative stress, protein folding	-0.378464	0.260806	5.27395e-09	2.7799e-05
YDR534C	ion transport	0.139957	0.0278186	0.0433843	1
YDR538W	monocarboxylic acid metabolic process	0.353639	0.226559	6.78419e-08	0.000352574
YDR539W	monocarboxylic acid metabolic process	0.0777765	0.00230749	0.264714	1
YDR540C	DNA repair, DNA recombination	0.376143	0.257505	6.77752e-09	3.56972e-05
YDR541C	response to chemical	0.341895	0.211167	2.0693e-07	0.00106403
YEL002C	protein glycosylation	0.153483	0.0352972	0.0264556	1
YEL004W	transmembrane transport, ion transport, cell wall organization or biogenesis, nucleobase-containing compound transport	0.144248	0.0301163	0.0372382	1
YEL005C	vesicle organization	0.149046	0.0327681	0.0312479	1
YEL006W	transmembrane transport, nucleobase-containing compound transport	0.224857	0.0861802	0.000982727	1
YEL009C	transcription by RNA polymerase II, response to chemical, DNA-templated transcription, initiation, response to starvation	0.0270054	-0.00771672	0.69928	1
YEL011W	carbohydrate metabolic process, generation of precursor metabolites and energy	-0.0104551	-0.00888494	0.881152	1
YEL012W	proteolysis involved in cellular protein catabolic process, carbohydrate metabolic process	0.0959278	0.00824856	0.168308	1
YEL013W	protein targeting, organelle assembly, vacuole organization, organelle fusion, vesicle organization, organelle inheritance	0.310645	0.172743	3.0923e-06	0.0154213
YEL015W	regulation of translation, RNA catabolic process, organelle assembly	0.00623954	-0.00901755	0.928904	1
YEL016C	nucleobase-containing small molecule metabolic process	0.025203	-0.00789403	0.718477	1
YEL018W	DNA repair	-0.190452	0.0592559	0.00558376	1
YEL019C	DNA repair	-0.213062	0.0764469	0.00184309	1
YEL020W-A	mitochondrion organization, protein targeting	0.0523886	-0.00391935	0.453201	1
YEL022W	cytoskeleton organization, Golgi vesicle transport, vesicle organization	0.0158909	-0.00861509	0.820224	1
YEL024W	cellular respiration	-0.192233	0.06054	0.00513995	1
YEL026W	rRNA processing, mRNA processing, ribosomal small subunit biogenesis, RNA splicing	-0.262309	0.12056	0.000104185	0.480398
YEL027W	protein targeting, transmembrane transport, ion transport, cellular ion homeostasis, endocytosis, vacuole organization	0.00350281	-0.00906779	0.960052	1
YEL029C	vitamin metabolic process	0.246101	0.105032	0.000288657	1
YEL030W	mitochondrion organization, protein targeting	0.131555	0.0235199	0.0578755	1
YEL031W	cellular ion homeostasis	0.00800918	-0.00897004	0.908818	1
YEL032W	mitotic cell cycle, DNA repair, chromatin organization, DNA recombination, DNA replication, telomere organization	-0.184909	0.0553351	0.0071915	1
YEL034W	cytoplasmic translation, regulation of translation, translational initiation, translational elongation	-0.184787	0.0552507	0.00723079	1
YEL036C	protein glycosylation	-0.267238	0.125478	7.52714e-05	0.350539
YEL037C	transcription by RNA polymerase II, response to chemical, proteolysis involved in cellular protein catabolic process	-0.246822	0.105702	0.000276288	1
YEL038W	cellular amino acid metabolic process	-0.0399911	-0.00607739	0.567135	1
YEL039C	cellular respiration	-0.0926331	0.00707795	0.183533	1
YEL040W	cell wall organization or biogenesis	0.343435	0.213157	1.79348e-07	0.000923642
YEL041W	nucleobase-containing small molecule metabolic process	-0.0787009	0.00258004	0.259045	1
YEL042W	protein glycosylation	-0.209793	0.0738427	0.00218025	1
YEL044W	chromatin organization	0.188898	0.0581452	0.00599854	1
YEL046C	cellular amino acid metabolic process	-0.018917	-0.00841661	0.78674	1
YEL047C	response to chemical	0.134762	0.0251291	0.0519357	1
YEL048C	Golgi vesicle transport, endosomal transport	0.0373635	-0.00646039	0.59291	1
YEL050C	mitochondrial translation	0.0247141	-0.00794001	0.723715	1
YEL051W	cellular ion homeostasis	0.0576391	-0.0028308	0.409094	1
YEL052W	response to chemical, proteolysis involved in cellular protein catabolic process, response to oxidative stress	0.0421058	-0.00575026	0.546783	1
YEL053C	protein maturation, protein acylation	0.213892	0.077115	0.00176532	1
YEL054C	cytoplasmic translation, ribosomal large subunit biogenesis, ribosome assembly	0.0770795	0.0021041	0.269044	1
YEL055C	rRNA processing, ribosomal large subunit biogenesis, ribosome assembly	-0.133997	0.0247417	0.0533046	1
YEL056W	chromatin organization, peptidyl-amino acid modification, telomere organization, histone modification, protein acylation	0.4229	0.327904	2.53254e-11	1.36074e-07
YEL058W	cell wall organization or biogenesis	0.302217	0.16301	6.03383e-06	0.0297106
YEL059C-A	mitochondrion organization	0.143528	0.0297261	0.0382148	1
YEL060C	sporulation, response to starvation	-0.0459737	-0.00510832	0.510508	1
YEL061C	mitotic cell cycle, cytoskeleton organization, regulation of cell cycle, meiotic cell cycle, regulation of organelle organization, organelle fission, chromosome segregation, organelle assembly	0.0156968	-0.00862664	0.822383	1
YEL062W	response to chemical, regulation of organelle organization, ion transport, organelle assembly, vacuole organization, response to starvation, amino acid transport	0.0618737	-0.00187718	0.375431	1
YEL063C	transmembrane transport, ion transport, amino acid transport	0.107166	0.0125492	0.123384	1
YEL065W	transmembrane transport, ion transport, cellular ion homeostasis	0.0196358	-0.0083644	0.778841	1
YEL066W	response to chemical, cellular amino acid metabolic process, protein acylation	-0.0425385	-0.00568124	0.542663	1
YEL071W	monocarboxylic acid metabolic process	0.480587	0.426111	3.77815e-15	2.04474e-11
YER001W	protein glycosylation	-0.0871844	0.00523178	0.210881	1
YER002W	ribosomal large subunit biogenesis	-0.352823	0.225473	7.34401e-08	0.000381228
YER003C	cell wall organization or biogenesis, nucleobase-containing small molecule metabolic process, protein glycosylation	-0.188819	0.0580885	0.00602052	1
YER005W	protein glycosylation	0.0633435	-0.0015304	0.364154	1
YER006W	rRNA processing, ribosomal large subunit biogenesis, ribosomal subunit export from nucleus	-0.273549	0.131909	4.91202e-05	0.231012
YER007W	protein folding	-0.00213201	-0.00908234	0.975679	1
YER008C	Golgi vesicle transport, organelle inheritance, exocytosis	-0.000998435	-0.00908903	0.988609	1
YER010C	monocarboxylic acid metabolic process	0.103388	0.0110503	0.137319	1
YER012W	proteolysis involved in cellular protein catabolic process	0.0787933	0.00260747	0.258482	1
YER013W	mRNA processing, RNA splicing	-0.143886	0.0299196	0.0377273	1
YER015W	lipid metabolic process, monocarboxylic acid metabolic process	-0.0214385	-0.00822487	0.759129	1
YER016W	mitotic cell cycle, cytoskeleton organization, regulation of cell cycle, regulation of organelle organization, organelle fission, chromosome segregation	0.141319	0.0285402	0.0413486	1
YER017C	mitochondrion organization, protein targeting, transmembrane transport, protein maturation	-0.184666	0.0551664	0.00727028	1
YER018C	chromosome segregation	-0.0851796	0.00458065	0.221641	1
YER019C-A	protein targeting	0.0075238	-0.00898424	0.914322	1
YER019W	mitotic cell cycle, lipid metabolic process, regulation of cell cycle, regulation of organelle organization, organelle fission, chromosome segregation, response to osmotic stress	0.293159	0.152849	1.20468e-05	0.0585476
YER020W	response to chemical, meiotic cell cycle, sporulation, pseudohyphal growth, invasive growth in response to glucose limitation	-0.0886727	0.00572495	0.203138	1
YER021W	proteolysis involved in cellular protein catabolic process	-0.0439917	-0.00544431	0.52894	1
YER022W	transcription by RNA polymerase II, DNA-templated transcription, initiation	0.0713645	0.000505551	0.306351	1
YER023W	cellular amino acid metabolic process	0.0672271	-0.000574894	0.335374	1
YER025W	cytoplasmic translation, regulation of translation, translational initiation	-0.15789	0.0378832	0.0223295	1
YER026C	lipid metabolic process	-0.125106	0.020401	0.0715092	1
YER027C	protein phosphorylation, pseudohyphal growth, invasive growth in response to glucose limitation	0.240871	0.100233	0.000394726	1
YER028C	transcription by RNA polymerase II, response to chemical, cellular response to DNA damage stimulus	0.0249736	-0.00791572	0.720934	1
YER029C	mRNA processing, RNA splicing	-0.159363	0.0387635	0.02108	1
YER030W	chromatin organization, protein modification by small protein conjugation or removal, peptidyl-amino acid modification, regulation of protein modification process, histone modification, protein alkylation	-0.0753247	0.00160017	0.280156	1
YER031C	Golgi vesicle transport, endosomal transport, exocytosis	-0.0856512	0.00473246	0.219076	1
YER032W	regulation of cell cycle, mRNA processing, cytokinesis	-0.0668547	-0.000668994	0.338069	1
YER033C	cell wall organization or biogenesis	-0.0760821	0.00181627	0.275322	1
YER035W	regulation of translation, RNA catabolic process	-0.306556	0.167988	4.29008e-06	0.0212831
YER036C	ribosomal subunit export from nucleus	-0.39636	0.286933	6.97695e-10	3.71313e-06
YER037W	nucleobase-containing small molecule metabolic process, response to starvation	-0.174248	0.0481208	0.0114675	1
YER038C	DNA repair	0.102683	0.0107766	0.140048	1
YER040W	transcription by RNA polymerase II, response to chemical, protein targeting, regulation of transport, response to starvation	0.314751	0.177582	2.21277e-06	0.0110794
YER041W	DNA repair, cellular response to DNA damage stimulus	-0.254686	0.113133	0.000169842	0.771254
YER042W	response to chemical, response to oxidative stress	-0.108989	0.0132917	0.117062	1
YER043C	lipid metabolic process, nucleobase-containing small molecule metabolic process, cellular amino acid metabolic process	-0.0748111	0.00145488	0.283466	1
YER044C	lipid metabolic process, meiotic cell cycle	0.0723215	0.000764664	0.299878	1
YER044C-A	meiotic cell cycle	0.206021	0.0708871	0.00263799	1
YER045C	transcription by RNA polymerase II	0.0246084	-0.00794983	0.724849	1
YER046W	meiotic cell cycle, cell wall organization or biogenesis, sporulation	-0.168853	0.0446324	0.0143805	1
YER048C	protein folding	-0.162168	0.0404633	0.0188651	1
YER049W	regulation of translation, RNA catabolic process, peptidyl-amino acid modification	-0.126795	0.0212025	0.0677102	1
YER050C	mitochondrial translation	0.017575	-0.00850889	0.801545	1
YER051W	transcription by RNA polymerase II, histone modification, DNA-templated transcription, elongation	-0.00281476	-0.00907598	0.967894	1
YER052C	cellular amino acid metabolic process	0.383182	0.267577	3.14245e-09	1.66173e-05
YER053C	transmembrane transport, ion transport, cellular ion homeostasis	0.101506	0.0103236	0.144695	1
YER054C	carbohydrate metabolic process, generation of precursor metabolites and energy	-0.12927	0.0223967	0.0624402	1
YER055C	cellular amino acid metabolic process	0.429453	0.338427	1.04768e-11	5.63862e-08
YER056C	transmembrane transport, cytoplasmic translation, nucleobase-containing compound transport	0.100419	0.0099102	0.149086	1
YER056C-A	cytoplasmic translation	1.88147e-05	-0.00909091	0.999785	1
YER058W	mitochondrion organization	0.218048	0.0804973	0.00141902	1
YER059W	carbohydrate metabolic process, generation of precursor metabolites and energy	0.235678	0.09557	0.000534611	1
YER060W	transmembrane transport	0.145281	0.0306802	0.0358723	1
YER060W-A	transmembrane transport	-0.059514	-0.00241691	0.393977	1
YER061C	lipid metabolic process, monocarboxylic acid metabolic process	0.254433	0.112891	0.000172565	0.782927
YER062C	carbohydrate metabolic process, response to osmotic stress	-0.499816	0.461635	1.08283e-16	5.86784e-13
YER063W	transcription by RNA polymerase II, nucleobase-containing compound transport, DNA-templated transcription, elongation	-0.041187	-0.00589446	0.555582	1
YER065C	carbohydrate metabolic process, monocarboxylic acid metabolic process	-0.0814625	0.0034135	0.242605	1
YER067W	generation of precursor metabolites and energy	0.109966	0.0136949	0.113777	1
YER068W	transcription by RNA polymerase II, proteolysis involved in cellular protein catabolic process, protein modification by small protein conjugation or removal, RNA catabolic process, DNA-templated transcription, elongation	-0.0280061	-0.00761299	0.688702	1
YER069W	cellular amino acid metabolic process	0.402246	0.295791	3.45977e-10	1.84579e-06
YER070W	nucleobase-containing small molecule metabolic process	-0.221478	0.0833382	0.00118104	1
YER071C	cytoskeleton organization, regulation of organelle organization	0.206851	0.071533	0.0025304	1
YER072W	vacuole organization, organelle fusion	-0.0702254	0.000201669	0.314172	1
YER073W	monocarboxylic acid metabolic process	0.260405	0.118684	0.0001179	0.542105
YER074W	rRNA processing, Golgi vesicle transport, cytoplasmic translation, ribosomal small subunit biogenesis	0.0510717	-0.00417609	0.464665	1
YER074W-A	Golgi vesicle transport	0.0203295	-0.00831216	0.771238	1
YER075C	response to chemical, cell wall organization or biogenesis, sporulation, protein dephosphorylation	-0.374019	0.254503	8.50655e-09	4.46934e-05
YER078C	protein maturation	0.384003	0.268763	2.86861e-09	1.51807e-05
YER081W	cellular amino acid metabolic process	0.285455	0.14445	2.12323e-05	0.102127
YER082C	rRNA processing, ribosomal small subunit biogenesis	-0.303802	0.164821	5.3307e-06	0.0263336
YER083C	mitochondrion organization, Golgi vesicle transport	-0.0293464	-0.00746814	0.674628	1
YER086W	cellular amino acid metabolic process	0.303749	0.16476	5.35319e-06	0.0264394
YER087C-B	protein targeting, transmembrane transport	0.0925102	0.00703507	0.18412	1
YER088C	transcription by RNA polymerase II, chromatin organization, telomere organization, nucleus organization	-0.304994	0.166188	4.85405e-06	0.0240178
YER089C	response to chemical, regulation of cell cycle, protein phosphorylation, regulation of protein modification process, protein dephosphorylation	0.130037	0.0227719	0.0608748	1
YER090W	cellular amino acid metabolic process	0.362662	0.238737	2.76807e-08	0.000144604
YER091C	cellular amino acid metabolic process	0.0559343	-0.00319563	0.423131	1
YER092W	DNA recombination, telomere organization	0.110462	0.0139007	0.112139	1
YER093C	lipid metabolic process, cytoskeleton organization, cell wall organization or biogenesis	0.103442	0.0110714	0.137112	1
YER094C	proteolysis involved in cellular protein catabolic process	0.0683971	-0.000275895	0.326995	1
YER095W	mitochondrion organization, DNA repair, meiotic cell cycle, organelle fission, DNA recombination, telomere organization	-0.256982	0.115347	0.000146852	0.670674
YER096W	meiotic cell cycle, sporulation	-0.412322	0.311256	9.9646e-11	5.33305e-07
YER098W	protein modification by small protein conjugation or removal	-0.0714514	0.000528953	0.305759	1
YER099C	cell wall organization or biogenesis	-0.172712	0.0471166	0.0122389	1
YER100W	response to chemical, proteolysis involved in cellular protein catabolic process, protein modification by small protein conjugation or removal	-0.176962	0.0499169	0.0102081	1
YER101C	protein targeting	0.00486226	-0.00904636	0.944569	1
YER102W	rRNA processing, cytoplasmic translation, ribosomal small subunit biogenesis	0.0611064	-0.00205499	0.381403	1
YER103W	protein targeting, transmembrane transport, protein folding	-0.266124	0.124358	8.10649e-05	0.376546
YER104W	transposition	0.188637	0.0579591	0.00607101	1
YER105C	nucleus organization	0.179892	0.051887	0.0089864	1
YER107C	cytoskeleton organization, nucleobase-containing compound transport, regulation of transport, nucleus organization, response to heat	0.102742	0.0107994	0.139818	1
YER109C	transcription by RNA polymerase II	-0.0495907	-0.00445701	0.477746	1
YER110C	pseudohyphal growth	-0.2505	0.109149	0.000220536	0.993737
YER111C	transcription by RNA polymerase II, mitotic cell cycle, response to heat	-0.0435282	-0.00552074	0.533298	1
YER112W	mRNA processing, RNA splicing, organelle assembly	-0.0968308	0.00857656	0.164302	1
YER113C	cellular ion homeostasis, pseudohyphal growth, invasive growth in response to glucose limitation	0.0246609	-0.00794496	0.724286	1
YER114C	cytoskeleton organization, organelle fusion, vesicle organization, cell budding, membrane fusion, exocytosis	-0.21931	0.0815373	0.00132681	1
YER115C	meiotic cell cycle, sporulation	0.147631	0.0319769	0.0329235	1
YER116C	protein modification by small protein conjugation or removal, peptidyl-amino acid modification, telomere organization, cellular response to DNA damage stimulus	-0.128534	0.0220396	0.0639692	1
YER117W	cytoplasmic translation	0.112269	0.0146591	0.106322	1
YER118C	response to chemical, response to osmotic stress	-0.176568	0.049654	0.0103833	1
YER119C	transmembrane transport, amino acid transport	0.086043	0.00485922	0.21696	1
YER120W	lipid metabolic process, chromatin organization, telomere organization, regulation of transport, lipid transport, organelle inheritance	-0.185126	0.055487	0.00712132	1
YER122C	Golgi vesicle transport, vesicle organization	-0.0876165	0.00537412	0.208612	1
YER124C	response to chemical, invasive growth in response to glucose limitation	0.111615	0.0143836	0.108397	1
YER125W	transcription by RNA polymerase II, response to chemical, lipid metabolic process, mitochondrion organization, chromatin organization, rRNA processing, cytoskeleton organization, regulation of organelle organization, proteolysis involved in cellular protein catabolic process, protein modification by small protein conjugation or removal, nucleobase-containing compound transport, monocarboxylic aci…	-0.00639227	-0.00901392	0.927169	1
YER126C	rRNA processing, ribosomal large subunit biogenesis	-0.315201	0.178116	2.13228e-06	0.0106848
YER127W	rRNA processing, ribosomal small subunit biogenesis	-0.22096	0.0829063	0.00121448	1
YER129W	carbohydrate metabolic process, DNA replication, regulation of DNA metabolic process, generation of precursor metabolites and energy, pseudohyphal growth	0.088798	0.00576685	0.202496	1
YER130C	response to chemical	0.0187174	-0.00843077	0.788937	1
YER131W	rRNA processing, cytoplasmic translation, nucleobase-containing compound transport, ribosomal large subunit biogenesis, ribosome assembly	0.0683199	-0.000295803	0.327544	1
YER132C	meiotic cell cycle, sporulation	0.0114991	-0.00884175	0.869385	1
YER133W	response to chemical, mitotic cell cycle, chromatin organization, cytoskeleton organization, regulation of cell cycle, meiotic cell cycle, regulation of organelle organization, organelle fission, chromosome segregation, carbohydrate metabolic process, DNA replication, cellular ion homeostasis, telomere organization, sporulation, endocytosis, regulation of transport, cytokinesis, generation of pre…	-0.20831	0.072674	0.00235093	1
YER139C	transcription by RNA polymerase II, protein dephosphorylation	-0.108252	0.0129901	0.119586	1
YER140W	protein folding	0.0597479	-0.00236436	0.392115	1
YER142C	DNA repair	-0.0903506	0.00629095	0.194656	1
YER143W	proteolysis involved in cellular protein catabolic process, DNA replication, regulation of DNA metabolic process, endosomal transport	-0.0484467	-0.00466834	0.487984	1
YER144C	protein modification by small protein conjugation or removal	-0.15616	0.0368592	0.0238783	1
YER145C	transmembrane transport, ion transport	-0.0923138	0.00696667	0.185061	1
YER146W	mRNA processing, RNA catabolic process, RNA splicing	0.00251118	-0.00907903	0.971355	1
YER147C	mitotic cell cycle, DNA repair, chromatin organization, organelle fission, chromosome segregation, nucleus organization	-0.2902	0.149597	1.50101e-05	0.0726337
YER148W	transcription by RNA polymerase II, DNA-templated transcription, initiation, transcription by RNA polymerase I, transcription by RNA polymerase III, transposition	-0.247508	0.106341	0.000264996	1
YER149C	mitotic cell cycle, cytoskeleton organization, regulation of organelle organization, cytokinesis, pseudohyphal growth, cell budding, cell morphogenesis	-0.255639	0.11405	0.000159917	0.727782
YER151C	Golgi vesicle transport, protein modification by small protein conjugation or removal, regulation of transport, response to osmotic stress	-0.127775	0.021673	0.0655803	1
YER153C	mitochondrion organization, regulation of translation, mitochondrial translation	-0.00155756	-0.00908634	0.982231	1
YER154W	mitochondrion organization, protein targeting	-0.097039	0.00865261	0.163389	1
YER155C	mitotic cell cycle, cytoskeleton organization, regulation of cell cycle	0.164347	0.0418034	0.0172867	1
YER156C	cellular respiration	-0.212044	0.0756318	0.00194261	1
YER157W	protein targeting, Golgi vesicle transport	0.268607	0.12686	6.86853e-05	0.320554
YER159C	transcription by RNA polymerase II, DNA-templated transcription, initiation, response to heat	-0.0685862	-0.00022709	0.325653	1
YER161C	transcription by RNA polymerase II, chromatin organization, DNA-templated transcription, elongation	-0.282679	0.141477	2.59223e-05	0.124012
YER162C	transcription by RNA polymerase II, DNA repair, proteolysis involved in cellular protein catabolic process	-0.170117	0.0454398	0.0136458	1
YER164W	transcription by RNA polymerase II, chromatin organization, chromosome segregation, protein modification by small protein conjugation or removal, peptidyl-amino acid modification, DNA replication, regulation of DNA metabolic process, regulation of protein modification process, histone modification, DNA-templated transcription, elongation, DNA-templated transcription, initiation, transcription by …	-0.0316077	-0.00720842	0.651138	1
YER165W	mRNA processing, regulation of translation, RNA catabolic process, translational initiation	-0.157787	0.0378216	0.0224197	1
YER166W	response to chemical, endocytosis, lipid transport	-0.00303928	-0.0090735	0.965335	1
YER167W	mitotic cell cycle, regulation of cell cycle	0.213446	0.0767554	0.00180676	1
YER168C	tRNA processing	-0.0601622	-0.00227074	0.388829	1
YER169W	transcription by RNA polymerase II, histone modification, DNA-templated transcription, elongation	-0.375741	0.256935	7.07657e-09	3.72582e-05
YER170W	nucleobase-containing small molecule metabolic process	0.224272	0.0856846	0.00101476	1
YER171W	transcription by RNA polymerase II, DNA repair, DNA recombination, protein phosphorylation, regulation of DNA metabolic process, transposition	-0.110342	0.0138509	0.112533	1
YER172C	mRNA processing, RNA splicing	-0.179502	0.0516229	0.0091412	1
YER173W	DNA repair, regulation of cell cycle, meiotic cell cycle, organelle fission, DNA recombination, cellular response to DNA damage stimulus	-0.0873607	0.00528976	0.209953	1
YER174C	response to chemical, cytoskeleton organization, cellular ion homeostasis, regulation of protein modification process, histone modification, response to oxidative stress	0.261687	0.119946	0.000108491	0.4996
YER175C	response to starvation	0.387396	0.273695	1.96072e-09	1.03977e-05
YER176W	regulation of translation	0.345426	0.21574	1.48867e-07	0.000768005
YER177W	transcription by RNA polymerase II, mitotic cell cycle, regulation of cell cycle, meiotic cell cycle, organelle fission, cell wall organization or biogenesis, protein modification by small protein conjugation or removal, carbohydrate metabolic process, regulation of protein modification process, sporulation, generation of precursor metabolites and energy, cellular response to DNA damage stimulus,…	-0.270367	0.128648	6.10071e-05	0.285452
YER178W	nucleobase-containing small molecule metabolic process, monocarboxylic acid metabolic process, pseudohyphal growth	-0.171272	0.0461831	0.013003	1
YER179W	meiotic cell cycle, organelle fission, chromosome segregation, DNA recombination	-0.0526795	-0.00386177	0.45069	1
YER180C	meiotic cell cycle, sporulation	-0.0476945	-0.0048046	0.494778	1
YER184C	transcription by RNA polymerase II	0.250384	0.109039	0.000222123	1
YER185W	transmembrane transport, ion transport	0.101759	0.0104205	0.143687	1
YFL001W	tRNA processing, RNA modification	-0.0968016	0.0085659	0.164431	1
YFL002C	rRNA processing, ribosomal large subunit biogenesis, ribosome assembly	-0.306073	0.167431	4.45742e-06	0.0220954
YFL003C	meiotic cell cycle, organelle fission, DNA recombination	0.172843	0.0472013	0.0121718	1
YFL004W	vacuole organization, organelle fusion	0.106589	0.0123169	0.125437	1
YFL005W	meiotic cell cycle, Golgi vesicle transport, sporulation, organelle fusion, cytokinesis, vesicle organization, membrane fusion, exocytosis	0.0114398	-0.00884431	0.870052	1
YFL007W	proteolysis involved in cellular protein catabolic process, organelle assembly	-0.320355	0.184288	1.38775e-06	0.00699979
YFL008W	mitotic cell cycle, DNA repair, organelle fission, chromosome segregation	-0.0910159	0.00651834	0.191365	1
YFL009W	mitotic cell cycle, meiotic cell cycle, proteolysis involved in cellular protein catabolic process, protein modification by small protein conjugation or removal	0.166047	0.0428619	0.0161353	1
YFL013C	chromatin organization	-0.111181	0.0142012	0.109794	1
YFL014W	response to chemical, response to oxidative stress, response to osmotic stress, response to heat	-0.483387	0.431197	2.30264e-15	1.24665e-11
YFL016C	mitochondrion organization, proteolysis involved in cellular protein catabolic process, protein folding, response to heat	-0.0947808	0.00783641	0.173498	1
YFL017C	nucleobase-containing small molecule metabolic process	-0.202903	0.0684845	0.00307991	1
YFL018C	cellular amino acid metabolic process, monocarboxylic acid metabolic process	-0.0776151	0.00226024	0.265712	1
YFL021W	transcription by RNA polymerase II, response to chemical, response to starvation	0.22862	0.0893955	0.000798026	1
YFL022C	tRNA aminoacylation for protein translation	0.0629584	-0.00162205	0.367088	1
YFL023W	rRNA processing, cytoplasmic translation, DNA-templated transcription, elongation, transcription by RNA polymerase I, translational initiation, transcription by RNA polymerase III	-0.348513	0.219777	1.11159e-07	0.000575357
YFL024C	transcription by RNA polymerase II, DNA repair, peptidyl-amino acid modification, histone modification, protein acylation	-0.0643175	-0.00129609	0.356796	1
YFL025C	response to chemical, lipid metabolic process, proteolysis involved in cellular protein catabolic process, Golgi vesicle transport, vesicle organization	0.124415	0.0200759	0.0731131	1
YFL026W	response to chemical	-0.00731077	-0.0089902	0.916739	1
YFL028C	transcription by RNA polymerase II	0.332693	0.19947	4.76865e-07	0.0024344
YFL029C	transcription by RNA polymerase II, mitotic cell cycle, meiotic cell cycle, DNA-templated transcription, initiation	0.125674	0.0206692	0.0702134	1
YFL030W	cellular amino acid metabolic process	-0.445486	0.364861	1.07415e-12	5.79506e-09
YFL031W	transcription by RNA polymerase II, response to chemical, meiotic cell cycle	0.128026	0.0217937	0.0650453	1
YFL033C	transcription by RNA polymerase II, mitotic cell cycle, regulation of cell cycle, meiotic cell cycle, response to starvation, response to heat	0.033481	-0.00697867	0.631933	1
YFL034C-A	cytoplasmic translation	0.29499	0.154878	1.04988e-05	0.0511292
YFL034C-B	protein phosphorylation, regulation of protein modification process, cell budding	-0.0979765	0.00899711	0.159324	1
YFL036W	mitochondrion organization, DNA replication	-0.194805	0.0624156	0.00455444	1
YFL037W	mitotic cell cycle, cytoskeleton organization, meiotic cell cycle, organelle fission, chromosome segregation, organelle assembly	-0.0394747	-0.00615472	0.572158	1
YFL038C	response to chemical, protein targeting, Golgi vesicle transport, RNA catabolic process, organelle assembly, vacuole organization, organelle fusion, vesicle organization, endosomal transport, membrane fusion	-0.187383	0.0570706	0.00642928	1
YFL039C	response to chemical, mitotic cell cycle, DNA repair, cytoskeleton organization, meiotic cell cycle, cell wall organization or biogenesis, peptidyl-amino acid modification, histone modification, sporulation, endocytosis, vacuole organization, response to oxidative stress, cytokinesis, protein acylation, organelle inheritance	0.0625212	-0.00172542	0.370437	1
YFL041W	ion transport	0.175403	0.0488818	0.0109158	1
YFL042C	lipid transport	0.0975682	0.00884668	0.161085	1
YFL044C	protein modification by small protein conjugation or removal	0.0295612	-0.0074443	0.672383	1
YFL046W	mitochondrion organization, cellular amino acid metabolic process	0.210867	0.0746939	0.00206378	1
YFL048C	Golgi vesicle transport	0.253308	0.111814	0.000185189	0.838722
YFL049W	transcription by RNA polymerase II, chromatin organization	0.070427	0.000255082	0.312779	1
YFL050C	transmembrane transport, ion transport	0.266842	0.12508	7.72832e-05	0.359444
YFL059W	vitamin metabolic process	-0.0929496	0.00718865	0.182028	1
YFL062W	proteolysis involved in cellular protein catabolic process, endosomal transport	0.0828972	0.00385781	0.234356	1
YFR001W	rRNA processing, regulation of translation, ribosomal small subunit biogenesis, ribosomal large subunit biogenesis, ribosomal subunit export from nucleus	-0.287667	0.146838	1.80803e-05	0.0871921
YFR002W	nucleus organization, ribosomal subunit export from nucleus	-0.0991848	0.00944599	0.154196	1
YFR003C	mitotic cell cycle, regulation of cell cycle, regulation of organelle organization, organelle fission, chromosome segregation, carbohydrate metabolic process, cellular ion homeostasis, regulation of protein modification process, generation of precursor metabolites and energy, protein dephosphorylation	0.124537	0.0201336	0.0728258	1
YFR004W	mitochondrion organization, organelle fission, proteolysis involved in cellular protein catabolic process, protein modification by small protein conjugation or removal, organelle assembly, peroxisome organization	-0.129479	0.022499	0.0620093	1
YFR005C	mRNA processing, RNA splicing	0.119035	0.0176083	0.0866089	1
YFR008W	response to chemical	0.13433	0.02491	0.0527054	1
YFR009W	regulation of translation, translational elongation	-0.0901151	0.00621089	0.195831	1
YFR010W	proteolysis involved in cellular protein catabolic process, protein modification by small protein conjugation or removal	-0.0158762	-0.00861597	0.820387	1
YFR011C	mitochondrion organization	-0.220934	0.0828847	0.00121617	1
YFR013W	chromatin organization, chromosome segregation	-0.00864626	-0.00895004	0.9016	1
YFR015C	carbohydrate metabolic process, generation of precursor metabolites and energy	0.174197	0.0480868	0.0114928	1
YFR016C	cytoskeleton organization, regulation of organelle organization	0.0474659	-0.00484558	0.496853	1
YFR017C	carbohydrate metabolic process, generation of precursor metabolites and energy	-0.0140564	-0.00871861	0.840686	1
YFR019W	lipid metabolic process	0.250041	0.108716	0.000226868	1
YFR021W	protein targeting, regulation of organelle organization, vacuole organization, protein maturation	0.209729	0.073792	0.00218739	1
YFR022W	response to chemical, endocytosis, regulation of transport	0.147352	0.0318222	0.0332619	1
YFR025C	cellular amino acid metabolic process	0.368275	0.246469	1.55635e-08	8.15058e-05
YFR026C	response to chemical	0.0422877	-0.00572134	0.54505	1
YFR027W	mitotic cell cycle, DNA repair, chromatin organization, meiotic cell cycle, organelle fission, chromosome segregation, peptidyl-amino acid modification, DNA replication, telomere organization, protein acylation	-0.186954	0.0567681	0.00655604	1
YFR028C	response to chemical, mitotic cell cycle, mitochondrion organization, cytoskeleton organization, regulation of cell cycle, meiotic cell cycle, regulation of organelle organization, organelle fission, chromosome segregation, organelle assembly, vacuole organization, cytokinesis, transcription by RNA polymerase I, response to osmotic stress	-0.0218122	-0.00819442	0.755063	1
YFR029W	response to chemical	0.128319	0.0219354	0.064423	1
YFR031C	mitotic cell cycle, chromatin organization, regulation of cell cycle, meiotic cell cycle, organelle fission, chromosome segregation, cytoplasmic translation, ribosomal large subunit biogenesis, nucleus organization	-0.0132669	-0.00875925	0.849525	1
YFR031C-A	cytoplasmic translation, ribosomal large subunit biogenesis	0.0238475	-0.00801931	0.733031	1
YFR032C	cytoplasmic translation	0.021417	-0.00822661	0.759364	1
YFR032C-A	cytoplasmic translation	0.0438989	-0.00545967	0.529811	1
YFR033C	cellular respiration	-0.15943	0.0388037	0.0210246	1
YFR034C	transcription by RNA polymerase II, chromatin organization, response to starvation	-0.0249352	-0.00791933	0.721345	1
YFR036W	chromatin organization, proteolysis involved in cellular protein catabolic process, protein modification by small protein conjugation or removal	-0.231673	0.0920433	0.000672154	1
YFR037C	transcription by RNA polymerase II, DNA repair, chromatin organization, DNA-templated transcription, elongation	-0.0799814	0.00296292	0.251329	1
YFR038W	DNA repair, DNA recombination	-0.208671	0.0729576	0.00230832	1
YFR039C	meiotic cell cycle, cell wall organization or biogenesis, sporulation	0.0926345	0.00707843	0.183527	1
YFR040W	mitotic cell cycle, transmembrane transport, ion transport, regulation of transport	-0.261421	0.119683	0.000110383	0.507985
YFR041C	protein folding	0.0449696	-0.00528038	0.519804	1
YFR042W	carbohydrate metabolic process	0.127529	0.0215545	0.06611	1
YFR046C	regulation of organelle organization, chromosome segregation, organelle assembly	0.159492	0.0388413	0.020973	1
YFR047C	nucleobase-containing small molecule metabolic process, cellular amino acid metabolic process	0.0960205	0.00828209	0.167893	1
YFR049W	cellular respiration	-0.0943454	0.00768124	0.175499	1
YFR050C	proteolysis involved in cellular protein catabolic process	0.00890639	-0.00894144	0.898655	1
YFR051C	Golgi vesicle transport, organelle inheritance	0.0104057	-0.00888688	0.881709	1
YFR052W	proteolysis involved in cellular protein catabolic process	0.0189553	-0.00841388	0.786318	1
YFR053C	transmembrane transport, nucleobase-containing small molecule metabolic process, carbohydrate metabolic process, monocarboxylic acid metabolic process, generation of precursor metabolites and energy, carbohydrate transport	-0.0427529	-0.00564679	0.540628	1
YFR055W	cellular amino acid metabolic process, monocarboxylic acid metabolic process	0.410102	0.307815	1.31735e-10	7.04387e-07
YGL001C	lipid metabolic process	8.55086e-05	-0.0090909	0.999024	1
YGL002W	Golgi vesicle transport	0.0465672	-0.00500483	0.505054	1
YGL003C	mitotic cell cycle, cytoskeleton organization, regulation of cell cycle, regulation of organelle organization, organelle fission, proteolysis involved in cellular protein catabolic process, chromosome segregation, protein modification by small protein conjugation or removal, regulation of protein modification process, organelle assembly, cytokinesis	-0.174461	0.0482607	0.011364	1
YGL004C	proteolysis involved in cellular protein catabolic process	-0.00855448	-0.00895302	0.902639	1
YGL005C	protein targeting, Golgi vesicle transport	-0.0479405	-0.00476027	0.492551	1
YGL006W	transmembrane transport, ion transport, cellular ion homeostasis	-0.0512248	-0.00414658	0.463324	1
YGL008C	transmembrane transport, ion transport, organelle assembly	0.0415607	-0.00583619	0.551995	1
YGL009C	cellular amino acid metabolic process	-0.0854154	0.00465647	0.220355	1
YGL010W	lipid metabolic process, monocarboxylic acid metabolic process	0.0185285	-0.00844402	0.791018	1
YGL011C	proteolysis involved in cellular protein catabolic process	0.0708971	0.000380266	0.309544	1
YGL012W	lipid metabolic process	-0.0131237	-0.00876638	0.851131	1
YGL013C	transcription by RNA polymerase II, response to chemical	-0.154402	0.0358305	0.0255451	1
YGL014W	regulation of translation, RNA catabolic process	0.0227528	-0.00811543	0.744856	1
YGL017W	proteolysis involved in cellular protein catabolic process	-0.00579766	-0.00902757	0.933928	1
YGL018C	cellular ion homeostasis, protein maturation, cellular respiration	0.0137887	-0.00873266	0.843681	1
YGL019W	cellular response to DNA damage stimulus, transcription by RNA polymerase I, transcription by RNA polymerase III	-0.114676	0.0156884	0.0989422	1
YGL020C	mitochondrion organization, Golgi vesicle transport	-0.0736289	0.00112423	0.291183	1
YGL021W	mitotic cell cycle, regulation of cell cycle, protein phosphorylation	0.270098	0.128373	6.21271e-05	0.290506
YGL022W	protein glycosylation	0.0168097	-0.00855847	0.81002	1
YGL023C	response to chemical	-0.114834	0.0157568	0.098472	1
YGL025C	transcription by RNA polymerase II, DNA-templated transcription, initiation	0.041052	-0.00591538	0.55688	1
YGL026C	cellular amino acid metabolic process	0.336885	0.20476	3.27354e-07	0.00167474
YGL027C	cell wall organization or biogenesis, carbohydrate metabolic process, protein glycosylation	0.160756	0.0396037	0.0199538	1
YGL029W	rRNA processing	-0.271452	0.129755	5.66832e-05	0.265674
YGL030W	rRNA processing, cytoplasmic translation, mRNA processing, RNA splicing	0.114914	0.0157917	0.098233	1
YGL031C	cytoplasmic translation	0.0259656	-0.00782049	0.710332	1
YGL035C	transcription by RNA polymerase II, response to chemical, response to starvation	-0.283061	0.141884	2.52245e-05	0.120724
YGL037C	chromatin organization, nucleobase-containing small molecule metabolic process, telomere organization, regulation of DNA metabolic process, nucleus organization	-0.00494799	-0.00904478	0.943593	1
YGL038C	protein glycosylation	-0.424031	0.329708	2.1789e-11	1.17116e-07
YGL039W	response to chemical	0.32712	0.192542	7.78087e-07	0.00395735
YGL043W	transcription by RNA polymerase II, mRNA processing, DNA-templated transcription, elongation, DNA-templated transcription, initiation, transcription by RNA polymerase I, transcription by RNA polymerase III, DNA-templated transcription, termination	0.132654	0.0240671	0.0557797	1
YGL044C	mRNA processing	-0.25681	0.115181	0.000148469	0.677612
YGL045W	meiotic cell cycle, endocytosis, protein maturation, invasive growth in response to glucose limitation	0.10536	0.0118262	0.129901	1
YGL047W	lipid metabolic process, protein glycosylation	0.131147	0.0233178	0.0586704	1
YGL048C	transcription by RNA polymerase II, DNA repair, chromatin organization, proteolysis involved in cellular protein catabolic process, RNA catabolic process, DNA-templated transcription, elongation, DNA-templated transcription, initiation	-0.075277	0.00158665	0.280462	1
YGL049C	cytoplasmic translation, regulation of translation, organelle assembly, translational initiation	0.143603	0.0297664	0.0381128	1
YGL050W	tRNA processing, RNA modification	0.208591	0.0728948	0.00231768	1
YGL054C	mitotic cell cycle, meiotic cell cycle, Golgi vesicle transport, sporulation, cytokinesis, cell budding	-0.0713759	0.00050862	0.306273	1
YGL055W	response to chemical, lipid metabolic process, mitochondrion organization, monocarboxylic acid metabolic process, organelle inheritance	-0.064299	-0.00130058	0.356935	1
YGL058W	transcription by RNA polymerase II, response to chemical, mitotic cell cycle, DNA repair, chromatin organization, regulation of cell cycle, meiotic cell cycle, proteolysis involved in cellular protein catabolic process, protein modification by small protein conjugation or removal, DNA recombination, telomere organization, histone modification, regulation of transport, cellular response to DNA dam…	0.23405	0.094129	0.000587062	1
YGL059W	mitochondrion organization, regulation of organelle organization, peptidyl-amino acid modification, protein phosphorylation	0.367599	0.245532	1.66933e-08	8.73893e-05
YGL060W	mitotic cell cycle, cytoskeleton organization	0.203025	0.068578	0.0030614	1
YGL061C	cytoskeleton organization, regulation of cell cycle, regulation of organelle organization, chromosome segregation	-0.112944	0.0149455	0.10421	1
YGL062W	carbohydrate metabolic process	0.0563272	-0.00311252	0.419872	1
YGL063W	tRNA processing, RNA modification	-0.205329	0.0703509	0.00273078	1
YGL064C	ribosomal large subunit biogenesis, ribosome assembly	-0.117313	0.0168413	0.0913258	1
YGL065C	lipid metabolic process	-0.0165482	-0.00857491	0.81292	1
YGL066W	transcription by RNA polymerase II, chromatin organization, protein modification by small protein conjugation or removal, peptidyl-amino acid modification, nucleobase-containing compound transport, histone modification, regulation of transport, DNA-templated transcription, initiation, protein acylation	0.222278	0.0840069	0.00113106	1
YGL068W	mitochondrial translation	0.0314194	-0.00723078	0.653081	1
YGL070C	transcription by RNA polymerase II, DNA repair, DNA-templated transcription, elongation, DNA-templated transcription, initiation	0.0255514	-0.00786071	0.714752	1
YGL071W	transcription by RNA polymerase II, mitotic cell cycle, lipid metabolic process, meiotic cell cycle, organelle fission, ion transport, chromosome segregation, cellular ion homeostasis, regulation of transport, response to starvation	0.101045	0.0101478	0.146545	1
YGL073W	transcription by RNA polymerase II, regulation of translation, response to heat	0.154836	0.0360834	0.0251245	1
YGL075C	cytoskeleton organization, meiotic cell cycle, organelle fission, chromosome segregation, organelle fusion, nucleus organization	-0.117578	0.0169587	0.0905864	1
YGL076C	rRNA processing, cytoplasmic translation, ribosomal large subunit biogenesis	0.0305848	-0.0073283	0.661724	1
YGL077C	ion transport	-0.192634	0.0608312	0.00504434	1
YGL078C	rRNA processing, ribosomal large subunit biogenesis	-0.238755	0.0983212	0.000447047	1
YGL079W	vesicle organization	0.0520999	-0.0039762	0.455701	1
YGL080W	transmembrane transport, ion transport	-0.0719135	0.000653784	0.302626	1
YGL084C	lipid metabolic process, transmembrane transport, carbohydrate metabolic process, protein lipidation, carbohydrate transport	0.311609	0.173874	2.86001e-06	0.01428
YGL086W	mitotic cell cycle, regulation of cell cycle, regulation of organelle organization, organelle fission, chromosome segregation	-0.246877	0.105753	0.000275373	1
YGL087C	DNA repair, protein targeting, protein modification by small protein conjugation or removal	0.098493	0.00918833	0.157116	1
YGL090W	DNA repair	-0.284108	0.143004	2.33992e-05	0.112269
YGL091C	tRNA processing, RNA modification	0.0270574	-0.00771142	0.698729	1
YGL092W	DNA repair, chromatin organization, nucleobase-containing compound transport, telomere organization, regulation of transport, nucleus organization	-0.00669429	-0.00900647	0.923738	1
YGL093W	mitotic cell cycle, regulation of cell cycle, regulation of organelle organization, organelle fission, chromosome segregation	0.0465228	-0.00501261	0.505461	1
YGL094C	DNA repair, regulation of translation, RNA catabolic process	0.108029	0.012899	0.120359	1
YGL095C	protein targeting, regulation of organelle organization, Golgi vesicle transport, cellular ion homeostasis, vacuole organization, organelle fusion, regulation of transport, vesicle organization, organelle inheritance, membrane fusion	0.151785	0.0343205	0.0282101	1
YGL097W	nucleobase-containing compound transport, nucleus organization, ribosomal subunit export from nucleus	-0.136969	0.0262595	0.0481458	1
YGL098W	Golgi vesicle transport, organelle fusion, vesicle organization, membrane fusion	0.127327	0.0214573	0.0665479	1
YGL099W	ribosomal large subunit biogenesis, ribosome assembly, ribosomal subunit export from nucleus	-0.284698	0.143636	2.2426e-05	0.107667
YGL101W	nucleobase-containing small molecule metabolic process	0.0926069	0.00706881	0.183658	1
YGL103W	cytoplasmic translation	0.152529	0.034747	0.0274297	1
YGL104C	protein targeting, transmembrane transport	0.138358	0.0269799	0.0458815	1
YGL105W	tRNA aminoacylation for protein translation	-0.0463795	-0.0050377	0.506776	1
YGL106W	mitotic cell cycle, cytoskeleton organization, cytokinesis	0.149745	0.0331613	0.0304481	1
YGL107C	mRNA processing, RNA catabolic process, cellular respiration, translational initiation	0.0575429	-0.00285169	0.40988	1
YGL110C	translational elongation	0.00125907	-0.00908792	0.985636	1
YGL111W	ribosomal large subunit biogenesis	-0.237282	0.0969995	0.000487176	1
YGL112C	transcription by RNA polymerase II, chromatin organization, peptidyl-amino acid modification, histone modification, DNA-templated transcription, initiation, protein acylation	-0.0296284	-0.0074368	0.671681	1
YGL113W	DNA repair, DNA recombination, DNA replication	-0.251585	0.110175	0.000206203	0.930798
YGL115W	transcription by RNA polymerase II, carbohydrate metabolic process, peroxisome organization	0.0814466	0.00340861	0.242697	1
YGL116W	mitotic cell cycle, regulation of cell cycle, meiotic cell cycle, regulation of organelle organization, organelle fission, proteolysis involved in cellular protein catabolic process, chromosome segregation, protein modification by small protein conjugation or removal, regulation of protein modification process	0.290725	0.150171	1.44395e-05	0.0699304
YGL120C	rRNA processing, mRNA processing, ribosomal small subunit biogenesis, RNA splicing, ribosomal large subunit biogenesis	-0.32874	0.194544	6.7568e-07	0.00343921
YGL121C	invasive growth in response to glucose limitation	-0.358687	0.233334	4.12664e-08	0.000215122
YGL122C	mRNA processing, regulation of translation, RNA catabolic process, nucleobase-containing compound transport, transcription by RNA polymerase III	-0.367893	0.245939	1.61926e-08	8.47844e-05
YGL123W	regulation of translation, nucleobase-containing compound transport	0.026508	-0.00776687	0.704559	1
YGL124C	protein targeting	0.0544987	-0.00349436	0.435165	1
YGL125W	cellular amino acid metabolic process	0.196752	0.0638521	0.00415161	1
YGL126W	lipid metabolic process, nucleobase-containing small molecule metabolic process	-0.0205002	-0.00829902	0.76937	1
YGL127C	transcription by RNA polymerase II, DNA repair, meiotic cell cycle, DNA recombination	-0.160521	0.0394616	0.0201398	1
YGL128C	mRNA processing, RNA splicing	-0.107022	0.0124913	0.123892	1
YGL129C	mitochondrial translation	0.0483028	-0.00469457	0.48928	1
YGL130W	transcription by RNA polymerase II, mRNA processing, tRNA processing	-0.051752	-0.00404428	0.458723	1
YGL131C	transcription by RNA polymerase II, response to chemical, protein modification by small protein conjugation or removal, histone modification, response to oxidative stress	0.0930287	0.00721636	0.181654	1
YGL133W	transcription by RNA polymerase II, chromatin organization, telomere organization	-0.159119	0.0386172	0.0212826	1
YGL134W	regulation of cell cycle, carbohydrate metabolic process, protein phosphorylation, regulation of protein modification process, generation of precursor metabolites and energy	-0.105776	0.0119915	0.128378	1
YGL135W	cytoplasmic translation, ribosomal subunit export from nucleus	0.0104096	-0.00888673	0.881666	1
YGL136C	rRNA processing, RNA modification	0.100617	0.00998511	0.14828	1
YGL137W	Golgi vesicle transport, endosomal transport	0.0725236	0.000819826	0.298523	1
YGL139W	lipid metabolic process, transmembrane transport, ion transport, nucleobase-containing compound transport	-0.14882	0.0326414	0.0315102	1
YGL141W	response to chemical, proteolysis involved in cellular protein catabolic process, protein modification by small protein conjugation or removal	0.252682	0.111217	0.000192587	0.870688
YGL142C	lipid metabolic process, protein lipidation	0.256342	0.114728	0.00015295	0.697757
YGL143C	mitochondrial translation	0.166503	0.0431476	0.0158381	1
YGL144C	lipid metabolic process	-0.0349853	-0.00678459	0.616684	1
YGL145W	Golgi vesicle transport	0.00885117	-0.00894329	0.89928	1
YGL147C	cytoplasmic translation	0.00749496	-0.00898506	0.914649	1
YGL148W	cellular amino acid metabolic process	0.339646	0.208279	2.5455e-07	0.00130635
YGL150C	transcription by RNA polymerase II, DNA repair, chromatin organization, DNA recombination, peptidyl-amino acid modification, telomere organization, regulation of protein modification process, histone modification, protein acylation	0.0691567	-7.90226e-05	0.321627	1
YGL151W	transcription by RNA polymerase II, peptidyl-amino acid modification, histone modification, protein acylation	0.208969	0.0731921	0.00227367	1
YGL153W	protein targeting, transmembrane transport, peroxisome organization	0.189502	0.0585755	0.0058343	1
YGL154C	cellular amino acid metabolic process	0.29273	0.152375	1.24393e-05	0.0604176
YGL156W	carbohydrate metabolic process, oligosaccharide metabolic process	-0.153699	0.0354224	0.0262388	1
YGL158W	regulation of cell cycle, meiotic cell cycle, regulation of organelle organization, organelle fission, protein phosphorylation	-0.44954	0.371697	5.87253e-13	3.16999e-09
YGL160W	cytoskeleton organization, regulation of organelle organization	0.0882773	0.00559311	0.205175	1
YGL162W	transcription by RNA polymerase II	-0.00376553	-0.00906419	0.957059	1
YGL163C	chromatin organization, DNA recombination, telomere organization, regulation of DNA metabolic process	-0.0963063	0.00838566	0.16662	1
YGL166W	transcription by RNA polymerase II, response to chemical	-0.109928	0.0136793	0.113903	1
YGL167C	ion transport, cellular ion homeostasis	0.0772351	0.00214934	0.268073	1
YGL169W	telomere organization, tRNA processing, RNA modification	-0.130802	0.0231475	0.0593489	1
YGL171W	rRNA processing, ribosomal small subunit biogenesis	-0.251442	0.110039	0.000208038	0.938668
YGL172W	nucleobase-containing compound transport, ribosomal subunit export from nucleus	-0.121104	0.0185444	0.0812013	1
YGL173C	transcription by RNA polymerase II, response to chemical, mitotic cell cycle, rRNA processing, regulation of cell cycle, regulation of organelle organization, regulation of translation, RNA catabolic process, telomere organization, regulation of DNA metabolic process, DNA-templated transcription, elongation, DNA-templated transcription, initiation, translational initiation, sno(s)RNA processing	-0.0297089	-0.00742781	0.670841	1
YGL174W	mRNA processing, RNA splicing	0.108716	0.0131798	0.117991	1
YGL175C	DNA repair, meiotic cell cycle, DNA recombination, telomere organization	0.112604	0.0148012	0.105269	1
YGL178W	regulation of cell cycle, regulation of translation, RNA catabolic process, translational initiation	0.023299	-0.00806804	0.738949	1
YGL180W	mitochondrion organization, protein targeting, peptidyl-amino acid modification, protein phosphorylation, organelle assembly, vacuole organization, response to starvation	0.245407	0.104389	0.000301024	1
YGL181W	transcription by RNA polymerase II, lipid metabolic process, endocytosis	0.106918	0.0124494	0.124261	1
YGL184C	cellular amino acid metabolic process	0.286168	0.145218	2.01638e-05	0.0970887
YGL187C	cellular respiration	-0.27004	0.128314	6.23725e-05	0.291591
YGL189C	rRNA processing, cytoplasmic translation, nucleobase-containing compound transport, ribosomal large subunit biogenesis, ribosome assembly	0.0594668	-0.00242751	0.394353	1
YGL190C	mitotic cell cycle, regulation of cell cycle, meiotic cell cycle, regulation of organelle organization, organelle fission, chromosome segregation, organelle assembly, vacuole organization	0.019007	-0.00841018	0.78575	1
YGL191W	mitochondrion organization, cellular respiration	-0.235352	0.0952811	0.000544739	1
YGL194C	regulation of cell cycle, meiotic cell cycle, regulation of organelle organization, organelle fission	0.0832013	0.00395298	0.232633	1
YGL195W	regulation of translation, translational elongation	-0.00123041	-0.00908806	0.985963	1
YGL196W	cellular amino acid metabolic process	-0.0306567	-0.00731999	0.660977	1
YGL197W	regulation of cell cycle, meiotic cell cycle, sporulation, pseudohyphal growth	0.0235653	-0.00804452	0.736074	1
YGL200C	Golgi vesicle transport, vesicle organization	-0.000852318	-0.00908954	0.990276	1
YGL201C	DNA repair, DNA recombination, DNA replication	-0.0890466	0.00585018	0.201225	1
YGL202W	cellular amino acid metabolic process	0.395924	0.286283	7.3433e-10	3.90737e-06
YGL205W	lipid metabolic process, monocarboxylic acid metabolic process	-0.0123435	-0.00880381	0.859887	1
YGL206C	cytoskeleton organization, Golgi vesicle transport, endocytosis	0.118357	0.0173048	0.0884437	1
YGL207W	transcription by RNA polymerase II, chromatin organization, regulation of cell cycle, regulation of organelle organization, chromosome segregation, DNA replication, DNA-templated transcription, initiation	-0.144368	0.0301816	0.0370774	1
YGL208W	protein phosphorylation, pseudohyphal growth, response to starvation, invasive growth in response to glucose limitation	-0.0422227	-0.00573168	0.545669	1
YGL209W	transcription by RNA polymerase II, response to chemical, response to starvation	-0.164404	0.0418391	0.0172466	1
YGL210W	Golgi vesicle transport, endosomal transport, exocytosis	-0.176407	0.0495467	0.0104557	1
YGL211W	protein modification by small protein conjugation or removal, tRNA processing, RNA modification	-0.1633	0.0411573	0.0180302	1
YGL212W	protein targeting, vacuole organization, organelle fusion, vesicle organization, membrane fusion	0.00262671	-0.00907791	0.970038	1
YGL213C	meiotic cell cycle, organelle fission, DNA recombination, RNA catabolic process	0.05052	-0.00428169	0.469514	1
YGL216W	mitotic cell cycle, cytoskeleton organization, regulation of cell cycle, meiotic cell cycle, regulation of organelle organization, organelle fission, chromosome segregation, organelle assembly	0.0486259	-0.00463556	0.486372	1
YGL219C	mitochondrion organization, lipid transport	0.256341	0.114727	0.000152964	0.697757
YGL220W	transcription by RNA polymerase II, response to chemical	0.0448213	-0.00530547	0.521184	1
YGL222C	regulation of translation, RNA catabolic process	-0.187111	0.0568793	0.00650915	1
YGL223C	protein targeting, Golgi vesicle transport	0.347903	0.218977	1.17793e-07	0.000609345
YGL224C	nucleobase-containing small molecule metabolic process	0.379421	0.262172	4.75245e-09	2.50692e-05
YGL225W	transmembrane transport, nucleobase-containing compound transport	-0.220731	0.0827153	0.00122956	1
YGL226C-A	protein glycosylation	0.0603183	-0.0022353	0.387595	1
YGL227W	proteolysis involved in cellular protein catabolic process, carbohydrate metabolic process	0.109324	0.0134297	0.115926	1
YGL228W	meiotic cell cycle, cell wall organization or biogenesis, sporulation	0.16596	0.0428075	0.0161925	1
YGL229C	mitotic cell cycle	0.394823	0.284641	8.3541e-10	4.44271e-06
YGL231C	protein folding	0.140794	0.028261	0.0421241	1
YGL232W	tRNA processing, RNA modification	-0.0285075	-0.0075596	0.683425	1
YGL233W	Golgi vesicle transport, exocytosis	-0.047255	-0.00488323	0.498771	1
YGL234W	nucleobase-containing small molecule metabolic process	0.156419	0.0370116	0.023641	1
YGL236C	tRNA processing, RNA modification	0.0503221	-0.00431931	0.471261	1
YGL237C	transcription by RNA polymerase II, response to chemical, cellular respiration	-0.0661673	-0.000841276	0.34308	1
YGL238W	nucleobase-containing compound transport	0.120793	0.0184027	0.081996	1
YGL240W	chromatin organization, proteolysis involved in cellular protein catabolic process, protein modification by small protein conjugation or removal, regulation of protein modification process	-0.0393278	-0.00617652	0.573591	1
YGL243W	tRNA processing, RNA modification	-0.0435145	-0.00552298	0.533427	1
YGL244W	transcription by RNA polymerase II, DNA repair, meiotic cell cycle, mRNA processing, protein modification by small protein conjugation or removal, peptidyl-amino acid modification, protein phosphorylation, regulation of DNA metabolic process, regulation of protein modification process, histone modification, DNA-templated transcription, elongation, transcription by RNA polymerase I, protein alkyla…	-0.252098	0.110662	0.000199717	0.901921
YGL245W	tRNA aminoacylation for protein translation	0.0403139	-0.00602854	0.564005	1
YGL246C	transcription by RNA polymerase II, rRNA processing, RNA catabolic process, ribosomal large subunit biogenesis, DNA-templated transcription, termination	-0.21964	0.08181	0.00130364	1
YGL247W	transcription by RNA polymerase II, nucleus organization	0.0913569	0.00663552	0.189694	1
YGL250W	meiotic cell cycle, organelle fission, DNA recombination	0.0159615	-0.00861085	0.819439	1
YGL251C	meiotic cell cycle, organelle fission, chromosome segregation, DNA recombination, DNA replication	0.179014	0.0512932	0.00933828	1
YGL252C	transcription by RNA polymerase II, response to chemical	0.0709081	0.000383209	0.309469	1
YGL253W	transmembrane transport, nucleobase-containing small molecule metabolic process, carbohydrate metabolic process, monocarboxylic acid metabolic process, generation of precursor metabolites and energy, carbohydrate transport	0.347218	0.21808	1.25703e-07	0.000649384
YGL254W	transcription by RNA polymerase II, ion transport, regulation of transport	0.0262847	-0.00778909	0.706935	1
YGL255W	transmembrane transport, ion transport	0.0164545	-0.00858074	0.813961	1
YGL256W	cellular amino acid metabolic process, generation of precursor metabolites and energy	0.0323288	-0.00712155	0.643717	1
YGL257C	protein glycosylation	0.000301383	-0.00909074	0.996561	1
YGL263W	proteolysis involved in cellular protein catabolic process, endosomal transport	0.207062	0.0716975	0.0025037	1
YGR001C	peptidyl-amino acid modification, protein alkylation	0.0978093	0.00893542	0.160043	1
YGR002C	DNA repair, chromatin organization	0.0484114	-0.00467476	0.488301	1
YGR003W	proteolysis involved in cellular protein catabolic process	0.0448337	-0.00530338	0.521069	1
YGR004W	regulation of organelle organization, peroxisome organization	0.032847	-0.0070579	0.638405	1
YGR005C	transcription by RNA polymerase II, DNA-templated transcription, elongation, DNA-templated transcription, initiation	-0.223785	0.0852737	0.00104209	1
YGR006W	mRNA processing, RNA catabolic process, RNA splicing	-0.0229674	-0.00809694	0.742533	1
YGR007W	lipid metabolic process	0.0612958	-0.00201131	0.379923	1
YGR008C	response to chemical	-0.0466084	-0.00499758	0.504676	1
YGR009C	organelle fusion, vesicle organization, membrane fusion, exocytosis	-0.324468	0.189286	9.78148e-07	0.00495823
YGR010W	nucleobase-containing small molecule metabolic process	0.135213	0.0253589	0.0511405	1
YGR013W	mRNA processing, RNA splicing	0.164893	0.042142	0.0169096	1
YGR014W	response to chemical, response to osmotic stress	-0.125333	0.0205083	0.0709875	1
YGR019W	cellular amino acid metabolic process, monocarboxylic acid metabolic process	-0.0567787	-0.0030163	0.416144	1
YGR020C	cellular ion homeostasis	0.019989	-0.00833802	0.774967	1
YGR023W	response to chemical, cell wall organization or biogenesis, response to oxidative stress, response to starvation	-0.075138	0.00154726	0.281356	1
YGR024C	tRNA processing, RNA modification	0.125945	0.0207978	0.0696011	1
YGR027C	cytoplasmic translation	0.103207	0.0109798	0.138017	1
YGR028W	mitochondrion organization, protein targeting	0.0593176	-0.0024609	0.395545	1
YGR029W	response to chemical, mitochondrion organization, protein targeting, transmembrane transport, cellular ion homeostasis, response to oxidative stress	0.274861	0.133264	4.48814e-05	0.211616
YGR030C	rRNA processing, RNA catabolic process, tRNA processing, sno(s)RNA processing	-0.31699	0.180248	1.83885e-06	0.00923471
YGR031W	lipid metabolic process	-0.44916	0.371055	6.21701e-13	3.35532e-09
YGR032W	meiotic cell cycle, cell wall organization or biogenesis, carbohydrate metabolic process, sporulation	-0.123421	0.0196121	0.0754686	1
YGR033C	mitochondrion organization, protein targeting, transmembrane transport	0.109022	0.0133053	0.116949	1
YGR034W	cytoplasmic translation	0.0546834	-0.00345638	0.433607	1
YGR036C	lipid metabolic process, protein glycosylation	-0.0700111	0.000145029	0.315658	1
YGR037C	lipid metabolic process, monocarboxylic acid metabolic process	-0.00808203	-0.00896783	0.907992	1
YGR038W	response to chemical, lipid metabolic process	0.00737254	-0.00898849	0.916038	1
YGR040W	response to chemical, regulation of cell cycle, protein phosphorylation, cytokinesis, invasive growth in response to glucose limitation	0.0430494	-0.00559885	0.537819	1
YGR041W	mitotic cell cycle, cytokinesis	0.120208	0.0181368	0.0835102	1
YGR042W	regulation of organelle organization, telomere organization, regulation of DNA metabolic process	0.0219162	-0.00818585	0.753932	1
YGR043C	response to chemical, response to oxidative stress	-0.504479	0.470459	4.32453e-17	2.34433e-13
YGR044C	transcription by RNA polymerase II, mitotic cell cycle, regulation of cell cycle, meiotic cell cycle, regulation of organelle organization, organelle fission	0.0159662	-0.00861057	0.819386	1
YGR046W	lipid metabolic process	-0.45366	0.37871	3.14005e-13	1.69563e-09
YGR047C	transcription by RNA polymerase III	-0.193949	0.061789	0.0047422	1
YGR048W	response to chemical, proteolysis involved in cellular protein catabolic process, RNA catabolic process, DNA replication, regulation of DNA metabolic process	-0.192082	0.0604309	0.00517624	1
YGR052W	protein phosphorylation	-0.469244	0.40581	2.61564e-14	1.41376e-10
YGR054W	translational initiation	-0.180851	0.0525384	0.00861576	1
YGR055W	transmembrane transport, ion transport, amino acid transport	-0.117813	0.0170626	0.0899374	1
YGR056W	transcription by RNA polymerase II, DNA repair, chromatin organization, DNA-templated transcription, elongation	-0.0335524	-0.00696965	0.631205	1
YGR058W	mitotic cell cycle, regulation of organelle organization, Golgi vesicle transport, regulation of transport, cytokinesis, vesicle organization, cell budding	-0.216931	0.0795817	0.00150546	1
YGR060W	lipid metabolic process	-0.2392	0.0987218	0.000435544	1
YGR061C	nucleobase-containing small molecule metabolic process	0.231931	0.0922683	0.000662415	1
YGR062C	mitochondrion organization	0.018731	-0.0084298	0.788787	1
YGR063C	transcription by RNA polymerase II, DNA repair, chromatin organization, rRNA processing, mRNA processing, regulation of DNA metabolic process, DNA-templated transcription, elongation, transcription by RNA polymerase I	-0.151513	0.0341649	0.0285003	1
YGR065C	ion transport	0.259379	0.117679	0.000125964	0.578049
YGR066C	response to osmotic stress, response to starvation	-0.138146	0.0268695	0.0462211	1
YGR068C	endocytosis	-0.0438507	-0.00546765	0.530264	1
YGR071C	vacuole organization, protein maturation	0.170597	0.0457484	0.0133751	1
YGR072W	protein modification by small protein conjugation or removal, DNA recombination, RNA catabolic process	-0.13166	0.0235719	0.0576728	1
YGR074W	mRNA processing, RNA splicing	0.227918	0.0887913	0.000829885	1
YGR075C	mRNA processing, RNA splicing	0.0395886	-0.00613774	0.571048	1
YGR076C	mitochondrial translation	0.0780838	0.00239774	0.26282	1
YGR077C	protein targeting, transmembrane transport, peroxisome organization	-0.00662199	-0.00900828	0.924559	1
YGR080W	cytoskeleton organization, regulation of organelle organization	0.184614	0.0551299	0.00728742	1
YGR081C	rRNA processing, ribosomal small subunit biogenesis, ribosomal subunit export from nucleus	-0.174985	0.0486052	0.0111132	1
YGR082W	mitochondrion organization, protein targeting, transmembrane transport, nucleobase-containing compound transport	0.0866514	0.00505718	0.213705	1
YGR083C	regulation of translation, translational initiation	-0.19106	0.0596932	0.00542847	1
YGR084C	mitochondrial translation	-0.00451857	-0.00905244	0.948482	1
YGR085C	cytoplasmic translation, ribosomal large subunit biogenesis, ribosome assembly	0.0251267	-0.00790126	0.719293	1
YGR086C	protein phosphorylation, regulation of protein modification process, endocytosis, response to heat	-0.389572	0.27688	1.53157e-09	8.12956e-06
YGR087C	cellular amino acid metabolic process	-0.397066	0.287989	6.42003e-10	3.41803e-06
YGR088W	response to chemical, response to oxidative stress	-0.343639	0.21342	1.75978e-07	0.000906636
YGR090W	rRNA processing, nucleobase-containing compound transport, ribosomal small subunit biogenesis	-0.129002	0.0222667	0.0629924	1
YGR091W	mRNA processing, RNA splicing	-0.198808	0.0653849	0.00376102	1
YGR092W	regulation of cell cycle, organelle fission, cellular ion homeostasis, cytokinesis	0.362482	0.238492	2.8189e-08	0.000147203
YGR093W	mRNA processing, RNA splicing	-0.0885722	0.00569141	0.203654	1
YGR094W	tRNA aminoacylation for protein translation	0.264634	0.122868	8.94551e-05	0.414267
YGR095C	rRNA processing, regulation of translation, RNA catabolic process, sno(s)RNA processing	-0.265793	0.124026	8.28626e-05	0.384565
YGR096W	transmembrane transport, ion transport	-0.0845787	0.00438846	0.22494	1
YGR097W	response to chemical, transmembrane transport, response to oxidative stress, regulation of transport, carbohydrate transport	0.147781	0.0320607	0.0327417	1
YGR098C	mitotic cell cycle, cytoskeleton organization, regulation of cell cycle, regulation of organelle organization, organelle fission, chromosome segregation, regulation of protein modification process, protein dephosphorylation	0.0128661	-0.00877899	0.85402	1
YGR099W	telomere organization	0.0176812	-0.00850183	0.800371	1
YGR101W	mitochondrion organization, regulation of organelle organization, protein maturation	-0.00803186	-0.00896935	0.908561	1
YGR102C	cellular amino acid metabolic process	-0.298377	0.158664	8.11628e-06	0.0397373
YGR103W	rRNA processing, ribosomal small subunit biogenesis, ribosomal large subunit biogenesis	-0.236331	0.096151	0.000514802	1
YGR104C	transcription by RNA polymerase II, DNA-templated transcription, initiation, DNA-templated transcription, termination	0.25109	0.109706	0.000212625	0.959151
YGR108W	mitotic cell cycle, cytoskeleton organization, regulation of cell cycle, meiotic cell cycle, regulation of organelle organization, organelle fission, chromosome segregation, protein phosphorylation, regulation of protein modification process, organelle assembly	-0.0425719	-0.00567589	0.542346	1
YGR109C	mitotic cell cycle, regulation of cell cycle, meiotic cell cycle, DNA replication, protein phosphorylation, regulation of DNA metabolic process, regulation of protein modification process	-0.0441534	-0.00541745	0.527424	1
YGR110W	lipid metabolic process	-0.0327053	-0.00707541	0.639856	1
YGR112W	mitochondrion organization	0.155088	0.0362303	0.0248836	1
YGR113W	cytoskeleton organization, regulation of cell cycle, regulation of organelle organization, chromosome segregation	0.0521928	-0.00395794	0.454896	1
YGR116W	transcription by RNA polymerase II, response to chemical, mitotic cell cycle, chromatin organization, mRNA processing, peptidyl-amino acid modification, nucleobase-containing compound transport, regulation of protein modification process, histone modification, DNA-templated transcription, elongation, DNA-templated transcription, initiation, protein alkylation, DNA-templated transcription, termina…	0.0911131	0.00655168	0.190887	1
YGR118W	rRNA processing, ribosomal small subunit biogenesis	0.14279	0.0293277	0.0392391	1
YGR119C	nucleus organization	0.0449842	-0.00527791	0.519669	1
YGR120C	protein targeting, Golgi vesicle transport	-0.0451558	-0.00524877	0.518074	1
YGR121C	transmembrane transport, ion transport	0.00775497	-0.00897759	0.9117	1
YGR122W	transcription by RNA polymerase II, RNA catabolic process	0.0663817	-0.000787745	0.341513	1
YGR123C	protein dephosphorylation	-0.273959	0.132331	4.77586e-05	0.2248
YGR124W	cellular amino acid metabolic process	0.275639	0.134071	4.25319e-05	0.200878
YGR125W	transmembrane transport, amino acid transport	0.0519961	-0.00399656	0.456601	1
YGR128C	rRNA processing, nucleobase-containing compound transport, ribosomal small subunit biogenesis, transcription by RNA polymerase I	-0.161415	0.0400036	0.0194395	1
YGR129W	mRNA processing, RNA splicing	-0.208417	0.0727585	0.00233816	1
YGR132C	mitochondrion organization, protein folding, organelle inheritance	-0.00748764	-0.00898527	0.914732	1
YGR133W	protein targeting, transmembrane transport, protein modification by small protein conjugation or removal, peroxisome organization	0.0144963	-0.00869494	0.835769	1
YGR134W	transcription by RNA polymerase II, DNA-templated transcription, elongation	0.263599	0.121837	9.57587e-05	0.442788
YGR135W	proteolysis involved in cellular protein catabolic process	-0.0630179	-0.00160792	0.366634	1
YGR136W	cytoskeleton organization, regulation of organelle organization	0.285279	0.14426	2.15051e-05	0.103375
YGR138C	ion transport	-0.129681	0.0225973	0.0615979	1
YGR140W	mitotic cell cycle, cytoskeleton organization, organelle fission, chromosome segregation, organelle assembly	-0.353489	0.22636	6.88379e-08	0.000357613
YGR141W	protein targeting	0.099282	0.00948235	0.153789	1
YGR142W	protein folding, endosomal transport, amino acid transport	0.00842518	-0.00895716	0.904104	1
YGR143W	lipid metabolic process, cell wall organization or biogenesis, carbohydrate metabolic process	-0.0914593	0.00667078	0.189194	1
YGR144W	mitochondrion organization, vitamin metabolic process	-0.0238905	-0.00801544	0.732569	1
YGR145W	rRNA processing, ribosomal small subunit biogenesis	-0.29941	0.159828	7.49761e-06	0.0367683
YGR147C	peptidyl-amino acid modification, protein maturation, protein acylation	-0.0694944	9.20475e-06	0.319259	1
YGR148C	cytoplasmic translation	0.105592	0.0119181	0.129052	1
YGR149W	lipid metabolic process	0.147095	0.0316796	0.0335768	1
YGR150C	mitochondrion organization, rRNA processing, RNA splicing	-0.00515516	-0.00904083	0.941236	1
YGR152C	mitotic cell cycle, cytokinesis, cell budding	-0.291318	0.150821	1.38185e-05	0.0670059
YGR155W	mitotic cell cycle, regulation of cell cycle, cellular amino acid metabolic process	-0.23838	0.0979837	0.00045697	1
YGR156W	transcription by RNA polymerase II, mRNA processing, sno(s)RNA processing, DNA-templated transcription, termination	0.277252	0.135752	3.80219e-05	0.179996
YGR157W	lipid metabolic process	0.202926	0.0685022	0.00307639	1
YGR158C	rRNA processing, regulation of translation, RNA catabolic process, sno(s)RNA processing	-0.202279	0.068008	0.00317598	1
YGR159C	rRNA processing, DNA recombination, ribosomal small subunit biogenesis, ribosome assembly	-0.35477	0.228069	6.07477e-08	0.00031601
YGR162W	cytoplasmic translation, regulation of translation, ribosomal large subunit biogenesis, organelle assembly, translational initiation	-0.0978533	0.00895164	0.159854	1
YGR163W	transcription by RNA polymerase II	0.074935	0.00148983	0.282665	1
YGR165W	mitochondrial translation	0.0353393	-0.00673769	0.613119	1
YGR166W	Golgi vesicle transport	0.0880773	0.00552667	0.206211	1
YGR167W	endocytosis, regulation of transport	0.0672194	-0.00057685	0.335429	1
YGR168C	regulation of organelle organization, peroxisome organization	0.332789	0.199591	4.72787e-07	0.00241452
YGR169C	cytoplasmic translation, tRNA processing, RNA modification, translational elongation	-0.00686899	-0.009002	0.921754	1
YGR169C-A	cytoplasmic translation, translational elongation	-0.283848	0.142725	2.38403e-05	0.114314
YGR170W	lipid metabolic process	0.121333	0.0186492	0.0806186	1
YGR171C	tRNA aminoacylation for protein translation	0.13106	0.023275	0.0588401	1
YGR172C	Golgi vesicle transport, organelle fusion, vesicle organization, membrane fusion	0.120891	0.0184473	0.0817446	1
YGR173W	cytoplasmic translation, response to starvation	-0.263336	0.121577	9.74223e-05	0.450189
YGR174C	mitochondrion organization	-0.165875	0.0427545	0.0162485	1
YGR175C	lipid metabolic process	-0.151085	0.0339208	0.0289619	1
YGR177C	response to chemical, lipid metabolic process, generation of precursor metabolites and energy	0.0459108	-0.00511921	0.511088	1
YGR178C	mitochondrion organization, regulation of organelle organization, mRNA processing, regulation of translation, organelle assembly	0.192557	0.0607748	0.0050627	1
YGR179C	chromosome segregation	0.194965	0.0625333	0.00452	1
YGR180C	nucleobase-containing small molecule metabolic process	-0.203317	0.0688011	0.0030177	1
YGR181W	mitochondrion organization, protein targeting	0.0617174	-0.00191358	0.376643	1
YGR183C	mitochondrion organization, cellular respiration	-0.151106	0.0339333	0.0289381	1
YGR184C	response to chemical, proteolysis involved in cellular protein catabolic process, protein modification by small protein conjugation or removal, regulation of transport	-0.0153324	-0.00864794	0.826441	1
YGR185C	tRNA aminoacylation for protein translation	0.188644	0.0579641	0.00606907	1
YGR186W	transcription by RNA polymerase II, regulation of protein modification process, DNA-templated transcription, elongation, DNA-templated transcription, initiation, protein dephosphorylation	-0.0605926	-0.00217281	0.385433	1
YGR187C	protein folding	-0.134824	0.0251606	0.0518259	1
YGR188C	mitotic cell cycle, regulation of cell cycle, regulation of organelle organization, organelle fission, chromosome segregation	-0.205895	0.070789	0.00265473	1
YGR189C	cell wall organization or biogenesis	-0.0694583	-2.48381e-07	0.319512	1
YGR191W	ion transport, amino acid transport	0.0494147	-0.00448983	0.479313	1
YGR192C	ion transport, nucleobase-containing small molecule metabolic process, carbohydrate metabolic process, monocarboxylic acid metabolic process, generation of precursor metabolites and energy	-0.0457776	-0.00514221	0.512317	1
YGR193C	nucleobase-containing small molecule metabolic process, monocarboxylic acid metabolic process	0.320085	0.183963	1.41964e-06	0.00715498
YGR194C	carbohydrate metabolic process	0.119319	0.0177358	0.0858504	1
YGR195W	rRNA processing, regulation of translation, RNA catabolic process, sno(s)RNA processing	-0.0778088	0.00231697	0.264514	1
YGR197C	cell wall organization or biogenesis, nucleobase-containing compound transport, regulation of transport, lipid transport	0.0859193	0.00481914	0.217627	1
YGR198W	response to chemical, protein targeting, endocytosis	0.0608002	-0.00212533	0.383801	1
YGR199W	protein glycosylation	0.296305	0.156343	9.50431e-06	0.046362
YGR200C	transcription by RNA polymerase II, protein modification by small protein conjugation or removal, tRNA processing, RNA modification	-0.283395	0.142241	2.46277e-05	0.117967
YGR202C	lipid metabolic process	0.230156	0.0907231	0.000732233	1
YGR204W	nucleobase-containing small molecule metabolic process	0.430611	0.340304	8.9382e-12	4.81143e-08
YGR206W	protein targeting, ion transport, nucleobase-containing compound transport, endosomal transport	0.0936847	0.00744717	0.178568	1
YGR208W	cellular amino acid metabolic process	0.199318	0.0657676	0.00366939	1
YGR209C	Golgi vesicle transport, vacuole organization, organelle fusion, organelle inheritance	-0.196872	0.0639414	0.00412779	1
YGR211W	mitotic cell cycle	-0.305161	0.166379	4.79074e-06	0.0237142
YGR212W	response to chemical	0.191571	0.0600616	0.00530098	1
YGR214W	rRNA processing, cytoplasmic translation, nucleobase-containing compound transport, ribosomal small subunit biogenesis, ribosome assembly	0.0447619	-0.0053155	0.521738	1
YGR215W	mitochondrial translation	-0.070854	0.000368763	0.30984	1
YGR216C	lipid metabolic process, protein lipidation	0.20162	0.0675062	0.00328038	1
YGR217W	ion transport	-0.0268288	-0.00773463	0.701153	1
YGR218W	nucleobase-containing compound transport, ribosomal subunit export from nucleus	0.040813	-0.00595225	0.559183	1
YGR220C	mitochondrial translation	-0.0120906	-0.00881546	0.862729	1
YGR221C	mitotic cell cycle, regulation of cell cycle, cytokinesis	-0.00684081	-0.00900273	0.922074	1
YGR222W	mRNA processing, regulation of translation, RNA splicing, mitochondrial translation	-0.122892	0.0193665	0.0767479	1
YGR225W	regulation of cell cycle, meiotic cell cycle, organelle fission, proteolysis involved in cellular protein catabolic process, chromosome segregation, cell wall organization or biogenesis, protein modification by small protein conjugation or removal, regulation of protein modification process, sporulation	-0.253347	0.111851	0.000184741	0.836878
YGR227W	lipid metabolic process, protein glycosylation	0.210879	0.0747036	0.00206248	1
YGR229C	mitotic cell cycle, regulation of cell cycle, cell wall organization or biogenesis	-0.371315	0.250705	1.13263e-08	5.93837e-05
YGR230W	meiotic cell cycle	-0.181417	0.0529252	0.00840304	1
YGR231C	mitochondrion organization, protein folding, organelle inheritance	0.0174016	-0.00852031	0.803463	1
YGR234W	response to chemical, response to oxidative stress	0.134213	0.0248508	0.0529154	1
YGR235C	mitochondrion organization	-0.237607	0.0972904	0.000478047	1
YGR238C	mitotic cell cycle, cytoskeleton organization, regulation of cell cycle, regulation of organelle organization, organelle fission, regulation of transport, cytokinesis	0.222716	0.0843743	0.00110451	1
YGR239C	protein targeting, transmembrane transport, peroxisome organization	0.101589	0.0103554	0.144364	1
YGR240C	nucleobase-containing small molecule metabolic process, carbohydrate metabolic process, cellular ion homeostasis, monocarboxylic acid metabolic process, generation of precursor metabolites and energy	0.126646	0.0211316	0.0680376	1
YGR241C	endocytosis	0.0633892	-0.00151949	0.363807	1
YGR243W	transmembrane transport, ion transport	-0.247082	0.105944	0.000271963	1
YGR244C	nucleobase-containing small molecule metabolic process, cellular respiration	-0.190479	0.0592754	0.00557675	1
YGR245C	mitotic cell cycle, regulation of cell cycle, ribosomal large subunit biogenesis, ribosomal subunit export from nucleus	-0.346502	0.217144	1.34513e-07	0.000694354
YGR246C	DNA-templated transcription, initiation, transcription by RNA polymerase III, transposition	-0.0712601	0.000477501	0.307062	1
YGR247W	nucleobase-containing small molecule metabolic process	0.217067	0.0796929	0.00149469	1
YGR248W	generation of precursor metabolites and energy	-0.190957	0.0596189	0.00545454	1
YGR249W	pseudohyphal growth	-0.131317	0.023402	0.0583379	1
YGR250C	mitotic cell cycle, regulation of cell cycle	-0.121373	0.0186672	0.0805189	1
YGR251W	rRNA processing, ribosomal small subunit biogenesis	-0.149059	0.0327754	0.0312329	1
YGR252W	transcription by RNA polymerase II, chromatin organization, peptidyl-amino acid modification, histone modification, DNA-templated transcription, elongation, protein acylation	-0.0158565	-0.00861715	0.820607	1
YGR253C	proteolysis involved in cellular protein catabolic process	-0.130646	0.0230707	0.0596578	1
YGR254W	regulation of organelle organization, nucleobase-containing small molecule metabolic process, carbohydrate metabolic process, monocarboxylic acid metabolic process, vacuole organization, organelle fusion, generation of precursor metabolites and energy	-0.174638	0.0483767	0.0112789	1
YGR256W	generation of precursor metabolites and energy	-0.505675	0.472734	3.40483e-17	1.8461e-13
YGR257C	ion transport, cellular ion homeostasis	0.300572	0.161142	6.85511e-06	0.0336586
YGR258C	transcription by RNA polymerase II, DNA repair	-0.313045	0.175564	2.54464e-06	0.0127283
YGR260W	transmembrane transport, ion transport	0.136012	0.0257672	0.0497595	1
YGR261C	protein targeting, Golgi vesicle transport	0.118867	0.0175327	0.0870622	1
YGR262C	transcription by RNA polymerase II, mitotic cell cycle, DNA recombination, telomere organization, cytokinesis	-0.139045	0.0273392	0.044794	1
YGR263C	response to chemical, lipid metabolic process	0.0745151	0.00137161	0.285385	1
YGR264C	tRNA aminoacylation for protein translation	0.118958	0.0175735	0.086817	1
YGR270W	transcription by RNA polymerase II, invasive growth in response to glucose limitation	0.171455	0.046301	0.0129039	1
YGR271C-A	response to chemical, rRNA processing, RNA catabolic process, ribosomal small subunit biogenesis	-0.223378	0.084931	0.00106545	1
YGR271W	cytoplasmic translation, regulation of translation	0.0305879	-0.00732793	0.661691	1
YGR274C	transcription by RNA polymerase II, DNA-templated transcription, initiation	-0.212766	0.0762097	0.00187151	1
YGR275W	transcription by RNA polymerase II, chromatin organization, chromosome segregation, DNA-templated transcription, elongation	-0.114996	0.0158268	0.0979927	1
YGR276C	rRNA processing, tRNA processing	-0.183882	0.0546217	0.0075306	1
YGR277C	nucleobase-containing small molecule metabolic process	0.145881	0.0310093	0.0350991	1
YGR278W	mRNA processing, RNA splicing	0.0288852	-0.00751875	0.679459	1
YGR280C	regulation of organelle organization, telomere organization, regulation of DNA metabolic process, sno(s)RNA processing	-0.384662	0.269717	2.66547e-09	1.41136e-05
YGR282C	cell wall organization or biogenesis	-0.191183	0.0597817	0.00539758	1
YGR284C	Golgi vesicle transport	0.0100069	-0.00890222	0.886212	1
YGR285C	rRNA processing, protein folding, ribosomal subunit export from nucleus, translational elongation	-0.105249	0.011782	0.130311	1
YGR286C	monocarboxylic acid metabolic process, vitamin metabolic process	-0.0517729	-0.0040402	0.458541	1
YGR287C	oligosaccharide metabolic process	0.221799	0.0836061	0.00116075	1
YGR288W	carbohydrate metabolic process	0.371086	0.250384	1.1603e-08	6.08114e-05
YGR289C	carbohydrate transport, oligosaccharide metabolic process	0.048383	-0.00467996	0.488557	1
YGR295C	proteolysis involved in cellular protein catabolic process, endosomal transport	0.103562	0.0111183	0.136651	1
YHL001W	rRNA processing, cytoplasmic translation, ribosomal large subunit biogenesis, ribosome assembly	0.0318782	-0.00717606	0.64835	1
YHL002W	protein targeting, ion transport, nucleobase-containing compound transport	0.280124	0.138769	3.10799e-05	0.148158
YHL003C	lipid metabolic process	0.0758988	0.00176377	0.276487	1
YHL004W	mitochondrial translation	-0.055022	-0.00338639	0.430757	1
YHL006C	DNA repair, DNA recombination	-0.168186	0.0442092	0.0147815	1
YHL007C	transcription by RNA polymerase II, response to chemical, mitotic cell cycle, regulation of cell cycle, organelle fission, protein phosphorylation, organelle assembly, vacuole organization, cytokinesis, pseudohyphal growth, response to osmotic stress, cell budding, organelle inheritance, invasive growth in response to glucose limitation	-0.336354	0.204086	3.43468e-07	0.00175663
YHL008C	ion transport, regulation of transport	-0.0920764	0.00688421	0.186202	1
YHL009C	transcription by RNA polymerase II	-0.0415812	-0.00583298	0.551798	1
YHL010C	response to chemical	-0.0902647	0.00626171	0.195084	1
YHL011C	cell wall organization or biogenesis	-0.254884	0.113323	0.000167732	0.762174
YHL015W	rRNA processing, cytoplasmic translation, ribosomal small subunit biogenesis	0.0594308	-0.00243556	0.39464	1
YHL016C	ion transport	0.0263514	-0.00778246	0.706224	1
YHL019C	Golgi vesicle transport	0.275963	0.134408	4.1588e-05	0.196462
YHL020C	transcription by RNA polymerase II, response to chemical, lipid metabolic process	-0.239366	0.0988714	0.000431323	1
YHL021C	mitochondrion organization	0.0956153	0.00813579	0.16971	1
YHL022C	meiotic cell cycle, organelle fission, chromosome segregation	0.0907814	0.00643799	0.19252	1
YHL023C	meiotic cell cycle, regulation of organelle organization, organelle assembly, vacuole organization, pseudohyphal growth, response to starvation	-0.019162	-0.00839903	0.784044	1
YHL024W	meiotic cell cycle, organelle fission, DNA recombination, DNA replication, sporulation	-0.256199	0.11459	0.000154347	0.703823
YHL025W	transcription by RNA polymerase II, DNA repair, chromatin organization, rRNA processing, ribosomal large subunit biogenesis, transcription by RNA polymerase I	0.113593	0.0152228	0.102209	1
YHL027W	transcription by RNA polymerase II, response to chemical, regulation of cell cycle, meiotic cell cycle, cell wall organization or biogenesis, sporulation, cytokinesis	0.0303137	-0.0073594	0.66454	1
YHL028W	protein targeting, response to heat	-0.00904088	-0.00893689	0.897133	1
YHL031C	Golgi vesicle transport, organelle fusion, vesicle organization, membrane fusion	0.0801651	0.00301836	0.250236	1
YHL032C	carbohydrate metabolic process	-0.134354	0.0249225	0.052661	1
YHL033C	rRNA processing, cytoplasmic translation, ribosomal large subunit biogenesis	0.0940173	0.00756478	0.177018	1
YHL034C	regulation of translation	-0.0981253	0.00905211	0.158685	1
YHL035C	response to chemical, transmembrane transport	0.161679	0.0401647	0.0192362	1
YHL036W	transmembrane transport, ion transport, amino acid transport	0.132445	0.0239626	0.056174	1
YHL038C	mRNA processing, RNA splicing	0.0696063	3.85315e-05	0.318477	1
YHL039W	peptidyl-amino acid modification, protein alkylation	-0.190761	0.0594776	0.00550447	1
YHL040C	ion transport	0.0349855	-0.00678457	0.616683	1
YHL048W	proteolysis involved in cellular protein catabolic process, endosomal transport	-0.0154774	-0.00863953	0.824826	1
YHR001W	lipid metabolic process, endocytosis, cellular respiration, lipid transport, exocytosis	-0.143396	0.0296547	0.0383963	1
YHR001W-A	cellular respiration	-0.280705	0.139382	2.98304e-05	0.142351
YHR002W	ion transport, nucleobase-containing compound transport	-0.0467477	-0.00497308	0.503401	1
YHR003C	tRNA processing, RNA modification	-0.00418753	-0.00905787	0.952252	1
YHR004C	lipid metabolic process, organelle assembly, nucleus organization, protein dephosphorylation	0.142512	0.0291783	0.0396308	1
YHR005C	response to chemical, mitochondrion organization, protein targeting, organelle fusion, regulation of transport, nucleus organization	0.0235781	-0.00804338	0.735936	1
YHR005C-A	mitochondrion organization, protein targeting	-0.0511517	-0.00416068	0.463964	1
YHR006W	transcription by RNA polymerase II	0.146783	0.0315064	0.0339635	1
YHR007C	lipid metabolic process	-0.0966976	0.00852797	0.164889	1
YHR009C	endosomal transport	-0.0604669	-0.00220149	0.386423	1
YHR010W	cytoplasmic translation	0.0929808	0.00719956	0.181881	1
YHR011W	mitochondrial translation, tRNA aminoacylation for protein translation	0.105735	0.0119751	0.128529	1
YHR012W	endosomal transport	0.124339	0.0200406	0.0732896	1
YHR013C	peptidyl-amino acid modification, histone modification, protein maturation, protein acylation	-0.0330299	-0.0070352	0.636535	1
YHR015W	regulation of translation	0.0349425	-0.00679024	0.617116	1
YHR016C	cytoskeleton organization, endocytosis	0.171336	0.0462242	0.0129683	1
YHR018C	cellular amino acid metabolic process	0.415261	0.315839	6.85574e-11	3.67536e-07
YHR019C	tRNA aminoacylation for protein translation	0.263457	0.121697	9.66503e-05	0.446814
YHR020W	tRNA aminoacylation for protein translation	0.234371	0.0944126	0.00057635	1
YHR021C	rRNA processing, cytoplasmic translation, ribosomal small subunit biogenesis, ribosome assembly	0.0593484	-0.00245401	0.395298	1
YHR023W	mitotic cell cycle, cytoskeleton organization, cytokinesis	0.2447	0.103737	0.000314122	1
YHR024C	mitochondrion organization, protein targeting, protein maturation	0.3377	0.205796	3.04018e-07	0.00155718
YHR025W	cellular amino acid metabolic process	0.374102	0.25462	8.43185e-09	4.43094e-05
YHR026W	cellular ion homeostasis	-0.065792	-0.000934605	0.345836	1
YHR027C	proteolysis involved in cellular protein catabolic process	-0.0591722	-0.00249335	0.396707	1
YHR028C	protein maturation	0.0574864	-0.00286392	0.41034	1
YHR029C	response to chemical	0.401265	0.294305	3.89398e-10	2.07588e-06
YHR030C	response to chemical, regulation of cell cycle, cell wall organization or biogenesis, protein phosphorylation, regulation of transport, cytokinesis	0.159303	0.0387277	0.0211293	1
YHR031C	mitochondrion organization, DNA replication, regulation of DNA metabolic process	-0.317051	0.18032	1.82967e-06	0.00919041
YHR034C	rRNA processing, protein folding	-0.130894	0.0231931	0.0591663	1
YHR036W	nucleus organization	-0.222286	0.0840138	0.00113056	1
YHR037W	cellular amino acid metabolic process	-0.0671544	-0.000593316	0.335899	1
YHR038W	mitochondrial translation	0.0613524	-0.00199823	0.379482	1
YHR039C	meiotic cell cycle, organelle fission, DNA recombination, cellular ion homeostasis	-0.059406	-0.00244111	0.394838	1
YHR039C-A	cellular ion homeostasis	-0.00944624	-0.00892277	0.892548	1
YHR041C	transcription by RNA polymerase II, response to chemical, DNA-templated transcription, initiation	0.05114	-0.00416293	0.464067	1
YHR042W	lipid metabolic process	-0.0269635	-0.00772097	0.699724	1
YHR043C	carbohydrate metabolic process	0.0663318	-0.000800214	0.341877	1
YHR044C	carbohydrate metabolic process	0.176142	0.049371	0.0105754	1
YHR046C	carbohydrate metabolic process	0.186596	0.0565163	0.00666346	1
YHR047C	carbohydrate metabolic process, generation of precursor metabolites and energy	0.42764	0.3355	1.341e-11	7.21188e-08
YHR048W	response to chemical, transmembrane transport	0.324043	0.188767	1.01443e-06	0.00514114
YHR050W	transmembrane transport, ion transport, cellular ion homeostasis	-0.0333242	-0.0069984	0.63353	1
YHR051W	cellular respiration	-0.241025	0.100373	0.000391157	1
YHR052W	rRNA processing, ribosomal large subunit biogenesis	-0.200378	0.0665659	0.00348535	1
YHR056C	transcription by RNA polymerase II, DNA repair, chromatin organization, DNA-templated transcription, elongation	0.0369326	-0.00652071	0.597186	1
YHR058C	transcription by RNA polymerase II, DNA-templated transcription, initiation	-0.150459	0.0335654	0.0296478	1
YHR059W	mitochondrial translation	0.0542359	-0.00354821	0.437389	1
YHR060W	cellular ion homeostasis	0.0862916	0.00493996	0.215626	1
YHR061C	mitotic cell cycle, cytoskeleton organization, regulation of cell cycle, organelle fission	-0.158668	0.0383468	0.0216623	1
YHR062C	rRNA processing, RNA catabolic process, tRNA processing, sno(s)RNA processing	-0.163131	0.041053	0.0181532	1
YHR063C	monocarboxylic acid metabolic process, vitamin metabolic process	0.132018	0.0237498	0.0569852	1
YHR064C	rRNA processing, cytoplasmic translation, protein folding, translational elongation	-0.133487	0.0244846	0.0542341	1
YHR065C	rRNA processing, ribosomal small subunit biogenesis	-0.318697	0.182292	1.59497e-06	0.00803066
YHR066W	rRNA processing, ribosomal large subunit biogenesis, ribosome assembly	-0.304764	0.165923	4.94294e-06	0.0244428
YHR067W	lipid metabolic process, monocarboxylic acid metabolic process	0.133977	0.0247318	0.0533403	1
YHR068W	peptidyl-amino acid modification, protein maturation	0.0321248	-0.00714632	0.645813	1
YHR069C	rRNA processing, regulation of translation, RNA catabolic process, sno(s)RNA processing	-0.301402	0.162084	6.42827e-06	0.0316271
YHR070W	tRNA processing, RNA modification	-0.256734	0.115107	0.000149186	0.680736
YHR072W	lipid metabolic process, rRNA processing, RNA modification	-0.10288	0.0108528	0.139282	1
YHR072W-A	rRNA processing, RNA modification	-0.14153	0.0286527	0.0410402	1
YHR073W	endocytosis, organelle fusion, nucleus organization, pseudohyphal growth, lipid transport, invasive growth in response to glucose limitation, exocytosis	0.0311262	-0.00726534	0.656112	1
YHR074W	nucleobase-containing small molecule metabolic process	0.0702424	0.000206147	0.314055	1
YHR075C	mitochondrial translation	-0.0320812	-0.0071516	0.646261	1
YHR076W	protein dephosphorylation	0.0186633	-0.00843458	0.789533	1
YHR077C	DNA recombination, RNA catabolic process	-0.205263	0.0702999	0.00273977	1
YHR079C	response to chemical, cell wall organization or biogenesis, carbohydrate metabolic process	-0.268843	0.127099	6.76077e-05	0.315593
YHR080C	lipid transport	0.0415296	-0.00584106	0.552293	1
YHR081W	rRNA processing, RNA catabolic process, sno(s)RNA processing	-0.287865	0.147053	1.78203e-05	0.0859669
YHR082C	regulation of translation, protein phosphorylation, pseudohyphal growth	0.0688262	-0.000164961	0.323956	1
YHR083W	mitochondrion organization, protein targeting	0.0568849	-0.00299356	0.415271	1
YHR084W	transcription by RNA polymerase II, pseudohyphal growth, invasive growth in response to glucose limitation	0.127347	0.0214673	0.0665028	1
YHR085W	rRNA processing, DNA replication, ribosomal large subunit biogenesis, regulation of DNA metabolic process, ribosome assembly	-0.17156	0.0463693	0.0128469	1
YHR086W	mRNA processing, RNA splicing	-0.0707559	0.000342587	0.310513	1
YHR088W	rRNA processing, ribosomal large subunit biogenesis, ribosomal subunit export from nucleus	-0.351479	0.22369	8.36411e-08	0.000434097
YHR089C	RNA modification	-0.157033	0.0373744	0.0230858	1
YHR090C	DNA repair, peptidyl-amino acid modification, histone modification, protein acylation	-0.423662	0.329119	2.2886e-11	1.22989e-07
YHR091C	mitochondrial translation, tRNA aminoacylation for protein translation	0.158224	0.0380816	0.0220413	1
YHR092C	transmembrane transport, carbohydrate transport	-0.118027	0.0171578	0.0893471	1
YHR094C	transmembrane transport, carbohydrate transport	-0.170212	0.0455006	0.013592	1
YHR096C	transmembrane transport, carbohydrate transport	-0.479346	0.423868	4.69401e-15	2.53993e-11
YHR098C	Golgi vesicle transport, vesicle organization	0.110322	0.0138428	0.112598	1
YHR099W	transcription by RNA polymerase II, DNA repair, peptidyl-amino acid modification, histone modification, protein acylation	0.000152299	-0.00909087	0.998262	1
YHR100C	lipid metabolic process, carbohydrate metabolic process	-0.227652	0.0885633	0.000842229	1
YHR101C	cell wall organization or biogenesis	0.148674	0.0325591	0.0316819	1
YHR102W	cell wall organization or biogenesis, cell budding	0.0393773	-0.00616918	0.573108	1
YHR103W	cell wall organization or biogenesis	-0.207913	0.072363	0.00239854	1
YHR104W	response to chemical, carbohydrate metabolic process, response to oxidative stress, response to osmotic stress	-0.150312	0.0334823	0.0298106	1
YHR106W	response to chemical, response to oxidative stress	-0.0920595	0.00687834	0.186284	1
YHR107C	mitotic cell cycle, cytoskeleton organization, protein phosphorylation, regulation of protein modification process, organelle assembly, cytokinesis	-0.0293316	-0.00746977	0.674782	1
YHR108W	proteolysis involved in cellular protein catabolic process, Golgi vesicle transport, endosomal transport	0.00984854	-0.00890815	0.888001	1
YHR109W	peptidyl-amino acid modification, protein alkylation	0.103572	0.0111221	0.136614	1
YHR111W	response to chemical, protein modification by small protein conjugation or removal, tRNA processing, RNA modification, response to oxidative stress, pseudohyphal growth, cell budding, invasive growth in response to glucose limitation	0.0823749	0.00369515	0.237336	1
YHR114W	cytoskeleton organization, endocytosis, response to osmotic stress	0.0134158	-0.00875177	0.847857	1
YHR115C	mitotic cell cycle, cytoskeleton organization, regulation of cell cycle, regulation of organelle organization, organelle fission, proteolysis involved in cellular protein catabolic process, protein modification by small protein conjugation or removal, organelle assembly, cytokinesis	0.0536179	-0.00367382	0.442644	1
YHR116W	mitochondrion organization	-0.0234444	-0.00805523	0.737378	1
YHR117W	mitochondrion organization, protein targeting	-0.0541079	-0.00357435	0.438475	1
YHR118C	chromatin organization, DNA replication	-0.146786	0.0315083	0.0339592	1
YHR119W	transcription by RNA polymerase II, chromatin organization, regulation of cell cycle, meiotic cell cycle, peptidyl-amino acid modification, telomere organization, regulation of protein modification process, histone modification, sporulation, protein acylation, protein alkylation	-0.16768	0.0438885	0.015093	1
YHR120W	mitochondrion organization, DNA repair	0.0227174	-0.00811847	0.745239	1
YHR123W	lipid metabolic process	0.278749	0.13732	3.42419e-05	0.162683
YHR124W	transcription by RNA polymerase II, meiotic cell cycle	-0.0484017	-0.00467655	0.488388	1
YHR127W	mitotic cell cycle, cytoskeleton organization, organelle fission, chromosome segregation	0.00688608	-0.00900156	0.92156	1
YHR129C	mitotic cell cycle, cytoskeleton organization, regulation of cell cycle, organelle fission	0.00354941	-0.00906717	0.959521	1
YHR132W-A	mitotic cell cycle, regulation of cell cycle, regulation of translation, RNA catabolic process, regulation of protein modification process, protein dephosphorylation	0.0854193	0.00465773	0.220334	1
YHR133C	lipid metabolic process	0.0169773	-0.0085478	0.808162	1
YHR134W	DNA repair, protein modification by small protein conjugation or removal, DNA recombination, peptidyl-amino acid modification, cellular response to DNA damage stimulus	0.181712	0.0531266	0.00829436	1
YHR135C	response to chemical, endocytosis, cell morphogenesis	0.283648	0.142512	2.41847e-05	0.115917
YHR137W	cellular amino acid metabolic process	0.273241	0.131591	5.01694e-05	0.235846
YHR138C	vacuole organization, organelle fusion	-0.188952	0.0581837	0.00598368	1
YHR139C	meiotic cell cycle, cell wall organization or biogenesis, sporulation	-0.444172	0.362657	1.30328e-12	7.02992e-09
YHR141C	cytoplasmic translation	0.0911562	0.0065665	0.190676	1
YHR142W	Golgi vesicle transport, cell wall organization or biogenesis, protein folding	0.239722	0.0991925	0.000422402	1
YHR143W	transcription by RNA polymerase II, pseudohyphal growth, transcription by RNA polymerase I, transcription by RNA polymerase III	0.10715	0.0125428	0.12344	1
YHR143W-A	transcription by RNA polymerase II, transcription by RNA polymerase I, transcription by RNA polymerase III	-0.203207	0.0687171	0.00303409	1
YHR144C	nucleobase-containing small molecule metabolic process	0.0376123	-0.00642523	0.590446	1
YHR147C	mitochondrial translation	-0.0258507	-0.00783172	0.711558	1
YHR148W	rRNA processing, ribosomal small subunit biogenesis	-0.306212	0.167591	4.40867e-06	0.021867
YHR149C	mitotic cell cycle, regulation of cell cycle, cytokinesis	-0.208144	0.0725439	0.00237073	1
YHR150W	peroxisome organization	0.0590946	-0.00251066	0.397329	1
YHR152W	mitotic cell cycle, regulation of cell cycle, meiotic cell cycle, organelle fission	0.0786856	0.00257552	0.259138	1
YHR153C	regulation of cell cycle, meiotic cell cycle, organelle fission, chromosome segregation, protein modification by small protein conjugation or removal, DNA recombination, peptidyl-amino acid modification, regulation of DNA metabolic process, regulation of protein modification process, sporulation	-0.0875865	0.00536419	0.208769	1
YHR154W	DNA repair, regulation of cell cycle, regulation of DNA metabolic process, cellular response to DNA damage stimulus, transposition	-0.240732	0.100107	0.000397989	1
YHR155W	lipid transport	0.0298068	-0.00741682	0.669819	1
YHR157W	meiotic cell cycle, organelle fission, DNA recombination	-0.0605137	-0.00219083	0.386054	1
YHR158C	mitotic cell cycle, cytoskeleton organization, regulation of cell cycle, regulation of organelle organization, organelle fission, regulation of transport, cytokinesis, cell morphogenesis	0.160686	0.0395614	0.020009	1
YHR160C	protein targeting, transmembrane transport, peroxisome organization	-0.331899	0.198476	5.11681e-07	0.00260957
YHR161C	endocytosis	0.304243	0.165326	5.14941e-06	0.0254484
YHR162W	transmembrane transport, ion transport	0.267207	0.125446	7.54307e-05	0.351149
YHR163W	generation of precursor metabolites and energy	0.02306	-0.00808892	0.741532	1
YHR164C	mitotic cell cycle, DNA repair, regulation of cell cycle, meiotic cell cycle, DNA replication, telomere organization	-0.00230629	-0.00908089	0.973692	1
YHR165C	mRNA processing, RNA splicing	-0.0996266	0.0096115	0.152352	1
YHR166C	proteolysis involved in cellular protein catabolic process, protein modification by small protein conjugation or removal	0.258918	0.117229	0.000129756	0.594931
YHR167W	transcription by RNA polymerase II, DNA recombination, nucleobase-containing compound transport, telomere organization, organelle assembly, DNA-templated transcription, elongation	0.0255982	-0.00785619	0.714252	1
YHR168W	cytoplasmic translation	0.0377085	-0.00641158	0.589495	1
YHR169W	rRNA processing, ribosomal small subunit biogenesis	-0.234835	0.0948231	0.000561189	1
YHR170W	ribosomal subunit export from nucleus	-0.335634	0.203174	3.66503e-07	0.00187393
YHR171W	mitochondrion organization, protein targeting, protein modification by small protein conjugation or removal, protein lipidation	0.0929468	0.00718767	0.182041	1
YHR172W	cytoskeleton organization	0.0782583	0.00244915	0.261748	1
YHR174W	regulation of organelle organization, nucleobase-containing small molecule metabolic process, carbohydrate metabolic process, monocarboxylic acid metabolic process, vacuole organization, organelle fusion, generation of precursor metabolites and energy	0.226693	0.0877421	0.00088823	1
YHR175W	cellular ion homeostasis, protein maturation	0.0907127	0.00641449	0.19286	1
YHR176W	protein folding	-0.0343734	-0.00686456	0.622867	1
YHR178W	transcription by RNA polymerase II, response to chemical, DNA-templated transcription, elongation, response to oxidative stress	0.0320954	-0.00714988	0.646115	1
YHR181W	Golgi vesicle transport, cell wall organization or biogenesis, vesicle organization	0.0691987	-6.80783e-05	0.321332	1
YHR183W	response to chemical, response to oxidative stress, generation of precursor metabolites and energy	0.245248	0.104242	0.00030393	1
YHR186C	response to starvation	-0.0269356	-0.00772381	0.70002	1
YHR187W	tRNA processing, RNA modification	-0.402032	0.295467	3.55018e-10	1.89366e-06
YHR188C	lipid metabolic process, protein lipidation	0.0667853	-0.000686475	0.338573	1
YHR189W	mitochondrial translation	0.163562	0.0413183	0.0178419	1
YHR190W	lipid metabolic process	-0.0388571	-0.00624587	0.578193	1
YHR191C	mitotic cell cycle, organelle fission, chromosome segregation	-0.0583166	-0.00268278	0.403593	1
YHR193C	protein targeting	-0.0977765	0.00892334	0.160185	1
YHR194W	lipid metabolic process, mitochondrion organization, cellular ion homeostasis, organelle inheritance	0.166894	0.0433933	0.015587	1
YHR196W	rRNA processing, nucleobase-containing compound transport, ribosomal small subunit biogenesis, transcription by RNA polymerase I	-0.188406	0.0577952	0.00613554	1
YHR197W	rRNA processing, DNA replication, ribosomal large subunit biogenesis, regulation of DNA metabolic process, ribosome assembly	-0.271176	0.129473	5.77525e-05	0.270628
YHR199C	chromosome segregation	0.181161	0.0527498	0.00849883	1
YHR199C-A	chromosome segregation	0.00350989	-0.0090677	0.959971	1
YHR200W	proteolysis involved in cellular protein catabolic process	-0.00211287	-0.0090825	0.975897	1
YHR202W	nucleobase-containing small molecule metabolic process	-0.0277025	-0.00764485	0.691905	1
YHR203C	cytoplasmic translation	0.00304495	-0.00907344	0.96527	1
YHR204W	response to chemical, proteolysis involved in cellular protein catabolic process	0.146567	0.031387	0.0342327	1
YHR205W	transcription by RNA polymerase II, response to chemical, lipid metabolic process, cellular amino acid metabolic process, protein phosphorylation, response to oxidative stress, transcription by RNA polymerase I, response to osmotic stress, transcription by RNA polymerase III	-0.194052	0.0618642	0.00471927	1
YHR206W	transcription by RNA polymerase II, response to chemical, DNA-templated transcription, elongation, response to oxidative stress	-0.123059	0.0194436	0.0763437	1
YHR207C	peptidyl-amino acid modification, telomere organization, histone modification, protein alkylation	0.296132	0.15615	9.6301e-06	0.0469564
YHR208W	cellular amino acid metabolic process	0.167227	0.0436027	0.0153761	1
YHR216W	nucleobase-containing small molecule metabolic process	0.221457	0.0833208	0.00118237	1
YIL002C	lipid metabolic process	0.0677582	-0.000439813	0.331553	1
YIL003W	tRNA processing, RNA modification	0.118227	0.0172471	0.0887972	1
YIL004C	Golgi vesicle transport, organelle fusion, vesicle organization, membrane fusion	-0.0991324	0.00942642	0.154415	1
YIL005W	response to chemical, proteolysis involved in cellular protein catabolic process	-0.232821	0.0930485	0.000629717	1
YIL006W	transmembrane transport, ion transport, nucleobase-containing compound transport	-0.113897	0.015353	0.101284	1
YIL008W	response to chemical, protein modification by small protein conjugation or removal, tRNA processing, RNA modification, response to oxidative stress, cell budding, invasive growth in response to glucose limitation	-0.120901	0.0184518	0.0817197	1
YIL009C-A	telomere organization	0.262877	0.121121	0.000100393	0.463516
YIL009W	lipid metabolic process, monocarboxylic acid metabolic process	0.0923531	0.00698037	0.184872	1
YIL010W	response to chemical, response to oxidative stress	0.106893	0.0124393	0.124351	1
YIL014W	protein glycosylation	-0.0750919	0.0015342	0.281653	1
YIL015W	response to chemical	0.0298472	-0.00741228	0.669398	1
YIL016W	protein folding, nucleus organization	-0.187149	0.0569056	0.0064981	1
YIL017C	transcription by RNA polymerase II, meiotic cell cycle, proteolysis involved in cellular protein catabolic process, carbohydrate metabolic process, sporulation	0.101694	0.0103957	0.143944	1
YIL018W	cytoplasmic translation	0.0435441	-0.00551813	0.533148	1
YIL019W	rRNA processing, ribosomal small subunit biogenesis	-0.194656	0.0623065	0.00458659	1
YIL020C	cellular amino acid metabolic process	0.193355	0.0613551	0.00487677	1
YIL021W	transcription by RNA polymerase II, DNA-templated transcription, termination	-0.221501	0.0833574	0.00117957	1
YIL022W	mitochondrion organization, protein targeting, transmembrane transport	0.101376	0.0102742	0.145212	1
YIL023C	ion transport	0.210683	0.0745479	0.00208331	1
YIL026C	mitotic cell cycle, organelle fission, chromosome segregation	-0.0934909	0.00737878	0.179476	1
YIL027C	protein folding	0.148499	0.0324613	0.0318869	1
YIL030C	response to chemical, proteolysis involved in cellular protein catabolic process	-0.0261115	-0.00780619	0.708778	1
YIL031W	mitotic cell cycle, regulation of cell cycle, regulation of organelle organization, organelle fission, chromosome segregation, protein modification by small protein conjugation or removal, peptidyl-amino acid modification	0.0587164	-0.00259461	0.400367	1
YIL033C	transcription by RNA polymerase II, regulation of organelle organization, organelle assembly, response to starvation	-0.0445635	-0.00534888	0.523588	1
YIL034C	cytoskeleton organization, regulation of organelle organization	0.25239	0.11094	0.000196117	0.886058
YIL035C	cellular response to DNA damage stimulus, transcription by RNA polymerase I, transcription by RNA polymerase III	0.266972	0.12521	7.66189e-05	0.356431
YIL036W	transcription by RNA polymerase II, response to chemical	0.127514	0.0215474	0.0661418	1
YIL038C	transcription by RNA polymerase II, protein modification by small protein conjugation or removal, regulation of translation, RNA catabolic process, DNA-templated transcription, elongation	-0.132921	0.0242007	0.0552802	1
YIL039W	Golgi vesicle transport	0.0372904	-0.00647067	0.593634	1
YIL040W	nucleus organization	0.0588427	-0.00256663	0.399351	1
YIL041W	cytoskeleton organization, endocytosis, vacuole organization	-0.206797	0.0714904	0.00253736	1
YIL042C	mitochondrion organization, regulation of organelle organization, peptidyl-amino acid modification, protein phosphorylation	-0.217112	0.0797299	0.00149112	1
YIL043C	tRNA processing, RNA modification	0.0877968	0.00543371	0.20767	1
YIL044C	Golgi vesicle transport	0.182503	0.0536696	0.00800834	1
YIL045W	carbohydrate metabolic process, generation of precursor metabolites and energy	0.12151	0.0187302	0.0801712	1
YIL046W	response to chemical, mitotic cell cycle, proteolysis involved in cellular protein catabolic process, protein modification by small protein conjugation or removal	-0.286197	0.145249	2.01218e-05	0.0969066
YIL048W	Golgi vesicle transport, endocytosis, vacuole organization, lipid transport	0.124618	0.0201715	0.0726378	1
YIL049W	lipid metabolic process, pseudohyphal growth, protein glycosylation	0.200402	0.0665839	0.00348132	1
YIL050W	regulation of cell cycle, carbohydrate metabolic process, protein phosphorylation, regulation of protein modification process, generation of precursor metabolites and energy	-0.241724	0.101009	0.000375267	1
YIL051C	cellular amino acid metabolic process, mitochondrial translation	-0.0315307	-0.00721758	0.651932	1
YIL052C	cytoplasmic translation	-0.00867528	-0.0089491	0.901271	1
YIL053W	carbohydrate metabolic process, response to osmotic stress	-0.211311	0.0750469	0.00201731	1
YIL056W	transcription by RNA polymerase II, response to starvation	0.0631362	-0.00157981	0.365732	1
YIL061C	mRNA processing, RNA splicing	0.193093	0.0611649	0.00493695	1
YIL062C	mitochondrion organization, organelle inheritance	0.32837	0.194086	6.97877e-07	0.0035508
YIL063C	ribosomal subunit export from nucleus	-0.151646	0.0342412	0.0283576	1
YIL064W	peptidyl-amino acid modification, protein alkylation	-0.23002	0.0906055	0.000737838	1
YIL065C	mitochondrion organization, organelle fission, peroxisome organization	-0.148634	0.0325371	0.0317278	1
YIL066C	nucleobase-containing small molecule metabolic process, cellular respiration	-0.264949	0.123182	8.76167e-05	0.406103
YIL068C	regulation of organelle organization, Golgi vesicle transport, organelle fusion, regulation of transport, vesicle organization, membrane fusion, exocytosis	0.134691	0.0250932	0.0520609	1
YIL069C	rRNA processing, cytoplasmic translation, ribosomal small subunit biogenesis	0.0599036	-0.00232925	0.390878	1
YIL070C	cellular respiration, ribosome assembly	0.0705376	0.000284467	0.312016	1
YIL071C	protein modification by small protein conjugation or removal	0.113213	0.0150603	0.103377	1
YIL072W	regulation of cell cycle, meiotic cell cycle, regulation of organelle organization, organelle fission, chromosome segregation	0.10834	0.0130262	0.11928	1
YIL073C	regulation of cell cycle, meiotic cell cycle, regulation of organelle organization, organelle fission, chromosome segregation, protein modification by small protein conjugation or removal, peptidyl-amino acid modification, regulation of protein modification process	-0.0167785	-0.00856045	0.810365	1
YIL074C	cellular amino acid metabolic process	0.141603	0.0286918	0.0409336	1
YIL075C	proteolysis involved in cellular protein catabolic process	0.00743839	-0.00898665	0.915291	1
YIL076W	Golgi vesicle transport, vesicle organization, endosomal transport	0.1899	0.0588604	0.00572804	1
YIL078W	tRNA aminoacylation for protein translation	0.0734454	0.00107336	0.292393	1
YIL079C	RNA catabolic process	0.0378471	-0.00639185	0.588126	1
YIL083C	nucleobase-containing small molecule metabolic process	0.0905831	0.00637024	0.193501	1
YIL084C	transcription by RNA polymerase II, chromatin organization, histone modification, nucleus organization, response to heat, invasive growth in response to glucose limitation	0.0773802	0.00219164	0.267169	1
YIL085C	cell wall organization or biogenesis, protein glycosylation	-0.0211954	-0.0082444	0.761779	1
YIL088C	sporulation, amino acid transport	0.15126	0.0340207	0.0287721	1
[truncated: 2,344 more rows]

## Sheet: proteins
ORF	GO_slim_terms	LMbeta	adj.r.squared	p	q
Q0085	nucleobase-containing small molecule metabolic process	-0.125958	0.020399	0.0854548	1
Q0250	cellular respiration	-0.17852	0.0509604	0.00954148	1
YAL003W	cytoskeleton organization, regulation of organelle organization, regulation of translation, translational elongation	0.0627167	-0.0018314	0.373388	1
YAL005C	mitochondrion organization, protein targeting, proteolysis involved in cellular protein catabolic process, transmembrane transport, cytoplasmic translation, protein folding, protein modification by small protein conjugation or removal	-0.452774	0.377196	3.59646e-13	5.88381e-10
YAL007C	Golgi vesicle transport	-0.010019	-0.00890176	0.886075	1
YAL012W	cellular amino acid metabolic process	-0.0912328	0.00618694	0.197876	1
YAL016W	regulation of organelle organization, mitotic cell cycle, regulation of translation, regulation of cell cycle, organelle fission, chromosome segregation	-0.183147	0.0541138	0.0077818	1
YAL017W	carbohydrate metabolic process, protein phosphorylation, generation of precursor metabolites and energy	-0.352664	0.225261	7.45854e-08	0.000106657
YAL019W	transcription by RNA polymerase II, chromatin organization, DNA repair, telomere organization, nucleus organization, RNA splicing	0.13125	0.0233689	0.0584685	1
YAL021C	transcription by RNA polymerase II, mitotic cell cycle, regulation of translation, RNA catabolic process, regulation of cell cycle, DNA-templated transcription, elongation, DNA replication, regulation of DNA metabolic process	-0.0704706	0.000266668	0.312477	1
YAL023C	response to chemical, proteolysis involved in cellular protein catabolic process, protein glycosylation	0.0634276	-0.00151031	0.363515	1
YAL025C	rRNA processing, ribosomal large subunit biogenesis	0.415945	0.318704	6.59503e-11	1.02883e-07
YAL026C	response to chemical, Golgi vesicle transport, endocytosis, conjugation, lipid transport, endosomal transport	0.0857059	0.00475011	0.21878	1
YAL030W	Golgi vesicle transport, organelle fusion, endocytosis, vesicle organization, membrane fusion, exocytosis	-0.0695307	-0.000435026	0.33106	1
YAL035W	rRNA processing, regulation of translation, cytoplasmic translation, ribosomal small subunit biogenesis, ribosome assembly, translational initiation	0.377821	0.259888	5.65525e-09	8.42632e-06
YAL038W	nucleobase-containing small molecule metabolic process, carbohydrate metabolic process, monocarboxylic acid metabolic process, generation of precursor metabolites and energy	-0.0857286	0.00475747	0.218657	1
YAL042W	Golgi vesicle transport	0.257736	0.116078	0.00013996	0.164453
YAL043C	transcription by RNA polymerase II, tRNA processing, mRNA processing, DNA-templated transcription, termination	0.0853049	0.00241866	0.266718	1
YAL044C	cellular amino acid metabolic process, peptidyl-amino acid modification, protein maturation	0.104586	0.0115199	0.132775	1
YAL044W-A	protein maturation	-0.072642	0.000615673	0.304058	1
YAL046C	protein maturation	-0.455626	0.377262	4.55043e-13	7.42631e-10
YAL053W	response to chemical, lipid metabolic process, transmembrane transport, cell wall organization or biogenesis, protein folding, nucleobase-containing compound transport, ion transport, response to osmotic stress	-0.10656	0.010828	0.146692	1
YAL059W	ribosomal subunit export from nucleus	0.501035	0.463933	8.53808e-17	1.46001e-13
YAL062W	cellular amino acid metabolic process	-0.141668	0.0276065	0.0478262	1
YAR002C-A	Golgi vesicle transport	0.122094	0.0189982	0.0787098	1
YAR007C	DNA repair, organelle fission, meiotic cell cycle, protein modification by small protein conjugation or removal, DNA replication, telomere organization, DNA recombination	-0.0192184	-0.00839495	0.783424	1
YAR014C	cytoskeleton organization, regulation of organelle organization, regulation of cell cycle, regulation of transport, cytokinesis, cell morphogenesis	0.331262	0.199804	5.86865e-07	0.000811634
YAR015W	nucleobase-containing small molecule metabolic process	0.0211961	-0.00824435	0.761772	1
YBL006C	transcription by RNA polymerase II, chromatin organization, DNA-templated transcription, elongation	-0.15607	0.0350925	0.0337204	1
YBL007C	cytoskeleton organization, regulation of organelle organization, endocytosis	-0.174481	0.0482739	0.0113543	1
YBL015W	monocarboxylic acid metabolic process	-0.338229	0.206469	2.89745e-07	0.000404194
YBL016W	response to chemical, protein phosphorylation, regulation of transport, conjugation, invasive growth in response to glucose limitation, transposition	0.108558	0.0129527	0.126102	1
YBL020W	lipid transport	-0.324291	0.197202	1.24451e-06	0.00169718
YBL023C	regulation of organelle organization, mitotic cell cycle, DNA repair, DNA replication, DNA recombination, cellular response to DNA damage stimulus	0.117743	0.0170318	0.0901292	1
YBL030C	transmembrane transport, nucleobase-containing compound transport, ion transport, cellular respiration	-0.277571	0.136085	3.7185e-05	0.0461466
YBL032W	RNA catabolic process, telomere organization	-0.0445367	-0.0053534	0.523839	1
YBL033C	vitamin metabolic process	-0.0352419	-0.00782878	0.631876	1
YBL039C	lipid metabolic process, nucleobase-containing small molecule metabolic process	0.519968	0.500357	1.71824e-18	2.9966e-15
YBL045C	cellular respiration	-0.416556	0.317869	5.80476e-11	9.07864e-08
YBL047C	response to chemical, regulation of cell cycle, endocytosis, cytokinesis	-0.275245	0.133662	4.37081e-05	0.0540232
YBL050W	Golgi vesicle transport, organelle fusion, vacuole organization, vesicle organization, membrane fusion	-0.103859	0.0112342	0.13552	1
YBL057C	proteolysis involved in cellular protein catabolic process	0.166495	0.0431427	0.0158432	1
YBL058W	response to chemical, proteolysis involved in cellular protein catabolic process, carbohydrate metabolic process, meiotic cell cycle, generation of precursor metabolites and energy, organelle assembly, vacuole organization, chromosome segregation, sporulation	-0.159266	0.0387051	0.0211606	1
YBL059C-A	mitochondrion organization	-0.211282	0.0774215	0.00246033	1
YBL064C	response to chemical, response to oxidative stress	-0.618122	0.710848	1.25265e-31	2.29234e-28
YBL076C	tRNA aminoacylation for protein translation	0.406323	0.302001	2.10525e-10	3.24629e-07
YBL079W	chromatin organization, nucleus organization, chromosome segregation	0.118484	0.0169154	0.0989792	1
YBL090W	mitochondrial translation, translational initiation	0.141426	0.0285971	0.0411923	1
YBL091C	protein maturation	0.126903	0.0212545	0.0674714	1
YBL092W	cytoplasmic translation	-0.164031	0.0404045	0.0228927	1
YBL098W	cellular amino acid metabolic process, nucleobase-containing small molecule metabolic process	-0.0695849	-0.000278195	0.32696	1
YBL099W	nucleobase-containing small molecule metabolic process	-0.367293	0.245107	1.72309e-08	2.53811e-05
YBL102W	endosomal transport	-0.31856	0.182128	1.61337e-06	0.00217966
YBL105C	cytoskeleton organization, regulation of organelle organization, mitotic cell cycle, regulation of translation, cell wall organization or biogenesis, RNA catabolic process, protein phosphorylation, organelle assembly, cytokinesis	-0.0990158	0.00889332	0.163439	1
YBR006W	response to chemical, cellular amino acid metabolic process, monocarboxylic acid metabolic process, response to oxidative stress	-0.52009	0.500596	1.6731e-18	2.91955e-15
YBR014C	response to chemical, response to oxidative stress	0.0841889	0.0042645	0.227099	1
YBR015C	protein glycosylation	-0.164813	0.0420925	0.0169642	1
YBR022W	tRNA processing, RNA splicing	0.120474	0.0182578	0.0828175	1
YBR025C	response to heat	0.530987	0.522179	1.444e-19	2.54432e-16
YBR026C	lipid metabolic process, monocarboxylic acid metabolic process, cellular respiration	-0.435977	0.349067	4.23386e-12	6.75724e-09
YBR029C	lipid metabolic process	0.207511	0.0720483	0.00244772	1
YBR039W	nucleobase-containing small molecule metabolic process	-0.395427	0.285541	7.78419e-10	1.18475e-06
YBR041W	lipid metabolic process, proteolysis involved in cellular protein catabolic process, monocarboxylic acid metabolic process, lipid transport	-0.0885138	0.00567189	0.203955	1
YBR046C	response to chemical, response to oxidative stress	-0.51365	0.488053	6.62649e-18	1.15036e-14
YBR049C	transcription by RNA polymerase II, transcription by RNA polymerase I, DNA-templated transcription, initiation, DNA-templated transcription, termination	-0.00654418	-0.00901021	0.925443	1
YBR057C	meiotic cell cycle, RNA modification, DNA replication, pseudohyphal growth	-0.0401742	-0.00682024	0.583662	1
YBR058C	lipid metabolic process, proteolysis involved in cellular protein catabolic process, carbohydrate metabolic process	-0.0824539	0.00371969	0.236884	1
YBR058C-A	lipid metabolic process	0.142287	0.0290577	0.0399496	1
YBR061C	cytoplasmic translation, tRNA processing, RNA modification	0.193069	0.061147	0.00494264	1
YBR068C	transmembrane transport, amino acid transport	0.0067611	-0.00917758	0.925686	1
YBR069C	transmembrane transport, ion transport, amino acid transport	0.420955	0.325152	5.81727e-11	9.09239e-08
YBR072W	protein folding, response to heat	-0.383096	0.267452	3.17265e-09	4.77484e-06
YBR078W	cell wall organization or biogenesis	0.0274824	-0.00766774	0.694231	1
YBR080C	Golgi vesicle transport, organelle fusion, organelle assembly, vacuole organization, vesicle organization, membrane fusion	-0.015635	-0.00863029	0.823072	1
YBR082C	response to chemical, proteolysis involved in cellular protein catabolic process, protein modification by small protein conjugation or removal	-0.112356	0.0144341	0.112086	1
YBR086C	lipid metabolic process	-0.268022	0.126269	7.14313e-05	0.0865747
YBR088C	mitotic cell cycle, chromatin organization, DNA repair, organelle fission, meiotic cell cycle, DNA replication, regulation of DNA metabolic process, telomere organization, chromosome segregation	0.047977	-0.00475367	0.49222	1
YBR089C-A	transcription by RNA polymerase II, chromatin organization, DNA-templated transcription, elongation, DNA-templated transcription, initiation, transcription by RNA polymerase III	-0.209346	0.070314	0.00321221	1
YBR091C	mitochondrion organization, protein targeting	0.370789	0.252235	1.17231e-08	1.7315e-05
YBR092C	vitamin metabolic process	0.0826317	0.003775	0.235868	1
YBR095C	transcription by RNA polymerase II, chromatin organization, conjugation, nucleus organization, invasive growth in response to glucose limitation	-0.00140694	-0.00952007	0.98431	1
YBR101C	response to chemical, proteolysis involved in cellular protein catabolic process	0.285623	0.134474	6.54211e-05	0.079552
YBR102C	Golgi vesicle transport, mRNA processing, RNA splicing, exocytosis	0.0715265	-2.12369e-05	0.320222	1
YBR104W	transmembrane transport	0.503552	0.472498	1.27714e-16	2.17242e-13
YBR106W	protein targeting, protein maturation	0.481485	0.427738	3.22596e-15	5.40671e-12
YBR108W	cytoskeleton organization, regulation of organelle organization	-0.16492	0.0419704	0.0175236	1
YBR109C	lipid metabolic process, cytoskeleton organization, organelle fusion, endocytosis, vacuole organization, conjugation, nucleus organization, cell budding	0.268489	0.12674	6.92342e-05	0.0839811
YBR117C	generation of precursor metabolites and energy	-0.661187	0.747131	3.89093e-32	7.1243e-29
YBR120C	mitochondrion organization, regulation of translation, mitochondrial translation	-0.000135774	-0.00980389	0.99851	1
YBR122C	mitochondrial translation	0.0578589	-0.00278297	0.407305	1
YBR123C	transcription by RNA polymerase III	-0.000257023	-0.00917419	0.997068	1
YBR126C	response to chemical, carbohydrate metabolic process, oligosaccharide metabolic process	-0.657345	0.805115	4.44244e-41	8.24073e-38
YBR127C	transmembrane transport, organelle assembly, cellular ion homeostasis	-0.175278	0.0487988	0.0109746	1
YBR130C	organelle inheritance	0.309625	0.171551	3.35719e-06	0.00445163
YBR133C	mitotic cell cycle, regulation of cell cycle	0.0973516	0.00878551	0.162765	1
YBR137W	protein targeting	-0.367379	0.242784	2.3648e-08	3.45025e-05
YBR139W	protein maturation	-0.593827	0.655367	2.02991e-27	3.68632e-24
YBR146W	mitochondrial translation	-0.246061	0.104996	0.000289342	0.328262
YBR149W	carbohydrate metabolic process	-0.550591	0.562132	1.1445e-21	2.03491e-18
YBR155W	protein folding	0.463065	0.394956	7.16961e-14	1.18514e-10
YBR159W	lipid metabolic process, monocarboxylic acid metabolic process	-0.0382407	-0.0065455	0.590576	1
YBR160W	transcription by RNA polymerase II, lipid metabolic process, cytoskeleton organization, regulation of organelle organization, mitotic cell cycle, Golgi vesicle transport, carbohydrate metabolic process, DNA repair, regulation of cell cycle, organelle fission, protein phosphorylation, meiotic cell cycle, peptidyl-amino acid modification, generation of precursor metabolites and energy, organelle as…	0.014491	-0.00869523	0.835827	1
YBR169C	proteolysis involved in cellular protein catabolic process, protein folding	-0.662279	0.817384	1.23376e-42	2.29355e-39
YBR170C	response to chemical, cytoskeleton organization, proteolysis involved in cellular protein catabolic process, mitotic cell cycle, RNA catabolic process, DNA replication, regulation of DNA metabolic process	-0.0744364	0.00134951	0.285897	1
YBR171W	protein targeting, transmembrane transport	0.309432	0.172826	3.3946e-06	0.00449446
YBR177C	lipid metabolic process, monocarboxylic acid metabolic process	-0.237139	0.0968722	0.000491227	0.541332
YBR179C	mitochondrion organization, organelle fusion	0.367337	0.246549	1.7898e-08	2.6328e-05
YBR185C	mitochondrion organization, regulation of translation, mitochondrial translation	-0.155664	0.0351793	0.0321683	1
YBR188C	mRNA processing, RNA splicing	0.112068	0.0132017	0.125075	1
YBR192W	mitochondrion organization, transmembrane transport, nucleobase-containing compound transport, ion transport	0.147508	0.0319087	0.0330723	1
YBR196C	nucleobase-containing small molecule metabolic process, carbohydrate metabolic process, monocarboxylic acid metabolic process, generation of precursor metabolites and energy	-7.59858e-05	-0.0090909	0.999133	1
YBR198C	transcription by RNA polymerase II, chromatin organization, peptidyl-amino acid modification, histone modification, DNA-templated transcription, initiation, protein acylation	-0.114764	0.0157264	0.0986806	1
YBR199W	protein glycosylation	-0.0431725	-0.00589511	0.545895	1
YBR200W	regulation of organelle organization, organelle fusion, vacuole organization, conjugation, cell morphogenesis	-0.24976	0.108695	0.000256843	0.293572
YBR205W	protein glycosylation	0.213966	0.0771747	0.00175853	1
YBR212W	mitochondrion organization, regulation of translation, RNA catabolic process	-0.218943	0.0752861	0.00245979	1
YBR214W	endocytosis	-0.499515	0.461067	1.14819e-16	1.95652e-13
YBR218C	carbohydrate metabolic process	-0.031387	-0.00723462	0.653416	1
YBR227C	mitochondrion organization, protein targeting, transmembrane transport, protein folding, regulation of protein modification process	0.185412	0.0561931	0.00881146	1
YBR230C	mitochondrion organization, protein targeting	-0.54142	0.545262	1.38347e-20	2.4529e-17
YBR233W	telomere organization	0.193193	0.0548744	0.00895401	1
YBR244W	response to chemical, response to oxidative stress	0.0926039	0.00701908	0.185229	1
YBR245C	transcription by RNA polymerase II, chromatin organization, DNA-templated transcription, elongation, transcription by RNA polymerase I, DNA-templated transcription, initiation, chromosome segregation, DNA-templated transcription, termination	0.0369719	-0.00691496	0.607656	1
YBR248C	cellular amino acid metabolic process	0.411901	0.310602	1.05088e-10	1.63412e-07
YBR251W	mitochondrial translation	0.0115004	-0.00884169	0.86937	1
YBR256C	vitamin metabolic process	0.0281081	-0.00767195	0.687645	1
YBR260C	cytoskeleton organization, response to osmotic stress	-0.0131654	-0.00893572	0.852715	1
YBR265W	lipid metabolic process	0.228743	0.0895014	0.000792567	0.844876
YBR267W	mitotic cell cycle, ribosomal large subunit biogenesis, cell budding	0.468825	0.40507	2.80345e-14	4.65934e-11
YBR268W	mitochondrial translation	-0.247583	0.105251	0.00030197	0.34183
YBR269C	mitochondrion organization	-0.195241	0.0627363	0.00446125	1
YBR272C	DNA repair	-0.00309339	-0.0091563	0.964895	1
YBR274W	regulation of cell cycle, protein phosphorylation, DNA replication, regulation of DNA metabolic process, cellular response to DNA damage stimulus	-0.0269126	-0.00833607	0.708836	1
YBR279W	transcription by RNA polymerase II, mitochondrion organization, rRNA processing, regulation of organelle organization, mitotic cell cycle, chromatin organization, DNA repair, protein phosphorylation, peptidyl-amino acid modification, DNA-templated transcription, elongation, protein modification by small protein conjugation or removal, mRNA processing, transcription by RNA polymerase I, regulation…	0.179203	0.0518758	0.00926574	1
YBR282W	mitochondrial translation	-0.0714315	0.000523597	0.305894	1
YBR283C	protein targeting	0.127498	0.0215394	0.0661778	1
YBR288C	protein targeting, Golgi vesicle transport	0.0930432	0.00722143	0.181585	1
YCL010C	transcription by RNA polymerase II, peptidyl-amino acid modification, histone modification, protein acylation	0.0441277	-0.0055656	0.532991	1
YCL011C	RNA catabolic process, nucleobase-containing compound transport, telomere organization	0.0986123	0.00923263	0.15661	1
YCL017C	tRNA processing, RNA modification, cellular ion homeostasis	0.0809464	0.00325555	0.245621	1
YCL025C	transmembrane transport, ion transport, amino acid transport	0.43123	0.341311	8.20722e-12	1.30495e-08
YCL030C	cellular amino acid metabolic process	0.204939	0.0700491	0.00278444	1
YCL033C	response to chemical, response to oxidative stress	-0.358737	0.233403	4.10586e-08	5.92887e-05
YCL035C	response to chemical, response to oxidative stress	-0.532343	0.524896	1.0526e-19	1.85678e-16
YCL037C	regulation of translation	0.242984	0.10216	0.000348148	0.390622
YCL040W	nucleobase-containing small molecule metabolic process, transmembrane transport, carbohydrate metabolic process, monocarboxylic acid metabolic process, generation of precursor metabolites and energy, carbohydrate transport	-0.520911	0.502206	1.39874e-18	2.44361e-15
YCL043C	response to chemical, proteolysis involved in cellular protein catabolic process, protein folding	0.14092	0.0283279	0.0419371	1
YCL045C	protein folding	-0.146332	0.0304779	0.0377057	1
YCL057C-A	mitochondrion organization	-0.25907	0.117377	0.000128497	0.15137
YCL061C	mitotic cell cycle, chromatin organization, DNA repair, regulation of cell cycle, organelle fission, DNA replication, regulation of DNA metabolic process, telomere organization, chromosome segregation, cellular response to DNA damage stimulus	0.104117	0.0113355	0.13454	1
YCR002C	cytoskeleton organization, mitotic cell cycle, organelle fission, organelle assembly, cytokinesis, sporulation	0.0950145	0.00791996	0.172431	1
YCR003W	mitochondrial translation	0.120823	0.0184161	0.0819204	1
YCR009C	cytoskeleton organization, endocytosis, conjugation, response to osmotic stress, response to starvation	-0.373436	0.253682	9.05098e-09	1.34135e-05
YCR011C	transmembrane transport	-0.298973	0.162111	1.22679e-05	0.0157029
YCR012W	nucleobase-containing small molecule metabolic process, carbohydrate metabolic process, monocarboxylic acid metabolic process, generation of precursor metabolites and energy	0.206331	0.071128	0.00259734	1
YCR020W-B	transcription by RNA polymerase II, chromatin organization, DNA-templated transcription, elongation	0.171285	0.0461915	0.0129959	1
YCR027C	transmembrane transport, ion transport, endosomal transport, amino acid transport	-0.0238455	-0.0083927	0.741418	1
YCR028C-A	mitochondrion organization, regulation of organelle organization, DNA replication, regulation of DNA metabolic process	0.197485	0.0643972	0.00400826	1
YCR030C	cytoskeleton organization	-0.403767	0.2981	2.87755e-10	4.42567e-07
YCR034W	lipid metabolic process, monocarboxylic acid metabolic process, endosomal transport	0.171391	0.0454373	0.0155754	1
YCR046C	mitochondrial translation	-0.00155069	-0.00908638	0.982309	1
YCR053W	cellular amino acid metabolic process	0.502782	0.467237	6.05663e-17	1.03871e-13
YCR072C	ribosomal large subunit biogenesis, ribosome assembly	0.455222	0.381385	2.46858e-13	4.04847e-10
YCR073W-A	nucleobase-containing compound transport	-0.309102	0.170942	3.50126e-06	0.00462517
YCR083W	response to chemical, response to oxidative stress	-0.504721	0.470918	4.12096e-17	7.10454e-14
YCR084C	response to chemical, transcription by RNA polymerase II, chromatin organization, cellular response to DNA damage stimulus, invasive growth in response to glucose limitation	0.0424758	-0.00574526	0.543385	1
YCR088W	cytoskeleton organization, regulation of organelle organization	-0.355437	0.228961	5.69048e-08	8.17153e-05
YDL004W	nucleobase-containing small molecule metabolic process	-0.310064	0.172064	3.24062e-06	0.00430354
YDL006W	response to chemical, mitochondrion organization, tRNA processing, conjugation, RNA splicing, organelle inheritance, protein dephosphorylation	0.0793552	0.00268388	0.258468	1
YDL014W	rRNA processing, RNA modification, histone modification, sno(s)RNA processing, protein alkylation	0.365318	0.242381	2.11164e-08	3.09778e-05
YDL022W	response to chemical, protein targeting, transmembrane transport, response to osmotic stress, peroxisome organization	-0.528663	0.517539	2.46751e-19	4.33049e-16
YDL029W	mitochondrion organization, protein targeting, cytoskeleton organization, cell wall organization or biogenesis, meiotic cell cycle, sporulation, organelle inheritance	-0.318667	0.182256	1.599e-06	0.00216344
YDL040C	protein maturation, protein acylation	0.072687	0.000697555	0.301892	1
YDL043C	mRNA processing, RNA splicing	0.0871353	0.00347573	0.24892	1
YDL046W	lipid transport	-0.0886777	0.00567509	0.204717	1
YDL051W	tRNA processing	0.561276	0.584517	6.26686e-23	1.12302e-19
YDL052C	lipid metabolic process	0.160024	0.0391613	0.0205389	1
YDL055C	nucleobase-containing small molecule metabolic process, cell wall organization or biogenesis, protein glycosylation	-0.0513154	-0.00412907	0.462532	1
YDL058W	Golgi vesicle transport, organelle fusion, vesicle organization, membrane fusion	0.310983	0.173139	3.00898e-06	0.00400797
YDL060W	rRNA processing, ribosomal small subunit biogenesis	0.24501	0.0976066	0.0005839	0.637034
YDL065C	protein targeting, organelle inheritance, peroxisome organization	-0.0815651	0.00343349	0.245284	1
YDL066W	cellular amino acid metabolic process	0.0206173	-0.00828995	0.768091	1
YDL078C	lipid metabolic process, monocarboxylic acid metabolic process	-0.404262	0.298854	2.70932e-10	4.17235e-07
YDL081C	cytoplasmic translation, protein phosphorylation, regulation of protein modification process	0.275343	0.133764	4.34127e-05	0.0537015
YDL095W	response to chemical, proteolysis involved in cellular protein catabolic process, protein glycosylation	-0.0171879	-0.00853425	0.805829	1
YDL102W	RNA catabolic process, DNA repair, DNA replication	-0.137961	0.0243869	0.0624343	1
YDL108W	transcription by RNA polymerase II, protein phosphorylation, DNA-templated transcription, elongation, mRNA processing, transcription by RNA polymerase I, response to starvation	0.435761	0.348712	4.36456e-12	6.9571e-09
YDL110C	lipid metabolic process, monocarboxylic acid metabolic process	-0.460169	0.389917	1.13823e-13	1.87695e-10
YDL111C	rRNA processing, regulation of translation, RNA catabolic process, sno(s)RNA processing	0.145392	0.0304513	0.0453621	1
YDL112W	tRNA processing, RNA modification	0.320441	0.183857	1.7668e-06	0.00238165
YDL120W	cellular ion homeostasis	0.0785532	0.00253629	0.259944	1
YDL124W	response to chemical, response to oxidative stress	-0.360805	0.236206	3.33858e-08	4.84761e-05
YDL125C	response to chemical, nucleobase-containing small molecule metabolic process	0.305366	0.166616	4.71372e-06	0.00619382
YDL126C	response to chemical, mitochondrion organization, cytoskeleton organization, proteolysis involved in cellular protein catabolic process, regulation of organelle organization, mitotic cell cycle, RNA catabolic process, organelle fusion, protein modification by small protein conjugation or removal, DNA replication, regulation of DNA metabolic process, regulation of protein modification process, his…	-0.293266	0.152967	1.19503e-05	0.0153083
YDL128W	transmembrane transport, ion transport, cellular ion homeostasis	-0.0119664	-0.00899082	0.865713	1
YDL130W	cytoplasmic translation, protein phosphorylation, regulation of protein modification process	0.452461	0.376662	3.7726e-13	6.16443e-10
YDL131W	cellular amino acid metabolic process	0.216678	0.0793748	0.0015257	1
YDL132W	proteolysis involved in cellular protein catabolic process, mitotic cell cycle	-0.079124	0.00270589	0.256477	1
YDL134C	cytoskeleton organization, regulation of organelle organization, mitotic cell cycle, regulation of translation, organelle assembly, vacuole organization, cell budding, protein dephosphorylation	-0.303784	0.163771	6.28914e-06	0.00820104
YDL140C	transcription by RNA polymerase II, DNA repair	-0.0111468	-0.00885678	0.873352	1
YDL143W	protein folding	0.303318	0.164267	5.5369e-06	0.0072478
YDL145C	Golgi vesicle transport	0.0343028	-0.0068737	0.623582	1
YDL150W	transcription by RNA polymerase III	0.489122	0.441707	8.1621e-16	1.37531e-12
YDL153C	rRNA processing, ribosomal small subunit biogenesis	0.465411	0.39906	4.90697e-14	8.13085e-11
YDL160C	regulation of organelle organization, regulation of translation, RNA catabolic process, organelle assembly, translational elongation, pseudohyphal growth, cellular response to DNA damage stimulus	0.0455034	-0.00518938	0.514852	1
YDL160C-A	cellular response to DNA damage stimulus	0.218911	0.081208	0.00135535	1
YDL165W	response to chemical, transcription by RNA polymerase II, regulation of translation, RNA catabolic process, regulation of cell cycle, DNA-templated transcription, elongation, protein modification by small protein conjugation or removal, conjugation	0.0329343	-0.00704708	0.637513	1
YDL168W	response to chemical, cellular amino acid metabolic process	-0.13041	0.0229548	0.0601268	1
YDL171C	cellular amino acid metabolic process	0.309577	0.171495	3.37031e-06	0.00446566
YDL174C	monocarboxylic acid metabolic process	-0.0620413	-0.00183806	0.374135	1
YDL178W	monocarboxylic acid metabolic process	0.0485816	-0.00464367	0.48677	1
YDL182W	cellular amino acid metabolic process, DNA repair	0.123546	0.0196701	0.0751697	1
YDL185W	cellular ion homeostasis	-0.17724	0.0501019	0.0100866	1
YDL190C	response to chemical, proteolysis involved in cellular protein catabolic process, protein modification by small protein conjugation or removal, regulation of protein modification process	0.0423741	-0.00570755	0.544227	1
YDL192W	regulation of organelle organization, Golgi vesicle transport	0.106544	0.0122987	0.1256	1
YDL195W	Golgi vesicle transport, vesicle organization	-0.110837	0.0140572	0.110911	1
YDL198C	mitochondrion organization, transmembrane transport, nucleobase-containing compound transport, cellular ion homeostasis	0.284313	0.143224	2.30558e-05	0.0289811
YDL201W	tRNA processing, RNA modification	0.472548	0.417397	4.54024e-14	7.52772e-11
YDL202W	mitochondrial translation	0.0353849	-0.00673161	0.612661	1
YDL204W	organelle inheritance, peroxisome organization	-0.651994	0.791914	1.6468e-39	3.04658e-36
YDL208W	rRNA processing, RNA modification	0.29009	0.149476	1.51335e-05	0.0192498
YDL213C	ribosomal small subunit biogenesis	0.260232	0.118641	0.000144577	0.169445
YDL217C	mitochondrion organization, protein targeting	0.258517	0.118566	0.000177671	0.205939
YDL219W	cellular amino acid metabolic process	0.144535	0.0297128	0.0389354	1
YDL222C	cell wall organization or biogenesis, meiotic cell cycle, sporulation	-0.656443	0.711573	1.07166e-28	1.94935e-25
YDL223C	conjugation, cell morphogenesis	-0.648165	0.782531	1.87316e-38	3.46161e-35
YDL225W	cytoskeleton organization, mitotic cell cycle, organelle fission, organelle assembly, cytokinesis	0.0908904	0.00621126	0.197521	1
YDL229W	rRNA processing, cytoplasmic translation, protein folding, ribosomal subunit export from nucleus, translational elongation, response to starvation	0.501593	0.464988	7.65371e-17	1.31108e-13
YDL234C	regulation of organelle organization, organelle fusion, vacuole organization	-0.328373	0.18955	3.98303e-06	0.00524964
YDL235C	response to chemical, response to osmotic stress	0.201536	0.0673722	0.00343819	1
YDR001C	response to chemical, oligosaccharide metabolic process	-0.610198	0.692508	3.7339e-30	6.81437e-27
YDR007W	cellular amino acid metabolic process	-0.158132	0.038105	0.0230157	1
YDR011W	cellular ion homeostasis	-0.0456783	-0.00520669	0.513258	1
YDR017C	carbohydrate metabolic process	0.063717	-0.00144096	0.361321	1
YDR019C	cellular amino acid metabolic process	-0.0194356	-0.00847032	0.783189	1
YDR023W	tRNA aminoacylation for protein translation	0.359235	0.234076	3.90707e-08	5.64962e-05
YDR031W	cellular respiration	-0.216798	0.0794733	0.00151603	1
YDR037W	tRNA aminoacylation for protein translation	0.535272	0.530788	5.27113e-20	9.3299e-17
YDR041W	mitochondrial translation	0.0368084	-0.00750263	0.619667	1
YDR051C	lipid transport	0.0377922	-0.00707124	0.599964	1
YDR054C	proteolysis involved in cellular protein catabolic process, mitotic cell cycle, protein modification by small protein conjugation or removal	0.152518	0.034741	0.0274404	1
YDR055W	cell wall organization or biogenesis	-0.49903	0.460155	1.26121e-16	2.14658e-13
YDR057W	response to chemical, proteolysis involved in cellular protein catabolic process	-0.0909997	0.00651278	0.191444	1
YDR062W	lipid metabolic process	0.236205	0.0960387	0.000518573	0.568875
YDR063W	cytoskeleton organization, regulation of organelle organization	-0.0525482	-0.00483644	0.481346	1
YDR064W	rRNA processing, cytoplasmic translation, ribosomal small subunit biogenesis	0.504704	0.470885	4.13527e-17	7.12508e-14
YDR074W	protein dephosphorylation, oligosaccharide metabolic process	-0.659015	0.809257	1.35939e-41	2.52438e-38
YDR086C	protein targeting, transmembrane transport	0.381488	0.265136	3.78917e-09	5.67239e-06
YDR091C	regulation of translation, ribosomal large subunit biogenesis, ribosomal subunit export from nucleus, translational initiation	0.413265	0.312722	8.84313e-11	1.37776e-07
YDR092W	protein targeting, DNA repair, protein modification by small protein conjugation or removal	-0.0738891	0.00119655	0.289472	1
YDR093W	response to chemical, endocytosis, conjugation, lipid transport	0.0113866	-0.00901559	0.872003	1
YDR098C	response to chemical, cytoskeleton organization, response to oxidative stress, cellular ion homeostasis, regulation of protein modification process, histone modification	0.37009	0.248993	1.2881e-08	1.90123e-05
YDR101C	ribosomal subunit export from nucleus	0.569516	0.602074	5.74899e-24	1.03367e-20
YDR116C	mitochondrial translation	0.0654334	-0.00102329	0.348482	1
YDR121W	chromatin organization, DNA repair, DNA replication	0.337269	0.205247	3.16163e-07	0.000440099
YDR122W	response to chemical, protein phosphorylation, peptidyl-amino acid modification, regulation of transport, exocytosis	-0.410526	0.308472	1.24914e-10	1.93616e-07
YDR129C	cytoskeleton organization	-0.334791	0.20211	3.95352e-07	0.00054954
YDR135C	response to chemical, transmembrane transport, ion transport, organelle fusion, vacuole organization	0.0895243	0.00601092	0.1988	1
YDR141C	Golgi vesicle transport, endosomal transport, cell morphogenesis	0.0521249	-0.00452652	0.469561	1
YDR144C	cell wall organization or biogenesis	0.352598	0.225174	7.50654e-08	0.000107268
YDR148C	cellular respiration	-0.563282	0.588767	3.54763e-23	6.36444e-20
YDR150W	mitochondrion organization, cytoskeleton organization, organelle fission, organelle inheritance	-0.0780189	0.00237866	0.263219	1
YDR152W	cytoplasmic translation, response to starvation	0.296255	0.147413	4.76209e-05	0.0587166
YDR153C	Golgi vesicle transport, endosomal transport	0.0847984	0.00401306	0.237679	1
YDR155C	regulation of organelle organization, regulation of cell cycle, organelle fission, meiotic cell cycle, histone modification, sporulation	-0.130511	0.0230042	0.0599262	1
YDR156W	transcription by RNA polymerase I	0.217733	0.0802388	0.00144291	1
YDR158W	cellular amino acid metabolic process	0.330485	0.196712	5.79738e-07	0.000802357
YDR164C	regulation of organelle organization, organelle fusion, regulation of transport, vesicle organization, membrane fusion, exocytosis	0.240541	0.0999342	0.000402488	0.449176
YDR165W	tRNA processing, RNA modification	0.451599	0.375194	4.30167e-13	7.02463e-10
YDR167W	transcription by RNA polymerase II, chromatin organization, peptidyl-amino acid modification, histone modification, DNA-templated transcription, initiation, protein acylation	0.227561	0.0884847	0.000846528	0.899859
YDR170C	Golgi vesicle transport, organelle assembly, vacuole organization	-0.0375694	-0.00643131	0.590871	1
YDR171W	cytoskeleton organization	-0.499745	0.456343	2.54003e-16	4.30534e-13
YDR172W	regulation of translation, RNA catabolic process	0.223024	0.0846331	0.00108618	1
YDR174W	transcription by RNA polymerase II, chromatin organization, transcription by RNA polymerase I, DNA-templated transcription, initiation, nucleus organization	0.0976916	0.00871094	0.163648	1
YDR175C	mitochondrial translation	0.0472172	-0.00488997	0.499116	1
YDR177W	response to chemical, proteolysis involved in cellular protein catabolic process, vesicle organization	-0.0985156	0.00919671	0.15702	1
YDR178W	cellular respiration	-0.367626	0.245568	1.66482e-08	2.45394e-05
YDR182W	lipid metabolic process, DNA repair, protein lipidation	-0.374374	0.255004	8.19074e-09	1.21469e-05
YDR194C	DNA-templated transcription, elongation, RNA splicing	0.135596	0.0255543	0.0504746	1
YDR196C	nucleobase-containing small molecule metabolic process	-0.30352	0.164498	5.44984e-06	0.00713929
YDR216W	response to chemical, transcription by RNA polymerase II, chromatin organization, peroxisome organization	-0.350879	0.224939	8.71041e-08	0.000123688
YDR221W	carbohydrate metabolic process	-0.238968	0.0972524	0.000666499	0.719153
YDR226W	nucleobase-containing small molecule metabolic process, DNA replication	0.319282	0.182996	1.51867e-06	0.00206084
YDR231C	mitochondrion organization, response to oxidative stress, protein maturation	-0.32414	0.188885	1.00606e-06	0.00137931
YDR232W	regulation of organelle organization, organelle assembly	0.200657	0.0680043	0.00370904	1
YDR233C	nucleus organization, organelle inheritance, peroxisome organization	0.364191	0.240832	2.36953e-08	3.45478e-05
YDR234W	cellular amino acid metabolic process	0.251904	0.110478	0.000202145	0.233882
YDR236C	nucleobase-containing small molecule metabolic process	0.0626719	-0.00188741	0.374131	1
YDR237W	mitochondrial translation	0.0345622	-0.00684005	0.620957	1
YDR243C	mRNA processing, RNA splicing	-0.0893518	0.00565736	0.209097	1
YDR247W	mitotic cell cycle, protein phosphorylation, peptidyl-amino acid modification	-0.137058	0.026643	0.0525429	1
YDR251W	pseudohyphal growth	-0.0997685	0.00995856	0.153567	1
YDR258C	mitochondrion organization, protein folding, response to heat	-0.424402	0.330301	2.07367e-11	3.26395e-08
YDR264C	response to chemical, protein targeting, endocytosis, regulation of transport, conjugation, protein acylation, protein lipidation	0.154174	0.035923	0.0259343	1
YDR266C	regulation of translation, RNA catabolic process, protein modification by small protein conjugation or removal, histone modification	0.147972	0.0321666	0.0325134	1
YDR272W	monocarboxylic acid metabolic process	-0.251781	0.110361	0.000203703	0.235277
YDR280W	rRNA processing, regulation of translation, RNA catabolic process, sno(s)RNA processing	0.365362	0.244402	2.09838e-08	3.08042e-05
YDR284C	lipid metabolic process	-0.200411	0.0675952	0.00352254	1
YDR289C	mRNA processing, transposition	0.0798722	0.00293004	0.251981	1
YDR294C	lipid metabolic process, response to starvation	-0.138364	0.0269833	0.0458713	1
YDR296W	response to chemical, mitochondrion organization, regulation of organelle organization, mitochondrial translation, response to oxidative stress, DNA replication, regulation of DNA metabolic process, DNA recombination	0.078357	0.00247828	0.261144	1
YDR298C	nucleobase-containing small molecule metabolic process	-0.356701	0.230657	5.0247e-08	7.22552e-05
YDR299W	rRNA processing, ribosomal small subunit biogenesis	0.522372	0.505079	1.01463e-18	1.7756e-15
YDR303C	transcription by RNA polymerase II, chromatin organization, regulation of cell cycle, DNA-templated transcription, elongation, DNA replication, regulation of DNA metabolic process	0.0157147	-0.00870897	0.822988	1
YDR308C	transcription by RNA polymerase II	0.305083	0.16629	4.82008e-06	0.00631912
YDR310C	transcription by RNA polymerase II, chromatin organization, DNA replication, regulation of DNA metabolic process	0.109576	0.0135113	0.122525	1
YDR320C	organelle inheritance	0.0287329	-0.00813214	0.696472	1
YDR321W	cellular amino acid metabolic process	0.450678	0.373627	4.94638e-13	8.0626e-10
YDR322C-A	mitochondrion organization, nucleobase-containing small molecule metabolic process	-0.174439	0.0482463	0.0113746	1
YDR322W	mitochondrion organization	-0.0403203	-0.00602757	0.563943	1
YDR328C	cytoskeleton organization, proteolysis involved in cellular protein catabolic process, mitotic cell cycle, regulation of translation, cytoplasmic translation, regulation of cell cycle, organelle fission, protein modification by small protein conjugation or removal, organelle assembly, cellular ion homeostasis	0.030233	-0.00736861	0.665379	1
YDR330W	proteolysis involved in cellular protein catabolic process	-0.126222	0.0207181	0.0708821	1
YDR333C	proteolysis involved in cellular protein catabolic process, translational elongation	0.202063	0.0680287	0.0032969	1
YDR335W	nucleobase-containing compound transport	-0.129802	0.0226564	0.0613522	1
YDR337W	mitochondrial translation	0.000971406	-0.00917254	0.988999	1
YDR341C	tRNA aminoacylation for protein translation	0.427951	0.336001	1.28568e-11	2.03909e-08
YDR345C	transmembrane transport, carbohydrate transport	0.447848	0.368837	7.56627e-13	1.22876e-09
YDR347W	mitochondrial translation	-0.0381986	-0.00634149	0.584661	1
YDR349C	cell wall organization or biogenesis	0.199269	0.0666148	0.004201	1
YDR353W	response to chemical, response to oxidative stress	0.0508961	-0.00420983	0.466206	1
YDR358W	proteolysis involved in cellular protein catabolic process, Golgi vesicle transport, endosomal transport	-0.527314	0.514854	3.35641e-19	5.88714e-16
YDR361C	ribosomal subunit export from nucleus	0.426861	0.334245	1.49027e-11	2.3576e-08
YDR363W-A	proteolysis involved in cellular protein catabolic process, regulation of cell cycle, nucleobase-containing compound transport, protein modification by small protein conjugation or removal, histone modification	0.136556	0.0260464	0.0488375	1
YDR365C	rRNA processing	0.221004	0.0829428	0.00121161	1
YDR368W	response to chemical, carbohydrate metabolic process, response to oxidative stress	-0.280031	0.13867	3.12862e-05	0.0389826
YDR375C	mitochondrion organization	0.027417	-0.00774513	0.694961	1
YDR376W	cellular ion homeostasis	-0.00205042	-0.00908299	0.97661	1
YDR377W	nucleobase-containing small molecule metabolic process	-0.310399	0.172456	3.15427e-06	0.00419517
YDR379C-A	mitochondrion organization	-0.45987	0.381203	1.7745e-12	2.86582e-09
YDR380W	cellular amino acid metabolic process	0.162452	0.039896	0.0209991	1
YDR382W	cytoplasmic translation, protein phosphorylation, regulation of protein modification process	0.459168	0.388183	1.33323e-13	2.19716e-10
YDR388W	cytoskeleton organization, mitotic cell cycle, endocytosis, cytokinesis	-0.316273	0.179392	1.95148e-06	0.00262669
YDR389W	cytoskeleton organization, regulation of organelle organization, cell wall organization or biogenesis	0.061922	-0.00191949	0.375722	1
YDR390C	peptidyl-amino acid modification, protein modification by small protein conjugation or removal	-0.142772	0.0293182	0.039264	1
YDR395W	nucleobase-containing compound transport	0.283736	0.142606	2.40321e-05	0.0301603
YDR397C	transcription by RNA polymerase II, DNA-templated transcription, initiation, response to heat, transcription by RNA polymerase III	0.214805	0.077852	0.00168332	1
YDR399W	nucleobase-containing small molecule metabolic process	0.17811	0.0506843	0.00971346	1
YDR404C	transcription by RNA polymerase II, regulation of translation, RNA catabolic process, DNA-templated transcription, initiation, translational initiation	0.146348	0.0312665	0.0345067	1
YDR405W	mitochondrial translation	0.0423682	-0.00570849	0.544283	1
YDR408C	nucleobase-containing small molecule metabolic process	0.231579	0.0919614	0.000675734	0.728441
YDR411C	response to chemical, proteolysis involved in cellular protein catabolic process, regulation of transport	-0.0837447	0.00413163	0.230122	1
YDR434W	lipid metabolic process, protein lipidation	0.021365	-0.00897182	0.77238	1
YDR435C	protein alkylation	0.148151	0.0322669	0.0322988	1
YDR454C	nucleobase-containing small molecule metabolic process	0.0343582	-0.00686653	0.623021	1
YDR460W	transcription by RNA polymerase II, DNA repair, protein phosphorylation	0.10607	0.0121989	0.127503	1
YDR469W	chromatin organization, peptidyl-amino acid modification, telomere organization, histone modification, protein alkylation	0.298971	0.159333	7.75477e-06	0.0100502
YDR470C	mitochondrion organization, organelle fusion	0.0751712	0.00155664	0.281142	1
YDR472W	Golgi vesicle transport	0.0736632	0.00113373	0.290957	1
YDR477W	response to chemical, cytoskeleton organization, mitotic cell cycle, regulation of translation, carbohydrate metabolic process, cell wall organization or biogenesis, protein phosphorylation, pseudohyphal growth, response to starvation, invasive growth in response to glucose limitation	-0.108365	0.0130363	0.119195	1
YDR483W	cell wall organization or biogenesis, protein glycosylation	-0.0153981	-0.00864414	0.82571	1
YDR487C	cellular respiration, vitamin metabolic process	0.340385	0.209226	2.37854e-07	0.000333233
YDR493W	mitochondrion organization	0.0527971	-0.00442007	0.461353	1
YDR494W	mitochondrial translation, translational initiation	-0.0446192	-0.00533953	0.523068	1
YDR497C	transmembrane transport, pseudohyphal growth	0.0941381	0.00760762	0.176458	1
YDR502C	cellular amino acid metabolic process	0.0246441	-0.00794652	0.724466	1
YDR507C	cytoskeleton organization, mitotic cell cycle, regulation of cell cycle, protein phosphorylation, organelle assembly, cell budding	0.060487	-0.00309999	0.409897	1
YDR510W	peptidyl-amino acid modification, protein modification by small protein conjugation or removal	0.224044	0.0854924	0.00102745	1
YDR511W	mitochondrion organization, carbohydrate metabolic process	-0.0743958	0.00133813	0.286161	1
YDR513W	response to chemical, response to oxidative stress	-0.478962	0.423173	5.01955e-15	8.39268e-12
YDR515W	regulation of translation, cellular ion homeostasis	0.0391827	-0.00619799	0.575007	1
YDR516C	transcription by RNA polymerase II, carbohydrate metabolic process, meiotic cell cycle, sporulation	-0.270301	0.12858	6.12827e-05	0.0746423
YDR517W	Golgi vesicle transport	0.338571	0.206905	2.80844e-07	0.000392339
YDR518W	protein folding	0.0584189	-0.00266027	0.402766	1
YDR524C	Golgi vesicle transport	0.199804	0.065985	0.00390089	1
YDR527W	transcription by RNA polymerase II	0.274851	0.133254	4.49128e-05	0.0554672
YDR529C	mitochondrion organization, cellular respiration	-0.219635	0.0818063	0.00130395	1
YDR531W	response to chemical, lipid metabolic process, nucleobase-containing small molecule metabolic process	0.261172	0.119438	0.000112186	0.133571
YDR533C	response to chemical, monocarboxylic acid metabolic process, protein folding, response to oxidative stress	-0.592232	0.651802	3.5842e-27	6.50174e-24
YDR539W	monocarboxylic acid metabolic process	0.106143	0.0121382	0.127043	1
YEL002C	protein glycosylation	0.115607	0.0160924	0.0961987	1
YEL011W	carbohydrate metabolic process, generation of precursor metabolites and energy	-0.612784	0.698466	1.26774e-30	2.31615e-27
YEL013W	protein targeting, organelle fusion, organelle assembly, vacuole organization, vesicle organization, organelle inheritance	-0.137185	0.0263708	0.0477884	1
YEL015W	regulation of translation, RNA catabolic process, organelle assembly	0.0496545	-0.00444507	0.477178	1
YEL020W-A	mitochondrion organization, protein targeting	0.22821	0.0890428	0.000816472	0.868726
YEL022W	cytoskeleton organization, Golgi vesicle transport, vesicle organization	0.108357	0.013033	0.119223	1
YEL024W	cellular respiration	-0.247934	0.106739	0.000258198	0.294862
YEL031W	cellular ion homeostasis	0.243232	0.102387	0.000343043	0.385237
YEL032W	mitotic cell cycle, chromatin organization, DNA repair, DNA replication, telomere organization, DNA recombination	0.137304	0.0264326	0.0475912	1
YEL034W	regulation of translation, cytoplasmic translation, translational initiation, translational elongation	0.233579	0.093714	0.000603097	0.655566
YEL037C	response to chemical, transcription by RNA polymerase II, proteolysis involved in cellular protein catabolic process	0.273855	0.132224	4.80997e-05	0.0592588
YEL038W	cellular amino acid metabolic process	0.00766333	-0.00898025	0.912739	1
YEL040W	cell wall organization or biogenesis	0.436795	0.350412	3.77184e-12	6.02739e-09
YEL046C	cellular amino acid metabolic process	0.552532	0.566167	6.85494e-22	1.22018e-18
YEL047C	response to chemical	-0.210041	0.0740387	0.00215286	1
YEL050C	mitochondrial translation	-0.0455993	-0.00517292	0.513964	1
YEL052W	response to chemical, proteolysis involved in cellular protein catabolic process, response to oxidative stress	-0.263752	0.120691	0.000110576	0.131806
YEL055C	rRNA processing, ribosomal large subunit biogenesis, ribosome assembly	0.112413	0.0143161	0.111953	1
YEL058W	cell wall organization or biogenesis	0.308852	0.17065	3.57226e-06	0.00471538
YEL060C	sporulation, response to starvation	-0.375137	0.256081	7.54947e-09	1.1211e-05
YEL071W	monocarboxylic acid metabolic process	0.600813	0.671092	1.53806e-28	2.7962e-25
YER001W	protein glycosylation	-0.146115	0.031138	0.0348013	1
YER002W	ribosomal large subunit biogenesis	0.279015	0.135393	8.39771e-05	0.101024
YER003C	nucleobase-containing small molecule metabolic process, cell wall organization or biogenesis, protein glycosylation	-0.376814	0.258456	6.30535e-09	9.38237e-06
YER006W	rRNA processing, ribosomal large subunit biogenesis, ribosomal subunit export from nucleus	0.555128	0.571585	3.41832e-22	6.09486e-19
YER010C	monocarboxylic acid metabolic process	-0.123573	0.0192601	0.0851217	1
YER012W	proteolysis involved in cellular protein catabolic process	0.0289214	-0.00751481	0.679079	1
YER016W	cytoskeleton organization, regulation of organelle organization, mitotic cell cycle, regulation of cell cycle, organelle fission, chromosome segregation	0.0037061	-0.00949743	0.958322	1
YER017C	mitochondrion organization, protein targeting, transmembrane transport, protein maturation	-0.0941252	0.00760304	0.176518	1
YER019C-A	protein targeting	0.0739677	0.00121845	0.288957	1
YER019W	lipid metabolic process, regulation of organelle organization, mitotic cell cycle, regulation of cell cycle, organelle fission, response to osmotic stress, chromosome segregation	0.0452846	-0.00569143	0.522664	1
YER020W	response to chemical, meiotic cell cycle, sporulation, pseudohyphal growth, invasive growth in response to glucose limitation	-0.276654	0.135465	4.51869e-05	0.0557606
YER023W	cellular amino acid metabolic process	0.101778	0.0104279	0.14361	1
YER025W	regulation of translation, cytoplasmic translation, translational initiation	0.504158	0.469848	4.61059e-17	7.93021e-14
YER026C	lipid metabolic process	0.127592	0.0215849	0.0659736	1
YER027C	protein phosphorylation, pseudohyphal growth, invasive growth in response to glucose limitation	-0.159431	0.0383648	0.0247753	1
YER029C	mRNA processing, RNA splicing	0.172293	0.0468439	0.0124573	1
YER031C	Golgi vesicle transport, endosomal transport, exocytosis	0.000129607	-0.00917428	0.998526	1
YER036C	ribosomal subunit export from nucleus	0.256076	0.114471	0.000155554	0.181375
YER043C	lipid metabolic process, cellular amino acid metabolic process, nucleobase-containing small molecule metabolic process	0.396073	0.286505	7.21592e-10	1.10115e-06
YER044C	lipid metabolic process	0.17963	0.0506125	0.0119771	1
YER046W	cell wall organization or biogenesis, meiotic cell cycle, sporulation	-0.298505	0.158809	8.03659e-06	0.0103993
YER048C	protein folding	-0.260687	0.118961	0.000115767	0.137184
YER050C	mitochondrial translation	0.0793824	0.00278304	0.254919	1
YER052C	cellular amino acid metabolic process	0.400855	0.293685	4.09054e-10	6.27489e-07
YER053C	transmembrane transport, ion transport, cellular ion homeostasis	-0.29825	0.145855	4.07575e-05	0.0505393
YER055C	cellular amino acid metabolic process	0.32216	0.186474	1.19113e-06	0.00162708
YER062C	carbohydrate metabolic process, response to osmotic stress	-0.580802	0.626538	1.72087e-25	3.10961e-22
YER067W	generation of precursor metabolites and energy	-0.530372	0.520949	1.66518e-19	2.93239e-16
YER068W	transcription by RNA polymerase II, proteolysis involved in cellular protein catabolic process, RNA catabolic process, DNA-templated transcription, elongation, protein modification by small protein conjugation or removal	0.17792	0.050557	0.0097938	1
YER069W	cellular amino acid metabolic process	0.26113	0.119397	0.00011249	0.133751
YER070W	nucleobase-containing small molecule metabolic process	0.294688	0.154543	1.07401e-05	0.0138117
YER073W	monocarboxylic acid metabolic process	0.158658	0.0383412	0.0216702	1
YER074W-A	Golgi vesicle transport	0.0132445	-0.00876037	0.849776	1
YER078C	protein maturation	-0.136473	0.025997	0.0497771	1
YER081W	cellular amino acid metabolic process	0.272731	0.131066	5.19509e-05	0.0636399
YER082C	rRNA processing, ribosomal small subunit biogenesis	0.352995	0.225702	7.2226e-08	0.000103355
YER086W	cellular amino acid metabolic process	0.411231	0.309562	1.14342e-10	1.77345e-07
YER087C-B	protein targeting, transmembrane transport	0.325412	0.182874	2.59121e-06	0.00346704
YER088C	transcription by RNA polymerase II, chromatin organization, telomere organization, nucleus organization	-0.017973	-0.00856014	0.797173	1
YER089C	response to chemical, regulation of cell cycle, protein phosphorylation, regulation of protein modification process, protein dephosphorylation	-0.0745503	0.00138148	0.285156	1
YER090W	cellular amino acid metabolic process	0.360261	0.235467	3.5259e-08	5.11255e-05
YER091C	cellular amino acid metabolic process	-0.0410676	-0.00591297	0.55673	1
YER094C	proteolysis involved in cellular protein catabolic process	0.0808017	0.00321144	0.246471	1
YER095W	mitochondrion organization, DNA repair, organelle fission, meiotic cell cycle, telomere organization, DNA recombination	-0.0629644	-0.00274629	0.395334	1
YER099C	cell wall organization or biogenesis	-0.129256	0.02239	0.0624684	1
YER100W	response to chemical, proteolysis involved in cellular protein catabolic process, protein modification by small protein conjugation or removal	0.0492192	-0.00462647	0.481883	1
YER103W	protein targeting, transmembrane transport, protein folding	-0.49829	0.451495	2.57935e-15	4.32815e-12
YER105C	nucleus organization	-0.059732	-0.00236795	0.392241	1
YER107C	cytoskeleton organization, nucleobase-containing compound transport, regulation of transport, nucleus organization, response to heat	0.213407	0.0752763	0.00246129	1
YER110C	pseudohyphal growth	0.376916	0.258602	6.23618e-09	9.28568e-06
YER112W	organelle assembly, mRNA processing, RNA splicing	-0.0751035	0.00153748	0.281578	1
YER120W	lipid metabolic process, chromatin organization, regulation of transport, telomere organization, lipid transport, organelle inheritance	-0.192073	0.0604244	0.0051784	1
YER131W	rRNA processing, cytoplasmic translation, ribosomal large subunit biogenesis, nucleobase-containing compound transport, ribosome assembly	0.427961	0.336018	1.28386e-11	2.03749e-08
YER139C	transcription by RNA polymerase II, protein dephosphorylation	-0.115217	0.0157038	0.0998267	1
YER143W	response to chemical, proteolysis involved in cellular protein catabolic process, DNA replication, regulation of DNA metabolic process, endosomal transport	-0.00782673	-0.00897548	0.910886	1
YER145C	transmembrane transport, ion transport	0.0627415	-0.00187885	0.372778	1
YER146W	RNA catabolic process, mRNA processing, RNA splicing	0.218444	0.082934	0.00146282	1
YER148W	transcription by RNA polymerase II, transcription by RNA polymerase I, DNA-templated transcription, initiation, transcription by RNA polymerase III, transposition	0.318148	0.181634	1.66984e-06	0.00225262
YER149C	cytoskeleton organization, regulation of organelle organization, mitotic cell cycle, conjugation, cytokinesis, cell budding, pseudohyphal growth, cell morphogenesis	0.221243	0.0816987	0.00173358	1
YER154W	mitochondrion organization, protein targeting	-0.0785666	0.00254025	0.259863	1
YER156C	cellular respiration	0.288805	0.148074	1.66345e-05	0.0211258
YER159C	transcription by RNA polymerase II, DNA-templated transcription, initiation, response to heat	0.244039	0.103128	0.000326847	0.36803
YER168C	tRNA processing	0.382315	0.266326	3.4589e-09	5.19181e-06
YER171W	transcription by RNA polymerase II, DNA repair, protein phosphorylation, regulation of DNA metabolic process, DNA recombination, transposition	0.114625	0.0157257	0.0996757	1
YER176W	regulation of translation	0.268165	0.123405	0.000106446	0.127203
YER177W	transcription by RNA polymerase II, mitotic cell cycle, carbohydrate metabolic process, cell wall organization or biogenesis, regulation of cell cycle, organelle fission, meiotic cell cycle, generation of precursor metabolites and energy, protein modification by small protein conjugation or removal, regulation of protein modification process, sporulation, pseudohyphal growth, cellular response to…	-0.386391	0.272229	2.196e-09	3.31377e-06
YFL002C	rRNA processing, ribosomal large subunit biogenesis, ribosome assembly	0.240456	0.103142	0.000463274	0.511918
YFL004W	organelle fusion, vacuole organization	0.245009	0.104021	0.000308342	0.348427
YFL008W	mitotic cell cycle, DNA repair, organelle fission, chromosome segregation	0.529703	0.519613	1.94325e-19	3.41817e-16
YFL013C	chromatin organization	0.0462656	-0.00510523	0.50791	1
YFL014W	response to chemical, response to oxidative stress, response to osmotic stress, response to heat	-0.624097	0.724834	8.11853e-33	1.48894e-29
YFL016C	mitochondrion organization, proteolysis involved in cellular protein catabolic process, protein folding, response to heat	-0.147352	0.0318217	0.0332628	1
YFL017C	nucleobase-containing small molecule metabolic process	-0.259784	0.118076	0.000122719	0.144808
YFL018C	cellular amino acid metabolic process, monocarboxylic acid metabolic process	-0.392546	0.281263	1.08847e-09	1.6523e-06
YFL022C	tRNA aminoacylation for protein translation	0.472745	0.412024	1.45674e-14	2.42693e-11
YFL034C-A	cytoplasmic translation	0.417294	0.319028	5.27777e-11	8.26498e-08
YFL034C-B	protein phosphorylation, regulation of protein modification process, cell budding	0.0877207	0.00394059	0.241675	1
YFL038C	response to chemical, protein targeting, Golgi vesicle transport, RNA catabolic process, organelle fusion, organelle assembly, vacuole organization, vesicle organization, endosomal transport, membrane fusion	-0.28622	0.145273	2.00888e-05	0.0252918
YFL041W	ion transport	0.0266036	-0.0077573	0.703544	1
YFL044C	protein modification by small protein conjugation or removal	-0.217065	0.0796917	0.0014948	1
YFR001W	rRNA processing, regulation of translation, ribosomal large subunit biogenesis, ribosomal small subunit biogenesis, ribosomal subunit export from nucleus	0.440511	0.356556	2.21847e-12	3.57617e-09
YFR002W	ribosomal subunit export from nucleus, nucleus organization	0.0270749	-0.00770963	0.698543	1
YFR003C	regulation of organelle organization, mitotic cell cycle, carbohydrate metabolic process, regulation of cell cycle, organelle fission, generation of precursor metabolites and energy, cellular ion homeostasis, regulation of protein modification process, chromosome segregation, protein dephosphorylation	-0.0545334	-0.00348725	0.434872	1
YFR004W	mitochondrion organization, proteolysis involved in cellular protein catabolic process, organelle fission, protein modification by small protein conjugation or removal, organelle assembly, peroxisome organization	0.029069	-0.00749867	0.677532	1
YFR009W	regulation of translation, translational elongation	0.0182797	-0.00846128	0.793761	1
YFR010W	proteolysis involved in cellular protein catabolic process, protein modification by small protein conjugation or removal	-0.0976218	0.00886638	0.160853	1
YFR011C	mitochondrion organization	-0.259391	0.117691	0.000125864	0.148394
YFR014C	protein phosphorylation	-0.448568	0.370053	6.79422e-13	1.10474e-09
YFR015C	carbohydrate metabolic process, generation of precursor metabolites and energy	-0.341116	0.20889	2.75089e-07	0.000384849
YFR016C	cytoskeleton organization, regulation of organelle organization	-0.133203	0.0246775	0.0560045	1
YFR019W	lipid metabolic process	0.503532	0.46866	5.22086e-17	8.97465e-14
YFR028C	response to chemical, mitochondrion organization, cytoskeleton organization, regulation of organelle organization, mitotic cell cycle, regulation of cell cycle, organelle fission, meiotic cell cycle, organelle assembly, transcription by RNA polymerase I, vacuole organization, response to osmotic stress, chromosome segregation, cytokinesis, protein dephosphorylation	0.00617695	-0.00901901	0.929616	1
YFR040W	mitotic cell cycle	-0.166695	0.0429001	0.0165027	1
YFR041C	protein folding	0.0223947	-0.0081459	0.748736	1
YFR047C	cellular amino acid metabolic process, nucleobase-containing small molecule metabolic process	-0.161198	0.0397594	0.0206941	1
YFR049W	cellular respiration	-0.438867	0.353831	2.80883e-12	4.50536e-09
YFR050C	proteolysis involved in cellular protein catabolic process	-0.21018	0.0741484	0.00213769	1
YFR053C	nucleobase-containing small molecule metabolic process, transmembrane transport, carbohydrate metabolic process, monocarboxylic acid metabolic process, generation of precursor metabolites and energy, carbohydrate transport	-0.625108	0.727213	5.0285e-33	9.2273e-30
YGL001C	lipid metabolic process	0.0233611	-0.00806258	0.738278	1
YGL005C	protein targeting, Golgi vesicle transport	0.153237	0.0354988	0.0302458	1
YGL006W	transmembrane transport, ion transport, cellular ion homeostasis	-0.232076	0.0923953	0.000656981	0.710197
YGL008C	transmembrane transport, ion transport, organelle assembly	0.271889	0.130203	5.50214e-05	0.0671261
YGL009C	cellular amino acid metabolic process	-0.0141708	-0.00871252	0.839406	1
YGL012W	lipid metabolic process	-0.0241858	-0.00798869	0.72939	1
YGL014W	regulation of translation, RNA catabolic process	0.192261	0.0605601	0.00513327	1
YGL019W	protein phosphorylation, peptidyl-amino acid modification, transcription by RNA polymerase I, transcription by RNA polymerase III, cellular response to DNA damage stimulus	0.207231	0.0718292	0.00248253	1
YGL020C	mitochondrion organization, Golgi vesicle transport	0.00875854	-0.00894636	0.900329	1
YGL022W	protein glycosylation	0.018275	-0.0084616	0.793813	1
YGL026C	cellular amino acid metabolic process	0.0807027	0.00318131	0.247054	1
YGL027C	carbohydrate metabolic process, cell wall organization or biogenesis, protein glycosylation	-0.0933181	0.00731797	0.180288	1
YGL030W	rRNA processing, cytoplasmic translation, mRNA processing, RNA splicing	0.331406	0.19786	5.34515e-07	0.000740838
YGL031C	cytoplasmic translation	0.490213	0.44372	6.67724e-16	1.12779e-12
YGL035C	response to chemical, transcription by RNA polymerase II, response to starvation	-0.0923138	0.00696669	0.185061	1
YGL037C	nucleobase-containing small molecule metabolic process, chromatin organization, regulation of DNA metabolic process, telomere organization, nucleus organization	-0.627657	0.733229	1.46878e-33	2.69962e-30
YGL038C	protein glycosylation	-0.41971	0.322839	3.85495e-11	6.05226e-08
YGL039W	response to chemical	0.267642	0.125885	7.32722e-05	0.0887326
YGL043W	transcription by RNA polymerase II, DNA-templated transcription, elongation, mRNA processing, transcription by RNA polymerase I, DNA-templated transcription, initiation, transcription by RNA polymerase III, DNA-templated transcription, termination	0.436022	0.349141	4.20685e-12	6.71834e-09
YGL048C	transcription by RNA polymerase II, proteolysis involved in cellular protein catabolic process, chromatin organization, RNA catabolic process, DNA repair, DNA-templated transcription, elongation, DNA-templated transcription, initiation	-0.0106692	-0.00887642	0.878736	1
YGL049C	regulation of translation, cytoplasmic translation, organelle assembly, translational initiation	0.0372154	-0.0064812	0.594378	1
YGL050W	tRNA processing, RNA modification	0.165364	0.0426371	0.017208	1
YGL054C	mitotic cell cycle, Golgi vesicle transport, meiotic cell cycle, cytokinesis, cell budding, sporulation	0.104093	0.011326	0.134632	1
YGL055W	response to chemical, mitochondrion organization, lipid metabolic process, monocarboxylic acid metabolic process, organelle inheritance	0.137312	0.0264365	0.0475788	1
YGL062W	carbohydrate metabolic process	0.168754	0.04457	0.014439	1
YGL065C	lipid metabolic process	0.0850156	0.0042519	0.22871	1
YGL068W	mitochondrial translation	-0.000592082	-0.00909025	0.993245	1
YGL070C	transcription by RNA polymerase II, DNA repair, DNA-templated transcription, elongation, DNA-templated transcription, initiation	0.315552	0.178533	2.07142e-06	0.00278399
YGL073W	transcription by RNA polymerase II, regulation of translation, response to heat	-0.221443	0.0826243	0.00171664	1
YGL076C	rRNA processing, cytoplasmic translation, ribosomal large subunit biogenesis	0.346776	0.217501	1.3108e-07	0.000185347
YGL078C	rRNA processing, ribosomal large subunit biogenesis	0.390943	0.278896	1.30921e-09	1.98608e-06
YGL084C	lipid metabolic process, carbohydrate metabolic process, protein lipidation, carbohydrate transport	-0.0333137	-0.00699972	0.633638	1
YGL087C	protein targeting, DNA repair, protein modification by small protein conjugation or removal	-0.15316	0.0351109	0.0267814	1
YGL091C	tRNA processing, RNA modification	0.050944	-0.00425587	0.466565	1
YGL094C	regulation of translation, RNA catabolic process, DNA repair	-0.0242558	-0.0079823	0.728638	1
YGL101W	nucleobase-containing small molecule metabolic process	-0.0578748	-0.00303245	0.414694	1
YGL103W	cytoplasmic translation	0.499471	0.460986	1.15786e-16	1.97183e-13
YGL106W	cytoskeleton organization, mitotic cell cycle, cytokinesis	0.211078	0.0748617	0.00204157	1
YGL112C	transcription by RNA polymerase II, chromatin organization, peptidyl-amino acid modification, histone modification, DNA-templated transcription, initiation, protein acylation	0.0627117	-0.00168046	0.368975	1
YGL123W	regulation of translation, nucleobase-containing compound transport	0.0546	-0.00347356	0.43431	1
YGL125W	cellular amino acid metabolic process	0.00315135	-0.0090722	0.964057	1
YGL129C	mitochondrial translation	0.0924385	0.00701008	0.184463	1
YGL130W	transcription by RNA polymerase II, tRNA processing, mRNA processing	0.0124783	-0.00879751	0.858373	1
YGL137W	Golgi vesicle transport, endosomal transport	-0.044865	-0.00529809	0.520778	1
YGL141W	response to chemical, proteolysis involved in cellular protein catabolic process, protein modification by small protein conjugation or removal	-0.267814	0.128032	7.34573e-05	0.0888099
YGL144C	lipid metabolic process	0.0687517	-0.00018427	0.324482	1
YGL147C	cytoplasmic translation	0.382727	0.266919	3.30519e-09	4.97101e-06
YGL148W	cellular amino acid metabolic process	0.566859	0.596385	1.26091e-23	2.26586e-20
YGL151W	transcription by RNA polymerase II, peptidyl-amino acid modification, histone modification, protein acylation	0.0254527	-0.00812449	0.719529	1
YGL153W	protein targeting, transmembrane transport, peroxisome organization	-0.0193376	-0.00838629	0.782114	1
YGL156W	carbohydrate metabolic process, oligosaccharide metabolic process	-0.567408	0.569549	5.72785e-21	1.01669e-17
YGL169W	tRNA processing, RNA modification, telomere organization	-0.059413	-0.00327036	0.415844	1
YGL171W	rRNA processing, ribosomal small subunit biogenesis	0.266847	0.125904	9.73041e-05	0.116473
YGL173C	response to chemical, transcription by RNA polymerase II, rRNA processing, regulation of organelle organization, mitotic cell cycle, regulation of translation, RNA catabolic process, regulation of cell cycle, DNA-templated transcription, elongation, regulation of DNA metabolic process, telomere organization, DNA-templated transcription, initiation, translational initiation, sno(s)RNA processing	-0.0589583	-0.00254096	0.398422	1
YGL174W	mRNA processing, RNA splicing	-0.0242236	-0.00884254	0.745457	1
YGL181W	transcription by RNA polymerase II, lipid metabolic process, endocytosis	-0.0320984	-0.00714951	0.646084	1
YGL187C	cellular respiration	-0.148768	0.0326121	0.0315712	1
YGL190C	regulation of organelle organization, mitotic cell cycle, regulation of cell cycle, organelle fission, meiotic cell cycle, organelle assembly, vacuole organization, chromosome segregation, protein dephosphorylation	-0.297521	0.157704	8.66449e-06	0.0112032
YGL191W	mitochondrion organization, cellular respiration	-0.221161	0.0830741	0.00120138	1
YGL195W	regulation of translation, translational elongation	0.0197858	-0.00835326	0.777195	1
YGL202W	cellular amino acid metabolic process	0.184494	0.0550466	0.00732676	1
YGL206C	cytoskeleton organization, Golgi vesicle transport, endocytosis	-0.28497	0.143928	2.19907e-05	0.0276643
YGL207W	transcription by RNA polymerase II, regulation of organelle organization, chromatin organization, regulation of cell cycle, DNA replication, DNA-templated transcription, initiation, chromosome segregation	-0.0129388	-0.00877545	0.853204	1
YGL213C	RNA catabolic process, organelle fission, meiotic cell cycle, DNA recombination	0.121507	0.0168385	0.0984144	1
YGL227W	proteolysis involved in cellular protein catabolic process, carbohydrate metabolic process	-0.419798	0.30639	1.40197e-09	2.12398e-06
YGL228W	cell wall organization or biogenesis, meiotic cell cycle, sporulation	0.0466002	-0.00499902	0.504751	1
YGL231C	protein folding	0.0828045	0.00246771	0.264775	1
YGL234W	nucleobase-containing small molecule metabolic process	0.214548	0.0776445	0.00170602	1
YGL246C	transcription by RNA polymerase II, rRNA processing, ribosomal large subunit biogenesis, RNA catabolic process, DNA-templated transcription, termination	0.265737	0.123612	9.13265e-05	0.109592
YGL252C	response to chemical, transcription by RNA polymerase II	0.0742643	0.0013013	0.287018	1
YGL253W	nucleobase-containing small molecule metabolic process, transmembrane transport, carbohydrate metabolic process, monocarboxylic acid metabolic process, generation of precursor metabolites and energy, carbohydrate transport	0.552907	0.566946	6.20513e-22	1.10575e-18
YGL255W	transmembrane transport, ion transport	0.0409507	-0.00621549	0.565184	1
YGL256W	cellular amino acid metabolic process, generation of precursor metabolites and energy	0.0425467	-0.00567993	0.542585	1
YGR001C	peptidyl-amino acid modification, protein alkylation	0.213203	0.0765606	0.00182962	1
YGR007W	lipid metabolic process	0.300061	0.160564	7.13059e-06	0.00926977
YGR009C	organelle fusion, vesicle organization, membrane fusion, exocytosis	0.115073	0.0158606	0.097763	1
YGR014W	response to chemical, response to osmotic stress	0.00491441	-0.00985346	0.945166	1
YGR019W	cellular amino acid metabolic process, monocarboxylic acid metabolic process	-0.51565	0.491931	4.34537e-18	7.55226e-15
YGR020C	cellular ion homeostasis	0.203805	0.0691757	0.0029457	1
YGR029W	response to chemical, mitochondrion organization, protein targeting, transmembrane transport, response to oxidative stress, cellular ion homeostasis	-0.012815	-0.00878146	0.854593	1
YGR032W	carbohydrate metabolic process, cell wall organization or biogenesis, meiotic cell cycle, sporulation	-0.0424741	-0.00605932	0.548926	1
YGR037C	lipid metabolic process, monocarboxylic acid metabolic process	0.0985803	0.00922073	0.156746	1
YGR043C	response to chemical, response to oxidative stress	-0.625659	0.728512	3.86343e-33	7.09326e-30
YGR047C	transcription by RNA polymerase III	0.117882	0.0172054	0.0900227	1
YGR048W	response to chemical, proteolysis involved in cellular protein catabolic process, RNA catabolic process, DNA replication, regulation of DNA metabolic process	-0.2135	0.0767993	0.00180166	1
YGR055W	transmembrane transport, ion transport, amino acid transport	0.152028	0.0341257	0.0303619	1
YGR060W	lipid metabolic process	0.191737	0.0599557	0.0055235	1
YGR061C	nucleobase-containing small molecule metabolic process	0.265814	0.124047	8.27462e-05	0.0996265
YGR063C	transcription by RNA polymerase II, rRNA processing, chromatin organization, DNA repair, DNA-templated transcription, elongation, mRNA processing, transcription by RNA polymerase I, regulation of DNA metabolic process	0.0844127	0.00433559	0.225858	1
YGR074W	mRNA processing, RNA splicing	0.150181	0.0334079	0.0299571	1
YGR076C	mitochondrial translation	-0.133673	0.0235264	0.0604027	1
YGR081C	rRNA processing, ribosomal small subunit biogenesis, ribosomal subunit export from nucleus	0.214312	0.077246	0.00191067	1
YGR082W	mitochondrion organization, protein targeting, transmembrane transport, nucleobase-containing compound transport	0.164754	0.0420558	0.0170048	1
YGR084C	mitochondrial translation	0.00344042	-0.00923677	0.960966	1
YGR086C	protein phosphorylation, endocytosis, regulation of protein modification process, response to heat	-0.559145	0.580019	1.13724e-22	2.03452e-19
YGR088W	response to chemical, response to oxidative stress	-0.622054	0.720036	2.10775e-32	3.86141e-29
YGR090W	rRNA processing, ribosomal small subunit biogenesis, nucleobase-containing compound transport	-0.0694561	-8.3004e-07	0.319527	1
YGR094W	tRNA aminoacylation for protein translation	0.439008	0.354064	2.75298e-12	4.41853e-09
YGR095C	rRNA processing, regulation of translation, RNA catabolic process, sno(s)RNA processing	0.121788	0.0190026	0.079624	1
YGR103W	rRNA processing, ribosomal large subunit biogenesis, ribosomal small subunit biogenesis	0.137932	0.0265856	0.0486462	1
YGR112W	mitochondrion organization	-0.174254	0.0469329	0.0141925	1
YGR116W	response to chemical, transcription by RNA polymerase II, mitotic cell cycle, chromatin organization, nucleobase-containing compound transport, peptidyl-amino acid modification, DNA-templated transcription, elongation, mRNA processing, regulation of protein modification process, histone modification, DNA-templated transcription, initiation, DNA-templated transcription, termination, protein alkyla…	0.0586776	-0.00260318	0.400679	1
YGR124W	cellular amino acid metabolic process	0.256543	0.114922	0.000151012	0.176382
YGR132C	mitochondrion organization, protein folding, organelle inheritance	-0.2396	0.0990822	0.000425445	0.47352
YGR136W	cytoskeleton organization, regulation of organelle organization	0.0120671	-0.00881653	0.862994	1
YGR138C	ion transport	-0.164487	0.0415509	0.0184476	1
YGR148C	cytoplasmic translation	0.510416	0.480196	2.15007e-17	3.71747e-14
YGR155W	cellular amino acid metabolic process, mitotic cell cycle, regulation of cell cycle	0.194158	0.0619418	0.0046957	1
YGR157W	lipid metabolic process	0.312562	0.174995	2.64685e-06	0.003538
YGR159C	rRNA processing, ribosomal small subunit biogenesis, DNA recombination, ribosome assembly	0.534243	0.528714	6.73036e-20	1.18925e-16
YGR162W	regulation of translation, cytoplasmic translation, ribosomal large subunit biogenesis, organelle assembly, translational initiation	0.561779	0.585581	5.43798e-23	9.75031e-20
YGR165W	mitochondrial translation	-0.00400082	-0.00906075	0.954378	1
YGR166W	Golgi vesicle transport	-0.0217826	-0.00910349	0.766273	1
YGR167W	endocytosis, regulation of transport	0.0152074	-0.00865514	0.827834	1
YGR168C	regulation of organelle organization, peroxisome organization	-0.0743511	0.00131658	0.287556	1
YGR169C-A	cytoplasmic translation, translational elongation	0.0582956	-0.00268738	0.403762	1
YGR171C	tRNA aminoacylation for protein translation	0.0910635	0.00619992	0.200262	1
YGR173W	cytoplasmic translation, response to starvation	0.51633	0.493253	3.76027e-18	6.5391e-15
YGR175C	lipid metabolic process	0.185455	0.0557163	0.00701667	1
YGR177C	response to chemical, lipid metabolic process, generation of precursor metabolites and energy	0.311602	0.168511	6.08563e-06	0.00794175
YGR178C	mitochondrion organization, regulation of organelle organization, regulation of translation, organelle assembly, mRNA processing	0.216014	0.0788338	0.00157994	1
YGR180C	nucleobase-containing small molecule metabolic process	0.0518064	-0.00403365	0.458249	1
YGR181W	mitochondrion organization, protein targeting	0.185416	0.0556892	0.00702892	1
YGR187C	protein folding	0.513531	0.492222	5.93375e-18	1.03069e-14
YGR189C	cell wall organization or biogenesis	0.0900068	0.00617411	0.196373	1
YGR192C	nucleobase-containing small molecule metabolic process, carbohydrate metabolic process, monocarboxylic acid metabolic process, ion transport, generation of precursor metabolites and energy	-0.13708	0.0263168	0.0479615	1
YGR193C	nucleobase-containing small molecule metabolic process, monocarboxylic acid metabolic process	-0.107179	0.0125545	0.123338	1
YGR194C	carbohydrate metabolic process	-0.476812	0.419301	7.28372e-15	1.21638e-11
YGR195W	rRNA processing, regulation of translation, RNA catabolic process, sno(s)RNA processing	0.178856	0.0511868	0.00940278	1
YGR202C	lipid metabolic process	0.182909	0.0539159	0.00865056	1
YGR204W	nucleobase-containing small molecule metabolic process	0.272385	0.130712	5.31908e-05	0.0649992
YGR209C	Golgi vesicle transport, organelle fusion, vacuole organization, organelle inheritance	-0.177067	0.0499867	0.0101621	1
YGR211W	mitotic cell cycle	0.535237	0.530718	5.31481e-20	9.4019e-17
YGR218W	nucleobase-containing compound transport, ribosomal subunit export from nucleus	-0.104558	0.0115089	0.13288	1
YGR231C	mitochondrion organization, protein folding, organelle inheritance	-0.177046	0.0499726	0.0101713	1
YGR234W	response to chemical, response to oxidative stress	0.120532	0.0182839	0.0826688	1
YGR240C	nucleobase-containing small molecule metabolic process, carbohydrate metabolic process, monocarboxylic acid metabolic process, generation of precursor metabolites and energy, cellular ion homeostasis	0.135203	0.0253536	0.0511587	1
YGR244C	nucleobase-containing small molecule metabolic process, cellular respiration	-0.506405	0.474127	2.93977e-17	5.07405e-14
YGR245C	mitotic cell cycle, ribosomal large subunit biogenesis, regulation of cell cycle, ribosomal subunit export from nucleus	0.354255	0.22738	6.38872e-08	9.16143e-05
YGR247W	nucleobase-containing small molecule metabolic process	-0.332367	0.192968	1.17894e-06	0.00161161
YGR248W	generation of precursor metabolites and energy	-0.622247	0.717168	1.31975e-31	2.41382e-28
YGR250C	mitotic cell cycle, regulation of cell cycle	-0.204709	0.0675316	0.00367552	1
YGR253C	proteolysis involved in cellular protein catabolic process	0.0952487	0.00800393	0.171367	1
YGR254W	nucleobase-containing small molecule metabolic process, regulation of organelle organization, carbohydrate metabolic process, monocarboxylic acid metabolic process, generation of precursor metabolites and energy, organelle fusion, vacuole organization	-0.356472	0.23035	5.13923e-08	7.38508e-05
YGR260W	transmembrane transport, ion transport	0.20025	0.067664	0.00350722	1
YGR264C	tRNA aminoacylation for protein translation	0.545373	0.551356	4.3986e-21	7.81192e-18
YGR275W	transcription by RNA polymerase II, chromatin organization, DNA-templated transcription, elongation, chromosome segregation	0.228376	0.0891856	0.000808952	0.861534
YGR279C	conjugation	0.0385343	-0.00629295	0.58136	1
YGR280C	regulation of organelle organization, regulation of DNA metabolic process, telomere organization, sno(s)RNA processing	0.394017	0.285378	9.36747e-10	1.42479e-06
YGR284C	Golgi vesicle transport	-0.0354167	-0.00672737	0.612341	1
YGR285C	rRNA processing, protein folding, ribosomal subunit export from nucleus, translational elongation	0.305595	0.16688	4.6292e-06	0.00608739
YHL002W	protein targeting, nucleobase-containing compound transport, ion transport	0.0680346	-0.00102352	0.346446	1
YHL003C	lipid metabolic process	-0.179791	0.0522795	0.00902895	1
YHL004W	mitochondrial translation	0.0602101	-0.00225988	0.38845	1
YHL007C	response to chemical, transcription by RNA polymerase II, mitotic cell cycle, regulation of cell cycle, organelle fission, protein phosphorylation, peptidyl-amino acid modification, organelle assembly, vacuole organization, conjugation, histone modification, response to osmotic stress, cytokinesis, cell budding, lipid transport, organelle inheritance, pseudohyphal growth, invasive growth in respo…	0.312295	0.17468	2.7051e-06	0.0036113
YHL010C	response to chemical	0.200189	0.0595423	0.00628261	1
YHL011C	cell wall organization or biogenesis	0.416448	0.3177	5.88597e-11	9.19389e-08
YHL015W	rRNA processing, cytoplasmic translation, ribosomal small subunit biogenesis	0.466002	0.400097	4.45682e-14	7.39387e-11
YHL020C	response to chemical, transcription by RNA polymerase II, lipid metabolic process	0.171828	0.0465423	0.0127035	1
YHL021C	mitochondrion organization	-0.615812	0.705477	3.4596e-31	6.32415e-28
YHL025W	transcription by RNA polymerase II, rRNA processing, chromatin organization, ribosomal large subunit biogenesis, DNA repair, transcription by RNA polymerase I	0.2145	0.0763833	0.00273528	1
YHL031C	Golgi vesicle transport, organelle fusion, vesicle organization, membrane fusion	-0.135284	0.0253949	0.0510173	1
YHL033C	rRNA processing, cytoplasmic translation, ribosomal large subunit biogenesis	0.175561	0.0489861	0.0108423	1
YHL034C	regulation of translation	-0.349842	0.221526	9.79011e-08	0.000138922
YHL039W	peptidyl-amino acid modification, protein alkylation	0.0933935	0.00734448	0.179933	1
YHR003C	tRNA processing, RNA modification	0.311012	0.175386	5.76268e-06	0.00753759
YHR005C	response to chemical, mitochondrion organization, protein targeting, organelle fusion, regulation of transport, conjugation, nucleus organization	0.0322408	-0.00736879	0.647703	1
YHR005C-A	mitochondrion organization, protein targeting	0.126614	0.0211161	0.0681095	1
YHR007C	lipid metabolic process	0.255355	0.113776	0.000162821	0.189524
YHR009C	endosomal transport	-0.236722	0.0964994	0.000503275	0.553602
YHR012W	endosomal transport	0.178035	0.0513101	0.00989667	1
YHR013C	peptidyl-amino acid modification, protein maturation, histone modification, protein acylation	-0.0532436	-0.00425385	0.461277	1
YHR016C	cytoskeleton organization, endocytosis	-0.566595	0.595823	1.36181e-23	2.44582e-20
YHR018C	cellular amino acid metabolic process	0.314247	0.176984	2.30633e-06	0.00309048
YHR019C	tRNA aminoacylation for protein translation	0.399165	0.291137	5.00639e-10	7.65477e-07
YHR020W	tRNA aminoacylation for protein translation	0.57753	0.619396	4.90467e-25	8.84313e-22
YHR024C	mitochondrion organization, protein targeting, protein maturation	0.0961654	0.00833456	0.167247	1
YHR025W	cellular amino acid metabolic process	0.550313	0.561555	1.23107e-21	2.18762e-18
YHR029C	response to chemical	0.0956135	0.00820973	0.169728	1
YHR030C	response to chemical, cell wall organization or biogenesis, regulation of cell cycle, protein phosphorylation, regulation of transport, cytokinesis	-0.0630964	-0.00158926	0.366035	1
YHR037W	cellular amino acid metabolic process	-0.417351	0.319118	5.23862e-11	8.20892e-08
YHR038W	mitochondrial translation	-0.0191193	-0.00840211	0.784514	1
YHR039C	organelle fission, meiotic cell cycle, DNA recombination	0.0249941	-0.00791379	0.720714	1
YHR041C	response to chemical, transcription by RNA polymerase II, DNA-templated transcription, initiation	0.0414411	-0.00590863	0.553165	1
YHR042W	lipid metabolic process	0.0467673	-0.00496964	0.503222	1
YHR046C	carbohydrate metabolic process	0.357808	0.232148	4.50307e-08	6.49343e-05
YHR047C	carbohydrate metabolic process, generation of precursor metabolites and energy	0.351884	0.224226	8.04357e-08	0.00011454
YHR051W	cellular respiration	-0.138182	0.0268882	0.0461634	1
YHR052W	rRNA processing, ribosomal large subunit biogenesis	0.428499	0.336885	1.19337e-11	1.89507e-08
YHR059W	mitochondrial translation	0.0736462	0.000760354	0.300938	1
YHR062C	rRNA processing, RNA catabolic process, tRNA processing, sno(s)RNA processing	0.344589	0.2138	2.19622e-07	0.000308349
YHR063C	monocarboxylic acid metabolic process, vitamin metabolic process	0.105303	0.0118036	0.130111	1
YHR064C	rRNA processing, cytoplasmic translation, protein folding, translational elongation	0.329375	0.195332	6.39129e-07	0.000882637
YHR065C	rRNA processing, ribosomal small subunit biogenesis	0.23063	0.0911344	0.000712967	0.765659
YHR066W	rRNA processing, ribosomal large subunit biogenesis, ribosome assembly	0.374867	0.255699	7.77106e-09	1.15322e-05
YHR068W	peptidyl-amino acid modification, protein maturation	0.427705	0.335605	1.3292e-11	2.10678e-08
YHR069C	rRNA processing, regulation of translation, RNA catabolic process, sno(s)RNA processing	0.399843	0.292158	4.61739e-10	7.07845e-07
YHR070W	tRNA processing, RNA modification	0.240268	0.0996864	0.000409036	0.456075
YHR072W	rRNA processing, lipid metabolic process, RNA modification	0.1705	0.045686	0.0134294	1
YHR072W-A	rRNA processing, RNA modification	-0.0829936	0.00368784	0.240029	1
YHR073W	organelle fusion, endocytosis, conjugation, nucleus organization, lipid transport, pseudohyphal growth, exocytosis, invasive growth in response to glucose limitation	0.0531945	-0.00462886	0.470197	1
YHR074W	nucleobase-containing small molecule metabolic process	-0.101555	0.0103423	0.144499	1
YHR076W	protein dephosphorylation	-0.0258941	-0.00782749	0.711095	1
YHR081W	rRNA processing, RNA catabolic process, sno(s)RNA processing	0.300713	0.160055	1.27708e-05	0.016321
YHR083W	mitochondrion organization, protein targeting	0.0153556	-0.0088252	0.829733	1
YHR086W	mRNA processing, RNA splicing	-0.195112	0.0618876	0.00542853	1
YHR088W	rRNA processing, ribosomal large subunit biogenesis, ribosomal subunit export from nucleus	0.294153	0.153949	1.1181e-05	0.0143452
YHR089C	RNA modification	0.501053	0.463968	8.50758e-17	1.45565e-13
YHR094C	transmembrane transport, carbohydrate transport	0.296086	0.156003	1.9816e-05	0.0249681
YHR098C	Golgi vesicle transport, vesicle organization	0.378274	0.260534	5.38404e-09	8.03299e-06
YHR099W	transcription by RNA polymerase II, DNA repair, peptidyl-amino acid modification, histone modification, protein acylation	-0.135904	0.0259241	0.0524368	1
YHR104W	response to chemical, carbohydrate metabolic process, response to oxidative stress, response to osmotic stress	-0.635395	0.751647	2.83764e-35	5.22409e-32
YHR108W	proteolysis involved in cellular protein catabolic process, Golgi vesicle transport, endosomal transport	0.183549	0.0543911	0.00764361	1
YHR111W	response to chemical, response to oxidative stress, tRNA processing, protein modification by small protein conjugation or removal, RNA modification, cell budding, pseudohyphal growth, invasive growth in response to glucose limitation	0.134529	0.0250113	0.0523481	1
YHR115C	cytoskeleton organization, proteolysis involved in cellular protein catabolic process, regulation of organelle organization, mitotic cell cycle, regulation of cell cycle, organelle fission, protein modification by small protein conjugation or removal, organelle assembly, cytokinesis	0.261008	0.119277	0.000113382	0.134584
YHR116W	mitochondrion organization	0.0107932	-0.0088714	0.877339	1
YHR117W	mitochondrion organization, protein targeting	0.0567411	-0.00312072	0.416957	1
YHR127W	cytoskeleton organization, mitotic cell cycle, organelle fission, chromosome segregation	0.0656442	-0.000971212	0.346925	1
YHR135C	response to chemical, protein phosphorylation, endocytosis, cell morphogenesis	0.258052	0.116385	0.00013716	0.161301
YHR138C	organelle fusion, vacuole organization	-0.337682	0.205773	3.04505e-07	0.000424176
YHR143W-A	transcription by RNA polymerase II, transcription by RNA polymerase I, transcription by RNA polymerase III	0.354285	0.227421	6.36982e-08	9.1407e-05
YHR147C	mitochondrial translation	-0.0110313	-0.00886161	0.874654	1
YHR148W	rRNA processing, ribosomal small subunit biogenesis	0.265369	0.123602	8.52177e-05	0.102432
YHR158C	cytoskeleton organization, regulation of organelle organization, mitotic cell cycle, regulation of cell cycle, organelle fission, regulation of transport, conjugation, cytokinesis, cell morphogenesis	-0.197601	0.0644831	0.00398613	1
YHR163W	generation of precursor metabolites and energy	-0.106346	0.0122195	0.12631	1
YHR169W	rRNA processing, ribosomal small subunit biogenesis	0.279789	0.129961	8.07863e-05	0.0973474
YHR174W	nucleobase-containing small molecule metabolic process, regulation of organelle organization, carbohydrate metabolic process, monocarboxylic acid metabolic process, generation of precursor metabolites and energy, organelle fusion, vacuole organization	0.452477	0.376689	3.76334e-13	6.15307e-10
YHR183W	response to chemical, response to oxidative stress, generation of precursor metabolites and energy	0.280971	0.139664	2.92721e-05	0.0365316
YHR188C	lipid metabolic process, protein lipidation	-0.0093672	-0.00892557	0.893441	1
YHR190W	lipid metabolic process	-0.0893736	0.00596009	0.199564	1
YHR193C	protein targeting	0.399339	0.291399	4.90352e-10	7.50729e-07
YHR196W	rRNA processing, ribosomal small subunit biogenesis, nucleobase-containing compound transport, transcription by RNA polymerase I	0.42576	0.332476	1.72866e-11	2.72783e-08
YHR197W	rRNA processing, ribosomal large subunit biogenesis, DNA replication, regulation of DNA metabolic process, ribosome assembly	0.345582	0.215944	1.46692e-07	0.000207129
YHR205W	response to chemical, transcription by RNA polymerase II, lipid metabolic process, cellular amino acid metabolic process, response to oxidative stress, protein phosphorylation, transcription by RNA polymerase I, response to osmotic stress, transcription by RNA polymerase III	0.189441	0.0585322	0.00585064	1
YHR208W	cellular amino acid metabolic process	0.126379	0.0210043	0.0686293	1
YIL004C	Golgi vesicle transport, organelle fusion, vesicle organization, membrane fusion	0.00157835	-0.00989616	0.982507	1
YIL008W	response to chemical, response to oxidative stress, tRNA processing, protein modification by small protein conjugation or removal, RNA modification, cell budding, invasive growth in response to glucose limitation	0.205611	0.0705687	0.00269272	1
YIL016W	protein folding, nucleus organization	0.0767362	0.00200461	0.271194	1
YIL022W	mitochondrion organization, protein targeting, transmembrane transport	0.194304	0.0620485	0.00466353	1
YIL027C	protein folding	0.292051	0.151627	1.30853e-05	0.0166838
YIL033C	transcription by RNA polymerase II, regulation of organelle organization, organelle assembly, response to starvation	-0.453336	0.378156	3.29999e-13	5.40208e-10
YIL035C	protein phosphorylation, peptidyl-amino acid modification, transcription by RNA polymerase I, transcription by RNA polymerase III, cellular response to DNA damage stimulus	0.16291	0.041098	0.0199274	1
YIL036W	response to chemical, transcription by RNA polymerase II	-0.344461	0.21593	1.66525e-07	0.000234801
YIL039W	Golgi vesicle transport	-0.00620899	-0.00901827	0.929252	1
YIL041W	cytoskeleton organization, endocytosis, vacuole organization	-0.163117	0.0410449	0.0181628	1
YIL043C	tRNA processing, RNA modification	0.00324267	-0.0090711	0.963017	1
YIL051C	cellular amino acid metabolic process, mitochondrial translation	-0.23357	0.0937059	0.000603414	0.655566
YIL053W	carbohydrate metabolic process, response to osmotic stress	0.256793	0.115164	0.00014863	0.173897
YIL062C	mitochondrion organization, organelle inheritance	-0.0489173	-0.00458199	0.483758	1
YIL065C	mitochondrion organization, organelle fission, peroxisome organization	-0.409254	0.306506	1.46456e-10	2.26715e-07
YIL068C	regulation of organelle organization, Golgi vesicle transport, organelle fusion, regulation of transport, vesicle organization, membrane fusion, exocytosis	-0.369923	0.245898	1.8783e-08	2.7611e-05
YIL070C	cellular respiration, ribosome assembly	0.125689	0.0206763	0.0701794	1
YIL074C	cellular amino acid metabolic process	0.0533119	-0.00373547	0.445259	1
YIL078W	tRNA aminoacylation for protein translation	0.341372	0.210494	2.17179e-07	0.000305137
YIL083C	nucleobase-containing small molecule metabolic process	0.121174	0.0185763	0.0810231	1
YIL093C	mitochondrial translation	0.0144976	-0.00869487	0.835754	1
YIL094C	cellular amino acid metabolic process	0.166665	0.0432492	0.0157338	1
YIL103W	regulation of translation, cytoplasmic translation, peptidyl-amino acid modification, translational elongation	0.197054	0.0614815	0.00618857	1
YIL105C	cytoskeleton organization, endosomal transport	-0.439971	0.35566	2.3977e-12	3.85551e-09
YIL111W	cellular respiration	-0.301519	0.161293	2.46781e-05	0.0309216
YIL115C	nucleobase-containing compound transport, ribosomal subunit export from nucleus, nucleus organization	-0.0845247	0.00437124	0.225238	1
YIL116W	cellular amino acid metabolic process	0.0314937	-0.00722197	0.652314	1
YIL118W	cytoskeleton organization, regulation of organelle organization, regulation of transport, exocytosis	0.103982	0.0110992	0.13784	1
YIL123W	cell wall organization or biogenesis	0.135219	0.0246354	0.0553222	1
YIL124W	lipid metabolic process	-0.499704	0.461423	1.10678e-16	1.88706e-13
YIL125W	cellular respiration	-0.530997	0.522198	1.44073e-19	2.54001e-16
YIL126W	transcription by RNA polymerase II, cytoskeleton organization, chromatin organization, DNA repair, meiotic cell cycle, DNA-templated transcription, elongation, chromosome segregation	-0.019225	-0.00839448	0.783352	1
YIL128W	protein maturation	0.111265	0.0127429	0.131128	1
YIL133C	rRNA processing, cytoplasmic translation, ribosomal large subunit biogenesis	0.406464	0.302218	2.06897e-10	3.19242e-07
YIL135C	cytoskeleton organization, mitotic cell cycle, cytokinesis	-0.0216417	-0.0083059	0.75989	1
YIL138C	mitochondrion organization, cytoskeleton organization, mitotic cell cycle, vacuole organization, cytokinesis, cell budding, organelle inheritance, exocytosis	0.181404	0.052916	0.00840803	1
YIL145C	monocarboxylic acid metabolic process, vitamin metabolic process	0.183742	0.0548039	0.00768049	1
YIL154C	response to chemical, transcription by RNA polymerase II	-0.274899	0.129064	7.94906e-05	0.0959452
YIL155C	carbohydrate metabolic process	-0.608602	0.688842	7.18383e-30	1.31033e-26
YIL157C	mitochondrion organization	-0.426999	0.334467	1.46274e-11	2.31552e-08
YIR026C	regulation of organelle organization, cell wall organization or biogenesis, ribosomal large subunit biogenesis, meiotic cell cycle, organelle assembly, vacuole organization, ribosomal subunit export from nucleus, ribosome assembly, sporulation, protein dephosphorylation	0.236411	0.0962221	0.000512428	0.563159
YIR034C	cellular amino acid metabolic process	0.141687	0.0287367	0.0408115	1
YIR037W	response to chemical, response to oxidative stress	-0.450411	0.373175	5.14967e-13	8.3888e-10
YJL002C	lipid metabolic process, peptidyl-amino acid modification, protein glycosylation	-0.0771871	0.00200935	0.271921	1
YJL010C	rRNA processing, ribosomal small subunit biogenesis, ribosomal subunit export from nucleus	0.182975	0.0527094	0.0122822	1
YJL012C	organelle fusion, vacuole organization	0.0240096	-0.00800469	0.731286	1
YJL014W	protein folding	0.570691	0.6046	4.04237e-24	7.27222e-21
YJL020C	cytoskeleton organization, regulation of organelle organization	-0.372881	0.2529	9.60046e-09	1.42087e-05
YJL024C	protein targeting, Golgi vesicle transport	-0.0417315	-0.00659605	0.569837	1
YJL026W	nucleobase-containing small molecule metabolic process	-0.155661	0.036566	0.0243418	1
YJL034W	response to chemical, protein targeting, proteolysis involved in cellular protein catabolic process, transmembrane transport, carbohydrate metabolic process, cell wall organization or biogenesis, organelle fusion, conjugation, nucleus organization	0.360449	0.235723	3.45999e-08	5.02044e-05
YJL041W	nucleobase-containing compound transport, ribosomal subunit export from nucleus	0.162321	0.0405564	0.0187507	1
YJL042W	cytoskeleton organization, regulation of organelle organization, cell wall organization or biogenesis	-0.39671	0.287455	6.69583e-10	1.02245e-06
YJL050W	rRNA processing, regulation of translation, RNA catabolic process, mRNA processing, sno(s)RNA processing	0.305651	0.166944	4.60863e-06	0.00606495
YJL052W	nucleobase-containing small molecule metabolic process, carbohydrate metabolic process, monocarboxylic acid metabolic process, generation of precursor metabolites and energy	-0.299526	0.159959	7.43095e-06	0.00964537
YJL054W	mitochondrion organization, protein targeting	-0.0398482	-0.00609889	0.568523	1
YJL055W	response to chemical	-0.0570619	-0.00295555	0.413816	1
YJL060W	monocarboxylic acid metabolic process	-0.293741	0.153492	1.15328e-05	0.014785
YJL061W	nucleobase-containing compound transport, ribosomal subunit export from nucleus	0.0324636	-0.00710509	0.642333	1
YJL065C	chromatin organization, telomere organization	0.249719	0.108361	0.000278997	0.31722
YJL068C	response to chemical	-0.529251	0.518711	2.15609e-19	3.79041e-16
YJL073W	response to chemical, proteolysis involved in cellular protein catabolic process, protein folding, organelle fusion, conjugation, nucleus organization	0.227681	0.0835252	0.001874	1
YJL076W	mitotic cell cycle, chromatin organization, regulation of cell cycle, organelle fission, nucleus organization	0.125685	0.0206746	0.0701877	1
YJL079C	lipid transport	-0.318152	0.17946	2.15303e-06	0.00288936
YJL081C	transcription by RNA polymerase II, chromatin organization, DNA repair, peptidyl-amino acid modification, organelle assembly, histone modification, protein acylation	0.0593799	-0.00244697	0.395047	1
YJL082W	response to chemical	-0.00862604	-0.0089507	0.901829	1
YJL085W	Golgi vesicle transport, exocytosis	0.0102976	-0.00897467	0.883514	1
YJL088W	cellular amino acid metabolic process	0.218476	0.0808498	0.00138707	1
YJL096W	mitochondrial translation	-0.0533041	-0.00384953	0.44867	1
YJL101C	response to chemical, response to oxidative stress	-0.119087	0.0176313	0.0864711	1
YJL102W	mitochondrion organization, mitochondrial translation	-0.0694471	-0.00103304	0.346709	1
YJL104W	mitochondrion organization, protein targeting, transmembrane transport	0.199711	0.066063	0.00360017	1
YJL109C	rRNA processing, ribosomal small subunit biogenesis, transcription by RNA polymerase I	0.193982	0.0618132	0.00473482	1
YJL115W	transcription by RNA polymerase II, chromatin organization, protein phosphorylation, peptidyl-amino acid modification, DNA-templated transcription, elongation, protein modification by small protein conjugation or removal, telomere organization, regulation of protein modification process, histone modification, protein acylation	-0.0694392	-5.2488e-06	0.319646	1
YJL117W	Golgi vesicle transport, protein folding, ion transport, regulation of transport	0.263733	0.120475	0.00011215	0.133571
YJL124C	regulation of translation, RNA catabolic process	0.0442729	-0.00539753	0.526304	1
YJL125C	tRNA processing, RNA modification	0.279288	0.137887	3.29677e-05	0.0410118
YJL130C	cellular amino acid metabolic process, nucleobase-containing small molecule metabolic process	0.105801	0.0120014	0.128287	1
YJL136C	rRNA processing, cytoplasmic translation, ribosomal small subunit biogenesis	0.435742	0.348681	4.37635e-12	6.97152e-09
YJL141C	transcription by RNA polymerase II, protein phosphorylation, response to heat, response to starvation	-0.456981	0.384409	1.87846e-13	3.08631e-10
YJL143W	mitochondrion organization, protein targeting, transmembrane transport	0.196809	0.0608993	0.00663922	1
YJL145W	lipid metabolic process, Golgi vesicle transport, regulation of transport, lipid transport, exocytosis	0.448271	0.369551	7.10309e-13	1.15425e-09
YJL148W	DNA-templated transcription, elongation, transcription by RNA polymerase I	0.313912	0.179458	2.64623e-06	0.003538
YJL153C	carbohydrate metabolic process	0.150877	0.0338028	0.0291878	1
YJL158C	cell wall organization or biogenesis	-0.159075	0.0385909	0.0213192	1
YJL159W	cell wall organization or biogenesis	0.176571	0.0495826	0.0107344	1
YJL164C	regulation of organelle organization, DNA repair, protein phosphorylation, peptidyl-amino acid modification, organelle assembly	-0.415067	0.303716	1.41142e-09	2.13689e-06
YJL165C	response to chemical, protein phosphorylation, cellular ion homeostasis, endocytosis, regulation of transport, protein dephosphorylation	-0.102678	0.0102636	0.150354	1
YJL167W	lipid metabolic process	0.115639	0.0161063	0.0961055	1
YJL168C	regulation of organelle organization, chromatin organization, regulation of cell cycle, organelle fission, meiotic cell cycle, peptidyl-amino acid modification, DNA-templated transcription, elongation, DNA replication, regulation of DNA metabolic process, regulation of protein modification process, DNA recombination, histone modification, sporulation, DNA-templated transcription, termination, pro…	0.226412	0.0890544	0.000997938	1
YJL172W	proteolysis involved in cellular protein catabolic process	-0.248087	0.106882	0.000255792	0.292626
YJL173C	DNA repair, organelle fission, meiotic cell cycle, protein modification by small protein conjugation or removal, DNA replication, telomere organization, DNA recombination	0.264575	0.122809	8.98057e-05	0.107857
YJL180C	mitochondrion organization	-0.109264	0.0133869	0.118302	1
YJL183W	protein glycosylation	0.225932	0.0876547	0.000986343	1
YJL184W	transcription by RNA polymerase II, cell wall organization or biogenesis, telomere organization, DNA recombination	0.280478	0.139142	3.0312e-05	0.0377991
YJL186W	protein glycosylation	-0.174409	0.0482262	0.0113894	1
YJL191W	rRNA processing, cytoplasmic translation, ribosomal small subunit biogenesis, ribosome assembly	0.382339	0.26636	3.44988e-09	5.18173e-06
YJL196C	lipid metabolic process, monocarboxylic acid metabolic process	-0.140629	0.0272199	0.0515142	1
YJL200C	cellular respiration	0.116021	0.0162731	0.0949981	1
YJL201W	cell morphogenesis	-0.00290038	-0.00978869	0.968784	1
YJR001W	transmembrane transport, ion transport, amino acid transport	0.185665	0.0564058	0.00959247	1
YJR002W	rRNA processing, ribosomal small subunit biogenesis	0.472354	0.411327	1.55599e-14	2.59072e-11
YJR006W	RNA catabolic process, DNA repair, DNA replication	0.063522	-0.00148773	0.362799	1
YJR007W	cytoplasmic translation, translational initiation	0.484104	0.432504	2.02598e-15	3.40364e-12
YJR009C	nucleobase-containing small molecule metabolic process, carbohydrate metabolic process, monocarboxylic acid metabolic process, generation of precursor metabolites and energy	0.118783	0.0174953	0.0872871	1
YJR010C-A	protein targeting, protein maturation	0.133668	0.0240371	0.0601526	1
YJR016C	cellular amino acid metabolic process	0.270799	0.129087	5.92512e-05	0.0722272
YJR017C	transcription by RNA polymerase II, proteolysis involved in cellular protein catabolic process, regulation of organelle organization, chromatin organization, protein phosphorylation, peptidyl-amino acid modification, regulation of protein modification process, histone modification, DNA-templated transcription, initiation, nucleus organization, protein dephosphorylation, DNA-templated transcriptio…	-0.0960804	0.00837292	0.167721	1
YJR019C	lipid metabolic process, monocarboxylic acid metabolic process	-0.398343	0.289903	5.51986e-10	8.43435e-07
YJR025C	cellular amino acid metabolic process, nucleobase-containing small molecule metabolic process	-0.0317328	-0.00719349	0.649848	1
YJR034W	mitochondrion organization	-0.045152	-0.0052494	0.518109	1
YJR042W	nucleobase-containing compound transport, ribosomal subunit export from nucleus, nucleus organization	-0.00570625	-0.00928274	0.93499	1
YJR045C	mitochondrion organization, protein targeting, transmembrane transport, protein folding, regulation of DNA metabolic process	0.0463385	-0.00504486	0.507152	1
YJR048W	cellular respiration	-0.000645566	-0.00970797	0.99297	1
YJR051W	nucleobase-containing small molecule metabolic process, protein folding	-0.0692967	-0.0013175	0.355373	1
YJR059W	mitotic cell cycle, protein phosphorylation, ion transport, cellular ion homeostasis	-0.404863	0.29977	2.51772e-10	3.8798e-07
YJR060W	transcription by RNA polymerase II, chromatin organization, chromosome segregation	0.0806305	0.00315938	0.247479	1
YJR063W	transcription by RNA polymerase II, transcription by RNA polymerase I, DNA-templated transcription, termination	0.517493	0.495518	2.93273e-18	5.10882e-15
YJR064W	protein folding	0.425932	0.332752	1.68913e-11	2.66713e-08
YJR066W	response to chemical, lipid metabolic process, cell wall organization or biogenesis, regulation of cell cycle, response to oxidative stress, protein phosphorylation, meiotic cell cycle, peptidyl-amino acid modification, RNA modification, transcription by RNA polymerase I, regulation of protein modification process, translational initiation, response to heat, cellular response to DNA damage stimul…	0.097004	0.00767374	0.185052	1
YJR069C	nucleobase-containing small molecule metabolic process	0.364959	0.241887	2.19076e-08	3.20946e-05
YJR070C	cytoskeleton organization, peptidyl-amino acid modification, protein maturation	0.540868	0.542135	1.35757e-20	2.40833e-17
YJR072C	mitotic cell cycle, organelle fission, chromosome segregation	0.272893	0.131233	5.13772e-05	0.0629884
YJR073C	lipid metabolic process	0.0112739	-0.00885142	0.871921	1
YJR075W	carbohydrate metabolic process, cell wall organization or biogenesis	0.177645	0.0503731	0.00991111	1
YJR077C	transmembrane transport, ion transport	-0.186814	0.05667	0.0065977	1
YJR086W	response to chemical, conjugation	0.217753	0.0812177	0.00148498	1
YJR088C	protein folding	0.0441048	-0.00625348	0.549895	1
YJR091C	regulation of translation, RNA catabolic process	-0.0296012	-0.00787154	0.679069	1
YJR093C	mRNA processing	0.18581	0.0563334	0.006964	1
YJR096W	response to chemical, carbohydrate metabolic process, response to oxidative stress	-0.655156	0.7997	2.01216e-40	3.72651e-37
YJR101W	mitochondrial translation	0.123822	0.0198968	0.0749332	1
YJR103W	nucleobase-containing small molecule metabolic process	-0.22415	0.0864631	0.00135937	1
YJR104C	response to chemical, transcription by RNA polymerase II, cell wall organization or biogenesis, response to oxidative stress, cellular respiration, cellular ion homeostasis	-0.138106	0.0268485	0.0462861	1
YJR109C	cellular amino acid metabolic process	0.233272	0.0934443	0.000613746	0.665914
YJR113C	mitochondrial translation	0.10441	0.0114505	0.133437	1
YJR117W	response to chemical, protein targeting, proteolysis involved in cellular protein catabolic process, transmembrane transport, protein maturation, regulation of transport, conjugation	-0.106303	0.0122021	0.126466	1
YJR121W	nucleobase-containing small molecule metabolic process	-0.351079	0.223159	8.69364e-08	0.000123537
YJR123W	rRNA processing, ribosomal small subunit biogenesis, nucleobase-containing compound transport	0.425725	0.33242	1.7368e-11	2.73893e-08
YJR135W-A	mitochondrion organization, protein targeting	0.21293	0.076341	0.00185573	1
YJR143C	response to chemical, protein glycosylation	-0.0843957	0.00381246	0.240445	1
YJR144W	mitochondrion organization, DNA repair, DNA recombination	-0.204482	0.0696967	0.00284842	1
YJR148W	cellular amino acid metabolic process	-0.149963	0.0332849	0.0302009	1
YKL002W	proteolysis involved in cellular protein catabolic process, nucleobase-containing compound transport, ion transport, vesicle organization	-0.227061	0.0880563	0.000870342	0.924303
YKL003C	mitochondrial translation	-0.0389801	-0.00643953	0.583404	1
YKL007W	cytoskeleton organization, regulation of organelle organization	-0.219024	0.0813016	0.00134717	1
YKL009W	rRNA processing, ribosomal large subunit biogenesis, RNA catabolic process, ribosomal subunit export from nucleus	0.537453	0.535197	3.12391e-20	5.53556e-17
YKL010C	proteolysis involved in cellular protein catabolic process, protein modification by small protein conjugation or removal, regulation of DNA metabolic process	-0.0414674	-0.00681027	0.578881	1
YKL016C	nucleobase-containing small molecule metabolic process	-0.338181	0.206408	2.91007e-07	0.000405664
YKL017C	DNA repair	0.0179156	-0.00848611	0.79778	1
YKL019W	protein maturation	0.135453	0.025481	0.0507236	1
YKL021C	rRNA processing, ribosomal large subunit biogenesis, ribosome assembly	0.411613	0.310155	1.08969e-10	1.69229e-07
YKL024C	nucleobase-containing small molecule metabolic process	0.46406	0.396694	6.10778e-14	1.01023e-10
YKL027W	tRNA processing, RNA modification	0.226422	0.0875111	0.000901616	0.95633
YKL029C	cellular amino acid metabolic process, monocarboxylic acid metabolic process	0.256192	0.114583	0.000154416	0.180203
YKL035W	nucleobase-containing small molecule metabolic process, carbohydrate metabolic process, generation of precursor metabolites and energy, oligosaccharide metabolic process	-0.581997	0.629157	1.16629e-25	2.10866e-22
YKL040C	cellular ion homeostasis, protein maturation	0.243856	0.10296	0.00033046	0.371438
YKL046C	cell wall organization or biogenesis, cell budding	0.0839319	0.00418307	0.22853	1
YKL053C-A	mitochondrion organization, lipid transport	0.0489662	-0.00501244	0.491632	1
YKL054C	transcription by RNA polymerase II, proteolysis involved in cellular protein catabolic process, DNA repair, protein modification by small protein conjugation or removal, telomere organization, DNA-templated transcription, initiation, cellular response to DNA damage stimulus	-0.149672	0.0334253	0.0311339	1
YKL056C	response to chemical, cytoplasmic translation, response to oxidative stress	0.460957	0.391284	1.0044e-13	1.65726e-10
YKL058W	transcription by RNA polymerase II, DNA-templated transcription, initiation	0.19084	0.0595347	0.00548423	1
YKL062W	transcription by RNA polymerase II, chromatin organization	-0.200362	0.0665536	0.00348811	1
YKL067W	nucleobase-containing small molecule metabolic process, cellular response to DNA damage stimulus	-0.637047	0.755608	1.169e-35	2.1533e-32
YKL068W	nucleobase-containing compound transport, regulation of transport, response to heat	0.146958	0.0317246	0.0347671	1
YKL069W	response to chemical, response to oxidative stress	-0.0723966	0.00078514	0.299374	1
YKL073W	response to chemical, protein targeting, transmembrane transport	0.311315	0.173528	2.92913e-06	0.00390453
YKL077W	protein targeting, protein maturation	0.0628146	-0.00165612	0.368187	1
YKL079W	exocytosis	0.063955	-0.00138373	0.359524	1
YKL081W	translational elongation	0.559951	0.581718	9.08744e-23	1.62665e-19
YKL082C	ribosomal large subunit biogenesis, ribosomal small subunit biogenesis	0.424825	0.330979	1.95948e-11	3.08814e-08
YKL085W	cellular respiration	-0.526399	0.513038	4.12913e-19	7.23836e-16
YKL092C	mitotic cell cycle, regulation of cell cycle, organelle fission, cytokinesis, cell budding	0.00316894	-0.00998184	0.96626	1
YKL094W	lipid metabolic process	-0.35774	0.232056	4.53364e-08	6.53298e-05
YKL096W	cell wall organization or biogenesis, meiotic cell cycle, sporulation	-0.157152	0.0359888	0.0258235	1
YKL096W-A	cell wall organization or biogenesis	-0.0477363	-0.00516101	0.503507	1
YKL099C	rRNA processing, ribosomal small subunit biogenesis	0.353629	0.229926	6.94312e-08	9.94255e-05
YKL103C	protein targeting	-0.45075	0.37375	4.89252e-13	7.9797e-10
YKL104C	cell wall organization or biogenesis	0.267549	0.125791	7.37271e-05	0.0890624
YKL110C	transcription by RNA polymerase II, tRNA processing, RNA modification	0.508484	0.478103	1.92889e-17	3.3389e-14
YKL113C	RNA catabolic process, DNA repair, DNA replication, DNA recombination	0.0458161	-0.00513557	0.511962	1
YKL114C	DNA repair	-0.0334531	-0.00774111	0.648689	1
YKL116C	response to chemical, transcription by RNA polymerase II, protein phosphorylation, conjugation	0.196293	0.0629275	0.00546818	1
YKL117W	regulation of organelle organization, protein folding, regulation of DNA metabolic process, telomere organization	-0.0391983	-0.00619569	0.574855	1
YKL122C	protein targeting	-0.0333798	-0.00780876	0.648003	1
YKL126W	response to chemical, lipid metabolic process, cell wall organization or biogenesis, protein phosphorylation, peptidyl-amino acid modification, regulation of transport, conjugation, lipid transport	0.0762436	0.00186261	0.274299	1
YKL127W	nucleobase-containing small molecule metabolic process, carbohydrate metabolic process, generation of precursor metabolites and energy, oligosaccharide metabolic process	0.490169	0.443639	6.73118e-16	1.13622e-12
YKL129C	cytoskeleton organization, regulation of organelle organization, mitotic cell cycle, cell wall organization or biogenesis, endocytosis, response to osmotic stress, cytokinesis, cell budding, exocytosis	-0.25045	0.109102	0.000221212	0.254836
YKL135C	Golgi vesicle transport	0.339518	0.192996	1.64425e-06	0.00221974
YKL137W	mitochondrion organization	-0.148994	0.0327387	0.0313086	1
YKL138C	cytoskeleton organization, regulation of organelle organization, mitochondrial translation, regulation of cell cycle, chromosome segregation	0.0232027	-0.00834012	0.744551	1
YKL138C-A	cytoskeleton organization, regulation of organelle organization, regulation of cell cycle, chromosome segregation	0.1514	0.0341005	0.0286215	1
YKL141W	mitochondrion organization, protein targeting, cellular respiration	-0.278878	0.13387	6.79656e-05	0.0825102
YKL143W	response to chemical, ribosomal small subunit biogenesis, response to oxidative stress, nucleobase-containing compound transport, ion transport, ribosomal subunit export from nucleus, response to osmotic stress	0.252019	0.110223	0.000232804	0.267258
YKL148C	cellular respiration	-0.269996	0.128269	6.25588e-05	0.0761341
YKL150W	response to chemical, lipid metabolic process, response to oxidative stress	-0.532988	0.526191	9.04864e-20	1.59799e-16
YKL151C	nucleobase-containing small molecule metabolic process	-0.63451	0.741268	5.36309e-34	9.86273e-31
YKL160W	transcription by RNA polymerase II, chromatin organization, DNA-templated transcription, elongation	0.238435	0.0980331	0.000455504	0.504242
YKL164C	cell wall organization or biogenesis	0.176284	0.0476462	0.0135773	1
YKL165C	lipid metabolic process, nucleobase-containing compound transport, ion transport, protein lipidation	0.0956425	0.0081456	0.169588	1
YKL170W	mitochondrial translation	0.0940128	0.00756318	0.177039	1
YKL172W	rRNA processing, organelle fission	0.479005	0.423251	4.98178e-15	8.33452e-12
YKL173W	mRNA processing, RNA splicing	-0.230283	0.090833	0.000727036	0.779383
YKL179C	Golgi vesicle transport	0.061976	-0.0025741	0.393101	1
YKL181W	cell wall organization or biogenesis	0.228841	0.089586	0.000788237	0.841048
YKL182W	lipid metabolic process, monocarboxylic acid metabolic process	0.0331124	-0.00702492	0.635693	1
YKL184W	monocarboxylic acid metabolic process, vitamin metabolic process	0.0857712	0.00477124	0.218426	1
YKL186C	nucleobase-containing compound transport, tRNA processing, ribosomal subunit export from nucleus	0.0839636	0.0039451	0.234104	1
YKL190W	response to chemical, cell wall organization or biogenesis, cellular ion homeostasis, conjugation	-0.0675074	-0.000503737	0.333354	1
YKL191W	regulation of translation, cytoplasmic translation, peptidyl-amino acid modification, translational elongation	0.419029	0.321762	4.21334e-11	6.61073e-08
YKL192C	lipid metabolic process, monocarboxylic acid metabolic process	0.091766	0.00677667	0.187703	1
YKL193C	chromosome segregation	-0.407545	0.303876	1.81062e-10	2.7974e-07
YKL195W	mitochondrion organization, protein targeting, transmembrane transport, protein folding	-0.0530695	-0.00378406	0.447337	1
YKL210W	protein modification by small protein conjugation or removal	-0.257633	0.115978	0.000140887	0.165402
YKL211C	cellular amino acid metabolic process	0.413638	0.313304	8.43362e-11	1.3148e-07
YKL212W	lipid metabolic process, organelle fusion, vesicle organization, membrane fusion	0.121388	0.0186739	0.0804816	1
YKL213C	proteolysis involved in cellular protein catabolic process, DNA repair	-0.236851	0.0966144	0.000499526	0.549978
YKL214C	nucleobase-containing compound transport	-0.0537589	-0.00384883	0.444222	1
YKL216W	nucleobase-containing small molecule metabolic process	0.0947561	0.00782759	0.173611	1
YKR002W	mRNA processing, sno(s)RNA processing	0.104934	0.0117578	0.131543	1
YKR003W	lipid metabolic process, endocytosis, lipid transport, exocytosis	-0.0754937	0.0016482	0.279073	1
YKR006C	mitochondrial translation	0.0942079	0.00763237	0.176135	1
YKR007W	cellular ion homeostasis	0.137365	0.0254672	0.0565889	1
YKR008W	transcription by RNA polymerase II, chromatin organization, DNA-templated transcription, elongation	0.00784601	-0.00914312	0.911437	1
YKR013W	lipid transport	-0.144208	0.0300944	0.0372923	1
YKR016W	mitochondrion organization, protein targeting, transmembrane transport	-0.239205	0.0987263	0.000435416	0.483747
YKR020W	protein targeting, vesicle organization, cell budding, endosomal transport	0.288271	0.147494	1.72981e-05	0.0219167
YKR025W	transcription by RNA polymerase III	0.411705	0.310298	1.07713e-10	1.67385e-07
YKR038C	transcription by RNA polymerase II, tRNA processing, RNA modification, telomere organization, DNA recombination	0.193677	0.062133	0.00480569	1
YKR042W	mitochondrion organization, cell wall organization or biogenesis	0.203979	0.0693092	0.00292047	1
YKR046C	cellular respiration	-0.209952	0.0739684	0.00216264	1
YKR048C	transcription by RNA polymerase II, cytoskeleton organization, regulation of organelle organization, chromatin organization, ribosomal small subunit biogenesis, DNA-templated transcription, elongation, cell budding	-0.0814651	0.00341427	0.24259	1
YKR049C	regulation of transport	-0.552515	0.566131	6.88586e-22	1.22499e-18
YKR054C	cytoskeleton organization, mitotic cell cycle, organelle fission, chromosome segregation	0.207204	0.07138	0.00266122	1
YKR056W	tRNA processing, RNA modification	0.00376313	-0.00906423	0.957086	1
YKR057W	rRNA processing, cytoplasmic translation, ribosomal small subunit biogenesis	0.407254	0.303429	1.87701e-10	2.89811e-07
YKR062W	transcription by RNA polymerase II	0.120926	0.0185015	0.0853019	1
YKR063C	rRNA processing, ribosomal large subunit biogenesis	0.16291	0.0407923	0.01891	1
YKR066C	response to chemical, response to oxidative stress	-0.237249	0.0969703	0.000488104	0.538866
YKR067W	lipid metabolic process	-0.335251	0.2007	5.51334e-07	0.000763598
YKR072C	nucleobase-containing small molecule metabolic process, mitotic cell cycle, regulation of cell cycle, regulation of protein modification process, response to osmotic stress, protein dephosphorylation	0.126964	0.0196832	0.0849196	1
YKR081C	rRNA processing, ribosomal large subunit biogenesis, ribosome assembly	0.489809	0.442973	7.19429e-16	1.21368e-12
YKR082W	transcription by RNA polymerase II, chromatin organization, DNA repair, nucleobase-containing compound transport, telomere organization, nucleus organization, response to heat	-0.0220604	-0.0081739	0.752365	1
YLL001W	mitochondrion organization, organelle fission, ion transport, organelle inheritance, peroxisome organization	-0.434332	0.34637	5.3341e-12	8.49189e-09
YLL009C	mitochondrion organization, protein maturation	0.0897918	0.00610129	0.197452	1
YLL011W	rRNA processing, ribosomal small subunit biogenesis	0.249201	0.108296	0.000263533	0.300691
YLL018C	tRNA aminoacylation for protein translation	0.291362	0.15087	1.3773e-05	0.017533
YLL021W	cytoskeleton organization, regulation of organelle organization, mitotic cell cycle, conjugation, cytokinesis, cell budding, pseudohyphal growth, cell morphogenesis	-0.0768709	0.00204361	0.270348	1
YLL023C	nucleus organization	-0.51288	0.480121	2.16721e-17	3.74494e-14
YLL024C	protein targeting, proteolysis involved in cellular protein catabolic process, transmembrane transport, protein folding, nucleobase-containing compound transport	0.480199	0.425409	4.04413e-15	6.76988e-12
YLL026W	protein folding, response to heat, oligosaccharide metabolic process	-0.420793	0.324553	3.34504e-11	5.26174e-08
YLL034C	ribosomal large subunit biogenesis, ribosomal subunit export from nucleus	0.183667	0.0544727	0.00760341	1
YLL036C	mRNA processing, RNA splicing	0.0927583	0.00712169	0.182937	1
YLL038C	cytoskeleton organization, endocytosis	0.0159665	-0.00963046	0.830363	1
YLL040C	mitochondrion organization, protein targeting, Golgi vesicle transport, meiotic cell cycle, sporulation	-0.267625	0.125868	7.33532e-05	0.0887574
YLL041C	cellular respiration	-0.342393	0.21181	1.97591e-07	0.000278011
YLL045C	rRNA processing, cytoplasmic translation, ribosomal large subunit biogenesis	0.401115	0.294078	3.96468e-10	6.08578e-07
YLL050C	cytoskeleton organization, Golgi vesicle transport, endocytosis	-0.185793	0.0559529	0.00691027	1
YLR002C	rRNA processing, ribosomal large subunit biogenesis, DNA replication	0.261493	0.119754	0.000109873	0.131078
YLR008C	mitochondrion organization, protein targeting, transmembrane transport	0.153417	0.0352593	0.0265216	1
YLR017W	cellular amino acid metabolic process	0.39383	0.283166	9.37861e-10	1.42555e-06
YLR022C	ribosome assembly	0.498227	0.458646	1.47285e-16	2.50237e-13
YLR025W	response to chemical, proteolysis involved in cellular protein catabolic process, nucleobase-containing compound transport, ion transport, vesicle organization	-0.00658659	-0.00900916	0.924961	1
YLR026C	Golgi vesicle transport, organelle fusion, vesicle organization, membrane fusion	0.272936	0.128159	0.000112652	0.133831
YLR027C	cellular amino acid metabolic process	0.136357	0.0259442	0.0491728	1
YLR028C	nucleobase-containing small molecule metabolic process	-0.399433	0.291541	4.84902e-10	7.4287e-07
YLR029C	cytoplasmic translation	0.443719	0.3619	1.39257e-12	2.25596e-09
YLR038C	mitochondrion organization	-0.18589	0.056021	0.00687995	1
YLR043C	Golgi vesicle transport, organelle fusion, vacuole organization, organelle inheritance	0.23207	0.0923898	0.000657213	0.710197
YLR050C	mitochondrion organization, protein targeting	-0.0593749	-0.00278613	0.40376	1
YLR056W	lipid metabolic process	0.277252	0.136998	4.08647e-05	0.0506314
YLR060W	tRNA aminoacylation for protein translation	0.131491	0.0234882	0.0579997	1
YLR061W	cytoplasmic translation	0.335448	0.202939	3.72693e-07	0.000518417
YLR069C	mitochondrial translation, translational elongation	0.0352977	-0.00674322	0.613537	1
YLR074C	ribosomal subunit export from nucleus	0.470469	0.40798	2.13355e-14	3.55023e-11
YLR077W	mitochondrion organization	0.00418307	-0.00996712	0.954616	1
YLR089C	cellular amino acid metabolic process	-0.16723	0.0436046	0.0153742	1
YLR100W	lipid metabolic process	0.12508	0.0203889	0.0715679	1
YLR104W	response to chemical, proteolysis involved in cellular protein catabolic process	0.174161	0.0465156	0.0166805	1
YLR109W	response to chemical, response to oxidative stress	-0.162008	0.0403651	0.0189862	1
YLR113W	response to chemical, transcription by RNA polymerase II, mitotic cell cycle, regulation of cell cycle, organelle fission, protein phosphorylation, peptidyl-amino acid modification, DNA replication, regulation of DNA metabolic process, histone modification, response to osmotic stress, protein acylation	-0.0494124	-0.00449026	0.479333	1
YLR114C	Golgi vesicle transport	0.0437459	-0.00548495	0.531249	1
YLR119W	protein targeting, proteolysis involved in cellular protein catabolic process, nucleobase-containing compound transport, ion transport	-0.177081	0.0511493	0.011592	1
YLR120C	cell wall organization or biogenesis, protein maturation, conjugation	-0.153706	0.0347895	0.0279217	1
YLR121C	cell wall organization or biogenesis	-0.0153709	-0.00935731	0.832186	1
YLR126C	cellular ion homeostasis	0.245265	0.104259	0.000303606	0.343378
YLR144C	cytoskeleton organization	-0.281977	0.140332	6.72997e-05	0.0817691
YLR146C	monocarboxylic acid metabolic process, vitamin metabolic process	0.329319	0.190315	1.41148e-06	0.00191962
YLR147C	mRNA processing, RNA splicing	0.0239391	-0.00801106	0.732045	1
YLR150W	regulation of translation, telomere organization, translational initiation, translational elongation	0.462789	0.394474	7.49491e-14	1.23816e-10
YLR153C	nucleobase-containing small molecule metabolic process, peptidyl-amino acid modification, histone modification, protein acylation	0.146615	0.0314134	0.0341731	1
YLR163C	mitochondrion organization, protein targeting, protein maturation	0.196325	0.0635363	0.00423701	1
YLR167W	rRNA processing, cytoplasmic translation, ribosomal small subunit biogenesis, ribosome assembly	-0.0707555	0.000207821	0.31408	1
YLR180W	cellular amino acid metabolic process, regulation of organelle organization, organelle assembly	-0.0140712	-0.00871782	0.84052	1
YLR181C	endosomal transport	0.231627	0.0919364	0.000712905	0.765659
YLR185W	rRNA processing, cytoplasmic translation, ribosomal large subunit biogenesis	0.44665	0.366817	9.04298e-13	1.46677e-09
YLR195C	peptidyl-amino acid modification, protein acylation, protein lipidation	0.0651966	-0.00108156	0.350236	1
YLR196W	rRNA processing	0.49153	0.446155	5.23206e-16	8.84219e-13
YLR200W	transcription by RNA polymerase II, protein folding, DNA-templated transcription, elongation	0.356957	0.231002	4.89901e-08	7.04967e-05
YLR203C	mitochondrion organization, regulation of translation, mitochondrial translation	-0.167188	0.0435783	0.0154005	1
YLR212C	cytoskeleton organization, mitotic cell cycle, regulation of translation, cytoplasmic translation	0.109779	0.0134875	0.116461	1
YLR218C	mitochondrion organization	-0.159617	0.0389161	0.0208707	1
YLR219W	organelle fission, meiotic cell cycle, DNA recombination	-0.456919	0.384301	1.89692e-13	3.11474e-10
YLR220W	response to chemical, ion transport, cellular ion homeostasis	-0.173903	0.0478944	0.011637	1
YLR221C	ribosomal large subunit biogenesis, ribosome assembly	0.257001	0.118304	0.000252588	0.289214
YLR222C	rRNA processing, ribosomal small subunit biogenesis	0.364839	0.241722	2.21781e-08	3.24466e-05
YLR231C	cellular amino acid metabolic process, nucleobase-containing small molecule metabolic process	-0.325556	0.190619	8.90761e-07	0.00122569
YLR244C	protein maturation	0.244018	0.103109	0.000327258	0.368166
YLR248W	response to chemical, regulation of organelle organization, regulation of cell cycle, organelle fission, response to oxidative stress, protein phosphorylation, meiotic cell cycle, response to osmotic stress	-0.2598	0.118091	0.000122596	0.144786
YLR249W	translational elongation	0.428515	0.336911	1.19075e-11	1.8921e-08
YLR253W	mitochondrion organization	0.142665	0.0292608	0.0394141	1
YLR258W	carbohydrate metabolic process, generation of precursor metabolites and energy	-0.531148	0.510462	1.14027e-18	1.99433e-15
YLR259C	mitochondrion organization, protein targeting, transmembrane transport, protein folding, protein maturation	0.249666	0.108362	0.000232184	0.26678
YLR262C-A	cytoplasmic translation	0.0864448	0.00498983	0.214806	1
YLR268W	Golgi vesicle transport, organelle fusion, vesicle organization, membrane fusion	-0.0444428	-0.00536913	0.524716	1
YLR270W	regulation of translation, RNA catabolic process, response to starvation	-0.65785	0.806367	3.11395e-41	5.77949e-38
YLR276C	rRNA processing, ribosomal large subunit biogenesis	0.241069	0.100413	0.000390137	0.436173
YLR277C	transcription by RNA polymerase II, mRNA processing, RNA splicing, sno(s)RNA processing, DNA-templated transcription, termination	-0.0227149	-0.00811868	0.745266	1
YLR291C	regulation of translation, translational initiation	0.364385	0.241098	2.32317e-08	3.39183e-05
YLR295C	mitochondrion organization, nucleobase-containing small molecule metabolic process	-0.300406	0.160955	6.94331e-06	0.00903325
YLR299W	response to chemical	-0.504703	0.470884	4.13585e-17	7.12508e-14
YLR300W	carbohydrate metabolic process, cell wall organization or biogenesis	-0.273766	0.132132	4.83944e-05	0.0595251
YLR301W	protein targeting	0.37901	0.261585	4.96991e-09	7.42505e-06
YLR303W	cellular amino acid metabolic process	-0.0677263	-0.000447954	0.331782	1
YLR304C	mitochondrion organization, cellular respiration	-0.299676	0.160129	7.34563e-06	0.00954197
YLR309C	Golgi vesicle transport	-0.0344394	-0.006856	0.622199	1
YLR312W-A	mitochondrial translation	0.107189	0.0125587	0.1233	1
YLR321C	transcription by RNA polymerase II, chromatin organization, DNA repair, regulation of cell cycle, DNA-templated transcription, elongation, DNA replication, regulation of DNA metabolic process, chromosome segregation	0.073113	0.000981578	0.294594	1
YLR325C	cytoplasmic translation	0.13449	0.0249911	0.0524191	1
YLR328W	nucleobase-containing small molecule metabolic process	0.300842	0.161448	6.71354e-06	0.00874774
YLR332W	response to chemical, cell wall organization or biogenesis, conjugation, response to osmotic stress, cell morphogenesis	0.330165	0.191872	9.11033e-07	0.00125176
YLR337C	cytoskeleton organization, regulation of organelle organization, mitotic cell cycle, regulation of cell cycle, endocytosis, cytokinesis, cell budding	0.0438911	-0.00546096	0.529884	1
YLR340W	cytoplasmic translation, ribosomal large subunit biogenesis, ribosome assembly	0.496158	0.45477	2.18926e-16	3.71298e-13
YLR342W	carbohydrate metabolic process, endocytosis, regulation of transport	0.0229718	-0.00809656	0.742485	1
YLR348C	ion transport	0.111855	0.0136651	0.119153	1
YLR354C	generation of precursor metabolites and energy	-0.203168	0.068687	0.00303997	1
YLR355C	mitochondrion organization, cellular amino acid metabolic process	0.352381	0.224885	7.66621e-08	0.000109473
YLR359W	nucleobase-containing small molecule metabolic process	0.12188	0.0188999	0.0792426	1
YLR369W	cellular ion homeostasis, protein maturation	-0.0860053	0.00484699	0.217164	1
YLR372W	lipid metabolic process, Golgi vesicle transport, monocarboxylic acid metabolic process, endosomal transport	0.34332	0.213007	1.81289e-07	0.000255436
YLR378C	response to chemical, protein targeting, proteolysis involved in cellular protein catabolic process, transmembrane transport	0.299173	0.159561	7.63546e-06	0.00990319
YLR380W	lipid metabolic process, Golgi vesicle transport, monocarboxylic acid metabolic process, lipid transport	0.244516	0.103567	0.000317625	0.358598
YLR382C	mitochondrial translation, RNA splicing, tRNA aminoacylation for protein translation	-0.110587	0.0116549	0.137666	1
YLR387C	ribosomal large subunit biogenesis	0.0948044	0.00759938	0.181203	1
YLR388W	cytoplasmic translation	0.520769	0.501928	1.44284e-18	2.51919e-15
YLR390W	cell wall organization or biogenesis	-0.00309451	-0.00907287	0.964705	1
YLR390W-A	cell wall organization or biogenesis	0.0062576	-0.00901713	0.928699	1
YLR393W	mitochondrion organization	-0.0764434	0.00146039	0.28529	1
YLR401C	tRNA processing, RNA modification	0.177385	0.0501989	0.0100234	1
YLR409C	rRNA processing, ribosomal small subunit biogenesis	0.0789805	0.00266314	0.257346	1
YLR418C	transcription by RNA polymerase II, DNA repair, protein phosphorylation, peptidyl-amino acid modification, DNA-templated transcription, elongation, protein modification by small protein conjugation or removal, mRNA processing, transcription by RNA polymerase I, regulation of DNA metabolic process, regulation of protein modification process, DNA recombination, histone modification, protein alkylat…	-0.030117	-0.00738179	0.666586	1
YLR420W	nucleobase-containing small molecule metabolic process	0.117021	0.0167124	0.0921458	1
YLR432W	nucleobase-containing small molecule metabolic process	-0.101622	0.0101789	0.147205	1
YLR435W	rRNA processing, ribosomal large subunit biogenesis, ribosomal small subunit biogenesis	0.432443	0.319426	1.66391e-10	2.57407e-07
YLR438C-A	mRNA processing, RNA splicing	0.164312	0.03911	0.0242064	1
YLR438W	cellular amino acid metabolic process	0.029637	-0.00743584	0.671591	1
YLR439W	mitochondrial translation	-0.0288991	-0.00797428	0.688675	1
YLR441C	rRNA processing, cytoplasmic translation, ribosomal small subunit biogenesis	0.50202	0.465795	7.03816e-17	1.20634e-13
YLR442C	chromatin organization, RNA catabolic process, DNA repair, DNA replication, regulation of DNA metabolic process, telomere organization	-0.193908	0.0617588	0.00475146	1
YLR448W	cytoplasmic translation, ribosomal large subunit biogenesis, ribosome assembly	0.529054	0.518318	2.25601e-19	3.96156e-16
YLR449W	chromatin organization, peptidyl-amino acid modification, regulation of protein modification process, histone modification, protein alkylation	0.497889	0.458012	1.57172e-16	2.66878e-13
YLR450W	lipid metabolic process	-0.213177	0.0753104	0.00245611	1
YLR455W	transcription by RNA polymerase II, DNA-templated transcription, elongation	0.0899687	0.00419454	0.236772	1
YML004C	monocarboxylic acid metabolic process	-0.192745	0.0609114	0.0050183	1
YML008C	lipid metabolic process	0.125183	0.0204372	0.0713328	1
YML012W	Golgi vesicle transport	-0.0339909	-0.00691384	0.626746	1
YML014W	response to chemical, regulation of translation, tRNA processing, RNA modification, translational elongation	0.163149	0.0399596	0.019957	1
YML016C	cellular ion homeostasis, protein dephosphorylation	-0.120397	0.0174212	0.0990274	1
YML022W	nucleobase-containing small molecule metabolic process	0.359229	0.234068	3.90942e-08	5.64962e-05
YML025C	mitochondrial translation	-0.0096255	-0.00891633	0.890521	1
YML028W	response to chemical, carbohydrate metabolic process, protein folding, regulation of cell cycle, response to oxidative stress, cellular response to DNA damage stimulus	-0.157139	0.0374374	0.0229907	1
YML030W	mitochondrion organization, transmembrane transport, ion transport, regulation of transport	-0.236868	0.0934295	0.000758818	0.810418
YML031W	cytoskeleton organization, nucleus organization	-0.106571	0.0123098	0.125501	1
YML036W	transcription by RNA polymerase II, telomere organization, DNA recombination	0.125732	0.0206968	0.0700817	1
YML048W	protein folding	0.0933271	0.00732113	0.180245	1
YML052W	meiotic cell cycle, endocytosis, sporulation	-0.137756	0.0266666	0.0468522	1
YML055W	protein targeting, transmembrane transport, protein maturation, regulation of transport	0.0631307	-0.0015811	0.365773	1
YML057W	response to chemical, cellular ion homeostasis, conjugation	-0.333516	0.200504	4.43134e-07	0.000615069
YML058W	mitochondrion organization, cellular response to DNA damage stimulus	0.246746	0.105631	0.000277578	0.315884
YML062C	transcription by RNA polymerase II, nucleobase-containing compound transport, DNA-templated transcription, elongation, organelle assembly, DNA recombination	0.300728	0.16132	6.77253e-06	0.00881783
YML063W	rRNA processing, cytoplasmic translation, ribosomal small subunit biogenesis	0.485424	0.434915	1.59883e-15	2.69084e-12
YML070W	response to chemical, carbohydrate metabolic process	-0.597849	0.664399	4.68043e-28	8.50435e-25
YML072C	lipid metabolic process, lipid transport	-0.319803	0.183623	1.45369e-06	0.00197411
YML073C	cytoplasmic translation, ribosomal large subunit biogenesis, ribosome assembly	0.492023	0.447071	4.77248e-16	8.07027e-13
YML074C	regulation of organelle organization, chromatin organization, regulation of cell cycle, organelle fission, meiotic cell cycle	0.38639	0.272229	2.19616e-09	3.31377e-06
YML075C	lipid metabolic process, nucleobase-containing small molecule metabolic process	0.102914	0.010866	0.13915	1
YML078W	protein folding	0.152261	0.0345934	0.0277081	1
YML080W	tRNA processing, RNA modification	-0.161953	0.0345028	0.034929	1
YML085C	mitotic cell cycle, organelle fission, meiotic cell cycle, chromosome segregation	-0.045162	-0.00524771	0.518017	1
YML092C	proteolysis involved in cellular protein catabolic process	0.200176	0.0664134	0.00351978	1
YML093W	rRNA processing, ribosomal small subunit biogenesis	0.566354	0.595307	1.46134e-23	2.6231e-20
YML097C	protein targeting, Golgi vesicle transport, vacuole organization, organelle inheritance, endosomal transport	0.251428	0.110026	0.000208215	0.240072
YML100W	oligosaccharide metabolic process	-0.66876	0.833638	7.25153e-45	1.34951e-41
YML103C	nucleobase-containing compound transport, nucleus organization, response to heat	-0.0555702	-0.00360924	0.434586	1
YML105C	protein targeting	0.263798	0.122035	9.45155e-05	0.11323
YML106W	nucleobase-containing small molecule metabolic process	0.128846	0.0221905	0.0633183	1
YML110C	cellular respiration	-0.483906	0.432144	2.09874e-15	3.52378e-12
YML115C	cell wall organization or biogenesis, protein glycosylation	-0.0607379	-0.00213959	0.38429	1
YML120C	cellular respiration	-0.417436	0.319252	5.18148e-11	8.12456e-08
YML126C	lipid metabolic process	0.0332285	-0.0070104	0.634507	1
YML127W	response to chemical, transcription by RNA polymerase II, chromatin organization, response to oxidative stress, DNA-templated transcription, elongation	0.0587076	-0.00259655	0.400437	1
YML128C	organelle fission, meiotic cell cycle, DNA recombination	-0.661705	0.815951	1.89784e-42	3.52618e-39
YML129C	mitochondrion organization, regulation of translation, mitochondrial translation	-0.0330985	-0.00702665	0.635834	1
YML130C	protein folding	0.272599	0.130931	5.24219e-05	0.064112
YMR002W	cellular respiration	-0.124749	0.0201504	0.0736565	1
YMR008C	lipid metabolic process	0.242572	0.101783	0.000356811	0.399985
YMR009W	cellular amino acid metabolic process	-0.0930284	0.00721626	0.181655	1
YMR011W	transmembrane transport, carbohydrate transport	0.299142	0.150703	1.51754e-05	0.0192879
YMR015C	lipid metabolic process	0.0868389	0.00511848	0.212709	1
YMR016C	pseudohyphal growth	0.127221	0.0214067	0.0667771	1
YMR022W	response to chemical, proteolysis involved in cellular protein catabolic process, chromatin organization, cell wall organization or biogenesis	0.0742007	0.000399975	0.309953	1
YMR024W	mitochondrial translation	0.0721396	0.000715152	0.301102	1
YMR029C	response to chemical, conjugation	-0.246069	0.105002	0.000289218	0.328262
YMR037C	response to chemical, transcription by RNA polymerase II, chromatin organization, response to oxidative stress, response to heat, response to starvation	0.0776336	0.00226565	0.265597	1
YMR038C	protein maturation	0.315486	0.178455	2.08271e-06	0.00279708
YMR039C	response to chemical, transcription by RNA polymerase II, DNA repair, regulation of cell cycle, meiotic cell cycle, DNA-templated transcription, elongation, DNA-templated transcription, initiation, response to osmotic stress, sporulation, transcription by RNA polymerase III, DNA-templated transcription, termination	0.110085	0.0137441	0.113383	1
YMR049C	rRNA processing, ribosomal large subunit biogenesis	0.422791	0.32246	5.92155e-11	9.24354e-08
YMR058W	response to chemical, transmembrane transport, ion transport, cellular ion homeostasis	-0.134877	0.0245002	0.0558191	1
YMR060C	mitochondrion organization, protein targeting, lipid transport	0.187648	0.0568172	0.00697539	1
YMR061W	mRNA processing	0.12671	0.0188245	0.08753	1
YMR062C	cellular amino acid metabolic process	0.239736	0.0992057	0.00042204	0.470153
YMR075W	transcription by RNA polymerase II, chromatin organization, DNA-templated transcription, elongation, DNA replication, regulation of DNA metabolic process, histone modification	-0.417047	0.31864	5.44869e-11	8.52721e-08
YMR078C	mitotic cell cycle, DNA repair, organelle fission, DNA replication, DNA recombination, chromosome segregation	0.137453	0.026471	0.0482353	1
YMR083W	cellular amino acid metabolic process	0.20386	0.0692178	0.00293772	1
YMR089C	protein maturation	-0.0895479	0.00601886	0.198681	1
YMR093W	rRNA processing, ribosomal small subunit biogenesis, transcription by RNA polymerase I	0.367632	0.245577	1.66367e-08	2.45391e-05
YMR099C	carbohydrate metabolic process	-0.213827	0.0770624	0.00177132	1
YMR105C	nucleobase-containing small molecule metabolic process, carbohydrate metabolic process, generation of precursor metabolites and energy, cellular ion homeostasis, oligosaccharide metabolic process	-0.623046	0.722364	1.32938e-32	2.43676e-29
YMR108W	cellular amino acid metabolic process	0.324555	0.189392	9.70872e-07	0.00133301
YMR109W	cytoskeleton organization, regulation of organelle organization, mitotic cell cycle, cell wall organization or biogenesis, endocytosis, response to osmotic stress, cytokinesis, cell budding, exocytosis	-0.141504	0.0286388	0.0410782	1
YMR110C	lipid metabolic process, cellular amino acid metabolic process	-0.517008	0.494573	3.25378e-18	5.66483e-15
YMR112C	transcription by RNA polymerase II, DNA-templated transcription, initiation	0.112414	0.0137562	0.116337	1
YMR116C	response to chemical, regulation of translation, RNA catabolic process, protein phosphorylation, regulation of protein modification process, translational elongation, invasive growth in response to glucose limitation	0.194097	0.0618971	0.00470928	1
YMR120C	nucleobase-containing small molecule metabolic process	0.0578136	-0.00279285	0.407674	1
YMR128W	rRNA processing, ribosomal small subunit biogenesis	0.153521	0.0353191	0.0264176	1
YMR139W	protein phosphorylation, meiotic cell cycle, sporulation	-0.278524	0.14094	5.0988e-05	0.0625623
YMR140W	response to starvation	-0.323558	0.188175	1.05742e-06	0.00144866
YMR142C	cytoplasmic translation	0.100862	0.0100784	0.147282	1
YMR145C	generation of precursor metabolites and energy	-0.187203	0.0569438	0.00648213	1
YMR146C	cytoplasmic translation, translational initiation	0.36001	0.235127	3.61566e-08	5.23909e-05
YMR148W	cell wall organization or biogenesis, meiotic cell cycle, sporulation	-0.498892	0.459895	1.29549e-16	2.20233e-13
YMR149W	protein glycosylation	0.111122	0.0139315	0.11598	1
YMR153W	regulation of organelle organization, mitotic cell cycle, regulation of cell cycle, organelle fission, peptidyl-amino acid modification, protein modification by small protein conjugation or removal, regulation of protein modification process, nucleus organization	0.150572	0.0336298	0.0295225	1
YMR156C	DNA repair	-0.0666269	-0.000726288	0.339725	1
YMR158W	mitochondrial translation	-0.0193932	-0.00838224	0.781504	1
YMR169C	cellular amino acid metabolic process	-0.64241	0.768538	5.83353e-37	1.07687e-33
YMR170C	cellular amino acid metabolic process	-0.411249	0.309591	1.14078e-10	1.77049e-07
YMR173W	DNA repair	-0.0880241	0.00550901	0.206487	1
YMR183C	Golgi vesicle transport, meiotic cell cycle, organelle fusion, vesicle organization, sporulation, membrane fusion	0.0171266	-0.00896325	0.809616	1
YMR184W	response to chemical, proteolysis involved in cellular protein catabolic process	0.437348	0.351039	1.67482e-11	2.64622e-08
YMR189W	cellular amino acid metabolic process	0.171412	0.0462737	0.0129268	1
YMR193W	mitochondrial translation	0.0179643	-0.0085624	0.797539	1
YMR197C	Golgi vesicle transport, organelle fusion, vacuole organization, vesicle organization, membrane fusion	-0.0791034	0.00269973	0.256602	1
YMR200W	cytoskeleton organization, cell wall organization or biogenesis, protein folding, protein glycosylation, cell budding	0.0895766	0.00602856	0.198536	1
YMR201C	DNA repair	0.376223	0.257618	6.71962e-09	9.99208e-06
YMR202W	lipid metabolic process	0.200665	0.0667826	0.003437	1
YMR203W	mitochondrion organization, protein targeting, transmembrane transport	0.177174	0.0500583	0.0101151	1
YMR205C	nucleobase-containing small molecule metabolic process, carbohydrate metabolic process, monocarboxylic acid metabolic process, generation of precursor metabolites and energy, cellular ion homeostasis	0.292887	0.152548	1.22942e-05	0.0157243
YMR208W	lipid metabolic process, nucleobase-containing small molecule metabolic process	0.149314	0.0329187	0.030939	1
YMR213W	mRNA processing, RNA splicing	0.00792503	-0.00959448	0.914232	1
YMR214W	response to chemical, proteolysis involved in cellular protein catabolic process, protein folding	0.282546	0.141336	2.61697e-05	0.0327383
YMR217W	nucleobase-containing small molecule metabolic process	0.570852	0.604945	3.85177e-24	6.93318e-21
YMR229C	rRNA processing, ribosomal large subunit biogenesis, ribosomal small subunit biogenesis, ribosome assembly	0.254353	0.112814	0.000173433	0.201356
YMR235C	chromatin organization, nucleobase-containing compound transport, telomere organization, ribosomal subunit export from nucleus	0.181335	0.0528688	0.00843373	1
YMR236W	transcription by RNA polymerase II, chromatin organization, peptidyl-amino acid modification, histone modification, DNA-templated transcription, initiation, protein acylation	0.233934	0.0940269	0.000590968	0.642973
YMR237W	Golgi vesicle transport, cell wall organization or biogenesis	-0.148418	0.0323966	0.0326465	1
YMR238W	cell wall organization or biogenesis, cell budding, pseudohyphal growth	-0.0250608	-0.00798065	0.720084	1
YMR241W	mitochondrion organization, transmembrane transport, ion transport	0.302361	0.163174	5.96658e-06	0.00779236
YMR243C	cellular ion homeostasis	0.141345	0.0285541	0.0413101	1
YMR246W	nucleobase-containing small molecule metabolic process, ion transport, lipid transport	0.264045	0.122281	9.29947e-05	0.111501
YMR250W	response to chemical, cellular amino acid metabolic process, response to oxidative stress	-0.689714	0.887274	3.55337e-54	6.61637e-51
YMR255W	nucleobase-containing compound transport	0.131418	0.0207907	0.0802658	1
YMR261C	oligosaccharide metabolic process	-0.512032	0.484926	9.29136e-18	1.61205e-14
YMR263W	transcription by RNA polymerase II, chromatin organization, transcription by RNA polymerase I, nucleus organization, response to heat, invasive growth in response to glucose limitation	-0.164936	0.0421691	0.0168797	1
YMR267W	cellular respiration	-0.169191	0.0448482	0.0141803	1
YMR272C	lipid metabolic process, monocarboxylic acid metabolic process	-0.0688432	-0.000160554	0.323836	1
YMR275C	mitochondrion organization, nucleobase-containing compound transport, ion transport, protein modification by small protein conjugation or removal, endocytosis, organelle inheritance	-0.0752133	0.00155397	0.281543	1
YMR276W	response to chemical, cytoskeleton organization, proteolysis involved in cellular protein catabolic process	-0.0349269	-0.00679229	0.617274	1
YMR278W	nucleobase-containing small molecule metabolic process	-0.204652	0.0695144	0.0031192	1
YMR285C	rRNA processing	0.2952	0.155112	1.0333e-05	0.0132985
YMR286W	mitochondrial translation	-0.0880564	0.00454765	0.225841	1
YMR290C	rRNA processing, ribosomal large subunit biogenesis, ribosomal small subunit biogenesis	0.4382	0.352728	3.08951e-12	4.9494e-09
YMR291W	protein phosphorylation, peptidyl-amino acid modification	-0.362777	0.232408	1.1492e-07	0.000162727
YMR293C	cellular amino acid metabolic process	-0.0164693	-0.00919142	0.818719	1
YMR296C	lipid metabolic process	0.273846	0.132215	4.81296e-05	0.0592588
YMR297W	protein maturation	-0.484954	0.434057	1.73957e-15	2.92595e-12
YMR300C	nucleobase-containing small molecule metabolic process	0.321306	0.185439	1.28058e-06	0.00174415
YMR301C	transmembrane transport, ion transport	0.00410146	-0.00914264	0.953467	1
YMR302C	mitochondrion organization	-0.42056	0.324185	3.44859e-11	5.41773e-08
YMR304W	nucleobase-containing compound transport, protein modification by small protein conjugation or removal	-0.442641	0.360099	1.62985e-12	2.63547e-09
YMR305C	conjugation	0.1725	0.0469783	0.0123491	1
YMR307W	chromatin organization, cell wall organization or biogenesis	-0.147896	0.0321243	0.0326044	1
YMR308C	regulation of organelle organization, mitotic cell cycle, regulation of cell cycle, organelle fission, nucleobase-containing compound transport, peptidyl-amino acid modification, protein modification by small protein conjugation or removal, regulation of protein modification process	0.363746	0.240221	2.4795e-08	3.61263e-05
YMR309C	translational initiation	0.50464	0.470765	4.18805e-17	7.20763e-14
YMR311C	carbohydrate metabolic process, generation of precursor metabolites and energy, chromosome segregation	-0.140636	0.0281776	0.0423587	1
YMR312W	transcription by RNA polymerase II, tRNA processing, protein modification by small protein conjugation or removal, RNA modification	0.236747	0.0975122	0.000587369	0.639645
YMR314W	proteolysis involved in cellular protein catabolic process	0.0591318	-0.00250236	0.397031	1
YMR315W	generation of precursor metabolites and energy	-0.534606	0.529444	6.17638e-20	1.09198e-16
YNL001W	regulation of translation, RNA catabolic process	0.221578	0.0834215	0.0011747	1
YNL004W	RNA catabolic process	0.111787	0.0144558	0.107848	1
YNL007C	response to chemical, proteolysis involved in cellular protein catabolic process, protein folding, nucleobase-containing compound transport, translational initiation, response to heat	-0.0574185	-0.00287863	0.410895	1
YNL014W	translational elongation	0.298873	0.16128	1.29391e-05	0.0165232
YNL015W	organelle fusion, vacuole organization	-0.309706	0.171646	3.33539e-06	0.00442607
YNL037C	cellular amino acid metabolic process, cellular respiration	-0.286544	0.145624	1.96205e-05	0.0247414
YNL044W	Golgi vesicle transport	0.364489	0.241241	2.29845e-08	3.36033e-05
YNL045W	lipid metabolic process	-0.365758	0.242987	2.01838e-08	2.96499e-05
YNL052W	cellular respiration	-0.123224	0.0195202	0.0759443	1
YNL055C	mitochondrion organization, nucleobase-containing compound transport, protein phosphorylation, ion transport, regulation of transport, regulation of protein modification process	-0.555995	0.573399	2.70278e-22	4.82176e-19
YNL061W	rRNA processing, ribosomal large subunit biogenesis, RNA modification	0.503442	0.468488	5.31514e-17	9.13141e-14
YNL062C	tRNA processing, RNA modification	0.31335	0.175924	2.48198e-06	0.00332336
YNL064C	response to chemical, mitochondrion organization, protein targeting, proteolysis involved in cellular protein catabolic process, protein folding, nucleobase-containing compound transport	0.357538	0.231784	4.62524e-08	6.66034e-05
YNL066W	mitochondrion organization	0.217557	0.0812013	0.00155652	1
YNL067W	cytoplasmic translation	0.00756237	-0.00898315	0.913884	1
YNL069C	rRNA processing, cytoplasmic translation, ribosomal large subunit biogenesis	0.0377538	-0.00640514	0.589048	1
YNL070W	mitochondrion organization, protein targeting, transmembrane transport	0.283619	0.142481	2.42353e-05	0.030391
YNL071W	nucleobase-containing small molecule metabolic process, monocarboxylic acid metabolic process	-0.381758	0.265523	3.67847e-09	5.51276e-06
YNL073W	mitochondrial translation, tRNA processing, tRNA aminoacylation for protein translation	0.00190636	-0.00916742	0.978279	1
YNL074C	cytoskeleton organization	-0.112583	0.0142274	0.112635	1
YNL075W	rRNA processing, ribosomal small subunit biogenesis	0.488962	0.441413	8.40496e-16	1.4154e-12
YNL079C	mitochondrion organization, cytoskeleton organization, mitotic cell cycle, vacuole organization, cytokinesis, cell budding, organelle inheritance, pseudohyphal growth, exocytosis	0.238824	0.098383	0.00044525	0.494228
YNL084C	cytoskeleton organization, mitotic cell cycle, cell wall organization or biogenesis, meiotic cell cycle, endocytosis, cytokinesis, cell budding, sporulation	-0.0695783	3.11816e-05	0.318673	1
YNL085W	cellular response to DNA damage stimulus	0.237162	0.0968924	0.000490582	0.541112
YNL088W	chromatin organization, organelle fission, meiotic cell cycle, DNA replication, regulation of DNA metabolic process, telomere organization, DNA recombination	-0.176862	0.0498499	0.0102524	1
YNL096C	cytoplasmic translation	0.454847	0.380742	2.61578e-13	4.28726e-10
YNL097C	transcription by RNA polymerase II, protein targeting, chromatin organization, transcription by RNA polymerase I, regulation of transport, nucleus organization, response to heat, invasive growth in response to glucose limitation	-0.0195341	-0.00856332	0.785383	1
YNL098C	response to chemical, protein targeting, regulation of organelle organization, meiotic cell cycle, organelle assembly, sporulation, pseudohyphal growth	-0.352368	0.224868	7.67581e-08	0.000109534
YNL099C	response to chemical, response to oxidative stress	0.159311	0.0387968	0.0220143	1
YNL104C	cellular amino acid metabolic process	-0.0586153	-0.00261695	0.401181	1
YNL110C	rRNA processing, ribosomal large subunit biogenesis	0.509934	0.480884	1.43375e-17	2.48468e-14
YNL112W	transcription by RNA polymerase II, rRNA processing, regulation of translation, RNA catabolic process, DNA-templated transcription, termination	0.338738	0.207119	2.76581e-07	0.00038666
YNL113W	transcription by RNA polymerase I, transcription by RNA polymerase III	0.489668	0.442713	7.38347e-16	1.24485e-12
YNL116W	cytoskeleton organization, proteolysis involved in cellular protein catabolic process, regulation of organelle organization, mitotic cell cycle, regulation of cell cycle, organelle fission, protein modification by small protein conjugation or removal, organelle assembly, cytokinesis	0.0459794	-0.00546245	0.521695	1
YNL129W	nucleobase-containing small molecule metabolic process	0.142108	0.0293665	0.0412629	1
YNL130C	lipid metabolic process	-0.0268031	-0.00796615	0.702705	1
YNL131W	mitochondrion organization, protein targeting, transmembrane transport	0.324374	0.189171	9.86042e-07	0.00135285
YNL132W	ribosomal small subunit biogenesis, RNA modification	0.121632	0.0197375	0.0835899	1
YNL134C	response to chemical	-0.347135	0.217971	1.26702e-07	0.000179283
YNL135C	transcription by RNA polymerase II, cellular amino acid metabolic process, chromatin organization, protein folding	0.218342	0.0807395	0.00139699	1
YNL137C	mitochondrial translation	0.0230922	-0.00808611	0.741183	1
YNL138W	mitochondrion organization, cytoskeleton organization, regulation of organelle organization, organelle fission	-0.311842	0.174148	2.80649e-06	0.00374386
YNL139C	transcription by RNA polymerase II, DNA repair, nucleobase-containing compound transport, DNA-templated transcription, elongation, organelle assembly, mRNA processing, transcription by RNA polymerase I, DNA recombination	0.175765	0.0491208	0.0107481	1
YNL141W	nucleobase-containing small molecule metabolic process	0.529248	0.518705	2.15758e-19	3.79087e-16
YNL148C	protein folding	-0.0899041	0.00554291	0.209186	1
YNL151C	DNA-templated transcription, initiation, transcription by RNA polymerase III	0.351237	0.223369	8.56196e-08	0.000121751
YNL153C	response to chemical, transcription by RNA polymerase II, proteolysis involved in cellular protein catabolic process, DNA-templated transcription, elongation	0.365159	0.242163	2.14621e-08	3.14634e-05
YNL154C	response to chemical, protein phosphorylation, endocytosis, cell morphogenesis	0.256737	0.115109	0.000149164	0.174373
YNL155W	response to chemical, proteolysis involved in cellular protein catabolic process	0.117678	0.0171505	0.0996335	1
YNL156C	lipid metabolic process	-0.367151	0.24491	1.74865e-08	2.57401e-05
YNL157W	mitotic cell cycle, regulation of translation, RNA catabolic process, regulation of cell cycle, regulation of protein modification process, protein dephosphorylation	-0.364401	0.24112	2.31934e-08	3.38856e-05
YNL160W	cell wall organization or biogenesis	-0.667838	0.831316	1.55608e-44	2.89432e-41
YNL163C	ribosome assembly	0.144707	0.0303662	0.0366263	1
YNL166C	cytoskeleton organization, organelle assembly	0.251527	0.11012	0.000206944	0.238814
YNL169C	mitochondrion organization, lipid metabolic process, regulation of organelle organization, organelle fusion, organelle assembly, cellular respiration, protein maturation	0.150526	0.0336034	0.0295737	1
YNL173C	response to chemical, conjugation	-0.31025	0.172282	3.19237e-06	0.00424266
YNL177C	mitochondrial translation	0.0641631	-0.00133347	0.357956	1
YNL178W	cytoplasmic translation, RNA catabolic process, nucleobase-containing compound transport, ribosomal subunit export from nucleus	0.526205	0.512653	4.31415e-19	7.5584e-16
YNL180C	response to chemical, response to oxidative stress	-0.180729	0.0524558	0.00866191	1
YNL182C	rRNA processing, ribosomal large subunit biogenesis, DNA replication, regulation of DNA metabolic process, ribosome assembly	0.177392	0.0511086	0.010953	1
YNL185C	mitochondrial translation	0.0323132	-0.00712344	0.643877	1
YNL197C	mitotic cell cycle, regulation of translation, RNA catabolic process, regulation of cell cycle, pseudohyphal growth, invasive growth in response to glucose limitation	0.245933	0.101601	0.000428905	0.476942
YNL200C	nucleobase-containing small molecule metabolic process	-0.214249	0.0713296	0.00400952	1
YNL201C	response to chemical, regulation of organelle organization, DNA repair, regulation of cell cycle, organelle fission, meiotic cell cycle, regulation of DNA metabolic process, cellular response to DNA damage stimulus, protein dephosphorylation	0.0571031	-0.00298016	0.413744	1
YNL206C	transcription by RNA polymerase II, chromatin organization, DNA-templated transcription, elongation	0.139344	0.0255412	0.054597	1
YNL207W	rRNA processing, ribosomal small subunit biogenesis, nucleobase-containing compound transport, regulation of transport	0.225957	0.0871144	0.000925069	0.978723
YNL209W	rRNA processing, cytoplasmic translation, protein folding, ribosomal subunit export from nucleus, translational elongation, response to starvation	0.404129	0.298651	2.75365e-10	4.23787e-07
YNL216W	transcription by RNA polymerase II, chromatin organization, telomere organization, cellular response to DNA damage stimulus	-0.0841013	0.00423673	0.227586	1
YNL219C	lipid metabolic process, protein glycosylation	0.144783	0.0304079	0.0365253	1
YNL220W	nucleobase-containing small molecule metabolic process	0.0858319	0.00479084	0.218098	1
YNL222W	transcription by RNA polymerase II, DNA-templated transcription, elongation, mRNA processing, DNA-templated transcription, initiation, protein dephosphorylation, DNA-templated transcription, termination	0.0644221	-0.00127072	0.356012	1
YNL225C	cytoskeleton organization, mitotic cell cycle	-0.0614588	-0.00327788	0.416109	1
YNL232W	rRNA processing, regulation of translation, RNA catabolic process, mRNA processing, sno(s)RNA processing	0.287341	0.146485	1.85153e-05	0.0233849
YNL239W	response to chemical, transcription by RNA polymerase II, cellular amino acid metabolic process	-0.148168	0.0322762	0.032279	1
YNL241C	response to chemical, response to oxidative stress, generation of precursor metabolites and energy	-0.203762	0.0691429	0.00295193	1
YNL244C	cytoplasmic translation, translational initiation	0.392885	0.281764	1.04663e-09	1.58982e-06
YNL247W	tRNA aminoacylation for protein translation	0.196638	0.0628732	0.0051053	1
YNL252C	mitochondrial translation	-0.0260749	-0.00780978	0.709168	1
YNL259C	response to chemical, response to oxidative stress, ion transport, cellular ion homeostasis	-0.184125	0.05479	0.00744919	1
YNL264C	response to chemical, lipid metabolic process, Golgi vesicle transport, lipid transport	-0.143491	0.0295554	0.0400444	1
YNL274C	monocarboxylic acid metabolic process	-0.575491	0.614967	9.30038e-25	1.67593e-21
YNL281W	protein folding	0.502862	0.467389	5.96151e-17	1.023e-13
YNL284C	mitochondrial translation	0.0456174	-0.00522281	0.514116	1
YNL287W	Golgi vesicle transport	0.09995	0.00973314	0.151013	1
YNL288W	transcription by RNA polymerase II, DNA-templated transcription, elongation	0.168245	0.0428789	0.0192064	1
YNL292W	tRNA processing, RNA modification	0.255753	0.109098	0.000320325	0.361327
YNL298W	response to chemical, transcription by RNA polymerase II, cytoskeleton organization, mitotic cell cycle, regulation of cell cycle, organelle fission, protein phosphorylation, peptidyl-amino acid modification, regulation of transport, vacuole organization, histone modification, lipid transport, organelle inheritance	0.171046	0.0463933	0.0131766	1
YNL306W	mitochondrial translation	-0.00132009	-0.00908763	0.98494	1
YNL308C	rRNA processing, ribosomal small subunit biogenesis	0.516877	0.494319	3.34581e-18	5.82171e-15
YNL312W	DNA repair, organelle fission, meiotic cell cycle, protein modification by small protein conjugation or removal, DNA replication, telomere organization, DNA recombination	0.125472	0.0205739	0.0706709	1
YNL313C	cell wall organization or biogenesis	0.254542	0.112995	0.000171388	0.199324
YNL315C	mitochondrion organization	0.0361352	-0.00663049	0.605137	1
YNR001C	nucleobase-containing small molecule metabolic process	-0.532483	0.525177	1.01874e-19	1.79807e-16
YNR003C	transcription by RNA polymerase III	0.3409	0.196894	1.59562e-06	0.00216047
YNR013C	transmembrane transport, ion transport, regulation of transport	-0.0680679	-0.000537086	0.334063	1
YNR015W	tRNA processing, RNA modification	0.309379	0.171265	3.42415e-06	0.00453015
YNR016C	lipid metabolic process, monocarboxylic acid metabolic process	0.111629	0.0143891	0.108355	1
YNR017W	mitochondrion organization, protein targeting, transmembrane transport	0.088362	0.00562131	0.204738	1
YNR018W	mitochondrion organization, transmembrane transport, ion transport, regulation of transport	-0.114575	0.015645	0.0992424	1
YNR019W	lipid metabolic process	0.120129	0.0181011	0.0837154	1
YNR024W	rRNA processing, RNA catabolic process	0.297257	0.157408	8.84064e-06	0.0114221
YNR026C	regulation of organelle organization, Golgi vesicle transport, regulation of transport, vesicle organization	0.129054	0.0222917	0.0628857	1
YNR033W	cellular amino acid metabolic process, monocarboxylic acid metabolic process	0.0855111	0.00429814	0.232176	1
YNR034W	nucleobase-containing compound transport	-0.182592	0.0537309	0.00797667	1
YNR035C	cytoskeleton organization, endocytosis	-0.140094	0.0274498	0.0483079	1
YNR036C	mitochondrial translation	0.0504608	-0.00429296	0.470036	1
YNR037C	mitochondrial translation	0.0869718	0.00516203	0.212004	1
YNR043W	lipid metabolic process	0.146933	0.0315896	0.0337772	1
YNR046W	rRNA processing, ribosomal large subunit biogenesis, ribosomal small subunit biogenesis, tRNA processing, RNA modification, protein alkylation	0.439069	0.354165	2.72904e-12	4.38283e-09
YNR050C	cellular amino acid metabolic process	0.0532725	-0.00374337	0.445596	1
YNR052C	transcription by RNA polymerase II, regulation of translation, RNA catabolic process, DNA-templated transcription, elongation	0.121785	0.0185977	0.0837763	1
YNR053C	regulation of transport, ribosomal subunit export from nucleus	0.482542	0.429659	2.67572e-15	4.48718e-12
YNR054C	rRNA processing, ribosomal small subunit biogenesis, ribosome assembly	0.501104	0.464063	8.42416e-17	1.44222e-13
YOL002C	response to chemical, transcription by RNA polymerase II, cellular ion homeostasis	0.189382	0.0603384	0.006189	1
YOL005C	transcription by RNA polymerase II, DNA-templated transcription, termination	0.292171	0.15176	1.29684e-05	0.0165477
YOL011W	lipid metabolic process	0.150659	0.0338528	0.0296816	1
YOL021C	rRNA processing, regulation of translation, RNA catabolic process, mRNA processing, sno(s)RNA processing	0.287992	0.147191	1.76549e-05	0.0223511
YOL022C	rRNA processing, ribosomal small subunit biogenesis	0.509004	0.4791	1.73462e-17	3.00437e-14
YOL027C	mitochondrion organization, transmembrane transport, regulation of translation, mitochondrial translation, ion transport, cellular ion homeostasis	-0.0204558	-0.00917386	0.77538	1
YOL030W	carbohydrate metabolic process	-0.0987946	0.00930044	0.155838	1
YOL031C	protein targeting, transmembrane transport	0.196718	0.0638274	0.00415823	1
YOL032W	carbohydrate metabolic process	-0.23859	0.0989208	0.000454629	0.503729
YOL039W	cytoplasmic translation	0.455624	0.382074	2.31974e-13	3.80669e-10
YOL040C	cytoplasmic translation, nucleobase-containing compound transport	0.306239	0.167621	4.39936e-06	0.00579396
YOL045W	regulation of translation, cytoplasmic translation, carbohydrate metabolic process, protein phosphorylation, generation of precursor metabolites and energy	0.307962	0.169615	3.83594e-06	0.0050596
YOL052C	monocarboxylic acid metabolic process, vitamin metabolic process	0.364894	0.241797	2.20535e-08	3.22864e-05
YOL058W	cellular amino acid metabolic process	0.2443	0.103368	0.00032178	0.362646
YOL059W	carbohydrate metabolic process	0.296477	0.156535	9.38135e-06	0.0121113
YOL060C	mitochondrion organization, cellular ion homeostasis	-0.0945755	0.00776315	0.17444	1
YOL061W	cell wall organization or biogenesis	0.346114	0.216637	1.3953e-07	0.000197156
YOL064C	cellular amino acid metabolic process, response to osmotic stress	0.246457	0.105363	0.000282487	0.320905
YOL066C	tRNA processing, RNA modification, vitamin metabolic process	-0.0135412	-0.0092657	0.849816	1
YOL067C	response to chemical, transcription by RNA polymerase II	0.200468	0.0618589	0.00626715	1
YOL070C	mitotic cell cycle, cytokinesis, cell budding	0.136983	0.0262664	0.0481234	1
YOL077C	rRNA processing, ribosomal large subunit biogenesis, ribosome assembly	0.361624	0.237321	3.07425e-08	4.46688e-05
YOL080C	rRNA processing, ribosomal large subunit biogenesis, ribosome assembly	0.464579	0.397602	5.6163e-14	9.29498e-11
YOL086C	cellular amino acid metabolic process, generation of precursor metabolites and energy	0.160503	0.0394507	0.0201542	1
YOL088C	protein folding	-0.0829543	0.00387567	0.234032	1
YOL090W	chromatin organization, DNA repair, meiotic cell cycle, DNA replication, regulation of DNA metabolic process, DNA recombination	0.00911676	-0.00994262	0.90109	1
YOL092W	transmembrane transport, amino acid transport	0.359015	0.235001	4.18995e-08	6.04609e-05
YOL094C	DNA replication, chromosome segregation	-0.235675	0.0950381	0.000583915	0.637034
YOL102C	tRNA processing, RNA splicing	-0.0721329	0.00071334	0.301146	1
YOL109W	cell wall organization or biogenesis	0.442834	0.360421	1.58468e-12	2.5656e-09
YOL111C	protein targeting, conjugation, cell morphogenesis	-0.0042198	-0.00905736	0.951884	1
YOL124C	tRNA processing, RNA modification	0.310838	0.172969	3.04441e-06	0.00405211
YOL126C	protein targeting, transmembrane transport, carbohydrate metabolic process, peroxisome organization	-0.211609	0.0752843	0.00198665	1
YOL133W	proteolysis involved in cellular protein catabolic process, mitotic cell cycle	-0.0564519	-0.00308604	0.418841	1
YOL139C	regulation of translation, cytoplasmic translation, RNA catabolic process, regulation of cell cycle, translational initiation	0.231392	0.0917982	0.000682926	0.735511
YOL140W	cellular amino acid metabolic process	0.305858	0.162178	1.01479e-05	0.0130704
YOL145C	transcription by RNA polymerase II, mitochondrion organization, regulation of organelle organization, mitotic cell cycle, DNA repair, protein phosphorylation, peptidyl-amino acid modification, DNA-templated transcription, elongation, protein modification by small protein conjugation or removal, mRNA processing, transcription by RNA polymerase I, regulation of DNA metabolic process, regulation of …	0.261683	0.121769	0.000118259	0.140016
YOL149W	regulation of translation, RNA catabolic process	0.0671229	-0.000601289	0.336127	1
YOL151W	lipid metabolic process	-0.424547	0.330533	2.03384e-11	3.20329e-08
YOR007C	protein targeting, response to heat	0.116126	0.016319	0.0946954	1
YOR008C	cytoskeleton organization, cell wall organization or biogenesis, endocytosis, regulation of transport, response to osmotic stress, response to heat	-0.129211	0.022368	0.0625618	1
YOR016C	Golgi vesicle transport	-0.0736664	0.00113463	0.290936	1
YOR018W	response to chemical, endocytosis, regulation of transport, conjugation	-0.0454966	-0.00565292	0.526332	1
YOR020C	mitochondrion organization, protein targeting, transmembrane transport, protein folding	0.305357	0.166606	4.71701e-06	0.00619382
YOR021C	peptidyl-amino acid modification, protein alkylation	0.437516	0.346799	7.94107e-12	1.26342e-08
YOR027W	mitochondrion organization, protein targeting, protein folding	0.181891	0.0532493	0.00822881	1
YOR030W	protein maturation, pseudohyphal growth	-0.235882	0.09386	0.000700427	0.752959
YOR038C	transcription by RNA polymerase II, chromatin organization, DNA-templated transcription, elongation, transcription by RNA polymerase III	-0.0119071	-0.00973079	0.870624	1
YOR042W	proteolysis involved in cellular protein catabolic process	-0.185067	0.0554453	0.00714051	1
YOR043W	transcription by RNA polymerase II, mitochondrion organization, cytoskeleton organization, regulation of cell cycle, endocytosis, response to heat, protein dephosphorylation	-0.0928076	0.0061271	0.203045	1
YOR048C	transcription by RNA polymerase II, rRNA processing, ribosomal large subunit biogenesis, RNA catabolic process, protein phosphorylation, DNA-templated transcription, elongation, mRNA processing, regulation of protein modification process, RNA splicing, sno(s)RNA processing, DNA-templated transcription, termination	-0.0596866	-0.00320125	0.414501	1
YOR052C	response to chemical	-0.0752574	0.00158108	0.280588	1
[truncated: 211 more rows]

## Sheet: phosphoproteins
ORF	peptide	GO_slim_terms	LMbeta	adj.r.squared	p	q
[truncated: 846 more rows]

## Sheet: phosphoresiduals
ORF	peptide	GO_slim_terms	LMbeta	adj.r.squared	p	q
[truncated: 357 more rows]

## Sheet: Legend
Dataset EV1: Correlation between PT score and individual proteins sorted by functional modules (GO slim terms).
[truncated: 7 more rows]
