# Supplementary material for: Genetic effects on molecular network states explain complex traits
Source: Mol Syst Biol. 2023 Jul 24;19(8):e11493. doi: 10.15252/msb.202211493 (PMC10407735; doi:10.15252/msb.202211493)
Supplement: Supplementary file 5 — Source Data for Figure 1 [file MSB-19-e11493-s001.zip]

Archive with 5 entries (5 files):
- Figure_1/genotype_for_mapping.csv
- Figure_1/grofit_results_all.csv
- Figure_1/hilagQTL_mapping.csv
- Figure_1/ODdata_all.csv
- Figure_1/README.txt
