# Supplementary material for: Genetic effects on molecular network states explain complex traits
Source: Mol Syst Biol. 2023 Jul 24;19(8):e11493. doi: 10.15252/msb.202211493 (PMC10407735; doi:10.15252/msb.202211493)
Supplement: Supplementary file 5 — Source Data for Figure 1 [file MSB-19-e11493-s001.zip › Figure_1/genotype_for_mapping.csv]

	CHR	start	end	BY4716	RM11-1a	1.1.d	1.3.d	1.4.d	1.5.c	10.1.c	10.2.d	10.3.c	11.1.a	11.3.b	12.1.d	12.2.b	13.1.a	13.2.c	13.3.b	13.4.a	13.5.c	14.1.b	14.2.c	14.3.d	14.4.a	14.5.b	14.6.d	14.7.c	15.2.d	15.4.d	15.5.b	17.1.a	17.2.d	17.4.a	17.5.b	18.2.d	18.3.d	18.4.c	19.1.c	19.2.c	19.3.c	19.4.b	2.2.d	2.3.d	2.6.d	20.1.d	20.2.d	20.3.c	20.4.c
m1	chrI	31635	32883	0	1	1	0	1	0	1	0	0	0	1	1	1	0	1	0	0	1	0	0	1	0	0	0	0	1	1	1	0	0	1	1	1	1	1	0	1	1	1	1	0	1	0	0	0	1
m2	chrI	33502	33612	0	1	1	0	1	0	1	0	0	0	1	1	1	0	1	0	0	1	0	0	1	0	0	0	0	1	1	1	0	0	1	1	1	1	1	0	1	1	1	1	0	1	0	0	0	1
m3	chrI	33892	34170	0	1	1	0	1	0	1	0	0	0	1	1	1	0	1	0	0	1	0	0	1	0	0	0	0	1	1	1	0	0	1	1	1	1	1	0	1	1	1	1	0	1	0	0	0	1
m4	chrI	34308	34554	0	1	1	0	1	0	1	0	0	0	1	1	1	0	1	0	0	1	0	0	1	0	0	0	0	1	1	1	0	0	1	1	1	1	1	0	1	1	1	1	0	1	0	0	0	1
m5	chrI	35466	37069	0	1	1	0	1	0	1	0	0	0	1	1	1	0	1	0	0	1	0	0	1	0	0	0	0	1	1	1	0	0	1	1	1	1	1	0	1	1	1	1	0	1	0	0	0	1
m6	chrI	37255	37478	0	1	1	0	1	0	1	0	0	0	1	1	1	0	1	0	0	1	0	0	1	0	0	0	0	1	1	1	0	0	1	1	1	1	1	0	1	1	1	1	0	1	0	0	0	1
m7	chrI	37553	40914	0	1	1	0	1	0	1	0	0	0	1	1	1	0	1	0	0	1	0	0	1	0	0	0	0	1	1	1	0	0	0	1	1	1	1	0	1	1	1	1	0	1	0	0	0	1
m8	chrI	41278	41802	0	1	1	0	0	0	1	0	0	0	1	1	1	0	1	0	0	1	0	0	1	0	0	0	0	1	1	1	0	0	0	1	1	1	1	0	1	1	1	1	0	1	0	0	0	1
m9	chrI	41883	48286	0	1	1	0	0	0	1	0	0	0	1	1	1	0	1	0	0	1	0	0	1	0	0	0	0	1	1	1	0	0	0	1	1	1	1	0	1	1	1	1	0	1	0	0	0	1
m10	chrI	43004	46846	0	1	1	0	0	0	1	0	0	0	1	1	1	0	1	0	0	1	0	0	1	0	0	0	0	1	1	1	0	0	0	1	1	1	1	0	1	1	1	1	0	1	0	0	0	1
m11	chrI	48751	49871	0	1	1	0	0	0	1	0	0	0	1	1	1	0	1	0	0	1	0	0	1	0	0	0	0	1	1	1	0	0	0	1	1	1	1	0	1	0	1	1	0	1	0	0	0	1
m12	chrI	50024	51095	0	1	1	0	0	0	1	0	0	0	1	1	1	0	1	0	0	1	0	0	1	0	0	0	0	1	0	1	0	0	0	1	1	1	1	0	1	0	1	1	0	1	0	0	0	1
m13	chrI	51287	53266	0	1	1	0	0	0	1	0	0	0	1	1	1	0	1	0	0	1	0	0	1	0	0	0	0	1	0	1	0	0	0	1	1	1	1	0	1	0	1	1	0	1	1	0	0	1
m14	chrI	53542	56351	0	1	1	0	0	0	1	0	0	0	1	1	1	0	1	0	0	1	0	0	1	0	0	0	0	1	0	1	0	0	0	1	1	1	1	0	1	0	1	1	0	1	1	0	0	1
m15	chrI	56786	57669	0	1	1	0	0	0	1	0	0	0	1	1	1	0	1	0	0	1	0	0	1	0	0	0	0	1	0	1	0	0	0	1	1	1	1	0	1	0	1	1	0	1	1	0	0	1
m16	chrI	57320	57320	0	1	1	0	0	0	1	0	0	0	1	1	1	0	1	1	0	1	0	0	1	0	0	0	0	1	0	1	0	0	0	1	1	1	1	0	1	0	1	1	0	1	1	0	0	1
m17	chrI	58073	58073	0	1	1	0	0	0	1	0	0	0	1	1	1	0	1	0	0	1	0	0	1	0	0	0	0	1	0	0	0	0	0	1	1	1	1	0	1	0	1	1	0	1	1	0	0	1
m18	chrI	58794	59073	0	1	1	0	0	0	1	0	0	0	1	1	1	0	1	0	0	1	0	0	1	0	0	0	0	1	0	0	0	0	0	1	1	1	1	0	1	0	1	1	0	1	1	0	0	1
m19	chrI	59229	60198	0	1	1	0	0	0	1	0	0	0	1	1	1	0	1	0	0	1	0	0	1	0	0	0	0	1	0	0	0	0	0	1	1	1	1	0	1	0	1	1	0	1	1	0	0	1
m20	chrI	60246	60526	0	1	1	0	0	0	1	0	0	0	1	1	1	0	1	0	0	1	0	0	1	0	0	0	0	1	0	0	0	0	0	1	1	1	1	0	1	0	1	1	0	1	1	0	0	1
m21	chrI	60774	60912	0	1	1	0	0	0	1	0	0	0	1	1	1	0	1	0	0	1	0	0	1	0	0	0	0	1	0	0	0	0	0	1	1	1	1	0	1	0	1	1	0	1	1	0	0	1
m22	chrI	62361	62361	0	1	1	0	0	0	1	0	0	0	1	1	1	0	1	0	0	1	0	0	1	0	0	0	0	1	0	0	0	0	0	1	1	1	1	0	1	0	1	1	0	1	1	0	0	1
m23	chrI	62869	62869	0	1	1	0	0	0	1	0	0	0	1	1	1	0	1	0	0	1	0	0	1	0	0	0	0	1	0	0	0	0	0	1	1	1	1	0	1	0	1	1	0	1	1	0	0	1
m24	chrI	63520	66033	0	1	1	0	0	0	1	0	0	0	1	1	1	0	1	0	0	1	0	0	1	0	0	0	0	1	0	0	0	0	0	1	1	1	1	0	1	0	1	1	0	1	1	0	0	1
m25	chrI	66948	67476	0	1	1	0	0	0	1	0	0	0	1	1	1	0	1	0	1	1	0	0	1	0	0	0	0	1	0	0	0	0	0	1	1	1	1	0	1	0	1	1	0	1	1	0	0	1
m26	chrI	68785	68785	0	1	1	0	0	0	1	0	0	0	1	1	1	0	1	0	1	1	0	0	1	0	0	0	0	1	0	0	0	0	0	1	1	1	0	0	1	0	1	1	0	1	0	0	0	1
m27	chrI	74327	74572	0	1	1	0	0	0	1	0	1	0	1	1	1	0	1	0	1	1	1	0	1	0	0	0	0	1	0	0	0	0	0	1	1	0	0	1	1	0	1	1	0	1	0	0	0	1
m28	chrI	76030	76497	0	1	1	0	0	0	1	0	1	0	1	1	1	0	1	0	1	1	1	0	1	0	0	0	0	1	0	0	0	0	0	1	1	0	0	1	1	0	1	1	0	1	0	0	0	1
m29	chrI	77115	77115	0	1	1	0	0	0	1	0	1	0	1	1	1	0	1	0	1	0	1	0	1	0	0	0	0	1	0	0	0	0	0	1	1	0	0	1	1	0	1	1	0	1	0	0	0	1
m30	chrI	81262	81442	0	1	1	0	0	0	1	0	1	0	1	1	1	0	1	0	1	0	1	0	1	0	0	0	0	1	1	0	0	0	0	1	1	0	0	1	1	0	1	1	0	1	0	0	0	1
m31	chrI	81999	82379	0	1	1	0	0	0	1	0	1	0	1	1	1	0	1	0	1	0	1	0	1	0	0	0	0	1	1	0	0	0	0	1	1	0	0	1	1	0	1	1	0	1	0	0	0	1
m32	chrI	82431	82431	0	1	1	0	0	0	1	0	1	0	1	1	1	0	1	0	1	0	1	0	1	0	0	0	0	1	0	0	0	0	0	1	1	0	0	1	1	0	1	1	0	1	0	0	0	1
m33	chrI	83284	83613	0	1	1	0	0	0	1	0	1	0	1	1	1	0	1	0	1	0	1	0	1	0	0	0	0	1	1	0	0	0	0	1	1	0	0	1	1	0	1	1	0	1	0	0	0	1
m34	chrI	84112	84112	0	1	1	0	0	0	1	0	1	0	0	1	1	0	1	0	1	0	1	0	1	0	0	0	0	1	1	0	0	0	0	1	1	0	0	1	1	0	1	1	0	1	0	0	0	1
m35	chrI	84858	84858	0	1	1	0	0	0	1	0	1	0	0	1	1	0	1	0	1	0	1	0	1	0	0	0	0	1	1	0	0	0	0	1	1	0	0	1	1	0	1	1	0	1	0	0	0	1
m36	chrI	85480	85480	0	1	1	0	0	0	1	0	1	0	0	1	1	0	1	0	1	0	1	0	1	0	0	0	0	1	1	0	0	0	0	1	1	0	0	1	1	0	1	1	0	1	0	0	0	1
m37	chrI	88173	93789	0	1	1	0	0	0	1	0	1	0	0	1	1	0	1	0	1	0	1	0	1	0	0	0	0	1	1	0	0	0	0	1	1	0	0	1	1	0	1	1	0	0	0	0	0	1
m38	chrI	94351	112742	0	1	1	0	0	0	1	0	1	0	0	1	1	0	1	0	1	0	1	0	1	0	0	0	0	1	1	0	0	0	0	1	1	0	0	1	1	0	1	1	0	0	0	0	0	1
m39	chrI	113132	113326	0	1	1	0	0	0	1	0	1	0	0	1	0	0	1	0	1	0	1	0	1	0	0	0	0	1	1	0	0	0	0	1	1	0	0	1	1	0	1	1	0	0	0	0	0	1
m40	chrI	116327	116327	0	1	1	0	0	0	0	0	1	0	0	1	0	0	1	0	1	1	1	0	1	0	0	0	0	1	1	0	0	0	0	1	1	0	0	1	1	0	1	1	0	0	0	0	0	1
m41	chrI	119951	120378	0	1	1	0	0	0	0	0	1	0	0	1	0	0	1	0	1	1	1	0	1	0	0	0	0	1	1	0	0	0	0	1	1	0	0	NA	1	0	1	1	0	0	0	0	0	1
m42	chrI	127853	127853	0	1	1	0	0	0	0	0	1	0	0	1	0	0	1	1	1	1	1	0	1	0	0	0	0	1	1	0	0	0	1	1	1	0	0	0	1	0	1	1	1	0	0	0	0	1
m43	chrI	128302	128302	0	1	1	0	0	0	0	0	1	0	0	1	0	0	1	1	1	1	1	0	1	0	0	0	0	1	1	0	0	0	1	1	1	0	0	0	1	0	1	1	1	0	0	0	0	1
m44	chrI	128704	128704	0	1	1	0	0	0	0	0	1	0	0	1	0	0	1	1	1	1	1	0	1	0	0	0	0	1	1	0	0	0	1	1	1	0	0	0	1	0	1	1	1	0	0	0	0	1
m45	chrI	129476	129517	0	1	1	0	0	0	0	0	1	0	0	1	0	0	1	1	0	1	1	0	1	0	0	0	0	1	1	1	0	0	0	1	1	0	0	0	1	0	1	1	1	0	0	1	0	1
m46	chrI	130254	130975	0	1	1	0	0	0	0	0	1	0	0	1	0	0	1	1	1	1	1	0	1	0	0	0	0	1	1	1	0	0	0	1	1	0	0	0	1	0	1	1	1	0	1	1	1	1
m47	chrI	131539	131635	0	1	1	0	0	0	0	0	1	0	0	1	0	0	1	1	1	1	1	0	1	0	0	0	0	1	1	1	0	0	0	1	1	0	0	0	1	0	1	1	1	0	1	1	1	1
m48	chrI	131980	131980	0	1	1	0	0	0	0	0	1	0	0	1	0	0	1	1	1	1	1	0	1	0	0	0	0	1	1	1	0	0	0	1	1	0	0	0	1	0	1	1	1	0	1	1	1	1
m49	chrI	132423	132618	0	1	1	0	0	0	0	0	1	0	0	1	0	0	1	1	1	1	1	1	1	0	0	0	0	1	1	1	0	0	0	1	1	0	0	0	1	0	1	1	1	0	1	1	1	1
m50	chrI	132723	133749	0	1	1	0	0	0	0	0	1	0	0	1	0	0	1	1	1	1	1	1	1	0	0	0	0	1	1	1	1	0	0	1	1	0	0	0	1	0	1	1	1	0	1	1	1	1
m51	chrI	133857	133857	0	1	1	0	0	0	0	0	1	0	0	1	0	0	1	1	1	1	1	1	1	0	0	0	0	1	1	1	1	0	1	1	1	0	0	0	1	0	1	1	1	0	1	1	1	1
m52	chrI	134219	134219	0	1	1	0	0	0	0	0	1	0	0	1	0	0	1	1	1	1	1	1	1	0	0	0	0	1	1	1	1	0	1	1	1	0	0	0	1	0	1	1	1	0	1	1	1	1
m53	chrI	134475	139692	0	1	1	0	0	0	0	0	1	0	0	1	0	0	1	1	1	1	1	1	1	0	0	0	0	1	1	1	1	0	1	1	1	0	0	0	1	0	1	1	1	0	1	1	1	1
m54	chrI	135181	137336	0	1	1	0	0	0	0	0	1	0	0	1	0	0	1	1	1	1	1	1	1	0	0	0	0	1	1	1	1	0	1	1	1	0	0	0	1	0	1	1	1	0	1	1	1	1
m55	chrI	141180	141342	0	1	1	0	0	0	0	0	1	0	1	1	0	0	1	1	1	1	1	1	1	0	0	0	0	1	1	1	1	0	1	1	1	0	0	0	1	0	1	1	1	0	1	1	1	1
m56	chrI	143085	159467	0	1	1	0	0	0	0	0	1	0	1	1	0	0	1	1	1	1	1	1	1	1	0	0	0	1	1	1	1	0	1	1	1	0	0	0	1	0	1	1	1	0	1	1	1	1
m57	chrI	153742	154332	0	1	1	0	0	0	0	0	1	0	1	1	0	0	1	1	1	1	1	1	1	1	0	0	0	1	1	1	1	0	1	1	1	0	0	0	1	0	1	1	1	0	1	1	1	1
m58	chrI	167326	167326	0	1	1	0	0	0	0	0	1	0	1	1	0	0	1	1	1	1	1	1	1	1	0	0	0	1	1	1	1	0	1	1	1	0	0	0	1	0	1	1	1	0	1	1	1	0
m59	chrI	168686	170022	0	1	1	0	0	0	0	0	1	1	1	1	0	0	1	1	1	1	1	1	1	1	0	0	0	1	1	1	1	0	1	1	1	0	0	0	1	0	1	1	1	0	1	1	1	0
m60	chrI	170564	173339	0	1	1	0	0	0	0	0	1	1	1	1	0	0	1	1	1	1	1	1	1	1	0	0	0	1	1	1	1	0	1	1	1	0	0	0	1	0	1	1	1	0	1	1	1	0
m61	chrI	173845	173845	0	1	1	0	0	0	0	0	1	1	1	1	0	0	1	1	1	1	1	1	1	1	0	0	0	1	1	1	1	0	1	1	1	0	0	1	1	0	1	1	1	0	1	1	1	0
m62	chrI	174118	174746	0	1	1	0	0	0	0	0	1	1	1	1	0	0	1	1	1	1	1	1	1	1	0	0	0	1	1	1	1	0	1	1	1	0	0	1	1	0	1	1	1	0	1	1	1	0
m63	chrI	174919	176948	0	1	1	0	0	0	0	0	1	1	1	1	0	0	1	1	1	1	1	1	1	1	0	0	0	1	1	1	1	0	1	1	1	0	0	1	1	0	1	1	1	0	1	1	1	0
m64	chrI	177285	178191	0	1	1	0	0	0	0	0	1	1	1	1	0	0	1	1	1	1	1	1	1	1	0	0	0	1	1	1	1	0	1	1	1	0	0	1	1	0	1	1	1	0	1	1	1	0
m65	chrI	178602	179397	0	1	1	0	0	0	0	1	1	1	1	1	0	0	1	1	1	1	1	1	1	1	0	0	0	1	1	1	1	0	1	1	1	0	0	1	1	0	1	1	1	0	1	1	1	0
m66	chrI	179578	179796	0	1	1	0	0	0	0	1	1	1	1	1	0	0	1	1	1	1	1	1	1	1	0	0	0	1	1	1	1	0	1	1	1	0	0	1	1	0	1	1	1	0	1	1	1	0
m67	chrI	183802	188823	0	1	1	0	0	0	0	1	1	1	1	1	1	0	1	1	1	1	1	1	1	1	0	0	0	1	0	1	1	0	1	1	1	0	0	1	0	0	1	1	1	0	1	1	1	0
m68	chrI	192073	192196	0	1	0	0	0	1	0	1	1	1	1	1	1	0	1	1	1	1	1	1	1	1	0	0	0	1	0	1	1	0	1	1	1	0	0	1	0	0	1	1	1	0	1	1	1	0
m69	chrI	192693	192795	0	1	0	0	0	1	0	1	1	1	1	1	1	0	1	1	1	1	1	1	1	1	0	0	0	1	0	1	1	0	1	1	1	0	0	1	0	0	1	1	1	0	1	1	1	0
m70	chrI	192954	192954	0	1	0	0	0	1	0	1	1	1	1	1	1	0	1	1	1	1	1	1	1	1	0	0	0	1	0	1	1	0	1	1	1	0	0	1	0	0	1	1	1	0	1	1	1	0
m71	chrI	193260	193260	0	1	0	0	0	1	0	1	1	1	1	1	1	0	1	1	1	1	1	1	1	1	0	0	0	1	0	1	1	0	1	1	1	0	0	1	0	0	1	1	1	0	1	1	1	0
m72	chrI	193452	193500	0	1	0	0	1	1	0	1	1	1	1	1	1	0	1	1	1	1	1	1	1	1	0	0	0	1	0	1	1	0	1	1	1	0	0	1	0	0	1	1	1	0	1	1	1	0
m73	chrI	194101	194499	0	1	0	0	1	1	0	1	1	1	1	0	1	0	1	1	1	1	1	1	1	1	0	0	0	1	0	1	1	0	1	1	1	0	0	1	0	0	1	1	1	0	1	1	1	0
m74	chrI	194290	194475	0	1	0	0	1	1	0	1	1	1	1	0	1	0	1	1	1	1	1	1	1	1	0	0	0	1	0	1	1	0	1	1	1	0	0	1	0	0	1	1	1	0	1	1	0	0
m75	chrI	194626	196284	0	1	0	0	1	1	0	1	1	1	1	0	1	0	1	1	1	1	1	1	1	1	1	0	0	1	0	1	1	0	1	1	1	0	0	1	0	0	1	1	1	0	1	1	1	0
m76	chrII	9932	19967	0	1	1	1	1	0	0	0	0	1	0	1	1	0	1	1	1	1	0	1	1	0	1	0	1	0	1	1	0	0	0	1	0	0	0	0	1	0	1	1	1	0	1	1	1	1
m77	chrII	22385	26500	0	1	1	1	1	0	0	0	0	1	0	1	1	0	1	1	1	1	0	1	1	0	1	0	1	0	1	1	0	0	0	1	0	0	0	0	1	0	1	1	1	0	1	1	1	1
m78	chrII	36830	38273	0	1	1	1	1	0	0	0	0	1	0	1	1	0	1	1	1	1	0	1	1	0	1	0	1	0	1	0	0	0	0	1	0	0	0	0	1	0	1	1	1	0	1	1	1	1
m79	chrII	38757	40260	0	1	1	1	1	0	0	0	0	1	0	1	1	1	1	1	1	1	0	1	1	0	1	0	1	0	1	0	0	0	0	1	0	0	0	0	1	0	1	1	1	0	1	1	1	1
m80	chrII	47104	47104	0	1	1	1	0	0	0	0	0	1	0	1	1	1	1	0	1	1	0	1	1	0	1	0	1	0	1	0	0	0	0	1	1	0	0	0	1	1	0	1	1	0	1	1	1	1
m81	chrII	49603	51771	0	1	1	1	0	0	0	0	0	1	0	1	1	1	1	0	1	1	0	1	1	0	1	0	1	0	1	0	0	0	0	1	1	0	0	0	1	1	0	1	1	0	1	1	1	1
m82	chrII	63857	63857	0	1	1	1	0	0	0	0	0	1	0	0	1	1	1	0	1	1	0	1	1	0	1	0	1	0	1	0	0	0	0	1	0	0	0	0	1	1	0	1	1	0	1	1	1	1
m83	chrII	67976	67976	0	1	1	1	0	0	0	0	0	1	0	0	1	1	1	0	1	1	0	1	1	0	1	0	1	0	1	0	0	0	1	1	0	0	0	0	1	1	0	1	1	0	1	1	1	1
m84	chrII	68834	68834	0	1	1	1	0	0	0	0	0	1	0	0	1	1	1	0	1	1	0	1	1	0	1	0	1	0	1	0	0	0	1	1	0	0	0	0	1	1	0	1	1	0	1	1	1	1
m85	chrII	69772	69772	0	1	1	1	0	0	0	0	0	1	0	0	1	1	1	0	1	1	0	1	1	0	1	0	1	0	1	0	0	0	1	1	0	0	0	0	1	1	0	1	1	0	1	1	1	1
m86	chrII	72395	72663	0	1	1	1	0	0	0	0	0	1	0	1	1	1	1	0	1	1	0	1	1	0	1	0	1	0	1	0	0	0	1	1	0	0	0	0	1	1	0	0	0	0	1	1	1	1
m87	chrII	73337	73470	0	1	1	1	0	0	0	0	0	1	0	1	1	1	1	0	1	1	0	1	1	0	1	0	1	0	1	0	0	1	1	1	0	0	0	0	1	1	0	0	0	0	1	1	1	1
m88	chrII	73646	74189	0	1	1	1	0	0	0	0	0	1	0	1	1	1	1	0	1	1	0	1	1	0	1	0	1	0	1	0	0	1	1	1	0	0	0	1	1	1	0	0	0	0	1	1	1	1
m89	chrII	73943	73943	0	1	1	1	0	0	0	0	0	1	0	1	1	1	1	0	1	0	0	1	1	0	1	0	1	0	1	0	0	1	1	1	0	0	0	1	1	1	0	0	0	0	1	1	1	1
m90	chrII	75564	75564	0	1	1	1	0	0	0	0	0	1	1	1	1	1	1	0	1	0	0	1	1	0	1	0	1	0	1	0	0	1	1	1	0	0	0	0	1	1	0	0	0	0	1	1	1	1
m91	chrII	76212	76947	0	1	1	1	0	0	0	0	0	1	1	1	1	1	1	0	1	1	0	1	1	0	1	0	1	0	1	0	0	1	1	1	0	0	0	0	1	1	0	0	0	0	1	1	1	1
m92	chrII	77223	77259	0	1	1	1	0	0	0	0	0	1	1	1	1	1	1	0	1	1	0	1	1	0	1	0	1	0	1	0	0	1	1	1	0	0	0	0	1	1	0	0	0	0	1	1	1	1
m93	chrII	81501	81501	0	1	1	1	0	0	0	0	0	1	1	1	1	1	1	0	1	1	0	1	1	0	1	0	1	0	1	0	0	1	1	1	0	0	0	0	1	1	0	0	0	0	1	1	1	1
m94	chrII	83698	83698	0	1	1	1	0	0	0	0	0	1	1	1	1	1	1	0	1	1	0	1	1	0	1	0	1	0	1	0	0	1	1	1	0	0	0	1	1	1	0	0	0	0	1	1	1	1
m95	chrII	87391	87849	0	1	1	1	0	0	0	0	0	1	1	1	1	1	1	0	1	1	0	1	1	0	1	0	1	0	1	0	0	1	1	1	0	0	0	1	1	1	0	0	0	0	1	1	1	1
m96	chrII	93811	93952	0	1	1	1	0	0	0	0	0	1	1	1	1	1	1	0	1	1	0	1	1	1	1	0	1	0	1	0	0	1	1	1	0	0	0	1	1	1	0	0	0	0	1	1	1	1
m97	chrII	102053	107123	0	1	0	1	0	0	0	0	0	1	1	1	1	1	1	0	1	1	0	1	1	1	1	0	1	0	1	0	0	1	1	1	0	0	0	1	1	1	0	0	0	0	1	0	1	1
m98	chrII	108452	109165	0	1	0	1	0	0	0	0	0	1	1	1	1	1	1	0	1	1	0	1	1	1	1	0	1	0	1	0	0	0	1	1	0	0	0	1	1	1	0	0	0	0	1	0	1	1
m99	chrII	112335	118457	0	1	0	1	0	0	0	0	0	1	1	1	1	1	1	0	1	1	0	1	1	1	1	0	1	0	1	0	0	0	1	1	0	0	0	1	1	1	0	0	0	0	1	0	1	1
m100	chrII	118818	121908	0	1	0	1	0	0	0	0	0	1	1	1	1	1	1	0	1	1	0	1	1	1	1	0	1	0	1	0	0	0	1	1	0	0	0	1	1	1	0	0	0	0	1	0	1	1
m101	chrII	122437	126836	0	1	0	1	0	0	0	0	0	1	1	1	1	1	1	0	1	1	0	1	1	1	1	0	1	0	1	0	0	0	1	1	0	0	1	1	1	1	0	0	0	0	1	0	1	1
m102	chrII	125552	126130	0	1	0	1	0	0	0	0	0	1	1	1	1	1	1	0	1	1	0	1	1	1	1	0	1	0	1	0	0	0	1	1	0	0	1	1	1	1	0	0	0	0	1	0	1	1
m103	chrII	127964	128257	0	1	0	1	0	0	0	0	0	1	1	1	1	1	1	0	1	1	0	1	1	1	0	0	1	0	1	0	0	0	1	1	0	0	1	1	1	1	0	0	0	0	1	0	1	1
m104	chrII	128423	131020	0	1	0	1	0	0	0	0	0	1	1	1	1	1	1	0	1	1	0	1	1	1	0	0	1	0	1	0	0	0	0	1	0	0	1	1	1	1	0	0	0	0	1	0	1	1
m105	chrII	131051	131783	0	1	0	1	0	0	0	0	0	1	1	1	1	1	1	0	1	1	0	1	1	1	0	0	1	0	1	0	0	0	0	1	0	0	0	1	1	1	0	0	0	0	1	0	1	1
m106	chrII	132482	132654	0	1	0	1	0	0	0	0	0	1	1	1	1	1	1	0	1	1	0	1	1	1	0	0	1	0	1	0	0	0	0	1	0	0	0	1	0	1	0	0	0	0	1	0	1	1
m107	chrII	132945	133355	0	1	0	1	0	0	0	0	0	1	1	1	1	1	1	0	1	1	0	1	1	1	0	0	1	0	1	0	0	0	0	1	0	0	1	1	0	1	0	0	0	0	1	0	1	1
m108	chrII	133435	133779	0	1	0	1	0	0	0	0	0	1	0	1	1	1	1	0	1	1	0	1	1	1	0	0	1	0	1	0	0	0	0	1	0	0	1	1	0	1	0	0	0	0	1	0	1	1
m109	chrII	133938	144991	0	1	0	1	0	0	0	0	0	1	0	1	1	1	1	0	1	1	0	1	1	1	0	0	1	0	1	0	0	0	0	1	0	0	1	1	0	1	0	0	0	0	1	0	1	1
m110	chrII	137272	138695	0	1	0	1	0	0	0	0	0	1	0	1	1	1	1	0	1	1	0	1	1	1	0	0	1	1	1	0	0	0	0	1	0	0	1	1	0	1	0	0	0	0	1	0	1	1
m111	chrII	141175	141579	0	1	0	1	0	0	0	0	0	1	0	1	1	1	1	0	1	1	0	1	1	1	0	0	1	0	1	0	0	0	0	1	0	0	1	1	0	1	0	0	0	0	1	0	1	1
m112	chrII	145108	149872	0	1	0	1	0	0	0	0	0	1	0	1	1	1	1	0	1	1	0	1	1	1	0	0	1	0	1	0	0	0	0	1	0	0	1	1	0	1	0	0	0	0	1	0	1	1
m113	chrII	150200	156261	0	1	0	1	0	0	0	0	0	1	0	1	1	1	1	0	1	1	0	1	1	1	0	0	1	0	1	0	0	0	0	1	0	0	1	1	0	1	0	0	0	0	0	0	1	1
m114	chrII	158114	158591	0	1	0	1	1	0	1	0	0	1	0	1	1	1	1	0	1	1	0	1	1	1	0	0	1	0	1	0	0	0	0	1	0	0	1	1	0	1	0	0	0	0	0	0	1	1
m115	chrII	158800	160143	0	1	0	1	1	0	1	0	0	1	0	1	1	1	1	0	1	1	0	1	1	1	0	0	1	0	1	0	0	0	0	1	0	0	1	1	0	1	0	0	0	0	0	0	1	1
m116	chrII	160403	160403	0	1	0	1	1	0	1	0	0	1	0	1	1	1	1	0	1	1	0	1	1	1	0	0	1	0	1	0	0	0	0	1	0	0	1	1	0	1	0	0	0	0	0	0	1	1
m117	chrII	160810	160810	0	1	0	1	1	0	1	0	0	1	0	1	1	1	1	0	1	1	0	1	1	1	0	0	1	0	1	0	0	0	0	1	0	0	1	1	0	1	0	0	0	0	0	0	1	1
m118	chrII	161065	161757	0	1	0	1	1	0	1	0	0	1	0	1	1	1	1	0	1	1	0	1	1	1	0	0	1	0	1	0	0	0	0	1	0	0	1	1	0	1	0	0	0	0	0	0	1	1
m119	chrII	161840	163080	0	1	0	0	1	0	1	0	0	1	0	1	1	1	1	0	1	1	0	1	1	1	0	0	1	0	1	0	0	0	0	1	0	0	1	1	0	1	0	0	0	0	0	0	1	1
m120	chrII	163180	166909	0	1	0	0	1	0	1	0	0	1	0	1	1	1	1	0	1	1	0	1	1	1	0	0	1	0	1	1	0	0	0	1	0	0	1	1	0	1	0	0	0	0	0	0	1	1
m121	chrII	167174	169820	0	1	0	0	1	0	1	0	0	1	0	1	1	1	1	0	1	1	0	1	1	1	0	0	1	0	1	1	0	0	0	1	0	0	1	1	0	1	0	0	0	0	0	0	1	1
m122	chrII	170790	172346	0	1	0	0	1	0	1	0	0	1	0	1	0	1	1	0	1	1	0	1	1	1	0	0	1	0	1	1	0	0	0	1	0	0	1	1	0	1	0	0	0	0	0	0	1	1
m123	chrII	173028	176261	0	1	0	0	1	0	1	0	0	1	0	1	0	1	1	0	1	1	0	1	1	1	0	0	1	0	1	1	0	0	0	1	0	0	1	1	0	1	0	0	0	0	0	0	1	1
m124	chrII	178351	178351	0	1	0	0	1	0	1	0	0	1	0	1	0	1	1	0	1	1	0	1	1	1	0	0	1	0	1	1	0	0	0	1	0	0	1	1	0	1	0	0	0	0	0	0	1	1
m125	chrII	179248	182901	0	1	0	0	1	0	1	0	0	1	0	1	0	1	1	0	1	1	0	1	1	1	0	0	1	0	1	1	0	0	0	1	0	0	1	1	0	1	0	0	0	0	0	0	1	1
m126	chrII	183084	191528	0	1	0	0	1	0	1	0	0	1	0	1	0	1	1	0	1	1	0	1	1	1	1	0	1	0	1	1	0	0	0	1	0	0	1	1	0	1	0	0	0	0	0	0	1	1
m127	chrII	192591	192591	0	1	0	0	1	0	1	0	0	1	0	1	0	1	1	0	1	1	0	1	1	1	1	0	1	0	1	1	0	0	0	1	0	0	1	1	0	1	0	0	0	0	0	0	1	1
m128	chrII	193380	194057	0	1	0	0	1	0	1	0	0	1	0	1	0	1	1	0	1	1	0	1	1	1	1	0	1	0	1	1	0	0	0	1	0	0	1	1	0	1	0	0	1	0	0	0	1	1
m129	chrII	194226	194226	0	1	0	0	1	0	1	0	0	1	0	1	0	1	1	0	1	1	0	1	0	1	1	0	1	0	1	1	0	0	0	1	0	0	1	1	0	1	0	0	1	0	0	0	1	1
m130	chrII	195009	195719	0	1	0	0	1	0	1	0	0	1	0	1	0	1	1	0	1	1	0	1	0	1	1	0	1	0	1	1	0	0	0	1	0	0	1	1	0	1	0	0	1	0	0	0	1	1
m131	chrII	199139	199762	0	1	0	0	1	0	1	0	0	1	0	1	0	1	1	0	1	1	0	1	0	1	1	0	1	0	0	1	0	0	0	1	0	0	1	1	0	1	0	0	1	0	0	0	1	0
m132	chrII	199961	200008	0	1	0	0	1	0	1	0	0	1	0	1	0	1	1	0	1	1	0	1	0	1	1	0	1	0	0	1	0	0	0	1	0	0	1	1	0	1	0	0	0	0	0	0	1	0
m133	chrII	200483	200530	0	1	0	0	1	0	1	0	0	1	1	1	0	1	1	0	1	1	0	1	0	1	1	0	1	0	0	1	0	0	0	1	0	0	1	1	0	1	0	0	0	0	0	0	1	0
m134	chrII	200968	201476	0	1	0	0	1	0	1	0	0	1	1	1	0	1	1	0	1	1	0	1	0	1	1	0	1	0	0	1	0	0	0	1	0	0	1	1	0	1	0	0	0	0	0	0	1	0
m135	chrII	201611	201647	0	1	0	0	1	0	1	0	0	1	1	1	0	1	1	0	1	1	0	1	0	1	1	0	1	0	0	1	0	0	0	1	0	0	1	1	0	1	0	0	0	0	0	0	1	0
m136	chrII	202108	202108	0	1	0	0	1	0	1	0	0	1	1	1	0	1	1	0	1	1	0	1	0	1	1	0	1	0	0	1	0	0	0	1	0	0	1	1	0	1	0	0	0	0	0	0	1	0
m137	chrII	202227	204215	0	1	0	0	1	0	1	0	0	1	1	1	0	1	1	0	1	1	0	1	0	1	1	0	1	0	0	1	0	0	0	1	0	0	1	1	0	1	0	0	1	0	0	0	1	0
m138	chrII	204404	204536	0	1	0	0	1	0	1	0	0	1	1	1	0	1	1	0	1	1	0	1	0	1	1	0	1	0	0	1	0	0	0	1	0	0	1	1	0	1	0	0	1	0	0	0	1	0
m139	chrII	204923	207923	0	1	0	0	1	0	1	0	0	1	1	1	0	1	1	0	1	1	0	1	0	1	1	0	1	0	0	1	0	0	0	1	0	0	1	1	0	1	0	0	1	0	0	0	1	0
m140	chrII	208189	210387	0	1	0	0	1	0	1	0	0	1	1	1	0	1	1	0	1	1	0	1	0	1	1	0	1	0	0	1	0	0	0	1	0	0	1	1	0	1	0	0	1	0	0	0	1	0
m141	chrII	209245	214439	0	1	0	0	1	0	1	0	0	1	1	1	0	1	1	0	1	1	0	1	0	1	1	0	1	0	0	1	0	0	0	1	0	0	1	1	0	1	0	0	1	0	0	0	1	0
m142	chrII	214711	214891	0	1	0	0	1	0	1	0	0	1	1	1	0	1	1	0	0	1	0	1	0	1	1	0	1	0	0	1	0	0	0	1	0	0	1	1	0	1	0	0	1	0	0	0	1	0
m143	chrII	215016	215962	0	1	0	0	1	0	1	0	0	1	1	1	0	1	1	0	0	1	0	1	0	1	1	0	1	0	0	1	0	0	0	1	0	0	1	1	0	1	0	0	1	0	0	0	1	0
m144	chrII	216520	217109	0	1	0	0	1	0	1	0	0	1	1	1	0	1	1	0	0	0	0	1	0	1	1	0	1	0	0	1	0	0	0	1	0	0	1	1	0	1	0	0	1	0	0	0	1	0
m145	chrII	217636	217676	0	1	0	0	1	0	1	0	0	1	1	1	0	1	1	0	0	0	0	1	0	1	1	0	1	0	0	1	0	0	0	1	0	0	1	1	0	1	0	0	1	0	0	0	1	0
m146	chrII	218039	218039	0	1	0	0	1	0	1	0	0	1	1	1	0	1	1	0	1	0	0	1	0	1	1	0	1	0	0	1	0	0	0	1	0	0	1	1	0	1	0	0	1	0	0	0	1	0
m147	chrII	218507	218876	0	1	0	0	1	0	1	1	0	1	1	1	0	1	1	0	1	0	0	1	0	1	1	0	1	0	0	1	0	0	0	1	0	0	1	1	0	1	0	0	1	0	0	0	1	0
m148	chrII	219410	219506	0	1	0	0	1	0	1	0	0	1	1	1	0	1	1	0	1	0	0	1	0	1	1	0	1	0	0	1	0	0	0	1	0	0	1	1	0	1	0	0	1	0	0	0	1	0
m149	chrII	220055	220451	0	1	0	0	1	0	0	0	0	1	1	1	0	0	1	0	1	0	0	1	0	1	1	0	1	0	0	1	0	0	0	1	0	0	1	1	0	1	0	0	1	0	0	0	1	0
m150	chrII	227881	243768	0	1	0	0	1	0	0	0	0	1	1	1	0	1	1	0	1	0	0	1	0	1	1	0	1	0	0	1	0	0	0	1	0	0	1	1	0	1	0	0	1	0	0	0	1	0
m151	chrII	243846	245073	0	1	0	1	1	0	0	0	0	1	1	1	0	1	1	0	1	0	0	1	0	1	1	0	1	0	0	1	0	0	0	1	0	0	1	1	0	1	0	0	1	0	0	0	1	0
m152	chrII	245305	247993	0	1	0	1	1	0	0	0	0	1	1	1	0	1	1	0	1	0	0	1	0	1	1	0	1	0	0	1	0	0	0	1	0	0	1	1	0	1	0	0	1	0	0	0	1	0
m153	chrII	248152	248555	0	1	0	1	1	0	0	0	0	1	1	1	0	1	1	1	1	0	0	1	0	1	1	0	1	0	0	1	0	0	0	1	0	0	1	1	0	1	0	0	1	0	0	0	1	0
m154	chrII	248659	249073	0	1	0	1	1	0	0	0	0	1	1	1	0	1	1	1	1	0	0	1	0	1	1	0	1	0	0	1	0	0	0	1	0	0	1	1	0	1	0	0	1	0	0	0	1	0
m155	chrII	249400	255743	0	1	0	1	1	0	0	0	0	1	1	1	0	1	1	1	1	0	0	1	0	1	1	0	1	0	0	1	0	0	0	1	0	0	1	1	0	1	0	0	1	0	0	0	1	0
m156	chrII	252161	255127	0	1	0	1	1	0	0	0	0	1	1	1	0	1	1	1	1	0	0	1	0	1	1	0	1	0	0	1	0	0	0	1	1	0	1	1	0	1	0	0	1	0	0	0	1	0
m157	chrII	256925	256941	0	1	0	1	1	0	0	0	0	1	1	1	0	1	1	1	1	0	0	1	0	1	1	0	1	0	0	1	0	0	0	1	0	0	1	1	0	1	0	0	1	0	0	0	1	0
m158	chrII	257430	267594	0	1	0	1	1	0	0	0	0	1	1	1	0	1	1	1	1	0	0	1	0	1	1	0	1	0	0	1	0	0	0	1	0	0	1	1	0	1	0	0	1	0	0	0	1	0
m159	chrII	278218	286762	0	1	0	1	0	1	0	0	0	1	1	1	0	1	1	1	1	0	0	1	0	1	1	0	1	0	0	1	0	0	0	1	0	0	1	1	0	1	0	0	1	0	0	0	1	0
m160	chrII	287483	287483	0	1	0	1	0	1	0	0	0	1	1	1	0	1	1	1	1	0	0	1	0	1	1	0	1	0	0	1	0	0	0	1	0	0	1	1	0	1	0	0	1	0	0	0	1	0
m161	chrII	290619	290619	0	1	0	1	0	1	0	0	0	1	1	1	0	1	1	1	1	0	0	1	0	1	1	0	1	0	0	1	0	0	0	1	0	0	1	1	0	1	1	0	1	0	0	0	1	0
m162	chrII	291464	292835	0	1	0	1	0	1	0	0	0	1	1	1	0	1	1	1	1	0	0	1	0	1	1	0	1	0	0	1	0	0	0	1	0	0	1	1	0	1	1	0	1	0	0	0	0	0
m163	chrII	295710	295912	0	1	0	1	0	1	0	0	0	1	1	1	0	1	1	1	1	0	0	1	0	1	1	0	1	0	0	1	0	0	0	1	0	0	1	1	0	1	1	0	1	0	0	0	0	0
m164	chrII	297226	299524	0	1	0	1	0	1	0	0	0	1	1	1	0	1	1	1	1	0	0	1	0	1	1	0	1	0	0	1	0	0	0	1	1	0	1	1	0	1	1	0	1	0	0	0	0	0
m165	chrII	299680	299803	0	1	0	1	0	1	0	0	0	1	1	1	0	1	1	1	1	0	0	1	0	1	1	0	1	0	0	1	0	0	0	1	1	0	1	1	0	1	1	0	1	0	0	0	0	0
m166	chrII	301455	302839	0	1	0	1	0	1	0	0	0	1	1	1	0	1	1	1	1	0	0	1	0	1	1	0	1	0	0	1	0	0	0	1	0	0	1	1	0	1	1	0	1	0	0	0	0	0
m167	chrII	303528	304691	0	1	0	1	0	1	0	0	0	1	1	1	0	1	1	1	1	0	0	1	0	1	1	0	1	0	0	1	0	0	0	1	0	0	1	1	0	1	1	0	1	0	1	1	1	1
m168	chrII	308097	312659	0	1	0	1	0	1	0	0	0	1	1	1	0	1	0	1	1	0	0	1	0	1	0	0	1	0	0	0	0	0	0	0	0	0	0	1	0	1	1	0	1	0	1	1	1	1
m169	chrII	314198	324525	0	1	0	1	0	1	0	0	0	1	1	1	0	1	0	1	1	0	0	1	0	1	0	1	1	0	0	0	0	0	0	0	0	0	0	1	0	1	1	0	1	0	1	1	1	1
m170	chrII	318379	318379	0	1	0	1	0	1	0	0	0	1	1	1	0	1	0	1	1	0	0	1	0	1	0	1	1	0	0	0	0	0	0	0	0	0	0	1	0	1	1	0	1	0	1	1	1	1
m171	chrII	319900	321553	0	1	0	1	0	1	0	0	0	1	1	1	0	1	0	1	1	0	0	1	0	1	0	1	1	0	0	0	0	0	0	0	0	0	0	1	0	1	1	0	1	0	1	1	1	1
m172	chrII	321857	322182	0	1	0	1	0	1	0	0	0	1	1	1	0	1	0	1	1	0	0	1	0	1	0	1	1	0	0	0	0	0	0	0	0	0	0	1	0	1	1	0	1	0	1	1	1	1
m173	chrII	324887	325007	0	1	0	1	0	1	0	0	0	1	1	1	0	1	0	1	1	0	0	1	0	1	0	1	1	0	0	0	0	0	0	0	0	0	0	1	0	1	1	0	1	0	1	1	1	1
m174	chrII	325175	325701	0	1	0	1	0	1	0	0	0	1	1	0	0	1	0	1	1	0	0	1	0	1	0	1	1	0	0	0	0	0	0	0	0	0	0	1	0	1	1	0	1	0	1	1	1	1
m175	chrII	328179	328908	0	1	0	1	0	1	0	0	1	1	1	0	0	1	0	1	1	0	0	1	0	1	0	1	1	0	0	0	0	0	0	0	0	0	0	1	0	1	1	0	1	0	1	1	1	1
m176	chrII	330495	330647	0	1	0	1	0	1	0	0	1	1	1	0	0	1	0	1	1	0	0	1	0	1	0	1	1	0	0	0	0	0	0	0	0	0	0	1	0	1	1	0	1	0	1	1	1	1
m177	chrII	331253	331973	0	1	0	1	0	1	0	0	1	1	1	0	0	1	0	1	1	0	0	1	0	1	0	1	1	0	0	0	0	1	0	0	0	0	0	1	0	1	1	0	1	0	1	1	1	1
m178	chrII	332940	333382	0	1	0	1	0	1	0	0	1	1	1	0	0	1	0	1	1	0	1	1	0	1	0	1	1	0	0	0	0	1	0	0	0	0	0	1	0	1	1	0	1	0	1	1	1	1
m179	chrII	334452	334452	0	1	0	1	0	1	0	0	1	1	0	0	0	1	0	1	1	0	1	1	0	1	0	1	1	0	0	0	0	1	0	0	0	0	0	1	0	1	1	0	1	0	1	1	1	1
m180	chrII	335046	336747	0	1	0	1	0	1	0	0	1	1	0	0	0	1	0	1	1	0	1	1	0	1	0	1	1	0	0	0	0	1	0	0	0	0	0	1	0	1	1	0	1	0	1	1	1	1
m181	chrII	338656	338664	0	1	0	1	0	1	0	0	1	1	0	0	0	1	0	1	1	0	1	1	0	1	0	1	1	0	0	0	0	1	0	0	0	0	0	1	0	1	1	0	0	0	1	1	1	1
m182	chrII	339083	339200	0	1	0	1	0	1	0	0	1	1	0	0	0	1	0	1	1	0	1	1	0	1	0	1	1	0	0	0	0	1	0	0	0	0	0	1	0	1	1	0	0	0	1	1	1	1
m183	chrII	339326	340644	0	1	0	1	0	1	0	0	1	1	0	0	0	1	0	1	1	0	1	1	0	1	0	1	1	0	0	0	0	1	0	0	0	0	0	1	0	1	1	0	0	0	1	1	1	1
m184	chrII	343086	347935	0	1	0	1	0	0	0	0	1	1	0	0	0	1	0	1	1	0	1	1	0	1	0	1	1	0	0	0	0	1	0	0	0	0	0	1	0	1	1	0	0	0	1	0	1	1
m185	chrII	348625	349415	0	1	0	1	0	0	0	0	1	1	0	0	0	1	0	1	1	0	1	1	0	1	0	1	1	0	0	0	0	1	0	0	0	0	0	1	0	1	1	0	0	0	1	0	1	1
m186	chrII	351335	351335	0	1	0	0	0	0	0	0	1	1	0	0	0	1	0	1	1	0	1	1	1	1	0	1	1	0	0	0	0	1	0	0	0	0	0	1	0	1	1	0	0	0	1	0	1	1
m187	chrII	352302	355349	0	1	0	0	0	0	0	0	1	1	0	0	0	1	0	1	1	0	1	1	1	1	0	1	1	0	0	0	0	1	0	0	0	0	0	1	0	1	1	0	0	0	1	0	1	1
m188	chrII	355626	355836	0	1	0	0	0	0	0	0	1	1	0	0	0	1	0	1	1	0	1	1	1	1	0	1	1	0	0	0	0	1	0	0	0	0	0	1	0	1	1	0	0	0	0	0	1	1
m189	chrII	357199	361669	0	1	0	0	0	0	0	0	1	1	0	0	0	1	0	1	1	0	1	1	1	1	0	1	1	0	0	0	0	1	0	0	0	0	0	1	0	1	1	0	0	0	0	0	1	1
m190	chrII	362082	371146	0	1	0	0	0	0	0	0	1	1	0	0	0	1	0	1	1	0	1	1	1	1	0	1	1	0	0	0	0	1	0	0	0	0	0	1	0	1	0	0	0	0	0	0	1	1
m191	chrII	367200	367884	0	1	0	0	0	0	0	0	1	1	0	0	0	1	0	1	1	0	1	1	1	1	0	1	1	0	0	0	0	1	0	0	0	0	0	1	0	1	0	0	0	0	0	0	1	1
m192	chrII	368051	370007	0	1	0	0	0	0	0	0	1	1	0	0	0	1	0	1	1	1	1	1	1	1	0	1	1	0	0	0	0	1	0	0	0	0	0	1	0	1	0	0	0	0	0	0	1	1
m193	chrII	371555	374149	0	1	0	0	0	0	0	0	1	1	0	0	0	1	0	1	0	0	1	1	1	1	0	1	1	0	0	0	0	1	0	0	0	0	0	1	0	1	0	0	0	0	0	0	1	1
m194	chrII	375303	379598	0	1	0	0	0	0	0	0	1	1	0	0	0	1	0	1	0	0	1	1	1	1	0	1	1	0	0	0	0	1	0	0	0	0	0	1	0	1	0	0	0	0	0	0	0	1
m195	chrII	377820	377820	0	1	0	0	0	0	0	0	1	1	0	0	0	1	0	1	0	0	1	1	1	1	0	1	1	0	0	0	0	1	0	0	0	0	0	1	0	1	0	0	0	0	0	0	0	1
m196	chrII	380932	380971	0	1	0	0	0	0	0	0	1	1	0	0	0	1	0	1	0	0	1	1	1	1	0	1	1	0	0	1	0	1	0	0	0	0	0	1	0	1	0	0	0	0	0	0	0	1
m197	chrII	382146	382146	0	1	0	0	0	0	0	0	1	1	0	0	0	1	0	1	0	0	1	1	1	1	0	1	1	0	0	1	0	1	0	0	0	0	0	1	0	1	0	0	0	0	0	0	0	1
m198	chrII	382471	383768	0	1	0	0	0	0	0	0	1	1	0	0	0	1	0	1	0	0	1	1	1	1	0	1	1	0	0	1	0	1	0	0	0	0	0	1	0	1	0	0	0	0	0	0	0	1
m199	chrII	384458	389243	0	1	0	0	0	0	0	0	1	1	0	0	0	1	0	1	0	0	1	1	1	1	0	1	1	0	0	1	0	1	0	0	0	0	0	1	0	1	0	0	0	0	0	0	0	1
m200	chrII	391319	392182	0	1	0	0	0	0	0	0	1	1	0	0	0	1	0	1	0	0	1	1	1	1	0	1	1	0	0	1	0	1	0	0	0	0	0	1	0	1	0	0	0	0	0	0	0	1
m201	chrII	393191	393191	0	1	0	0	0	0	0	0	1	1	0	0	0	1	0	1	0	0	1	1	1	1	0	1	1	0	0	1	0	1	0	0	0	0	0	1	0	1	0	0	0	0	0	0	0	1
m202	chrII	393269	393708	0	1	0	0	0	0	0	0	1	1	0	0	0	1	0	1	0	0	1	1	1	1	0	1	1	0	0	1	0	1	0	0	0	0	0	1	0	1	0	0	0	0	0	0	0	1
m203	chrII	394376	394461	0	1	0	0	0	0	0	0	1	1	0	0	0	1	0	1	0	0	1	1	1	1	0	1	1	0	0	1	0	1	0	0	0	1	0	1	0	1	0	0	0	0	0	0	0	1
m204	chrII	394726	402249	0	1	0	0	0	0	0	0	1	1	0	0	0	1	0	1	0	0	1	1	1	1	0	1	1	0	0	1	0	1	0	0	0	1	0	1	0	1	0	0	0	0	0	0	0	1
m205	chrII	403146	405275	0	1	0	0	0	0	0	0	1	1	0	0	0	1	0	1	0	0	1	1	1	1	0	1	1	0	0	1	0	1	0	0	0	1	0	1	0	1	0	0	0	0	0	0	0	1
m206	chrII	406787	411152	0	1	1	0	0	0	0	0	1	1	0	0	0	1	0	1	0	0	1	1	1	1	0	1	1	0	0	1	0	1	0	0	0	1	0	1	0	1	0	0	0	0	0	0	0	1
m207	chrII	406889	406889	0	1	1	0	0	0	0	0	1	1	0	0	0	1	0	1	0	0	1	1	1	1	0	1	1	0	0	1	0	1	0	0	0	1	0	1	0	1	0	0	0	0	0	0	0	1
m208	chrII	409149	414987	0	1	1	0	0	0	0	0	1	1	0	0	0	1	0	1	0	0	1	1	1	1	0	1	1	0	0	1	0	1	0	0	0	1	0	1	0	1	0	0	0	0	0	0	0	1
m209	chrII	418557	418557	0	1	1	0	0	0	0	0	1	1	0	0	0	1	0	1	0	0	1	1	1	1	0	1	1	0	0	1	0	1	0	0	0	1	0	1	0	1	0	0	0	0	0	0	0	1
m210	chrII	418629	418629	0	1	1	0	0	0	0	0	1	1	0	0	0	1	0	1	0	0	1	1	1	1	0	1	1	0	0	1	0	1	0	0	0	1	0	1	0	1	0	0	0	0	0	0	0	1
m211	chrII	419086	419197	0	1	1	0	0	0	0	0	1	1	0	0	0	1	0	1	0	0	1	1	1	1	0	1	1	0	0	1	0	1	0	0	0	1	0	1	0	1	0	0	0	0	0	0	0	1
m212	chrII	420402	420567	0	1	1	0	0	0	0	0	1	1	0	0	0	1	0	1	0	0	1	1	1	1	0	1	1	0	0	1	0	1	0	0	0	1	0	1	0	1	0	0	0	0	0	0	0	1
m213	chrII	420692	424031	0	1	1	0	0	0	0	0	1	1	0	0	0	1	0	1	0	0	1	1	1	1	0	1	1	0	0	1	0	1	0	0	0	1	0	0	0	1	0	0	0	0	0	0	0	1
m214	chrII	424199	427812	0	1	1	0	0	0	0	0	1	1	0	0	0	1	0	1	0	0	1	1	1	1	0	1	1	1	0	1	0	1	0	0	0	1	0	0	0	1	0	0	0	0	0	0	0	1
m215	chrII	425467	425467	0	1	1	0	0	0	0	0	1	1	0	0	0	1	0	1	0	0	1	1	1	1	0	1	1	1	0	1	0	1	0	0	0	1	0	0	0	1	0	0	0	0	0	0	0	1
m216	chrII	427998	429746	0	1	1	0	0	0	0	0	1	1	0	0	0	1	0	1	0	0	1	1	1	1	0	1	1	1	0	1	0	1	0	0	0	1	0	0	0	1	0	0	0	0	0	0	0	1
m217	chrII	428064	428064	0	1	1	0	0	0	0	0	1	1	0	0	0	1	0	1	0	0	1	1	1	1	0	1	1	1	0	1	0	1	0	0	0	1	0	0	0	1	0	0	0	0	0	0	0	1
m218	chrII	430040	430301	0	1	1	0	0	0	0	0	1	1	0	0	0	0	0	1	0	0	1	1	1	1	0	1	1	1	0	1	0	1	0	0	0	1	0	0	0	1	0	0	0	0	0	0	0	1
m219	chrII	430846	433640	0	1	1	0	0	0	0	0	1	1	0	0	0	0	0	1	0	0	1	1	1	1	0	1	1	1	0	1	0	1	0	0	0	1	0	0	0	1	0	1	0	0	0	0	0	1
m220	chrII	433187	433232	0	1	1	0	0	0	0	0	1	1	0	0	0	0	0	1	0	0	1	1	1	1	1	1	1	1	0	1	0	1	0	0	0	1	0	0	0	1	0	1	0	0	0	0	0	1
m221	chrII	434976	435279	0	1	1	0	0	0	0	0	1	1	0	0	0	0	0	0	0	0	1	1	1	1	0	1	1	1	0	1	0	1	0	0	0	1	0	0	0	1	0	1	0	0	0	0	0	1
m222	chrII	435637	437154	0	1	1	0	0	0	0	0	1	1	0	0	0	0	0	0	0	0	1	0	1	1	0	1	1	1	0	1	0	1	0	0	0	1	0	0	0	1	0	1	0	0	0	0	0	1
m223	chrII	438126	442819	0	1	1	0	0	0	0	0	1	1	0	0	0	0	0	0	0	0	1	0	1	1	0	1	1	1	0	1	0	1	0	0	0	1	0	0	0	1	0	1	0	0	0	0	0	1
m224	chrII	447158	450017	0	1	1	0	0	0	0	0	1	1	0	0	0	0	0	0	0	0	1	0	1	1	0	1	1	1	0	1	0	1	0	0	0	1	0	0	0	1	0	1	0	0	0	0	0	1
m225	chrII	450377	451784	0	1	1	0	0	0	0	0	1	1	0	0	0	0	0	0	0	0	1	0	1	1	0	1	1	1	0	1	0	1	0	0	0	1	0	0	0	1	0	1	0	0	0	0	0	1
m226	chrII	451373	451373	0	1	1	0	0	0	0	0	1	1	0	0	0	0	0	0	0	0	1	0	1	1	0	1	1	1	0	1	0	1	0	0	0	1	0	0	0	1	0	1	0	0	0	0	0	1
m227	chrII	452891	453192	0	1	1	0	0	0	0	0	1	1	0	0	0	0	0	0	0	0	1	0	1	1	0	1	1	1	0	1	0	1	0	0	1	1	0	0	0	1	0	1	0	0	0	0	0	1
m228	chrII	453417	462587	0	1	1	0	0	0	0	0	1	1	0	0	0	0	0	0	0	0	1	0	1	1	0	1	1	1	0	1	0	1	0	0	1	1	0	0	0	1	0	1	0	0	0	0	0	1
m229	chrII	459628	459672	0	1	1	0	0	0	0	0	1	0	0	0	0	0	0	0	0	0	1	0	1	1	0	1	1	1	0	1	0	1	0	0	1	1	0	0	0	1	0	1	0	0	0	0	0	1
m230	chrII	462765	463509	0	1	1	0	0	0	0	0	1	1	0	0	0	0	0	0	0	0	1	0	1	1	0	1	1	1	0	1	0	1	0	0	1	1	0	0	0	1	0	1	0	0	0	0	0	1
m231	chrII	463791	465156	0	1	1	0	0	0	0	0	1	1	0	0	0	0	0	0	0	0	1	0	1	1	0	1	1	1	0	1	0	1	0	0	1	1	0	0	0	1	0	1	0	0	0	0	0	1
m232	chrII	465493	469648	0	1	1	0	0	0	0	0	1	1	0	0	0	0	0	0	0	0	1	0	1	1	0	1	1	1	0	1	0	1	0	0	1	1	0	0	0	1	0	1	0	0	0	0	0	1
m233	chrII	465694	469374	0	1	1	0	0	0	0	0	1	1	0	0	0	0	0	0	0	0	1	0	0	1	0	1	1	1	0	1	0	1	0	0	1	1	0	0	0	1	0	1	0	0	0	0	0	1
m234	chrII	469663	476335	0	1	1	0	0	0	0	0	1	1	0	0	0	0	0	0	0	0	1	0	1	1	0	1	1	1	0	1	0	1	0	0	1	1	0	0	0	1	0	1	0	0	0	0	0	1
m235	chrII	479201	480674	0	1	1	0	0	0	0	0	1	1	0	0	0	0	0	0	0	0	1	0	1	1	0	1	0	1	0	1	0	1	0	0	1	0	0	0	0	1	0	1	0	0	0	0	0	1
m236	chrII	481261	487661	0	1	1	0	0	0	0	0	1	1	0	0	0	0	0	0	0	0	1	0	1	1	0	1	0	1	0	1	0	1	0	0	1	0	0	0	0	1	0	1	0	0	0	0	0	1
m237	chrII	482984	485107	0	1	1	0	0	0	0	0	1	1	0	0	0	0	0	0	0	0	1	0	1	1	0	1	0	1	0	1	0	1	0	0	1	0	0	0	0	1	0	1	0	0	0	0	0	1
m238	chrII	488875	488899	0	1	1	0	0	0	0	0	1	1	0	0	0	0	0	0	0	0	1	1	1	1	0	1	0	1	0	1	0	1	0	0	1	0	0	0	0	1	0	1	0	0	0	0	0	1
m239	chrII	489223	489241	0	1	1	1	0	0	0	0	1	1	0	0	0	0	0	0	0	0	1	1	1	1	0	1	0	1	0	1	0	1	0	0	1	0	0	0	0	1	0	1	0	0	0	0	0	1
m240	chrII	489688	489805	0	1	1	1	0	0	0	0	1	1	0	0	0	0	0	0	0	0	1	1	1	1	0	1	0	1	0	1	0	1	0	0	1	0	0	0	0	1	0	1	0	0	0	0	0	1
m241	chrII	490264	490264	0	1	1	1	0	0	0	1	1	1	0	0	0	0	0	0	0	0	1	1	1	1	0	1	0	1	0	0	0	1	0	0	1	0	0	0	0	1	0	1	0	0	0	0	0	1
m242	chrII	491265	491265	0	1	1	1	0	0	0	1	1	1	0	0	0	0	0	0	0	0	1	1	1	1	0	1	0	1	0	0	0	1	0	0	1	0	0	0	0	1	0	1	0	0	0	0	0	1
m243	chrII	492025	492025	0	1	1	1	0	0	0	1	1	1	0	0	0	0	0	0	0	0	1	1	1	1	1	1	0	1	0	0	0	1	0	0	1	0	0	0	0	1	0	1	0	0	0	0	0	1
m244	chrII	495558	495627	0	1	1	1	0	0	0	1	1	1	0	0	0	0	0	0	0	0	1	1	1	1	1	1	0	1	0	0	0	1	0	0	1	0	0	0	0	1	0	1	0	0	0	0	0	1
m245	chrII	498348	499454	0	1	1	1	0	0	0	1	1	1	0	0	0	0	0	0	0	0	1	1	1	1	1	1	0	1	0	0	0	1	0	0	1	0	0	0	0	1	0	1	0	0	0	0	0	1
m246	chrII	499621	502627	0	1	1	1	0	0	0	1	1	1	0	0	0	0	0	0	0	0	1	1	1	1	1	1	0	1	0	0	0	1	0	0	1	0	0	0	0	1	0	1	0	0	1	0	0	1
m247	chrII	503196	503196	0	1	1	1	0	0	0	1	1	0	0	0	1	0	0	0	0	0	1	1	1	1	1	1	0	1	0	0	0	1	0	0	1	0	0	0	0	1	0	1	0	0	1	0	0	1
m248	chrII	503310	505396	0	1	1	1	0	0	0	1	1	0	0	0	1	0	0	0	0	0	1	1	1	1	1	1	0	1	0	0	0	1	0	0	1	0	0	0	0	1	0	1	0	0	1	0	0	1
m249	chrII	511946	512880	0	1	1	1	0	0	0	1	1	0	0	0	1	0	0	0	0	0	1	1	1	1	1	1	0	1	0	0	0	1	0	0	1	0	0	0	0	1	0	1	0	0	1	0	0	1
m250	chrII	513202	514468	0	1	1	1	0	0	0	1	1	0	0	0	1	0	0	0	0	0	1	1	1	0	1	1	0	1	0	0	0	1	0	0	1	0	0	0	0	1	0	1	0	0	1	0	0	1
m251	chrII	514806	515130	0	1	1	1	0	0	0	1	1	0	0	0	1	0	0	0	1	0	1	1	1	0	1	1	0	1	0	0	0	1	0	0	1	0	0	0	0	1	0	1	0	0	1	0	0	1
m252	chrII	515157	517869	0	1	1	1	0	0	0	1	1	0	0	0	1	0	0	0	1	0	1	1	1	0	1	1	0	1	0	0	0	1	0	0	1	0	0	0	0	1	1	1	0	0	1	0	0	1
m253	chrII	518106	530153	0	1	1	1	0	0	0	1	0	0	0	0	1	0	0	0	1	0	1	1	1	0	1	1	0	1	0	0	0	1	0	0	1	0	0	0	0	1	1	1	0	0	1	0	0	1
m254	chrII	530473	533002	0	1	1	1	0	0	0	1	0	0	0	0	1	0	0	0	1	0	1	1	1	0	1	1	0	1	0	0	0	1	0	0	1	0	0	0	0	1	1	1	0	0	1	0	0	1
m255	chrII	533760	533767	0	1	1	1	0	0	0	1	0	0	0	0	1	0	0	0	1	0	1	1	1	0	1	1	0	1	0	0	0	1	0	0	1	0	0	0	0	1	1	1	0	0	1	0	0	1
m256	chrII	534460	537535	0	1	1	1	0	0	0	1	0	0	0	0	1	0	0	0	1	0	1	1	1	0	1	1	0	1	0	0	0	1	0	0	1	0	0	0	0	1	1	1	0	0	1	0	0	1
m257	chrII	539105	548443	0	1	1	1	0	0	0	1	0	0	0	0	1	0	0	0	1	0	1	1	1	0	1	1	0	1	0	0	0	1	0	0	1	0	0	0	0	1	1	1	0	0	1	0	0	1
m258	chrII	539637	542402	0	1	1	1	0	0	0	1	0	0	0	0	1	0	0	0	1	0	1	1	1	0	1	1	0	1	0	0	0	1	0	0	1	0	0	0	0	1	1	1	0	0	1	0	0	1
m259	chrII	544962	545201	0	1	1	1	0	0	0	1	0	0	0	0	1	0	0	0	1	0	1	1	1	0	1	1	0	1	0	0	0	1	0	0	1	0	0	1	0	1	1	1	0	0	1	0	0	1
m260	chrII	549769	550736	0	1	1	1	0	0	0	1	0	0	0	0	1	0	0	0	1	0	1	1	0	0	1	1	0	1	0	0	0	1	0	0	1	0	0	0	0	1	1	1	0	0	1	0	0	1
m261	chrII	550847	551109	0	1	1	1	0	0	0	1	0	0	0	0	1	0	0	0	1	0	1	1	0	0	1	1	0	1	1	0	0	1	0	0	1	0	0	0	0	1	1	1	0	0	1	0	0	1
m262	chrII	551302	555964	0	1	1	1	0	0	0	1	0	0	0	0	1	0	0	0	1	0	1	1	1	0	1	1	0	1	1	0	0	1	0	0	1	0	0	0	0	1	1	1	0	0	1	0	0	1
m263	chrII	551704	554862	0	1	1	1	0	0	0	1	0	0	0	0	1	0	0	0	1	0	1	1	1	0	1	1	1	1	1	0	0	1	0	0	1	0	0	0	0	1	1	1	0	0	1	0	0	1
m264	chrII	556539	557246	0	1	1	1	0	0	0	1	0	0	0	0	1	0	0	0	1	0	1	1	1	0	1	1	0	1	1	0	0	1	0	0	1	0	0	0	0	1	1	1	0	0	1	0	0	1
m265	chrII	558866	563644	0	1	1	1	0	0	0	1	0	0	0	1	1	0	0	0	1	0	0	1	1	0	1	1	0	1	1	0	0	1	0	0	1	0	0	1	0	1	1	1	0	0	1	0	0	1
m266	chrII	560006	560006	0	1	1	1	0	0	0	1	0	0	0	1	1	0	0	0	1	0	0	1	1	0	1	1	0	1	1	0	0	1	0	0	1	0	0	1	0	1	1	1	0	0	1	0	0	1
m267	chrII	560987	560987	0	1	1	1	0	0	0	1	0	0	0	1	0	0	0	0	1	0	0	1	1	0	1	1	0	1	1	0	0	1	0	0	1	0	0	1	0	1	1	1	0	0	1	0	0	1
m268	chrII	563695	566670	0	1	1	1	0	0	0	1	0	0	0	1	1	1	0	0	1	0	0	1	1	0	1	1	0	1	1	0	0	1	0	0	1	0	0	1	0	1	1	1	0	0	1	0	0	1
m269	chrII	566827	570929	0	1	1	1	0	0	0	1	0	0	0	1	1	1	0	0	1	0	0	1	1	0	1	1	0	1	1	0	0	1	0	0	1	0	0	1	0	1	1	1	0	0	1	0	0	1
m270	chrII	571034	571949	0	1	1	1	0	0	0	1	0	0	0	1	1	1	0	0	1	0	0	1	1	0	1	1	0	0	1	0	0	1	0	0	1	0	0	1	0	1	1	1	0	0	1	0	0	1
m271	chrII	572114	583984	0	1	1	1	0	0	0	1	0	0	0	1	1	1	0	0	1	0	0	1	1	0	1	1	0	0	1	0	0	1	0	0	1	0	0	1	0	1	1	1	0	0	1	0	0	1
m272	chrII	582458	582470	0	1	1	1	0	0	0	1	0	0	0	1	1	1	0	0	1	0	0	1	1	0	1	1	0	0	1	0	0	1	0	0	1	0	0	1	0	1	1	1	0	0	1	0	0	0
m273	chrII	584397	594784	0	1	1	1	0	0	0	1	0	0	0	1	1	1	0	0	1	0	0	1	1	0	1	1	0	0	1	0	0	1	0	0	1	0	0	1	0	1	1	1	0	0	1	0	0	1
m274	chrII	596219	605067	0	1	1	1	0	0	0	1	0	0	0	1	1	1	0	0	1	0	0	1	1	0	1	1	0	0	1	0	0	1	0	0	1	0	0	1	0	1	1	1	0	0	1	0	0	1
m275	chrII	606236	617606	0	1	1	1	0	0	0	1	0	0	0	1	1	1	0	0	1	0	0	1	1	0	1	1	0	0	1	0	0	1	0	0	1	0	0	1	0	1	1	1	0	1	1	0	0	1
m276	chrII	617783	621963	0	1	1	1	0	0	0	1	0	0	0	1	0	1	0	0	1	0	0	1	1	0	1	1	0	0	1	0	0	1	0	0	1	0	0	1	0	1	1	1	0	1	1	0	0	1
m277	chrII	621057	621057	0	1	1	1	0	0	0	1	0	0	0	1	0	1	0	0	1	0	0	1	1	0	1	1	0	0	1	0	0	1	0	0	1	0	0	1	0	1	1	1	0	1	1	0	0	1
m278	chrII	622305	627055	0	1	1	1	0	0	0	1	0	0	0	1	0	1	0	0	1	0	0	1	1	0	1	1	0	0	1	0	0	1	0	0	1	0	0	1	0	1	1	1	0	1	1	0	0	1
m279	chrII	628267	629323	0	1	1	1	0	0	0	1	0	0	0	1	0	1	0	0	1	1	0	1	1	0	1	1	0	0	1	0	0	1	0	0	1	0	0	1	0	1	1	1	0	1	1	0	0	1
m280	chrII	629636	630671	0	1	1	1	0	0	0	1	0	0	0	1	0	1	0	0	1	1	0	1	1	0	1	1	0	0	1	0	0	1	0	0	1	0	0	1	0	1	1	1	0	1	1	0	0	1
m281	chrII	630784	634599	0	1	1	1	0	0	0	1	0	0	0	1	0	1	0	0	1	1	0	1	1	0	1	1	0	0	1	0	0	1	0	0	1	0	0	1	0	1	1	1	0	1	1	0	0	1
m282	chrII	635127	635478	0	1	1	1	0	0	0	1	0	0	0	1	0	1	0	0	1	1	0	1	1	0	1	1	0	0	1	0	0	1	0	0	1	0	0	1	0	1	1	1	0	1	1	0	0	1
m283	chrII	635928	636709	0	1	1	1	0	0	0	1	0	0	0	1	0	1	0	0	1	1	0	1	1	0	1	1	0	0	1	0	0	1	0	0	1	0	0	1	0	1	1	1	0	1	1	0	0	1
m284	chrII	636994	637366	0	1	1	1	0	0	0	1	0	0	0	1	0	1	0	0	1	1	0	1	1	0	1	1	0	0	1	0	0	1	0	0	1	0	0	1	0	1	1	1	0	1	1	0	0	1
m285	chrII	637651	640141	0	1	1	1	0	0	0	1	0	0	0	1	0	1	0	0	1	1	0	1	1	0	1	1	0	0	0	0	0	1	0	0	1	0	0	1	0	1	1	1	0	1	1	0	0	1
m286	chrII	640834	640834	0	1	1	1	0	0	0	1	0	0	0	1	0	1	0	0	1	1	0	1	1	0	1	1	0	0	0	0	0	1	0	0	1	0	0	1	0	1	1	1	0	1	1	0	0	1
m287	chrII	641071	641467	0	1	1	1	0	0	0	1	0	0	0	1	0	1	0	0	1	1	0	0	1	0	1	1	0	0	0	0	0	1	0	0	1	0	0	1	0	1	1	1	0	1	1	0	0	1
m288	chrII	641842	642492	0	1	1	1	0	0	0	1	0	0	0	1	0	1	0	0	1	1	0	0	1	0	1	1	0	0	0	0	0	1	0	0	1	0	0	1	0	1	1	1	0	1	1	0	0	1
m289	chrII	645476	645807	0	1	1	1	0	0	0	1	0	0	0	1	0	1	0	0	1	1	0	0	1	0	1	1	0	1	0	0	1	1	0	0	1	0	0	1	0	1	1	1	0	1	1	0	0	1
m290	chrII	645989	646524	0	1	1	1	0	0	0	1	0	0	0	1	0	1	0	0	1	1	0	0	1	0	1	1	0	1	0	0	1	1	0	0	1	0	0	1	0	1	1	1	0	1	1	0	0	1
m291	chrII	646843	647924	0	1	1	1	0	0	0	1	0	0	0	1	0	1	0	0	1	1	0	0	1	0	1	1	0	1	0	0	1	1	0	0	1	0	0	1	0	1	1	1	0	1	1	0	0	1
m292	chrII	648275	649931	0	1	1	1	0	0	0	1	0	0	0	1	0	1	0	0	1	1	0	0	1	0	1	1	0	1	0	0	1	1	0	0	1	0	0	1	0	1	1	1	0	1	1	0	0	1
m293	chrII	650411	650976	0	1	1	1	0	0	0	1	0	0	0	1	0	1	0	0	1	1	0	0	1	0	1	1	0	1	0	0	1	1	1	0	1	0	0	1	0	1	1	1	0	1	1	0	0	1
m294	chrII	651310	651310	0	1	1	1	0	0	0	1	0	0	0	1	0	1	0	0	1	1	0	0	1	0	1	1	0	1	0	0	1	1	1	0	1	0	0	1	0	NA	1	1	0	1	1	0	0	1
m295	chrII	651616	651616	0	1	1	1	0	0	0	1	0	0	0	1	0	1	0	0	1	1	0	0	1	0	1	1	0	1	0	0	1	1	1	0	1	0	0	1	0	0	1	1	0	1	1	0	0	1
m296	chrII	651951	653007	0	1	1	1	0	0	0	1	0	0	0	1	0	1	0	0	1	1	0	0	1	0	1	1	0	1	0	0	1	1	1	0	1	0	0	1	0	0	1	1	0	1	1	0	0	1
m297	chrII	653730	660237	0	1	1	1	0	0	0	1	0	0	0	1	0	1	0	0	1	1	0	0	1	0	1	1	0	1	0	0	1	1	0	0	1	0	0	1	0	0	1	1	0	1	1	0	0	1
m298	chrII	660402	660728	0	1	1	1	0	0	0	1	0	0	0	1	0	1	0	0	1	1	0	1	1	0	1	1	0	1	0	0	1	1	0	0	1	0	0	1	0	0	1	1	0	1	1	0	0	1
m299	chrII	661314	661878	0	1	1	1	0	0	0	1	0	0	0	1	0	1	0	0	1	1	0	1	1	0	1	1	0	1	0	0	1	1	0	0	1	0	0	1	0	0	1	1	0	1	1	0	0	1
m300	chrII	662073	663226	0	1	1	1	0	0	0	0	0	0	0	1	0	1	0	0	1	1	0	1	1	0	1	1	0	1	0	0	1	1	0	0	1	0	0	1	0	0	1	1	0	1	1	0	0	1
m301	chrII	663478	664354	0	1	1	1	0	0	0	0	0	0	0	1	0	1	0	0	1	1	0	1	1	0	0	1	0	1	0	0	1	1	0	0	1	0	0	1	0	0	1	1	0	1	1	0	0	1
m302	chrII	665139	665795	0	1	1	1	0	0	0	1	0	0	0	1	0	1	0	0	1	1	0	1	1	0	1	1	0	1	0	0	1	1	0	0	1	0	0	1	0	0	1	1	0	1	1	0	0	1
m303	chrII	666366	666366	0	1	1	1	0	0	0	1	0	0	0	1	1	1	0	0	1	0	0	1	1	0	1	1	0	1	0	0	1	1	0	0	1	0	0	1	0	0	1	1	0	1	1	0	0	1
m304	chrII	666708	671051	0	1	1	1	0	0	0	1	0	0	0	1	1	1	0	0	1	0	0	1	1	0	1	1	0	1	0	0	1	1	0	0	1	0	0	1	0	0	1	1	0	1	1	0	0	1
m305	chrII	668585	669262	0	1	1	1	0	0	0	1	0	0	0	1	1	1	0	0	1	1	0	1	1	0	1	1	0	1	0	0	1	1	0	0	1	0	0	1	0	0	1	1	0	1	1	0	0	1
m306	chrII	671376	677110	0	1	1	1	0	0	0	1	0	0	0	1	1	1	0	0	1	0	0	1	1	0	1	1	0	1	0	0	1	1	0	0	1	0	0	1	0	0	1	1	0	1	1	0	0	1
m307	chrII	677653	677719	0	1	1	1	0	0	0	1	0	0	0	1	1	1	0	0	1	0	0	1	1	0	1	1	0	1	0	0	1	1	0	0	1	0	0	1	0	0	1	1	0	1	1	0	0	1
m308	chrII	678375	678648	0	1	1	1	0	0	0	1	0	0	0	1	1	1	0	0	1	0	0	1	1	0	1	1	0	1	0	0	1	1	0	0	1	0	0	1	0	0	1	1	0	1	1	0	0	1
m309	chrII	678941	679643	0	1	1	1	0	0	0	1	0	0	0	1	1	1	0	0	1	0	0	1	1	0	1	1	0	1	0	0	1	1	0	0	1	0	0	1	0	0	1	1	0	1	1	1	0	1
m310	chrII	680372	680726	0	1	1	1	0	0	0	1	0	0	0	1	1	1	0	0	1	0	0	1	1	0	1	1	0	1	0	0	1	1	0	0	1	0	1	1	0	0	1	1	0	1	1	1	0	1
m311	chrII	681025	681492	0	1	1	1	0	0	0	1	0	0	0	1	1	1	0	0	1	0	0	1	1	0	1	1	0	1	0	0	1	1	0	0	1	0	1	1	0	0	1	1	0	1	1	1	0	1
m312	chrII	681557	682968	0	1	1	1	0	0	0	1	0	0	0	1	1	1	0	0	1	0	0	1	1	0	1	1	0	1	0	0	1	1	0	0	1	0	1	1	0	0	1	1	0	1	1	1	0	1
m313	chrII	683415	684585	0	1	1	1	0	0	0	1	0	0	0	1	1	1	0	0	1	0	0	1	1	0	1	1	0	1	0	0	1	1	0	0	1	0	1	1	0	0	1	1	0	1	1	1	0	1
m314	chrII	685165	700736	0	1	1	1	0	0	0	1	0	1	0	1	1	1	0	0	1	0	0	1	1	0	1	1	0	1	0	0	1	1	0	0	1	0	1	1	0	0	1	1	0	1	1	1	0	1
m315	chrII	693825	693825	0	1	1	1	0	0	0	1	0	1	0	1	1	1	0	0	1	0	0	1	1	0	1	1	0	1	0	0	1	1	0	0	1	0	1	1	0	0	1	1	0	1	1	1	0	1
m316	chrII	698208	698208	0	1	1	1	0	0	0	1	0	1	0	1	1	1	0	0	1	0	0	0	1	0	1	1	0	1	0	0	1	1	0	0	1	0	1	1	0	0	1	1	0	1	1	1	0	1
m317	chrII	705106	705106	0	1	1	1	0	1	0	1	0	1	1	1	1	1	0	0	1	0	0	1	1	0	1	1	0	1	0	0	1	1	0	0	0	0	1	0	0	0	1	1	1	1	1	1	0	1
m318	chrII	707848	707848	0	1	1	1	0	1	0	1	0	1	1	1	1	1	0	0	1	0	0	1	1	0	1	1	0	1	0	0	1	1	0	0	1	0	1	0	0	0	1	1	1	1	1	1	0	1
m319	chrII	708909	708952	0	1	1	1	0	1	0	1	0	1	1	1	1	1	0	0	1	0	0	1	1	0	1	1	0	1	0	0	1	1	0	0	1	0	1	0	0	0	1	1	1	1	1	1	0	1
m320	chrII	710109	710109	0	1	1	1	0	1	0	1	0	1	1	1	1	1	0	0	1	0	0	1	1	0	1	1	0	1	0	0	1	1	0	0	1	0	1	0	0	0	1	1	1	1	1	1	0	1
m321	chrII	712303	712962	0	1	1	1	0	1	0	1	0	1	1	1	1	1	0	0	1	0	0	1	1	0	1	1	0	1	0	0	1	1	0	0	1	0	1	0	0	0	1	1	1	1	1	1	0	1
m322	chrII	716391	717833	0	1	1	1	0	1	0	1	0	1	1	1	1	1	0	0	1	0	0	1	1	0	1	1	0	1	0	0	1	1	0	0	1	0	1	0	0	0	1	1	1	1	1	1	0	1
m323	chrII	722169	722169	0	1	1	1	0	1	0	1	0	1	1	1	1	1	0	0	1	0	0	1	1	0	1	1	0	1	0	0	1	1	0	0	1	0	1	0	0	0	1	1	1	1	1	1	0	1
m324	chrII	723281	725168	0	1	1	1	0	1	0	1	0	1	1	1	1	1	0	0	1	0	0	1	1	0	1	1	0	1	0	0	1	1	0	0	1	0	1	0	0	0	1	1	1	1	1	1	0	0
m325	chrII	732123	732123	0	1	1	1	0	1	0	1	0	1	1	1	1	1	0	0	0	0	0	1	1	0	1	1	0	1	0	0	1	1	0	0	1	0	1	0	0	0	1	1	1	1	1	1	0	0
m326	chrII	734445	734775	0	1	1	1	0	1	0	1	0	1	1	1	1	1	0	0	0	0	0	1	1	0	1	1	0	1	0	0	1	1	0	0	1	0	1	0	0	0	1	1	1	1	1	1	0	0
m327	chrII	737571	737571	0	1	1	1	0	1	0	1	0	1	1	1	1	1	0	0	0	0	0	1	1	1	1	1	0	1	0	0	1	1	1	0	1	0	1	0	0	0	1	1	1	1	0	1	1	0
m328	chrII	739892	739892	0	1	1	1	0	1	0	0	0	1	1	1	1	1	0	0	0	0	0	1	0	1	1	1	0	1	0	0	1	1	1	0	1	0	1	0	0	0	1	1	1	1	0	1	1	0
m329	chrII	740827	741554	0	1	1	1	0	1	0	0	0	1	1	1	1	1	0	0	0	0	0	1	0	1	1	1	0	1	0	0	1	1	1	0	1	0	1	0	0	0	1	1	1	1	0	1	1	0
m330	chrII	744063	744519	0	1	1	1	0	1	0	0	0	1	1	1	1	1	0	0	0	0	0	1	0	1	1	1	1	1	0	0	1	1	1	0	1	0	1	0	0	0	1	1	0	1	0	1	1	0
m331	chrII	745190	749314	0	1	1	1	0	1	0	0	0	1	1	1	1	1	0	0	0	0	0	1	0	1	1	1	1	1	0	0	1	1	1	0	1	0	1	0	0	0	1	1	0	1	0	1	1	0
m332	chrII	745793	745793	0	1	1	1	0	1	0	0	0	1	1	1	1	1	0	0	0	0	0	1	0	1	1	0	1	1	0	0	1	1	1	0	1	0	1	0	0	0	1	1	0	1	0	1	1	0
m333	chrII	749992	757005	0	1	1	1	0	1	0	0	0	1	1	1	1	1	0	0	0	0	0	1	0	1	1	1	1	1	0	0	1	1	1	0	1	0	1	0	0	0	1	1	0	1	0	1	1	0
m334	chrII	757931	757931	0	1	1	1	0	1	0	0	0	1	1	1	1	1	0	0	0	0	0	1	0	1	1	1	1	1	0	0	1	0	1	0	1	0	1	0	0	0	1	1	0	1	0	1	1	0
m335	chrII	758975	759424	0	1	1	1	0	1	0	0	0	1	1	1	1	1	0	0	0	0	0	1	0	0	1	1	1	1	0	0	1	0	1	0	1	0	1	0	0	0	1	1	0	1	0	1	1	0
m336	chrII	760471	760471	0	1	1	1	0	1	0	0	0	1	1	1	1	1	0	0	0	0	0	1	0	0	1	1	1	1	0	1	1	0	1	0	1	0	1	0	0	0	1	1	0	1	0	1	1	0
m337	chrII	762267	769972	0	1	1	1	0	1	0	0	0	1	1	1	1	1	0	0	0	0	0	1	0	0	1	1	1	1	0	1	1	0	1	0	0	0	1	0	0	0	1	1	0	1	0	1	1	0
m338	chrII	774954	775070	0	1	1	1	0	1	0	0	0	1	1	1	1	0	0	1	0	0	0	1	0	0	1	1	1	1	0	1	1	0	1	0	0	0	1	1	0	0	1	1	0	1	0	1	1	0
m339	chrII	777303	780545	0	1	1	1	0	1	0	0	0	1	1	1	1	0	0	1	0	0	1	1	0	0	1	1	1	1	0	1	1	0	1	0	0	0	1	1	0	0	1	1	0	1	0	1	1	0
m340	chrII	782605	782605	0	1	1	1	0	1	0	0	0	1	1	1	0	0	0	1	0	0	1	1	0	0	1	1	1	1	0	1	1	0	1	0	0	0	1	1	0	0	1	1	0	1	0	1	1	0
m341	chrII	784284	785333	0	1	1	1	0	1	0	0	0	1	1	1	0	0	0	1	0	0	1	1	0	0	1	1	1	1	0	1	1	0	1	0	0	0	1	1	0	0	1	1	0	1	0	1	1	0
m342	chrII	785852	786053	0	1	1	1	0	1	0	0	0	1	1	1	0	0	0	1	0	0	1	1	0	0	1	1	1	1	0	1	1	0	1	0	0	0	1	1	0	0	1	1	0	1	0	1	1	0
m343	chrII	787277	788369	0	1	1	1	0	1	0	0	0	1	1	1	0	0	0	1	0	0	1	1	0	0	1	1	1	1	0	1	1	0	1	0	0	0	1	1	0	0	1	1	0	1	0	1	1	0
m344	chrII	789465	789530	0	1	1	1	0	1	0	0	0	1	1	1	0	0	0	1	0	0	1	1	0	1	1	1	1	1	0	1	1	0	1	0	0	0	1	1	0	0	1	1	0	1	0	1	1	0
m345	chrII	790998	790998	0	1	1	1	0	1	0	0	0	1	1	1	0	0	0	1	0	0	1	1	0	1	1	1	1	1	0	1	1	1	0	0	0	0	1	1	0	0	1	1	0	1	0	1	1	0
m346	chrII	791790	795756	0	1	1	1	0	1	0	0	0	1	1	1	0	0	0	1	0	0	1	1	0	1	1	1	1	1	0	1	1	1	0	0	0	0	1	1	1	0	1	1	0	1	0	1	1	0
m347	chrII	804707	804707	0	1	1	1	0	1	0	0	1	1	1	1	1	0	0	1	0	1	1	1	0	1	1	1	1	1	0	1	1	1	0	0	0	0	1	1	1	0	1	1	0	1	0	1	0	0
m348	chrIII	17635	23149	0	1	0	0	1	0	1	0	1	1	1	0	0	1	1	0	0	1	0	1	0	1	0	0	1	1	0	1	1	0	0	0	0	1	0	1	1	1	1	0	0	1	1	1	0	1
m349	chrIII	25689	25808	0	1	0	0	1	0	1	0	1	1	1	0	0	1	1	0	0	1	0	1	0	1	0	0	1	1	0	1	1	0	0	0	0	1	0	1	1	1	1	0	0	1	1	1	0	1
m350	chrIII	32816	38664	0	1	0	0	1	0	1	0	1	1	1	0	0	1	1	0	0	1	0	1	0	1	0	0	1	1	0	1	1	0	0	0	0	1	0	1	1	1	1	0	0	1	1	1	0	1
m351	chrIII	40089	40089	0	1	0	0	1	0	1	0	1	1	1	0	0	1	1	0	0	1	1	1	0	1	0	0	1	1	0	1	1	0	0	0	0	1	0	1	1	1	1	0	0	1	1	1	0	1
m352	chrIII	43835	43877	0	1	0	0	1	0	1	0	1	1	0	0	0	1	1	0	0	1	1	1	0	1	0	0	1	1	0	1	1	0	0	0	0	1	0	1	1	1	1	0	0	1	1	1	0	1
m353	chrIII	46486	46562	0	1	0	0	1	0	1	0	1	1	0	0	0	1	1	0	0	1	1	1	0	1	0	0	1	1	0	1	1	0	0	0	0	1	0	1	1	1	1	0	0	1	1	1	0	1
m354	chrIII	48656	50099	0	1	0	0	1	0	1	0	1	1	0	0	0	1	1	0	0	1	1	1	0	1	0	0	1	1	0	1	1	0	0	0	0	1	0	1	1	1	1	0	1	1	1	1	0	1
m355	chrIII	50897	51119	0	1	0	0	1	0	1	0	1	1	0	0	0	1	1	0	1	1	1	1	0	1	0	0	1	1	0	1	1	0	0	0	0	1	0	1	1	1	1	0	1	1	1	1	0	1
m356	chrIII	51419	51650	0	1	0	0	1	0	1	0	1	1	0	0	0	1	1	0	1	1	1	1	0	1	0	0	1	1	0	1	1	0	0	1	0	1	0	1	1	1	1	0	1	1	1	1	0	1
m357	chrIII	53891	53891	0	1	0	0	1	0	1	0	1	1	0	0	1	1	1	0	1	1	1	1	0	1	0	0	1	1	0	1	1	0	0	1	0	1	0	1	1	1	1	0	0	1	1	1	0	1
m358	chrIII	54110	54721	0	1	0	0	0	0	1	0	1	1	0	0	1	1	1	0	1	1	1	1	0	1	0	0	1	1	0	1	1	0	0	1	0	1	0	1	1	1	1	0	0	1	1	1	0	1
m359	chrIII	55716	55716	0	1	0	0	0	0	1	0	1	1	0	0	1	1	1	0	1	1	1	1	0	1	0	0	1	1	0	1	1	0	0	1	0	1	0	1	1	1	1	0	0	0	1	1	0	1
m360	chrIII	56210	56210	0	1	0	0	0	0	1	0	1	1	0	0	1	1	1	0	1	1	1	1	0	1	0	0	1	1	0	1	1	0	0	1	0	1	0	1	1	1	0	0	0	0	1	1	0	1
m361	chrIII	59775	59775	0	1	0	0	0	0	1	0	1	1	0	0	1	1	1	0	1	1	1	1	0	1	0	0	1	1	0	1	1	0	0	1	0	1	0	1	1	0	0	0	0	0	0	1	0	1
m362	chrIII	59925	60463	0	1	0	0	0	0	1	0	1	1	0	0	1	1	1	0	1	1	1	1	0	1	0	0	1	1	0	1	1	0	0	1	0	1	0	1	1	0	0	0	0	0	0	1	0	0
m363	chrIII	63611	64304	0	1	0	0	0	0	1	0	0	1	0	0	1	1	1	1	1	1	1	1	1	1	0	0	1	1	0	1	1	0	0	1	0	1	0	1	1	0	0	0	0	0	0	1	0	0
m364	chrIII	67820	68070	0	1	0	0	0	0	1	0	0	1	0	0	1	1	1	1	1	1	1	1	1	1	0	0	1	1	0	1	1	0	0	1	1	1	1	1	1	0	0	0	0	0	0	1	0	0
m365	chrIII	69265	69265	0	1	0	0	0	0	1	0	0	1	0	0	1	1	1	1	1	1	1	1	1	1	0	0	1	1	0	1	1	0	0	1	1	1	0	1	0	0	0	0	0	0	0	1	0	0
m366	chrIII	70158	70158	0	1	0	0	0	0	1	0	0	1	0	0	1	1	1	1	1	1	1	1	1	1	0	0	1	1	0	1	1	0	0	1	1	1	0	1	0	0	0	0	0	0	0	1	0	0
m367	chrIII	70425	71079	0	1	0	0	0	0	1	0	0	1	0	0	1	1	1	1	1	1	1	1	1	1	0	0	1	1	0	1	1	0	0	1	1	1	0	1	0	0	0	0	0	0	0	1	0	0
m368	chrIII	72786	72786	0	1	0	0	0	0	1	0	0	1	0	0	1	1	1	1	1	1	1	1	1	1	0	0	NA	1	0	1	1	0	0	1	1	1	0	1	0	0	0	0	0	0	0	1	0	0
m369	chrIII	73403	73471	0	1	0	0	0	0	1	0	0	1	0	0	1	1	1	1	1	1	1	1	1	1	0	0	0	1	0	1	1	0	0	1	1	1	0	1	0	0	0	0	0	0	0	1	0	0
m370	chrIII	76131	76147	0	1	1	0	0	0	1	0	0	1	0	1	1	1	1	1	1	1	1	1	1	1	0	1	1	1	0	1	1	0	0	0	1	1	0	1	0	0	0	0	0	0	0	1	0	0
m371	chrIII	76973	77505	0	1	1	0	0	0	1	0	0	1	0	1	1	1	1	1	1	1	1	1	1	1	0	1	1	1	0	1	1	0	0	1	1	1	0	1	0	0	0	0	0	0	0	1	0	0
m372	chrIII	79170	79170	0	1	1	NA	0	0	1	0	0	1	0	1	1	1	1	1	1	1	1	0	1	1	0	1	1	1	0	1	1	0	0	0	1	1	0	1	0	0	0	0	0	0	0	1	0	0
m373	chrIII	79867	80444	0	1	1	NA	0	0	1	0	0	1	0	1	1	1	1	1	1	1	1	0	1	1	0	1	1	1	0	1	1	0	0	0	1	1	0	1	0	0	0	0	0	0	0	1	0	0
m374	chrIII	81391	81444	0	1	1	NA	0	0	1	0	0	1	0	1	1	1	1	1	1	1	1	0	1	1	0	1	1	1	0	1	1	0	0	0	1	1	0	1	0	0	0	0	0	0	0	1	0	0
m375	chrIII	81693	95149	0	1	1	1	0	0	1	0	0	1	0	1	1	1	1	1	1	1	1	0	1	1	0	1	1	1	0	1	1	0	0	0	1	1	0	1	0	0	0	0	0	0	0	1	0	0
m376	chrIII	95527	98308	0	1	1	1	0	0	1	0	0	1	0	1	1	1	1	1	1	1	1	0	1	1	0	1	1	1	0	1	1	0	0	0	1	1	0	1	0	0	0	0	0	0	0	1	0	0
m377	chrIII	98535	103593	0	1	1	1	0	0	1	0	0	1	0	1	1	1	1	1	1	1	1	0	1	1	0	1	1	1	0	1	1	0	0	0	1	1	0	1	0	0	0	1	0	0	0	1	0	0
m378	chrIII	105047	105429	0	1	1	1	0	0	1	0	0	1	0	1	1	1	1	0	0	1	1	0	1	1	0	1	1	1	0	1	1	0	0	0	1	1	0	1	0	0	0	1	0	0	0	1	0	0
m379	chrIII	110545	110545	0	1	1	1	0	0	1	0	0	1	0	1	1	1	1	0	0	1	1	0	1	1	0	1	0	1	0	1	1	0	0	0	1	1	0	1	0	0	0	1	0	0	0	1	0	0
m380	chrIII	111960	111960	0	1	1	1	0	0	1	0	0	1	0	1	1	1	1	0	0	1	1	0	1	1	0	1	0	1	0	0	1	0	0	0	1	1	0	1	0	0	0	1	0	0	0	1	0	0
m381	chrIII	119474	130462	0	1	1	1	0	0	1	0	0	1	0	1	1	1	1	0	0	1	1	0	1	1	0	1	1	1	0	1	1	0	0	0	1	1	0	1	0	0	0	1	0	0	0	1	0	0
m382	chrIII	126954	126954	0	1	1	1	0	0	1	0	0	1	0	1	1	1	1	0	0	1	1	0	1	1	0	1	1	1	0	1	1	0	0	0	1	1	0	1	0	0	0	1	0	0	0	1	0	0
m383	chrIII	130940	130940	0	1	1	1	0	0	1	0	0	1	0	1	1	1	1	0	0	1	1	0	1	1	0	1	1	1	0	1	1	0	0	0	1	1	0	1	0	0	0	1	0	0	0	1	0	0
m384	chrIII	131280	135857	0	1	1	1	0	0	1	0	0	1	0	1	1	1	1	0	0	1	1	0	1	1	0	1	1	1	0	1	1	0	0	0	1	1	0	1	0	0	0	1	0	0	0	1	0	0
m385	chrIII	136159	136656	0	1	1	1	0	0	1	0	0	1	0	1	1	1	1	0	0	1	1	0	1	1	0	1	1	1	0	1	1	0	0	0	1	1	0	1	0	0	0	1	0	0	0	1	0	0
m386	chrIII	139959	145735	0	1	1	1	0	0	1	0	0	1	0	1	1	1	1	0	0	1	1	0	1	1	0	1	1	1	0	1	1	0	0	0	1	1	0	1	0	0	0	1	0	0	0	1	0	0
m387	chrIII	156868	156868	0	1	1	1	0	0	1	0	0	1	0	1	1	1	1	0	0	1	1	0	1	1	0	1	1	1	0	0	1	1	0	0	1	1	0	1	0	0	0	1	0	0	0	1	0	1
m388	chrIII	157998	158956	0	1	1	1	0	0	1	0	0	1	0	1	1	1	1	0	0	1	1	0	1	1	0	1	1	1	0	0	1	1	0	0	1	1	0	1	0	0	0	1	0	0	0	1	0	1
m389	chrIII	159689	159894	0	1	1	1	0	0	1	0	0	1	0	1	1	1	1	0	0	1	1	0	1	1	0	1	1	1	0	0	1	1	0	1	1	1	0	1	0	0	0	1	0	0	0	1	0	1
m390	chrIII	161749	161749	0	1	1	1	0	0	1	0	0	1	0	1	1	1	1	0	0	1	1	0	1	1	0	1	1	1	0	0	1	1	0	1	1	1	0	1	0	0	0	1	0	0	0	1	0	1
m391	chrIII	162941	162941	0	1	1	1	0	0	1	0	0	1	0	1	1	1	1	0	0	1	1	0	1	1	0	1	1	1	0	0	1	1	0	1	1	1	0	1	1	0	0	1	0	0	0	1	0	1
m392	chrIII	164249	165034	0	1	1	1	0	0	1	0	0	1	0	1	1	1	1	0	0	1	1	0	1	1	0	1	1	1	0	0	1	1	0	1	1	1	0	1	1	0	0	1	0	0	0	1	0	1
m393	chrIII	167724	167724	0	1	1	1	0	0	1	0	0	1	0	1	1	1	1	0	0	1	1	0	1	1	0	1	1	1	0	0	1	1	0	0	1	1	0	1	1	0	0	1	0	0	0	1	0	1
m394	chrIII	175328	189052	0	1	1	1	0	0	1	0	0	1	0	1	1	1	1	0	0	1	1	0	1	1	0	1	1	1	0	0	1	1	0	0	1	1	0	1	1	0	0	1	0	0	1	1	0	1
m395	chrIII	190765	190765	0	1	1	1	0	0	1	0	0	1	0	1	1	1	1	0	0	1	1	0	1	1	0	1	1	1	0	0	1	1	0	0	1	1	0	1	1	0	0	1	0	0	1	1	0	1
m396	chrIII	191932	195779	0	1	1	1	0	0	1	0	0	1	1	0	1	1	1	0	0	1	1	0	1	1	0	1	1	1	0	0	1	1	0	0	1	1	0	1	1	0	0	1	0	0	1	1	0	1
m397	chrIII	196331	198164	0	1	1	1	0	0	1	0	0	1	1	0	1	1	1	0	0	1	1	0	1	1	0	1	1	1	0	0	1	1	0	0	1	1	0	1	1	0	0	1	0	0	1	1	0	1
m398	chrIII	201258	207086	0	1	1	1	0	0	1	0	0	1	1	0	1	1	1	0	0	1	1	0	1	1	0	1	1	1	0	0	1	1	0	0	1	1	0	1	1	0	0	1	0	0	1	1	0	1
m399	chrIII	204750	204897	0	1	1	1	0	0	1	0	0	1	1	0	1	1	1	0	0	1	1	0	1	1	0	1	1	1	0	0	1	1	0	0	1	1	0	1	1	0	0	1	0	0	1	1	1	1
m400	chrIII	209941	209941	0	1	1	1	0	0	1	0	0	1	1	0	1	1	1	1	0	1	1	0	1	1	0	1	1	1	0	0	1	1	1	0	1	1	0	1	1	0	0	1	0	0	1	1	0	1
m401	chrIII	213859	215487	0	1	1	1	1	0	1	1	1	1	1	0	1	1	1	1	0	1	0	0	1	1	0	1	1	1	0	0	1	1	1	0	1	1	0	1	1	0	0	0	0	0	1	1	0	1
m402	chrIII	214135	214135	0	1	1	1	1	0	1	1	1	1	1	0	1	1	1	1	0	1	0	0	1	1	0	1	1	1	0	0	1	1	1	0	1	1	0	1	1	0	0	0	0	0	1	1	0	1
m403	chrIII	215848	216257	0	1	1	1	1	0	1	1	1	1	1	0	1	1	1	1	0	1	0	0	1	1	0	1	1	1	0	0	1	1	1	0	1	1	0	1	1	0	0	0	0	0	1	1	0	1
m404	chrIII	218769	219050	0	1	1	0	1	0	1	1	1	1	1	0	1	1	1	1	0	1	0	0	1	1	0	1	1	1	0	0	1	1	1	0	1	1	0	1	1	0	0	0	0	0	1	1	0	1
m405	chrIII	222524	222524	0	1	1	0	1	0	1	1	1	1	1	0	1	1	1	1	0	1	0	0	1	1	0	1	1	1	0	0	1	1	1	0	1	1	0	1	1	0	0	0	0	0	1	1	0	1
m406	chrIII	222829	222829	0	1	1	0	1	0	1	1	1	1	1	0	1	1	1	1	0	1	0	0	1	1	0	1	1	1	0	0	1	1	1	0	1	1	0	1	1	0	0	0	0	0	1	1	0	1
m407	chrIII	225343	225343	0	1	1	0	1	0	1	1	1	1	1	0	1	1	0	1	0	0	0	NA	1	1	0	1	1	1	0	0	1	1	1	0	1	1	0	1	1	0	0	0	0	1	1	1	0	1
m408	chrIII	226510	226510	0	1	1	0	1	0	1	1	1	1	1	0	1	1	0	1	0	0	NA	NA	1	1	0	1	1	1	0	0	1	1	1	0	1	1	0	1	1	0	0	0	0	0	1	1	0	1
m409	chrIII	227570	227669	0	1	1	0	1	0	1	1	1	1	1	0	1	1	0	1	0	0	1	1	1	1	0	1	1	1	0	0	1	1	1	0	1	1	0	1	1	0	0	0	0	0	1	1	1	1
m410	chrIII	230175	230267	0	1	1	0	1	0	1	1	1	1	1	0	1	1	0	0	0	0	1	1	1	0	0	1	1	1	0	0	1	0	1	1	1	1	0	1	0	0	0	0	0	0	1	1	1	0
m411	chrIII	231858	235472	0	1	1	0	1	0	1	1	1	1	1	0	1	1	0	0	0	0	1	1	1	0	0	1	1	1	0	1	1	0	1	1	1	1	0	1	0	0	0	0	0	0	1	1	1	0
m412	chrIII	235561	235669	0	1	1	0	1	0	1	1	1	1	1	0	1	1	0	0	0	0	1	1	1	0	0	1	1	1	0	1	1	0	1	1	1	1	0	1	0	0	0	0	0	0	1	1	1	0
m413	chrIII	237610	238947	0	1	1	0	1	0	1	1	1	1	1	0	1	1	0	0	0	0	1	1	1	0	0	1	1	1	0	1	1	0	1	1	1	1	0	1	0	0	0	0	0	0	1	1	1	0
m414	chrIII	239515	241753	0	1	1	0	1	0	1	1	1	1	1	0	1	1	0	0	0	0	1	1	1	0	0	1	1	1	0	1	1	0	1	1	1	1	0	1	0	0	0	0	0	0	1	1	1	0
m415	chrIII	240337	240922	0	1	1	0	1	0	1	0	1	1	1	0	1	1	0	0	0	0	1	1	1	0	0	1	1	1	0	1	1	0	1	1	1	1	0	1	0	0	0	0	0	0	1	1	1	0
m416	chrIII	241156	247472	0	1	1	0	1	0	1	1	1	1	1	0	1	1	0	0	0	0	1	1	1	0	0	1	1	1	0	1	1	0	1	1	1	1	0	1	0	0	0	0	0	0	1	1	1	0
m417	chrIII	248057	249311	0	1	1	0	1	0	1	1	1	1	1	0	1	1	0	0	0	0	1	1	1	0	0	1	1	1	0	1	1	0	1	1	1	1	0	1	0	0	0	0	0	0	1	1	1	0
m418	chrIII	249499	249898	0	1	1	0	1	0	1	0	1	1	1	0	1	1	0	0	0	0	1	1	1	0	0	1	1	1	0	1	1	0	1	1	1	1	0	1	0	0	0	0	0	0	1	1	1	0
m419	chrIII	249994	250253	0	1	1	0	1	0	1	0	1	1	1	0	1	1	0	0	0	0	1	1	1	0	0	1	1	1	0	1	1	0	1	1	1	1	0	1	0	0	0	0	0	0	1	1	1	0
m420	chrIII	250855	250855	0	1	1	0	1	0	1	1	1	1	1	0	1	1	0	0	0	0	1	1	1	0	0	1	1	1	0	1	1	0	1	1	1	1	0	1	0	0	0	0	0	0	1	1	1	0
m421	chrIII	251323	259351	0	1	1	0	1	0	1	0	1	1	1	0	1	1	0	0	0	0	1	1	1	0	0	1	1	1	0	1	1	0	1	1	1	1	0	1	0	1	0	0	0	0	1	1	1	0
m422	chrIII	259724	260698	0	1	1	0	1	0	1	0	1	1	1	0	1	1	0	0	0	0	1	1	1	0	0	1	1	1	0	1	1	0	1	1	1	1	0	1	0	1	0	0	0	0	1	1	1	0
m423	chrIII	261281	262631	0	1	1	0	1	0	1	0	1	1	1	0	1	1	0	0	0	0	1	1	1	0	0	1	1	1	0	1	1	0	1	1	1	1	0	1	0	1	0	0	1	1	1	1	1	0
m424	chrIII	263790	265240	0	1	1	0	1	0	1	0	1	1	1	0	1	1	0	0	0	0	1	1	1	0	0	1	1	1	0	1	1	0	1	1	1	1	0	1	0	1	0	0	1	1	1	1	1	0
m425	chrIII	266048	266399	0	1	1	0	1	0	1	0	1	1	1	0	1	1	0	0	0	0	1	1	1	0	0	1	1	1	0	1	1	0	1	1	1	1	0	1	0	1	0	0	1	1	1	1	1	0
m426	chrIII	271337	271337	0	1	1	0	1	0	1	0	1	1	1	0	0	1	0	0	0	0	1	1	1	0	0	1	1	1	0	1	1	0	1	1	1	1	0	1	0	1	0	0	1	1	1	1	1	0
m427	chrIII	278675	280449	0	1	1	0	1	0	1	0	1	1	1	0	0	1	0	0	0	0	1	1	1	0	0	1	1	1	0	1	1	0	1	1	1	1	0	1	0	1	0	0	1	1	1	1	1	0
m428	chrIII	282537	286440	0	1	1	0	1	0	1	0	1	1	1	0	0	1	0	0	0	0	1	1	1	0	0	1	1	1	0	1	1	0	1	1	1	1	0	1	0	1	0	0	1	1	1	1	1	0
m429	chrIII	291075	300804	0	1	1	0	1	0	1	0	1	1	1	0	0	1	0	0	0	0	1	1	1	0	0	1	1	1	0	1	1	0	1	1	1	1	0	1	0	1	0	0	1	1	1	1	1	0
m430	chrIII	300695	300695	0	1	1	0	1	NA	1	0	1	1	1	0	0	1	0	0	0	1	1	1	1	0	0	1	1	1	0	1	1	0	1	1	1	1	0	1	0	1	0	0	1	1	1	1	1	0
m431	chrIII	301452	301452	0	1	1	NA	1	NA	1	0	1	1	1	0	0	0	0	0	NA	1	1	1	1	0	0	1	1	1	0	1	1	0	1	1	1	1	0	1	0	1	0	0	1	1	1	1	1	0
m432	chrIII	311452	311452	0	1	1	1	1	0	1	0	0	1	1	1	1	0	1	1	1	1	1	1	1	0	0	1	1	1	0	1	1	0	1	1	1	0	0	1	1	1	1	1	1	0	1	1	1	1
m433	chrIV	17716	17716	0	1	1	1	1	0	0	0	1	1	0	0	0	0	1	0	0	0	0	1	0	0	0	1	1	1	0	1	1	1	1	1	1	0	0	1	0	1	1	0	0	1	1	0	0	1
m434	chrIV	23647	27059	0	1	1	1	1	0	0	0	1	0	1	0	0	0	1	0	0	0	0	1	1	0	1	1	1	1	0	1	0	1	1	1	1	0	0	1	0	1	1	0	0	1	1	0	0	1
m435	chrIV	27235	27235	0	1	1	1	1	0	0	0	1	0	1	0	0	0	1	0	0	0	0	1	1	0	1	1	1	1	0	1	0	1	1	1	1	0	0	1	0	1	1	0	0	1	1	0	1	1
m436	chrIV	30826	30826	0	1	1	1	1	0	0	0	1	0	1	0	0	0	1	0	0	0	0	1	1	0	1	1	1	1	0	1	0	1	1	1	1	0	0	1	0	1	1	0	0	1	1	0	1	1
m437	chrIV	31224	31224	0	1	1	1	1	0	0	0	1	0	1	0	0	0	1	0	0	0	0	1	1	0	1	1	1	1	0	1	0	1	1	1	1	0	0	1	0	1	1	0	0	1	1	0	1	1
m438	chrIV	33211	33328	0	1	1	1	1	0	0	0	1	0	1	0	0	0	1	0	1	0	0	1	1	0	1	1	1	0	0	1	0	1	1	1	1	0	0	1	0	1	1	0	0	1	1	0	1	1
m439	chrIV	33904	34142	0	1	1	1	1	0	0	0	1	0	1	0	0	0	1	0	1	0	0	1	1	0	1	1	1	0	0	1	0	1	1	1	1	0	0	1	0	1	1	0	0	1	1	0	1	1
m440	chrIV	37106	37123	0	1	1	1	1	0	0	0	1	0	1	0	0	0	1	0	1	0	0	1	1	0	1	1	1	0	0	1	0	1	1	0	1	0	0	1	0	1	1	0	0	1	1	0	1	1
m441	chrIV	40439	52556	0	1	1	1	1	0	0	0	0	0	1	0	0	0	1	0	1	0	0	1	1	0	1	1	1	0	0	1	0	1	1	0	1	0	0	1	0	1	1	0	0	1	1	0	1	1
m442	chrIV	41772	41772	0	1	1	1	1	0	0	0	0	0	1	0	1	0	1	0	1	0	0	1	1	0	1	1	1	0	0	1	0	1	1	0	1	0	0	1	0	1	1	0	0	1	1	0	1	1
m443	chrIV	42970	43708	0	1	1	1	1	0	0	0	0	0	1	0	0	0	1	0	1	0	0	1	1	1	1	1	1	0	0	1	0	1	1	0	1	0	0	1	0	1	1	0	0	1	1	0	1	1
m444	chrIV	54223	54379	0	1	1	1	1	0	0	0	0	0	1	0	0	0	1	0	1	0	0	1	1	0	1	1	1	0	0	1	0	1	1	0	0	0	0	1	0	1	1	0	0	1	1	0	1	1
m445	chrIV	56089	57157	0	1	1	1	1	0	0	0	0	0	1	0	0	0	1	0	1	0	0	1	1	0	1	1	1	0	0	1	0	1	1	0	0	0	0	1	0	1	1	0	0	1	1	0	1	1
m446	chrIV	60460	60460	0	1	1	1	1	0	0	0	0	0	1	0	0	0	1	0	1	0	0	1	1	0	1	1	1	0	0	1	0	1	1	0	0	0	0	1	0	1	1	0	0	1	1	0	1	0
m447	chrIV	62021	62324	0	1	1	1	1	0	0	0	0	0	1	0	0	0	1	0	1	0	0	1	1	0	1	1	1	0	0	0	0	1	1	0	0	0	0	1	0	1	1	0	0	1	1	0	1	0
m448	chrIV	62726	63300	0	1	1	1	1	0	0	0	0	0	1	0	0	0	1	0	1	0	0	1	1	0	1	1	1	0	1	0	0	1	1	0	0	0	0	1	0	1	1	0	0	1	1	0	1	0
m449	chrIV	63653	64935	0	1	1	1	1	0	0	0	0	0	1	0	0	0	1	0	1	0	0	1	1	0	1	1	1	0	1	0	0	1	1	0	0	0	0	1	0	1	1	0	0	1	1	0	1	0
m450	chrIV	65250	65250	0	1	1	1	1	0	0	0	0	1	1	0	0	0	1	0	1	0	0	1	1	0	1	1	1	0	1	0	0	1	1	0	0	0	0	1	0	1	1	0	0	1	1	0	1	0
m451	chrIV	65400	67254	0	1	1	1	1	0	0	0	0	1	0	0	0	0	1	0	1	0	0	1	1	0	1	1	1	0	1	0	0	1	1	0	0	0	0	1	0	1	1	0	0	1	1	0	1	0
m452	chrIV	67659	80251	0	1	1	1	1	0	0	0	0	0	0	0	0	0	1	0	1	0	0	1	1	0	1	1	1	0	1	0	0	1	1	0	0	0	0	1	0	1	1	0	0	1	1	0	1	0
m453	chrIV	79321	80056	0	1	1	1	1	0	0	0	0	0	0	0	0	1	1	0	1	0	0	1	1	0	1	1	1	0	1	0	0	1	1	0	0	0	0	1	0	1	1	0	0	1	1	0	1	0
m454	chrIV	86111	89066	0	1	1	1	1	0	1	0	0	0	0	0	0	0	0	0	1	0	0	1	1	0	1	1	0	0	1	0	0	1	1	0	0	0	0	1	0	1	1	0	0	1	1	0	1	0
m455	chrIV	89384	90554	0	1	1	1	1	0	1	0	0	0	0	0	0	0	0	0	1	0	0	1	1	0	1	1	0	0	1	0	0	1	1	0	0	0	0	1	0	1	1	0	0	1	1	0	1	0
m456	chrIV	90638	92364	0	1	1	1	1	0	1	0	0	0	0	0	0	0	0	0	1	0	0	1	1	0	1	1	0	0	1	0	0	1	1	0	0	0	1	1	0	1	1	0	0	1	1	0	1	0
m457	chrIV	94379	94538	0	1	1	1	1	0	1	0	0	0	0	0	0	0	0	0	1	0	0	1	1	0	1	1	0	0	1	0	0	1	1	0	0	0	1	1	0	1	1	0	0	1	1	0	1	0
m458	chrIV	95033	97927	0	1	1	1	1	0	1	0	0	0	0	0	0	0	0	0	1	0	0	1	1	0	1	1	0	0	1	0	0	1	1	0	0	0	1	1	0	1	1	0	0	1	1	0	1	0
m459	chrIV	98507	99689	0	1	1	1	1	0	1	0	0	0	0	0	0	0	0	0	1	0	0	1	1	0	1	1	0	1	1	0	0	1	1	0	0	0	1	1	0	1	1	0	0	1	1	0	1	0
m460	chrIV	99854	99929	0	1	1	1	1	1	1	0	0	0	0	0	0	0	0	0	1	0	0	1	1	0	1	1	0	1	1	0	0	1	1	0	0	0	1	1	0	1	1	0	0	1	1	0	1	0
m461	chrIV	100715	102739	0	1	1	1	1	1	1	0	0	0	0	0	0	0	0	0	1	0	0	1	1	0	1	1	0	0	1	0	0	1	1	0	0	0	1	1	0	1	1	0	0	1	1	0	1	0
m462	chrIV	102115	106143	0	1	1	1	1	1	1	0	0	0	0	0	0	0	0	0	1	0	0	1	1	0	1	1	0	0	1	0	0	1	1	0	0	0	1	1	0	1	1	0	0	1	1	0	1	0
m463	chrIV	106297	106763	0	1	1	1	1	1	1	0	1	0	0	0	0	0	0	0	1	0	0	1	1	0	1	1	0	0	1	0	0	1	1	0	0	0	1	1	0	1	1	0	0	1	1	0	1	0
m464	chrIV	107197	107197	0	1	1	1	1	1	1	0	1	0	0	1	0	0	0	0	1	0	0	1	1	0	1	1	0	0	1	0	0	1	1	0	0	0	1	1	0	1	1	0	0	1	1	0	1	0
m465	chrIV	107930	113295	0	1	1	1	1	1	1	0	0	0	0	1	0	0	0	0	1	0	0	1	1	0	1	1	0	0	1	0	0	1	1	0	0	0	1	1	0	1	1	0	0	1	1	0	1	0
m466	chrIV	114755	116482	0	1	1	0	1	1	1	0	0	0	0	1	0	0	0	0	1	0	0	1	1	0	1	1	0	0	1	0	0	1	1	0	0	0	1	1	0	1	1	0	0	1	1	0	1	0
m467	chrIV	116782	121676	0	1	1	0	1	1	1	0	0	0	0	1	0	0	0	0	1	0	0	1	1	0	1	1	0	0	1	0	0	1	1	0	0	0	1	1	0	1	1	0	0	1	1	0	1	0
m468	chrIV	122309	123113	0	1	1	0	1	1	1	0	0	0	0	1	0	0	0	0	1	0	0	1	1	0	1	1	0	0	1	0	0	1	1	0	0	0	1	1	0	1	1	0	0	1	1	0	0	0
m469	chrIV	124321	124630	0	1	1	0	1	1	1	0	0	0	0	1	0	0	0	0	1	0	0	1	1	0	1	1	0	0	1	0	0	1	1	0	0	0	1	1	0	1	1	0	0	1	1	0	0	0
m470	chrIV	127308	127323	0	1	1	0	1	0	1	0	0	0	0	0	0	0	0	0	1	0	0	0	0	0	1	0	0	0	0	0	0	1	1	0	0	0	0	1	0	1	0	0	0	0	0	0	0	0
m471	chrIV	130517	130517	0	1	1	0	1	0	1	0	0	0	0	1	0	0	1	0	0	0	1	0	0	0	1	0	0	0	1	0	0	1	1	1	0	1	0	1	0	1	1	0	0	0	1	0	0	1
m472	chrIV	130869	131141	0	1	1	0	1	0	1	0	0	0	0	1	0	0	1	0	0	0	1	0	0	0	1	0	0	0	1	0	0	1	1	1	0	1	0	1	0	1	1	0	0	0	1	0	0	1
m473	chrIV	131453	131625	0	1	1	0	1	0	1	0	0	0	0	1	0	0	1	0	1	0	1	0	0	0	1	0	0	0	1	0	0	1	1	1	0	1	0	1	0	1	1	0	0	0	1	0	0	1
m474	chrIV	134327	134327	0	1	1	1	1	0	1	0	0	1	0	1	0	0	1	0	1	0	1	0	0	0	1	0	0	0	1	0	0	1	1	1	0	1	0	1	0	1	1	0	1	1	1	0	0	1
m475	chrIV	135298	135409	0	1	1	1	1	0	1	0	0	1	0	1	0	0	1	0	1	0	1	0	0	0	1	0	0	0	1	0	0	1	1	1	0	1	0	1	0	1	1	0	1	1	1	0	0	1
m476	chrIV	135873	136069	0	1	1	1	1	0	1	0	0	1	0	1	0	0	1	0	1	0	1	0	0	0	1	0	0	0	1	0	0	1	1	1	0	1	1	1	0	0	1	0	1	1	1	0	0	1
m477	chrIV	136516	137410	0	1	1	1	1	0	1	0	0	1	0	1	0	0	1	0	1	0	1	0	0	0	1	0	0	0	1	0	1	1	1	1	0	1	1	1	0	0	1	0	1	1	1	0	0	1
m478	chrIV	138482	139681	0	1	1	1	1	0	1	0	0	1	0	1	0	0	1	0	1	0	1	0	0	0	1	0	0	0	1	0	1	1	1	1	0	1	1	1	0	0	1	0	1	1	1	0	1	1
m479	chrIV	140808	141606	0	1	1	1	1	0	1	0	0	1	0	1	0	0	1	0	1	0	1	0	0	0	1	0	0	0	1	0	1	1	1	1	0	1	1	1	0	0	1	0	1	1	1	0	1	1
m480	chrIV	142603	142799	0	1	1	1	1	0	1	0	0	1	0	1	0	0	1	0	1	0	1	0	0	0	1	0	0	0	1	0	1	1	1	1	0	1	1	1	0	0	0	0	1	1	1	0	1	1
m481	chrIV	143626	148638	0	1	1	1	1	0	1	0	0	1	0	1	0	0	1	0	1	0	1	0	0	0	1	0	0	0	1	0	1	1	1	1	0	1	1	1	0	0	1	0	1	1	1	0	1	1
m482	chrIV	148986	155661	0	1	1	1	1	0	1	0	1	1	0	1	0	0	1	0	1	0	1	0	0	0	1	0	0	0	1	0	1	1	1	1	0	1	1	1	0	0	1	0	1	1	1	0	1	1
m483	chrIV	156591	157424	0	1	1	1	1	0	1	0	1	1	0	1	0	0	1	0	1	0	1	0	0	0	1	0	0	0	1	0	1	1	1	1	0	1	1	1	0	0	1	0	1	1	1	0	1	1
m484	chrIV	157918	161421	0	1	1	1	1	0	1	0	1	1	0	1	0	0	1	0	1	0	1	0	0	0	1	0	0	0	0	0	1	1	1	1	0	1	1	1	0	0	1	0	1	1	1	0	1	1
m485	chrIV	162498	162498	0	1	1	1	1	0	1	0	1	1	0	1	0	0	1	0	1	0	1	0	0	0	1	0	0	0	0	0	1	1	1	1	0	1	1	1	0	0	1	0	1	1	1	0	1	1
m486	chrIV	163737	164439	0	1	1	1	1	0	1	0	1	1	0	1	0	0	1	0	1	0	1	0	0	0	1	0	0	0	0	0	1	1	1	1	0	1	1	1	1	0	1	0	1	1	1	0	1	0
m487	chrIV	164580	165386	0	1	1	1	1	0	1	0	1	1	0	1	0	0	1	0	1	0	1	0	0	0	1	0	0	0	0	0	1	1	1	1	0	1	1	1	0	0	1	0	1	1	1	0	1	0
m488	chrIV	165032	165032	0	1	1	1	1	0	1	0	1	1	0	1	0	0	1	0	1	0	1	0	0	0	1	0	0	0	0	0	1	1	1	1	0	1	1	1	0	0	1	0	1	1	1	0	1	0
m489	chrIV	166100	166427	0	1	1	1	1	0	1	0	1	1	0	1	0	0	1	0	1	0	1	0	0	0	1	0	0	0	0	0	1	1	1	1	0	1	1	1	0	0	1	0	1	1	1	0	1	0
m490	chrIV	166604	166634	0	1	1	1	1	0	1	0	1	1	0	1	0	0	1	0	1	0	1	0	0	0	1	0	0	0	0	0	1	1	1	1	0	1	1	1	0	0	1	0	1	1	1	0	1	0
m491	chrIV	168238	168256	0	1	1	1	1	0	1	0	1	1	0	1	0	0	1	0	1	0	1	0	0	0	1	0	0	0	0	0	0	1	1	1	0	1	1	1	0	0	1	0	1	1	1	0	1	0
m492	chrIV	170327	170455	0	1	1	0	1	0	1	0	1	1	0	1	1	0	1	0	1	0	1	0	0	0	1	0	0	0	0	0	0	1	1	1	0	1	1	1	0	0	1	0	1	1	1	0	1	0
m493	chrIV	170722	170953	0	1	1	0	1	0	1	0	1	1	0	1	1	0	1	0	1	0	1	0	0	0	1	0	0	0	0	0	0	1	1	1	0	1	1	1	0	0	1	0	1	1	1	0	1	0
m494	chrIV	171294	172927	0	1	1	0	1	0	0	0	1	1	0	1	1	0	1	0	1	0	1	0	0	0	1	0	0	0	0	0	0	1	1	1	0	1	1	1	0	0	1	0	1	1	1	0	1	0
m495	chrIV	173380	173461	0	1	1	0	1	0	1	0	1	1	0	1	1	0	1	0	1	0	1	0	0	0	0	0	0	0	0	0	0	1	1	1	0	1	1	1	0	0	1	0	1	1	1	0	1	0
m496	chrIV	174546	180121	0	1	1	0	1	0	1	0	1	1	0	1	1	0	1	0	1	0	1	0	0	0	0	0	0	0	0	0	0	1	1	1	0	1	1	1	0	0	1	0	1	1	1	0	1	0
m497	chrIV	175847	178058	0	1	1	0	1	0	1	0	1	1	0	1	1	0	1	0	1	0	1	0	0	0	1	0	0	0	0	0	0	1	1	1	0	1	1	1	0	0	1	0	1	1	1	0	1	0
m498	chrIV	180382	180644	0	1	1	0	1	0	1	0	1	1	0	1	1	0	1	0	1	0	1	0	0	0	0	0	0	0	0	0	0	1	1	1	0	1	1	1	0	0	1	0	1	1	1	0	1	0
m499	chrIV	181988	187696	0	1	1	0	1	0	1	0	1	1	0	1	1	0	1	0	1	0	1	0	0	0	0	0	0	0	0	0	0	1	1	1	0	1	1	1	0	0	1	0	1	1	1	0	1	0
m500	chrIV	187789	191790	0	1	1	0	1	0	1	0	1	1	0	1	1	0	1	0	1	0	1	0	0	0	0	0	0	0	0	0	0	1	1	1	0	1	1	1	0	0	1	0	1	1	1	0	1	0
m501	chrIV	189502	191112	0	1	1	0	1	0	1	1	1	1	0	1	1	0	1	0	1	0	1	0	0	0	0	0	0	0	0	0	0	1	1	1	0	1	1	1	0	0	1	0	1	1	1	0	1	0
m502	chrIV	192247	196014	0	1	1	0	1	0	1	0	1	1	0	1	1	0	1	0	1	0	1	0	0	0	0	0	0	0	0	0	0	1	1	1	0	1	1	1	0	0	1	0	1	1	1	0	1	0
m503	chrIV	196443	196851	0	1	1	0	1	0	1	0	1	1	0	1	1	0	1	0	1	0	1	0	0	0	0	0	0	0	0	1	0	1	1	1	0	1	1	1	0	0	1	0	1	1	1	0	1	0
m504	chrIV	197574	197574	0	1	1	0	1	0	1	0	1	1	0	1	1	0	1	0	1	0	1	0	0	0	0	0	0	0	0	1	0	1	1	1	0	1	1	1	0	0	1	0	1	1	1	0	1	0
m505	chrIV	197883	197883	0	1	1	0	1	0	1	0	1	1	0	1	1	0	1	0	1	0	1	0	0	0	0	0	0	0	0	1	1	1	1	1	0	1	1	1	0	0	1	0	1	1	1	0	1	0
m506	chrIV	198659	198950	0	1	1	0	1	0	1	0	1	1	0	1	1	0	1	0	1	1	1	0	0	0	0	0	0	0	0	1	1	1	1	1	0	1	1	1	0	0	1	0	1	1	1	0	1	0
m507	chrIV	199259	199393	0	1	1	0	1	0	1	0	1	1	0	1	1	0	1	0	1	1	1	0	0	0	0	0	0	0	0	1	1	1	1	1	0	1	1	1	0	0	1	0	1	1	1	0	1	0
m508	chrIV	199642	200337	0	1	1	0	1	0	1	0	1	0	0	1	1	0	1	0	1	1	1	0	0	0	0	0	0	0	0	1	1	1	1	1	0	1	1	1	0	0	1	0	1	1	1	0	1	0
m509	chrIV	200994	201393	0	1	1	0	1	0	1	0	1	0	0	0	1	0	1	0	1	1	1	0	0	0	0	0	0	0	0	1	1	1	1	1	0	1	1	1	0	0	1	0	1	1	1	0	1	0
m510	chrIV	202117	205977	0	1	1	0	1	0	1	0	1	0	1	0	1	0	1	0	1	1	1	0	0	0	0	0	0	0	0	1	1	1	1	1	0	1	1	1	0	0	1	0	1	1	1	0	1	0
m511	chrIV	209791	211978	0	1	0	0	1	0	1	0	1	0	1	0	1	0	1	0	1	1	1	0	0	0	0	0	0	0	0	1	1	1	1	1	0	1	1	1	0	0	1	0	1	1	1	0	1	0
m512	chrIV	213530	214436	0	1	0	0	1	0	1	0	1	0	1	0	1	0	1	0	1	1	1	0	0	0	0	0	0	0	0	1	1	1	1	1	0	1	1	1	0	0	1	0	1	1	1	0	1	0
m513	chrIV	214658	220373	0	1	1	0	1	0	1	0	1	0	1	0	1	0	1	0	1	1	1	0	0	0	0	0	0	0	0	1	1	1	1	1	0	1	1	1	0	0	1	0	1	1	1	0	1	0
m514	chrIV	221090	226314	0	1	1	0	1	0	1	0	1	0	1	0	1	0	1	0	1	1	1	0	0	0	0	0	0	0	0	1	1	1	1	1	0	1	1	1	0	0	1	0	1	1	1	0	1	0
m515	chrIV	227375	227641	0	1	1	0	1	0	1	0	1	0	1	0	1	0	1	0	1	1	1	0	0	0	0	0	0	0	0	1	1	1	1	0	0	1	1	1	0	0	1	0	1	1	1	0	1	0
m516	chrIV	228112	228112	0	1	1	0	1	0	1	0	1	0	1	0	1	0	0	0	1	1	1	0	0	0	0	0	0	0	0	0	1	1	1	0	0	1	1	1	0	0	1	0	1	1	1	0	1	0
m517	chrIV	228430	230153	0	1	1	0	1	0	1	0	1	0	1	0	1	0	0	0	1	1	1	0	0	0	0	0	0	0	0	1	1	1	1	0	0	1	1	1	0	0	1	0	1	1	1	0	1	0
m518	chrIV	230620	230620	0	1	1	0	1	0	1	0	1	0	1	0	1	0	0	0	0	1	1	0	0	0	0	0	0	0	0	1	1	1	1	0	0	1	1	1	0	0	1	0	1	1	1	0	1	0
m519	chrIV	231260	232181	0	1	1	0	1	0	1	0	1	0	0	0	1	0	0	0	0	1	1	0	0	0	0	0	0	0	0	1	1	1	1	0	0	1	1	1	0	0	1	0	1	1	1	0	1	0
m520	chrIV	232777	237897	0	1	1	0	1	0	1	0	1	0	0	0	1	0	0	0	1	1	1	0	0	0	0	0	1	0	0	1	1	1	1	0	0	1	1	1	0	0	1	0	1	1	1	0	1	0
m521	chrIV	239573	242001	0	1	1	0	1	0	1	0	1	0	0	0	1	0	0	0	1	1	1	0	0	0	0	0	1	0	0	1	1	1	1	0	0	1	1	1	0	0	1	0	1	1	1	0	1	0
m522	chrIV	240480	241206	0	1	1	0	1	0	1	0	1	0	0	0	1	0	0	0	1	1	1	0	0	0	0	0	1	0	0	1	1	1	1	0	0	1	1	1	0	0	1	0	1	1	1	0	1	0
m523	chrIV	242997	246743	0	1	1	0	1	0	1	0	1	0	0	0	1	0	0	0	1	1	1	0	0	0	0	0	1	0	0	1	1	1	1	0	0	1	1	1	0	0	1	0	1	1	1	0	1	0
m524	chrIV	248779	252925	0	1	1	0	1	0	1	0	1	0	0	0	1	0	0	0	1	1	1	0	0	0	0	0	1	0	0	1	1	1	1	0	0	1	1	1	0	0	1	0	1	1	1	0	1	0
m525	chrIV	253388	253602	0	1	1	0	1	0	1	0	1	0	0	0	1	0	0	0	1	1	1	0	0	0	0	0	1	0	0	1	1	1	1	0	0	1	1	1	0	0	1	0	1	1	1	0	1	0
m526	chrIV	254130	258250	0	1	1	0	1	0	1	0	1	0	0	0	1	0	0	0	1	1	1	0	0	0	0	0	1	0	0	1	1	1	1	0	0	1	1	1	0	0	1	0	1	1	1	0	1	0
m527	chrIV	254813	256620	0	1	1	0	1	0	1	0	1	0	0	0	1	0	0	0	1	1	1	0	0	0	0	0	1	0	0	1	0	1	1	0	0	1	1	1	0	0	1	0	1	1	1	0	1	0
m528	chrIV	259049	259211	0	1	1	0	1	0	1	0	1	0	0	0	1	0	0	0	1	1	1	0	0	0	0	0	1	0	0	1	1	1	1	0	0	1	1	1	0	0	1	0	1	1	1	0	1	1
m529	chrIV	259676	263773	0	1	1	0	1	0	1	0	1	0	0	0	1	0	0	0	1	1	1	0	0	0	0	0	1	0	0	1	1	1	1	0	0	1	1	1	0	0	1	0	1	1	1	0	1	1
m530	chrIV	264134	264370	0	1	1	0	1	0	1	0	1	0	0	0	1	0	0	0	1	1	1	0	0	0	0	0	1	0	0	1	1	1	1	0	0	1	1	1	0	0	1	0	1	1	1	0	1	1
m531	chrIV	265445	270285	0	1	1	0	1	0	1	0	1	0	0	0	1	0	0	0	1	1	1	0	0	0	0	0	1	0	0	0	1	1	1	0	0	1	1	1	0	0	1	0	1	1	1	0	1	1
m532	chrIV	270858	274059	0	1	1	0	1	0	1	0	1	0	0	0	1	0	0	0	1	1	1	0	0	0	0	0	1	0	0	0	1	1	1	0	0	1	1	1	0	0	1	0	1	1	1	0	1	1
m533	chrIV	274409	274672	0	1	1	0	1	0	1	0	1	0	0	0	1	0	0	0	1	1	1	0	0	0	0	0	1	0	0	0	1	1	0	0	0	1	1	1	0	0	1	0	1	1	1	0	1	1
m534	chrIV	274809	274809	0	1	1	0	1	0	1	0	1	0	0	0	1	0	0	0	1	1	1	0	0	0	0	0	1	0	0	0	1	1	0	0	0	1	1	1	0	0	1	0	1	1	1	0	1	1
m535	chrIV	275111	284746	0	1	1	0	1	0	1	0	1	0	0	0	1	0	0	0	1	1	1	0	0	0	0	0	1	0	0	0	1	1	0	0	0	1	1	1	0	0	1	0	1	1	1	0	1	1
m536	chrIV	280934	282145	0	1	1	0	1	0	1	0	1	0	0	0	1	0	0	0	1	1	1	0	0	0	0	0	1	0	1	0	1	1	0	0	0	1	1	1	0	0	1	0	1	1	1	0	1	1
m537	chrIV	285457	287634	0	1	1	0	1	0	1	0	1	0	0	0	1	0	0	0	1	1	1	0	0	0	0	0	1	0	0	0	1	1	0	0	0	1	1	1	0	0	1	0	1	1	1	0	1	1
m538	chrIV	288063	296063	0	1	1	0	1	0	1	0	1	0	0	0	1	0	0	0	1	1	1	0	0	0	0	0	1	0	0	0	1	1	0	0	0	1	1	1	0	0	1	0	1	1	1	0	1	1
m539	chrIV	289365	289365	0	1	1	0	1	0	1	0	1	0	0	0	1	0	0	0	1	1	1	0	0	0	0	0	1	0	0	0	1	1	0	0	0	1	1	1	0	0	1	0	1	1	1	0	1	1
m540	chrIV	293191	295469	0	1	1	0	1	0	1	0	1	0	0	0	1	0	0	0	1	1	1	0	0	0	0	0	1	0	0	0	1	1	0	0	0	1	1	1	0	0	1	0	1	1	1	0	1	1
m541	chrIV	296793	299599	0	1	1	0	1	0	1	0	1	0	0	0	1	0	0	0	1	1	1	0	0	0	0	0	1	0	0	0	1	1	0	0	0	1	1	1	0	0	1	0	1	1	1	0	1	1
m542	chrIV	299792	299792	0	1	1	0	0	0	1	0	1	0	0	0	1	0	0	0	1	1	1	0	0	0	0	0	1	0	0	0	1	1	0	0	0	1	1	1	0	0	1	0	1	1	1	0	1	1
m543	chrIV	300148	304248	0	1	1	0	0	0	1	0	1	0	0	0	1	0	0	0	1	1	1	0	0	0	0	0	1	0	0	0	1	1	0	0	0	1	1	1	0	0	1	0	1	1	1	0	1	1
m544	chrIV	304677	305680	0	1	1	0	0	0	1	0	1	0	0	0	1	0	0	0	1	1	1	0	0	0	0	0	1	0	0	0	1	1	0	0	0	1	1	1	0	0	1	0	1	1	1	0	1	1
m545	chrIV	307387	309716	0	1	1	0	0	0	1	0	1	0	0	0	1	0	0	0	1	1	1	0	0	0	0	0	1	0	0	0	1	1	0	0	0	1	1	1	0	0	1	0	1	1	1	0	1	1
m546	chrIV	310132	313108	0	1	1	0	0	0	1	0	1	0	0	0	1	0	0	0	1	1	1	0	0	0	0	0	1	0	0	0	1	1	0	0	0	1	1	1	0	1	1	0	1	1	1	0	1	1
m547	chrIV	314015	314015	0	1	1	0	0	0	1	0	1	0	0	0	1	0	0	0	1	1	1	0	0	0	0	0	1	0	0	0	1	1	0	0	0	1	1	1	0	1	1	0	1	1	1	0	1	1
m548	chrIV	318487	320548	0	1	1	0	0	0	1	0	1	0	0	0	1	0	0	1	1	1	1	0	0	0	0	0	1	0	0	0	1	1	0	0	0	0	1	0	0	1	1	0	1	1	1	0	0	1
m549	chrIV	321142	328992	0	1	1	0	0	0	1	0	1	0	0	0	1	0	0	1	1	1	1	0	0	0	0	0	1	0	0	0	1	1	0	0	0	0	1	0	0	1	1	0	1	1	1	0	0	1
m550	chrIV	330288	330288	0	1	1	0	0	0	1	0	1	0	0	0	1	0	0	1	1	1	1	0	0	0	0	0	1	0	0	0	1	0	0	0	0	0	1	0	0	1	1	0	1	1	1	0	0	1
m551	chrIV	334393	334393	0	1	1	0	0	0	1	0	1	0	0	0	1	0	0	1	1	1	1	0	0	0	0	0	1	0	0	0	1	0	0	0	0	0	1	0	0	1	1	0	1	1	1	0	0	1
m552	chrIV	336884	336943	0	1	1	0	0	0	1	0	1	0	0	0	1	0	0	1	1	1	1	0	0	0	0	0	1	0	0	0	1	0	0	0	1	0	1	0	0	1	1	0	1	1	1	0	0	1
m553	chrIV	339391	339391	0	1	1	0	0	0	1	0	1	0	0	0	1	1	0	1	1	1	1	0	0	0	0	0	1	0	0	0	1	0	0	0	1	0	1	0	0	1	1	0	1	1	1	0	0	1
m554	chrIV	341953	341953	0	1	1	0	0	0	1	0	1	0	0	0	1	1	0	1	1	1	1	0	0	0	0	0	1	0	0	0	1	0	0	0	1	0	1	0	0	1	1	0	0	1	1	0	0	1
m555	chrIV	346745	353682	0	1	1	0	0	0	1	0	1	0	0	0	1	1	0	1	1	1	1	0	0	0	0	0	1	0	0	0	1	0	0	0	1	0	1	0	0	1	1	0	0	1	1	0	0	1
m556	chrIV	357802	364908	0	1	1	0	0	0	1	0	1	0	0	0	0	1	1	1	1	1	0	1	0	0	0	0	1	0	0	0	1	0	0	0	1	0	1	0	0	0	1	0	0	1	1	1	0	1
m557	chrIV	366862	366968	0	1	1	0	0	0	1	0	1	0	0	0	0	1	1	1	1	1	0	1	0	1	0	0	1	0	0	0	1	0	0	0	1	0	1	0	0	0	1	0	0	1	1	1	0	1
m558	chrIV	367213	367213	0	1	1	0	0	0	1	0	1	0	0	0	0	1	1	1	1	1	0	1	0	1	0	0	1	0	0	0	1	0	0	0	1	0	1	0	0	0	1	0	0	1	1	1	0	1
m559	chrIV	367564	371085	0	1	1	0	0	0	1	0	1	0	0	0	0	1	1	1	1	1	0	1	0	1	0	0	1	0	0	0	1	0	0	0	1	0	1	0	0	0	1	0	0	1	1	1	0	1
m560	chrIV	371142	372564	0	1	1	0	0	0	1	0	1	0	0	0	0	1	1	1	1	1	0	1	0	1	0	0	1	0	0	1	1	0	0	0	1	0	1	0	0	0	1	0	0	1	1	1	0	1
m561	chrIV	373723	373723	0	1	1	0	0	0	1	0	1	0	0	0	0	1	1	1	1	1	0	1	0	1	0	0	1	0	0	1	1	0	0	0	1	1	1	0	0	0	1	0	0	1	1	1	0	1
m562	chrIV	375394	375394	0	1	1	0	0	0	1	0	1	0	0	0	0	1	1	1	1	1	0	1	0	1	0	0	1	0	0	1	1	0	0	0	1	1	1	0	0	0	1	0	0	1	1	1	0	1
m563	chrIV	380252	380252	0	1	1	0	0	0	1	0	1	0	0	0	0	1	1	1	1	1	0	1	0	1	0	0	1	0	0	1	1	0	0	0	1	1	1	0	0	0	1	0	0	1	1	1	0	1
m564	chrIV	383065	391712	0	1	1	0	0	0	1	0	1	0	0	0	0	1	1	1	1	1	0	1	0	1	0	0	1	0	0	1	1	0	0	0	1	1	1	0	0	0	0	0	0	1	1	1	0	1
m565	chrIV	395767	395873	0	1	1	0	0	0	1	0	1	0	0	0	0	1	1	1	1	1	0	1	0	1	0	0	1	0	0	1	1	0	0	0	0	1	1	0	0	0	0	0	0	1	1	1	0	1
m566	chrIV	396610	396610	0	1	1	0	0	0	1	0	1	0	0	0	0	1	1	1	1	1	0	1	0	1	1	0	1	0	0	1	1	0	0	0	0	1	1	0	0	0	0	0	0	1	1	1	0	1
m567	chrIV	397927	398523	0	1	1	0	0	0	1	1	1	0	0	0	0	1	1	1	1	1	0	1	0	1	1	0	1	0	0	1	1	0	0	0	0	1	1	0	0	0	0	0	0	1	1	1	0	1
m568	chrIV	400709	400864	0	1	1	0	0	0	1	1	1	0	0	0	0	1	1	1	1	1	0	1	1	1	1	0	1	0	0	1	1	0	0	0	0	1	1	0	0	0	0	0	0	1	1	1	0	1
m569	chrIV	402371	402371	0	1	1	0	0	0	1	1	1	0	0	0	0	1	1	1	1	1	0	1	1	1	1	0	1	0	0	1	1	0	0	0	0	1	1	0	0	0	0	0	0	1	1	1	0	1
m570	chrIV	404459	407064	0	1	1	0	0	0	1	1	1	0	0	0	0	1	1	1	1	1	0	1	1	1	1	0	1	0	0	1	1	0	0	0	0	1	1	0	0	0	0	0	0	1	1	1	0	1
m571	chrIV	413029	413029	0	1	1	0	0	0	1	1	1	0	0	0	0	1	1	1	1	1	0	1	1	1	1	1	1	0	0	1	1	0	0	0	0	1	0	0	0	0	0	0	0	1	1	1	0	1
m572	chrIV	414243	418963	0	1	1	0	0	0	1	1	1	0	0	0	0	1	1	1	1	1	0	1	1	1	1	0	1	0	0	1	0	0	0	0	0	1	0	0	0	0	0	0	0	1	1	1	0	1
m573	chrIV	420255	421542	0	1	1	0	0	0	1	1	1	0	0	0	0	1	1	1	1	1	1	1	1	1	1	0	1	0	0	1	0	0	0	0	0	1	0	0	0	0	0	0	0	1	1	1	0	1
m574	chrIV	424905	424905	0	1	1	0	0	0	1	1	1	0	0	1	0	1	1	1	1	1	1	1	1	1	1	0	1	0	1	1	0	0	0	0	0	1	0	0	0	0	0	0	0	1	1	1	0	1
m575	chrIV	425689	427330	0	1	1	0	0	0	1	1	1	0	0	1	0	1	1	1	1	1	1	1	1	1	1	0	1	0	1	1	0	0	0	0	0	1	0	0	0	0	0	0	0	1	1	1	0	1
m576	chrIV	431267	438868	0	1	1	1	0	0	1	1	1	0	0	1	0	1	1	1	1	1	1	1	1	1	1	0	1	0	1	1	0	0	0	0	0	1	0	0	0	0	0	0	0	1	1	1	0	1
m577	chrIV	439746	464571	0	1	1	1	0	0	1	1	1	0	0	1	0	1	1	0	1	1	1	1	1	1	1	0	1	0	1	1	0	0	0	0	0	1	0	0	0	0	0	0	0	1	1	1	0	1
m578	chrIV	443547	443547	0	1	1	1	0	0	1	1	1	0	0	1	0	1	1	0	1	1	1	1	1	1	1	0	1	0	1	1	0	0	0	0	0	1	0	0	0	0	0	0	0	1	1	1	0	1
m579	chrIV	445249	445817	0	1	1	1	0	0	1	1	1	0	0	1	0	1	1	0	1	1	1	1	1	1	1	0	1	0	1	1	0	0	0	0	0	1	0	0	0	0	0	0	1	1	1	1	0	1
m580	chrIV	465882	471061	0	1	1	1	0	0	1	1	1	0	0	1	0	1	1	0	1	1	1	1	1	1	1	0	1	0	1	1	0	0	0	0	0	1	0	0	0	0	0	0	0	1	1	1	0	1
m581	chrIV	474265	476181	0	1	1	1	0	0	1	1	1	0	0	1	0	1	1	0	1	1	1	1	1	1	1	0	1	0	0	1	0	0	0	0	0	1	0	0	0	0	0	0	0	1	1	1	0	1
m582	chrIV	480076	481074	0	1	1	1	0	0	1	1	1	0	0	1	0	1	1	0	1	1	1	1	1	1	1	0	1	0	0	1	0	0	0	0	0	1	0	1	0	0	0	0	0	1	1	1	0	1
m583	chrIV	482955	482955	0	1	1	1	0	0	1	1	1	0	0	1	0	1	1	0	1	1	1	1	1	1	1	0	1	1	0	1	0	0	0	0	0	1	0	1	0	0	0	0	0	1	1	1	0	1
m584	chrIV	484028	484028	0	1	1	1	0	0	1	1	1	0	0	1	0	1	1	0	1	1	1	1	1	1	1	0	0	1	0	1	0	0	0	0	0	1	0	1	0	0	0	0	0	1	1	1	0	1
m585	chrIV	485454	487957	0	1	1	1	0	0	1	1	1	0	0	1	0	1	1	0	1	1	1	1	1	1	1	0	0	0	0	1	0	0	0	0	0	1	0	1	0	0	0	0	0	1	1	1	0	1
m586	chrIV	491804	498305	0	1	1	1	0	0	1	1	1	0	0	1	0	1	1	1	1	1	1	1	1	1	1	0	0	0	0	1	0	0	0	0	0	1	0	0	0	0	0	0	0	1	1	1	0	1
m587	chrIV	499794	504047	0	1	1	1	0	0	1	1	1	0	0	1	0	1	1	1	1	1	1	1	1	1	1	0	0	0	0	1	0	0	0	0	0	1	0	0	0	0	0	0	0	1	1	1	0	1
m588	chrIV	506998	509831	0	1	1	1	0	0	1	1	1	0	0	1	0	1	1	1	1	1	1	1	1	1	1	0	0	0	0	1	0	0	0	0	0	1	0	0	0	0	0	0	0	1	1	1	0	1
m589	chrIV	511129	511129	0	1	1	1	0	0	1	1	1	0	0	1	0	1	1	1	1	1	1	1	1	1	1	0	0	0	0	1	0	0	0	0	0	1	0	0	0	0	0	0	0	1	1	1	0	1
m590	chrIV	521406	521776	0	1	1	1	1	0	1	1	1	0	0	1	0	1	1	1	1	1	1	1	1	1	1	0	0	0	0	1	0	0	0	0	0	1	0	0	0	0	0	0	0	1	1	1	0	1
m591	chrIV	523964	523964	0	1	1	1	1	0	1	1	1	0	0	1	0	1	1	1	1	1	1	1	1	1	1	0	0	0	0	1	0	0	0	0	0	1	0	0	0	0	0	0	0	1	1	1	0	1
m592	chrIV	525412	525412	0	1	1	1	1	0	1	1	1	0	1	1	0	0	1	1	1	1	1	1	1	1	1	0	0	0	0	1	0	0	0	0	0	1	0	0	0	0	1	0	0	1	1	1	0	1
m593	chrIV	525682	525682	0	1	1	1	1	0	1	1	1	0	1	1	0	0	1	1	1	1	1	1	1	1	1	0	0	0	0	1	0	0	0	0	0	1	0	0	0	0	1	0	0	1	1	1	0	1
m594	chrIV	527319	527319	0	1	1	1	1	0	1	1	1	0	1	1	0	0	1	1	1	1	1	1	1	1	1	0	0	0	0	1	0	0	0	0	0	0	0	0	0	0	0	0	0	1	1	0	0	1
m595	chrIV	540228	545374	0	1	1	1	1	0	1	1	1	0	1	1	0	0	1	1	1	1	1	1	1	1	1	0	0	0	0	1	0	0	0	0	0	1	0	0	0	0	0	0	0	1	1	0	0	1
m596	chrIV	547460	547792	0	1	1	1	1	0	1	1	1	0	1	1	0	0	1	1	1	1	1	1	1	1	1	0	0	0	0	0	1	0	0	0	0	1	0	0	0	0	0	0	0	1	1	0	0	1
m597	chrIV	548896	549071	0	1	1	1	1	1	1	1	1	0	1	1	0	0	1	1	1	1	1	1	1	1	1	0	0	0	0	0	1	0	0	0	0	1	0	0	0	0	0	0	0	1	1	0	0	1
m598	chrIV	551764	551843	0	1	1	1	1	1	1	0	1	0	1	1	0	0	1	1	1	1	1	1	1	1	1	0	0	0	0	0	1	0	0	0	0	1	0	1	0	0	0	0	0	1	1	0	0	1
m599	chrIV	553651	553651	0	1	1	1	1	1	1	0	1	0	1	1	0	0	1	1	1	1	1	1	1	1	1	0	0	0	0	0	1	0	0	0	0	1	0	0	0	0	0	0	0	1	1	0	0	1
m600	chrIV	554971	555588	0	1	1	1	1	1	1	0	1	0	1	1	0	0	1	1	0	1	1	1	1	1	1	0	0	0	0	0	1	0	0	0	0	1	0	0	0	0	0	0	0	1	1	0	0	1
m601	chrIV	555957	555957	0	1	1	1	1	1	1	0	1	0	1	1	0	0	1	1	0	1	1	1	1	1	1	0	0	0	0	0	1	0	0	0	0	1	0	0	0	0	0	0	0	1	1	0	0	1
m602	chrIV	557242	557242	0	1	1	1	1	1	1	0	1	0	1	1	0	0	1	1	0	1	1	1	1	1	1	0	0	0	0	0	1	0	0	1	0	1	0	0	0	0	0	0	0	1	1	0	0	1
m603	chrIV	559258	559258	0	1	1	1	1	1	1	0	0	0	1	1	1	0	1	1	0	1	1	1	1	1	1	0	0	0	0	0	1	0	0	1	0	1	0	0	0	0	0	0	0	1	1	0	0	1
m604	chrIV	559461	560449	0	1	1	1	1	1	1	0	0	0	1	1	1	0	1	1	0	1	1	1	1	1	1	0	0	0	0	0	1	0	0	1	0	1	0	0	0	1	0	0	0	1	1	0	0	1
m605	chrIV	562103	562103	0	1	1	1	1	1	1	0	0	0	1	1	1	0	1	1	0	1	1	1	1	1	1	0	0	0	0	0	1	0	0	1	0	1	0	0	0	0	0	0	0	1	1	0	0	1
m606	chrIV	564066	564745	0	1	1	1	1	1	1	0	0	0	1	1	1	0	0	1	0	1	1	1	1	1	1	0	0	0	0	0	1	0	0	1	0	1	0	0	0	0	0	0	0	1	1	0	0	1
m607	chrIV	565313	569606	0	1	1	1	1	1	1	0	0	0	1	1	1	0	1	1	0	1	1	1	1	1	1	0	0	0	0	0	1	0	0	1	0	1	0	0	0	0	0	0	0	1	1	0	0	1
m608	chrIV	572100	586457	0	1	1	1	1	1	1	0	0	0	1	1	1	0	1	1	0	1	1	1	1	1	1	0	0	0	0	0	1	0	0	1	0	1	0	0	0	0	0	0	0	1	1	0	0	1
m609	chrIV	574753	576758	0	1	1	1	1	1	1	0	0	0	1	1	1	0	1	1	0	1	1	1	1	1	1	0	0	0	0	1	1	0	0	1	0	1	0	0	0	0	0	0	0	1	1	0	0	1
m610	chrIV	579755	579755	0	1	1	1	1	1	1	0	0	0	1	1	1	0	1	1	0	1	1	1	0	1	1	0	0	0	0	0	1	0	0	1	0	1	0	0	0	0	0	0	0	1	1	0	0	1
m611	chrIV	588381	599737	0	1	1	1	1	1	1	0	0	0	1	1	1	0	1	1	0	1	1	1	1	1	1	0	0	0	0	0	1	0	0	1	0	1	0	0	0	0	0	0	0	1	1	0	0	1
m612	chrIV	592527	592527	0	1	1	1	1	1	1	0	0	0	1	1	1	0	1	1	0	1	1	1	0	1	1	0	0	0	0	0	1	0	0	1	0	1	0	0	0	0	0	0	0	1	1	0	0	1
m613	chrIV	592559	592559	0	1	1	1	1	1	1	0	0	0	1	1	1	0	1	1	0	1	1	1	0	1	1	0	0	0	0	0	1	0	0	1	0	1	0	0	0	0	0	0	0	1	1	0	0	1
m614	chrIV	600764	600764	0	1	1	1	1	1	1	0	0	1	1	1	1	0	1	1	0	1	1	1	1	1	1	0	0	0	0	0	1	0	0	1	0	1	0	0	0	0	0	0	0	1	1	0	0	0
m615	chrIV	601251	611625	0	1	1	1	1	1	1	0	0	1	1	1	1	0	1	1	0	1	1	1	1	1	1	0	0	0	0	0	1	0	0	1	0	1	0	0	0	0	0	0	0	1	1	0	0	0
m616	chrIV	612573	613791	0	1	1	1	1	1	1	0	0	1	1	1	1	0	1	1	0	1	1	1	1	1	1	0	0	0	0	0	1	0	0	1	0	1	0	0	0	0	0	0	0	1	1	0	0	0
m617	chrIV	614738	615114	0	1	1	1	1	1	1	0	0	1	1	1	1	0	1	1	0	1	1	1	1	1	1	0	0	0	0	0	1	0	0	1	0	1	0	0	0	0	0	0	0	1	1	0	0	0
m618	chrIV	615816	616624	0	1	1	0	1	1	1	0	0	1	1	1	1	0	1	1	0	1	1	1	1	1	1	0	0	0	0	0	1	0	0	1	0	1	0	0	0	0	0	0	0	1	1	0	0	0
m619	chrIV	617842	617842	0	1	1	0	1	1	1	0	0	1	1	1	1	0	1	1	0	1	1	1	1	1	1	0	0	0	0	0	1	0	0	1	0	1	0	0	0	0	0	0	0	1	1	0	0	0
m620	chrIV	618461	619621	0	1	1	0	1	1	1	0	0	1	1	1	1	0	1	1	0	1	1	1	1	1	1	0	0	0	0	0	1	0	0	1	0	1	0	0	0	0	0	0	0	1	1	0	0	0
m621	chrIV	622259	624733	0	1	1	0	0	1	1	0	0	1	1	1	1	0	1	1	0	1	1	1	1	1	1	0	0	0	0	0	1	0	0	1	0	1	0	0	0	0	0	0	0	1	1	0	0	0
m622	chrIV	623642	624969	0	1	1	0	0	1	1	0	0	1	1	1	1	0	1	1	0	1	1	1	1	1	1	0	0	0	0	0	1	0	0	1	0	1	0	0	0	0	0	0	0	1	1	0	0	0
m623	chrIV	625173	625250	0	1	1	0	1	1	1	0	0	1	1	1	1	0	1	1	0	1	1	1	1	1	1	0	1	0	0	0	1	0	0	1	0	1	0	0	0	0	0	0	0	1	1	0	0	0
m624	chrIV	637663	639037	0	1	1	0	0	1	0	0	0	1	1	1	1	0	0	1	0	1	1	1	1	1	1	0	1	0	0	0	1	0	0	1	0	1	0	0	0	0	0	0	0	1	0	0	0	0
m625	chrIV	641150	644629	0	1	1	0	0	1	0	0	0	1	1	1	1	0	0	1	0	1	1	1	1	1	1	0	1	0	0	0	1	0	0	1	0	1	0	0	0	0	0	0	0	1	0	0	0	0
m626	chrIV	653246	653336	0	1	1	0	0	1	0	0	0	1	1	1	1	0	0	1	0	1	1	1	1	1	1	0	1	0	0	0	1	0	0	0	0	1	0	0	0	0	0	0	0	1	0	0	0	0
m627	chrIV	654608	654608	0	1	1	0	0	1	0	0	0	1	1	1	1	0	0	1	0	1	1	1	1	1	1	0	1	0	0	0	1	0	0	0	0	1	0	0	0	0	0	0	0	1	0	0	0	0
m628	chrIV	657366	664414	0	1	1	0	0	1	0	0	0	1	1	1	1	0	0	1	0	1	1	1	1	1	1	0	1	0	0	0	1	0	0	0	0	1	0	0	0	0	0	0	0	1	0	0	0	0
m629	chrIV	671424	674519	0	1	1	0	0	1	0	0	0	1	1	1	1	0	0	1	0	1	1	1	1	1	1	0	1	0	0	0	1	0	0	0	0	1	0	0	0	0	0	0	0	1	0	0	0	0
m630	chrIV	678135	678135	0	1	1	0	0	1	0	0	0	1	1	1	1	0	0	1	0	1	1	1	1	1	1	0	1	0	0	0	1	0	0	0	0	1	0	0	0	0	1	0	0	1	0	0	0	0
m631	chrIV	678773	678773	0	1	1	0	0	1	0	0	0	0	1	1	1	0	0	1	0	1	1	1	1	1	1	0	1	0	0	0	1	0	0	0	0	1	0	0	0	0	1	0	0	1	0	0	0	0
m632	chrIV	680477	689618	0	1	1	0	0	1	0	0	0	0	1	1	1	0	0	1	0	1	1	1	1	1	1	0	1	0	0	0	1	0	0	0	0	1	0	0	0	0	1	0	0	1	0	0	1	0
m633	chrIV	691713	692033	0	1	1	0	0	1	0	0	0	0	1	1	1	0	0	1	0	1	1	1	1	1	1	0	1	0	0	0	1	0	0	0	0	1	0	0	0	0	1	0	0	1	0	0	1	0
m634	chrIV	692323	697118	0	1	1	0	0	1	0	0	0	0	1	1	1	0	0	1	0	1	1	1	1	1	1	0	1	0	0	0	1	0	0	0	0	1	0	0	0	0	1	0	0	1	0	0	1	0
m635	chrIV	700621	700621	0	1	1	0	0	1	0	0	1	0	1	1	1	0	0	0	0	1	1	0	1	1	1	0	1	0	0	0	1	0	0	0	0	1	0	0	0	0	1	0	0	1	0	0	1	0
m636	chrIV	703386	703521	0	1	1	0	0	1	0	0	1	0	1	1	1	0	0	0	0	1	1	0	0	1	1	0	1	0	0	0	1	0	0	0	0	1	0	0	0	0	1	0	0	1	0	0	1	0
m637	chrIV	705139	707926	0	1	1	0	0	0	0	0	1	0	1	1	1	0	0	0	0	1	1	0	1	1	1	0	1	0	0	0	1	0	0	0	0	1	0	0	0	0	1	0	0	1	0	0	1	0
m638	chrIV	708514	713336	0	1	1	0	0	0	0	0	1	0	1	1	1	0	0	0	0	1	1	0	1	1	1	0	1	0	0	0	1	0	0	0	0	1	0	0	0	0	1	0	0	1	0	0	1	0
m639	chrIV	714933	714933	0	1	1	0	0	0	0	0	1	0	1	1	1	0	0	0	0	1	1	0	1	1	1	0	1	0	0	0	0	0	0	0	0	1	0	0	0	0	1	0	0	1	0	0	1	0
m640	chrIV	717377	717840	0	1	1	1	0	0	0	0	1	0	0	1	1	0	0	0	1	1	1	0	1	1	1	0	1	0	0	0	0	0	0	0	0	1	0	0	0	0	1	0	0	1	0	0	1	0
m641	chrIV	719380	720061	0	1	1	1	0	0	0	0	1	0	0	1	1	0	0	0	1	1	1	0	1	1	1	0	1	0	0	0	0	0	0	0	0	1	0	1	0	0	1	0	0	1	0	0	1	0
m642	chrIV	720763	724081	0	1	1	1	0	0	0	0	1	0	0	1	1	0	0	0	1	1	1	0	1	1	1	0	1	0	0	0	0	0	0	0	0	1	0	1	0	0	1	0	0	1	0	0	1	0
m643	chrIV	724549	744534	0	1	1	1	1	0	0	0	1	0	0	1	1	0	0	0	1	1	1	0	1	1	1	0	1	0	0	0	0	0	0	0	0	1	0	1	0	0	1	0	0	1	0	0	1	0
m644	chrIV	728391	728470	0	1	1	1	1	0	0	0	1	0	0	1	1	0	0	0	1	1	1	0	1	1	1	0	1	0	0	0	0	0	0	0	0	1	0	1	0	0	1	0	0	1	0	0	1	0
m645	chrIV	745766	748297	0	1	1	1	1	0	0	0	1	0	0	1	1	0	0	0	1	1	1	0	1	1	1	0	1	0	0	0	0	0	0	0	0	1	0	1	0	0	1	0	0	1	0	0	1	0
m646	chrIV	749263	753137	0	1	1	1	1	0	0	0	1	0	0	1	1	0	0	0	1	1	1	0	1	1	1	0	1	1	0	0	0	0	0	0	0	1	0	1	0	0	1	0	0	1	0	0	1	0
m647	chrIV	753496	763207	0	1	1	1	1	0	0	0	1	0	0	1	1	0	0	1	1	1	1	0	1	1	1	0	1	1	0	0	0	0	0	0	0	1	0	1	0	0	1	0	0	1	0	0	1	0
m648	chrIV	755101	755257	0	1	1	1	1	0	0	0	1	0	0	1	1	0	0	1	1	1	1	0	1	1	1	0	1	1	0	0	0	0	0	0	0	1	0	1	0	0	1	0	0	1	0	1	1	0
m649	chrIV	765852	765852	0	1	1	1	1	0	0	0	1	0	0	1	1	0	0	1	1	1	1	0	1	1	1	0	1	1	0	0	0	0	0	0	0	1	0	1	0	0	1	0	0	1	0	0	1	0
m650	chrIV	766886	769943	0	1	1	1	1	0	0	0	1	0	0	1	1	0	0	1	1	1	1	0	1	1	1	0	1	1	0	0	0	0	0	0	0	1	1	1	0	0	1	0	0	1	0	0	1	0
m651	chrIV	770352	770352	0	1	1	1	1	0	0	0	1	0	0	1	1	0	0	1	1	1	1	0	1	1	1	0	1	1	0	0	0	0	0	0	0	1	1	1	0	0	1	0	0	1	0	0	1	0
m652	chrIV	774849	782125	0	1	1	1	1	0	0	0	1	0	0	1	1	0	0	1	1	1	1	0	1	1	1	0	1	1	0	0	0	0	0	0	0	1	1	1	0	0	1	0	0	1	0	0	1	1
m653	chrIV	785712	785712	0	1	1	1	1	0	0	0	1	0	0	1	1	0	0	1	1	1	1	0	1	1	1	0	1	1	0	0	0	0	0	0	0	1	1	1	0	0	1	0	0	1	0	0	1	1
m654	chrIV	796092	804961	0	1	1	1	1	0	0	0	1	0	0	1	1	0	0	1	1	0	1	0	1	1	1	0	1	1	0	0	0	0	0	0	0	1	1	1	0	0	1	1	1	1	0	0	1	1
m655	chrIV	806584	810443	0	1	1	1	1	0	0	0	1	0	0	1	1	0	0	1	1	0	1	0	1	1	1	0	1	1	0	0	0	0	0	0	0	1	1	1	0	0	1	1	1	1	0	0	1	1
m656	chrIV	812947	812947	0	1	1	1	1	0	0	0	1	0	0	1	1	0	0	1	1	0	1	0	1	1	1	0	1	1	0	0	0	0	0	0	0	1	1	1	0	0	1	1	1	1	0	0	1	1
m657	chrIV	813568	815495	0	1	1	1	1	0	0	0	1	0	0	1	1	0	0	1	0	0	1	0	1	1	1	0	1	1	0	0	0	0	0	0	0	1	1	1	0	0	1	1	1	1	0	0	1	1
m658	chrIV	816707	820028	0	1	1	1	1	0	0	0	1	0	0	1	1	0	0	1	0	0	1	1	1	1	1	0	1	1	0	0	0	0	0	0	0	1	1	1	0	0	1	1	1	1	0	0	1	1
m659	chrIV	820419	831973	0	1	1	1	1	0	0	0	1	0	0	1	1	0	0	1	0	0	1	0	1	1	1	0	1	1	0	0	0	0	0	0	0	1	1	1	0	0	1	1	1	1	0	0	1	1
m660	chrIV	832289	832289	0	1	1	1	1	0	0	0	1	0	0	1	1	0	0	1	0	0	1	0	0	1	1	0	1	1	0	0	0	0	0	0	0	1	1	1	0	0	1	1	1	1	0	0	1	1
m661	chrIV	833173	833173	0	1	1	1	1	0	0	0	1	0	0	1	1	0	0	1	0	0	1	0	0	1	1	0	1	1	0	0	0	0	0	0	0	0	1	1	0	0	1	1	1	1	0	0	1	1
m662	chrIV	838720	838720	0	1	1	1	1	0	0	0	1	0	0	1	1	0	0	1	0	1	1	0	0	0	1	0	0	1	0	0	0	0	1	0	1	0	0	1	0	0	1	1	1	0	0	0	1	1
m663	chrIV	843125	843707	0	1	1	1	0	0	0	0	1	0	0	1	1	0	0	1	0	1	1	0	0	0	1	0	0	1	1	0	0	0	1	0	1	0	0	1	0	0	1	1	1	0	0	0	1	1
m664	chrIV	843818	844392	0	1	1	1	0	0	0	0	1	0	0	1	1	0	0	1	0	1	1	0	0	0	1	0	0	1	1	0	0	0	1	0	1	0	0	1	0	0	1	1	1	0	0	0	1	1
m665	chrIV	847796	851282	0	1	1	1	0	0	0	0	1	0	0	1	1	0	0	1	0	1	1	0	0	0	1	0	0	1	1	0	0	0	1	0	1	0	0	1	0	1	1	1	1	0	0	0	1	1
m666	chrIV	855191	855191	0	1	1	1	0	0	0	0	1	0	0	1	1	0	0	1	0	1	1	0	0	0	1	0	0	1	1	0	0	0	1	0	1	0	0	1	0	1	1	1	1	0	0	1	1	1
m667	chrIV	856366	856366	0	1	1	NA	0	0	0	0	1	0	0	1	1	0	0	1	0	1	1	0	0	0	1	0	0	1	1	0	0	0	1	0	1	0	0	0	0	1	1	1	1	0	0	0	1	1
m668	chrIV	857627	857627	0	1	1	0	0	0	0	0	1	0	0	1	1	0	0	1	0	1	1	0	0	0	1	0	0	1	1	0	0	0	1	0	1	0	0	0	0	1	1	1	1	0	0	1	1	1
m669	chrIV	859170	859173	0	1	1	0	0	0	0	0	1	0	0	1	1	0	0	1	0	1	1	0	0	0	1	0	0	1	1	0	0	0	1	0	1	0	0	1	1	1	1	1	1	0	0	1	1	1
m670	chrIV	860711	860764	0	1	1	0	0	0	0	0	1	0	0	1	1	0	0	1	0	1	1	0	0	0	1	0	0	1	1	0	0	0	1	0	1	0	0	1	1	1	1	1	1	0	0	1	1	1
m671	chrIV	861257	871622	0	1	1	0	0	0	0	0	1	0	0	1	1	0	0	1	0	1	1	0	0	0	1	0	0	1	1	0	0	0	1	0	1	0	0	1	1	1	1	1	1	0	1	1	1	1
m672	chrIV	861441	861441	0	1	1	0	0	0	0	0	1	0	0	1	1	0	0	1	0	1	1	0	0	0	1	0	0	1	1	0	0	0	1	0	1	0	0	1	1	1	1	1	1	0	1	1	1	1
m673	chrIV	884761	884761	0	1	1	0	0	0	0	0	1	0	0	1	1	0	0	1	0	1	1	0	0	0	1	0	0	1	1	0	0	0	1	0	1	0	0	1	1	1	1	1	1	0	1	1	1	1
m674	chrIV	886952	890069	0	1	1	0	0	0	0	0	1	0	0	1	1	0	0	1	0	1	1	0	0	0	1	0	0	1	1	0	0	0	1	0	1	0	0	1	1	1	1	1	1	0	1	1	1	1
m675	chrIV	893485	896181	0	1	1	0	0	0	0	0	1	0	0	1	1	0	0	1	0	1	1	0	0	0	1	0	0	1	1	0	0	0	1	0	1	0	0	1	1	1	1	1	1	0	1	1	1	1
m676	chrIV	898087	898970	0	1	1	0	0	0	0	0	1	0	0	1	1	0	0	1	0	1	1	0	0	0	1	0	0	1	1	0	0	0	1	0	1	0	0	1	1	1	1	1	1	0	1	1	1	1
m677	chrIV	900294	906490	0	1	1	0	0	0	0	0	1	0	0	1	1	0	0	1	0	1	1	0	0	0	1	0	0	1	1	0	0	0	1	0	1	0	0	1	1	1	1	1	1	0	1	1	1	1
m678	chrIV	909447	909447	0	1	1	0	0	0	0	0	1	0	0	1	1	1	0	1	0	1	1	0	0	0	1	0	0	1	1	0	0	0	1	0	1	0	0	1	1	1	1	1	1	0	1	1	1	1
m679	chrIV	910688	911925	0	1	1	1	0	0	0	0	1	0	0	1	1	1	0	1	0	1	1	0	0	0	1	0	0	1	1	0	0	0	1	0	1	0	0	1	1	1	1	1	1	0	1	1	1	1
m680	chrIV	922174	923675	0	1	1	1	0	0	0	0	1	0	0	1	1	1	0	0	0	1	1	0	0	0	1	0	0	1	1	0	0	0	1	0	1	0	0	1	1	1	1	1	1	0	1	1	1	1
m681	chrIV	926405	927628	0	1	1	1	0	0	0	0	1	0	0	1	1	1	0	0	0	1	1	0	0	0	1	0	0	1	1	0	0	0	1	0	1	0	0	0	1	1	1	1	1	0	1	1	1	1
m682	chrIV	928114	928756	0	1	1	1	0	0	0	0	1	0	0	1	1	1	0	0	0	1	1	0	0	0	1	0	0	1	1	0	0	0	1	0	1	0	0	0	1	1	1	1	1	0	1	1	1	1
m683	chrIV	928988	929196	0	1	1	1	0	0	0	0	1	0	0	1	1	1	0	0	0	1	1	0	0	0	1	0	0	1	1	0	0	0	1	0	1	0	0	0	1	1	1	1	1	0	1	1	1	1
m684	chrIV	929658	930059	0	1	1	1	0	0	0	0	1	0	0	1	1	1	0	0	0	1	1	0	0	1	1	0	0	1	1	0	0	0	1	0	1	0	0	0	1	1	1	1	1	0	1	1	1	1
m685	chrIV	934187	941151	0	1	1	1	0	0	0	0	1	0	0	1	1	1	0	0	1	1	1	0	0	0	1	0	1	1	1	0	0	0	1	0	1	0	0	0	1	1	1	1	1	0	1	1	1	1
m686	chrIV	942067	942069	0	1	1	1	0	0	0	0	1	0	0	1	1	1	0	0	1	1	1	0	0	0	1	0	1	1	1	0	0	0	0	0	1	0	0	0	1	1	1	1	1	0	1	1	1	1
m687	chrIV	944445	952329	0	1	1	1	0	0	0	0	1	0	0	1	1	1	0	0	1	1	1	0	0	0	1	0	1	1	1	0	0	0	0	0	1	0	0	0	1	1	1	1	1	0	0	1	1	1
m688	chrIV	955222	955222	0	1	1	1	0	0	0	0	1	0	0	1	1	1	0	0	1	1	1	0	0	0	1	0	1	1	NA	0	0	0	0	0	1	0	0	0	1	1	1	1	1	0	0	1	1	1
m689	chrIV	955831	955831	0	1	1	1	0	0	0	0	1	0	0	1	1	1	0	0	1	1	1	0	0	0	1	0	1	1	0	0	0	0	0	0	1	0	0	0	1	1	1	1	1	0	0	1	1	1
m690	chrIV	956734	956734	0	1	1	1	0	0	0	0	1	0	0	1	1	1	0	0	1	1	1	0	0	0	1	0	1	1	0	0	0	0	0	0	1	0	0	0	1	1	1	1	1	0	0	1	1	1
m691	chrIV	959283	959283	0	1	1	1	0	0	0	0	1	0	0	1	1	1	0	0	1	1	1	0	0	0	1	0	0	1	0	0	0	0	0	0	1	0	0	0	1	1	1	1	1	0	0	1	1	1
m692	chrIV	960835	962572	0	1	1	1	0	0	0	0	1	0	0	1	1	1	0	1	1	1	1	0	0	0	1	0	0	1	0	0	0	0	0	0	1	0	0	0	1	1	1	1	1	0	0	1	1	1
m693	chrIV	961744	969630	0	1	1	1	0	0	0	0	1	0	0	1	1	1	0	1	1	1	1	0	0	1	1	0	0	1	0	0	0	0	0	0	1	0	0	0	1	1	1	1	1	0	0	1	1	1
m694	chrIV	974042	980596	0	1	1	1	0	0	0	0	1	0	0	1	1	1	0	1	1	1	1	0	0	1	1	0	0	1	0	0	0	0	0	0	1	0	0	0	1	1	1	0	1	0	0	1	1	1
m695	chrIV	996583	996583	0	1	1	1	0	0	0	0	1	0	0	1	1	1	0	1	1	1	1	0	0	1	1	0	0	1	0	0	0	0	0	0	1	0	0	0	1	1	1	0	1	0	0	1	1	1
m696	chrIV	997624	997624	0	1	1	1	0	0	0	0	1	0	0	1	1	1	0	1	1	1	1	0	0	1	1	0	0	1	0	0	0	0	0	0	1	0	0	0	1	1	1	0	1	0	0	1	1	1
m697	chrIV	1004080	1004080	0	1	1	1	0	0	0	0	1	0	0	1	1	1	0	1	1	1	1	0	0	1	1	0	0	1	0	0	0	0	0	0	1	0	0	0	0	1	1	0	1	0	0	1	1	1
m698	chrIV	1006085	1008697	0	1	1	1	0	0	0	0	1	0	0	1	1	1	0	1	1	1	1	0	0	1	1	0	0	1	0	0	0	0	0	0	1	0	0	0	0	1	1	0	1	0	0	1	1	1
m699	chrIV	1011936	1012657	0	1	1	1	0	0	0	0	1	0	0	1	1	1	0	1	1	1	1	0	0	1	0	0	0	1	0	0	0	0	0	0	1	0	0	0	0	1	1	0	1	0	0	1	1	1
m700	chrIV	1013236	1013385	0	1	1	1	0	0	0	0	1	0	0	1	1	1	0	1	1	1	1	0	0	1	0	0	0	1	0	0	0	0	0	0	1	0	0	0	0	1	1	0	1	0	0	1	1	1
m701	chrIV	1015754	1029308	0	1	1	1	0	0	0	0	1	0	0	1	1	1	0	1	1	1	1	0	0	1	0	0	0	1	0	0	0	0	0	0	1	0	0	0	0	1	1	0	1	0	0	1	1	1
m702	chrIV	1036179	1036179	0	1	1	1	0	0	1	0	1	0	0	1	1	1	0	1	1	1	1	0	0	1	0	0	0	1	0	0	0	0	0	0	1	0	0	0	0	1	1	0	1	0	0	1	1	1
m703	chrIV	1036857	1037347	0	1	1	1	0	0	1	0	1	0	0	1	1	1	0	1	1	1	1	0	0	1	0	0	0	1	1	0	0	0	0	0	1	0	0	0	0	1	1	0	1	0	0	1	1	1
m704	chrIV	1039385	1047131	0	1	1	1	0	0	1	0	1	0	0	1	1	1	0	1	1	1	1	0	0	1	0	0	0	1	1	0	0	0	0	0	1	0	0	0	0	1	1	0	1	0	0	1	1	1
m705	chrIV	1040300	1040300	0	1	1	1	0	0	1	0	1	0	0	1	1	1	0	1	1	1	1	0	0	1	0	0	0	1	1	0	0	0	0	0	1	0	0	0	0	1	1	0	1	0	0	1	1	1
m706	chrIV	1051307	1054018	0	1	1	1	0	0	1	0	1	0	0	1	1	1	0	1	1	1	1	0	0	1	0	0	0	1	1	0	0	0	0	0	1	1	0	0	0	1	1	0	1	0	0	1	1	1
m707	chrIV	1054225	1054225	0	1	1	1	0	0	1	0	1	0	0	1	1	1	0	1	1	1	1	0	0	1	0	0	0	1	1	0	0	0	0	0	1	1	0	0	0	1	1	0	1	0	0	1	1	1
m708	chrIV	1054527	1058083	0	1	1	1	0	0	1	0	1	0	0	1	1	1	0	1	1	1	1	0	0	1	0	0	0	1	1	0	0	0	0	0	1	1	0	0	0	1	1	0	1	0	0	1	1	1
m709	chrIV	1058179	1058179	0	1	1	1	0	0	1	0	1	0	0	1	1	1	0	1	1	1	1	0	0	1	0	0	0	1	1	0	0	0	0	0	1	1	0	0	0	1	1	0	1	0	0	1	1	1
m710	chrIV	1058335	1060010	0	1	1	1	0	0	1	0	1	0	0	1	1	1	0	1	1	1	1	0	0	1	0	0	0	1	1	0	0	0	0	0	1	1	0	0	0	1	1	0	1	0	0	1	1	1
m711	chrIV	1062037	1062037	0	1	1	1	0	0	1	0	1	0	0	1	1	1	0	1	1	1	1	0	0	1	0	1	0	1	1	0	0	0	0	0	1	1	0	0	0	1	1	0	1	0	0	1	1	1
m712	chrIV	1062762	1062762	0	1	1	1	0	0	1	0	1	0	0	1	1	1	0	1	1	1	1	0	0	1	0	1	0	0	1	0	0	0	0	0	1	1	0	0	0	1	1	0	1	0	0	1	1	1
m713	chrIV	1064285	1067784	0	1	1	1	0	0	1	0	1	0	0	1	1	1	0	1	1	1	1	0	0	1	0	0	0	0	1	0	0	0	0	0	1	1	0	0	0	1	1	0	1	0	0	1	1	1
m714	chrIV	1072384	1072962	0	1	1	1	0	0	1	0	1	0	1	1	1	1	0	1	1	1	1	0	0	1	0	0	0	0	1	0	0	0	0	0	1	1	0	0	0	1	1	0	1	0	0	1	1	1
m715	chrIV	1077718	1077851	0	1	1	1	0	0	1	0	1	0	1	1	1	1	0	1	1	1	1	0	0	1	0	0	0	0	1	0	0	0	0	0	1	1	0	0	0	1	1	0	1	0	0	1	1	1
m716	chrIV	1095148	1095215	0	1	1	1	1	1	1	0	1	0	1	1	0	0	1	1	0	0	1	0	0	1	1	0	0	0	1	0	0	1	0	0	1	1	0	0	0	1	1	0	1	0	1	1	0	1
m717	chrIV	1102674	1106241	0	1	1	1	1	1	1	0	1	0	1	1	0	0	1	0	0	0	1	0	0	1	1	0	0	0	1	0	0	1	0	0	1	1	0	0	0	1	1	0	1	0	0	1	0	1
m718	chrIV	1106617	1114303	0	1	1	1	1	1	1	0	1	0	1	1	0	0	1	0	0	0	1	0	0	1	1	0	0	0	1	0	0	1	0	0	1	1	0	0	0	1	1	0	1	0	0	1	0	0
m719	chrIV	1107083	1109890	0	1	1	1	1	1	1	0	1	0	1	1	0	0	1	0	0	0	1	0	0	1	1	0	0	0	1	0	0	1	0	0	1	1	0	0	0	1	1	0	1	0	0	1	0	0
m720	chrIV	1107805	1108696	0	1	1	1	1	1	1	0	1	0	1	1	0	0	1	0	0	0	1	0	0	1	1	0	0	0	1	1	0	1	0	0	1	1	0	0	0	1	1	0	1	0	0	1	0	0
m721	chrIV	1116044	1124465	0	1	1	1	1	1	1	0	1	0	1	1	0	0	1	0	0	0	1	0	0	1	1	0	0	0	1	0	0	1	0	0	1	1	0	0	0	1	1	0	1	0	0	1	0	0
m722	chrIV	1127544	1130680	0	1	1	1	1	1	1	0	1	0	1	1	0	0	1	0	0	0	1	0	0	1	1	0	0	0	1	0	0	1	0	0	1	1	0	0	0	1	1	0	1	0	0	1	0	0
m723	chrIV	1135023	1135023	0	1	1	1	1	1	1	0	1	0	1	1	0	0	1	0	0	0	1	0	0	1	1	0	0	0	1	0	0	1	0	0	1	1	0	0	0	1	1	0	1	0	0	1	0	0
m724	chrIV	1137761	1144484	0	1	1	1	1	1	1	0	1	0	1	1	0	0	1	0	0	0	1	0	0	1	1	0	0	0	1	0	0	1	0	0	1	1	1	0	0	1	1	0	1	0	0	1	0	0
m725	chrIV	1149030	1152671	0	1	1	1	1	1	1	0	1	0	1	1	0	1	1	0	0	0	1	0	0	1	1	0	0	0	1	0	0	1	0	0	1	1	1	0	0	1	1	0	1	0	0	1	0	0
m726	chrIV	1171430	1175302	0	1	1	1	1	1	1	0	1	0	1	1	0	1	0	0	0	0	1	0	0	1	1	0	0	0	1	0	0	1	0	0	1	1	0	0	1	1	1	0	1	0	0	1	0	0
m727	chrIV	1181165	1182098	0	1	1	1	1	1	1	0	1	0	1	1	1	1	0	0	0	0	1	0	0	1	1	0	0	0	1	0	0	1	0	0	1	1	0	0	1	1	1	0	1	0	0	1	0	0
m728	chrIV	1183454	1183454	0	1	1	1	1	1	1	0	1	0	1	1	1	1	0	0	0	0	1	0	0	1	0	0	0	0	1	0	0	1	0	0	1	1	0	0	1	1	1	0	1	0	0	1	0	0
m729	chrIV	1184776	1190854	0	1	1	1	1	1	1	0	1	0	1	1	1	1	0	0	0	0	1	0	0	1	0	0	0	0	1	0	0	1	0	0	1	1	0	0	1	1	1	0	1	0	0	1	0	0
m730	chrIV	1185640	1185640	0	1	1	1	1	1	1	0	1	0	1	1	1	1	0	0	0	0	1	0	0	1	0	0	0	0	1	0	0	1	0	0	1	1	0	0	1	1	1	0	1	0	0	1	0	0
m731	chrIV	1197837	1197837	0	1	1	0	1	1	1	0	1	0	1	1	1	1	0	0	0	0	1	0	0	1	0	0	0	0	1	0	0	1	0	0	1	1	0	0	1	1	1	0	1	0	0	1	0	0
m732	chrIV	1213560	1213560	0	1	1	0	1	1	1	0	1	0	1	1	1	1	0	0	0	0	1	0	0	1	0	0	0	0	1	0	0	1	0	0	1	1	0	0	1	1	1	0	1	0	0	1	0	0
m733	chrIV	1215342	1226443	0	1	1	0	1	1	1	0	1	0	1	1	1	1	0	0	0	0	1	0	0	1	0	0	0	0	1	0	0	1	0	0	1	1	0	0	1	1	1	0	1	0	0	1	0	0
m734	chrIV	1219509	1219676	0	1	1	0	1	1	1	0	1	0	1	1	1	1	0	0	0	0	1	0	0	1	0	0	0	0	1	0	0	1	0	0	1	1	0	0	1	1	1	0	1	0	0	1	0	0
m735	chrIV	1227990	1229224	0	1	1	0	1	1	1	0	1	0	1	1	1	1	0	0	0	0	1	0	0	1	0	0	0	0	1	0	0	1	0	0	1	1	0	0	1	1	1	0	1	0	0	1	0	0
m736	chrIV	1235338	1241303	0	1	1	0	1	1	1	0	1	0	1	1	1	1	0	0	0	0	1	0	0	1	0	0	0	0	1	0	0	1	0	0	1	1	0	0	1	1	1	0	1	0	0	1	0	0
m737	chrIV	1248530	1250650	0	1	1	0	1	1	1	0	1	0	1	1	1	1	0	0	0	0	1	0	0	1	0	0	0	0	1	0	0	1	0	0	1	1	0	0	1	1	1	0	1	0	1	1	0	0
m738	chrIV	1252116	1252379	0	1	1	0	1	1	1	0	1	0	1	1	1	1	0	0	0	0	1	0	0	1	0	0	0	0	1	0	0	1	0	0	1	1	0	0	1	1	1	0	1	0	1	1	0	0
m739	chrIV	1256208	1263265	0	1	1	0	1	1	1	0	1	0	1	1	1	1	0	0	0	0	1	0	0	1	0	0	0	0	1	0	0	1	0	0	1	1	0	0	1	1	1	0	1	0	1	1	0	0
m740	chrIV	1257382	1257441	0	1	1	0	1	1	1	1	1	0	1	1	1	1	0	0	0	0	1	0	0	1	0	0	0	0	1	0	0	1	0	0	1	1	0	0	1	1	1	0	1	0	1	1	0	0
m741	chrIV	1261102	1261236	0	1	1	0	1	1	1	0	1	0	1	0	1	1	0	0	0	0	1	0	0	1	0	0	0	0	1	0	0	1	0	0	1	1	0	0	1	1	1	0	1	0	1	1	0	0
m742	chrIV	1264269	1264269	0	1	1	0	1	1	1	0	1	0	1	0	1	1	0	0	0	0	1	0	0	1	0	0	0	0	1	0	0	1	0	0	1	1	0	0	1	1	1	0	1	0	1	1	0	0
m743	chrIV	1266919	1266919	0	1	1	0	1	1	1	0	1	0	1	0	1	1	0	0	0	0	1	0	0	1	0	0	0	0	1	0	0	1	0	0	1	1	0	0	1	1	1	0	1	0	1	1	0	1
m744	chrIV	1267740	1267950	0	1	1	0	1	1	1	0	1	0	1	0	1	1	0	0	0	0	1	0	0	1	0	0	0	0	1	0	0	1	0	0	1	1	0	0	1	1	1	0	1	0	1	1	0	1
m745	chrIV	1267989	1268647	0	1	1	0	1	1	1	0	1	0	1	0	1	1	0	0	0	0	1	0	0	1	0	0	0	0	1	0	0	1	0	0	1	1	0	0	1	1	1	0	1	0	1	1	0	0
m746	chrIV	1271701	1277282	0	1	1	0	1	1	1	0	1	0	1	0	1	1	0	0	0	0	1	0	0	1	0	0	0	0	1	0	0	1	0	0	1	1	0	0	1	1	1	0	1	0	1	1	0	0
m747	chrIV	1278407	1278481	0	1	1	0	1	1	1	0	1	0	1	0	1	1	0	0	0	0	1	0	0	1	0	0	0	0	1	0	0	1	0	0	1	1	0	0	1	1	1	0	1	0	1	1	0	0
m748	chrIV	1279912	1286166	0	1	1	0	1	0	1	0	1	0	1	0	1	1	0	0	0	0	1	0	0	1	0	0	0	0	1	0	0	1	0	0	1	1	0	0	1	1	1	0	1	0	1	1	0	0
m749	chrIV	1290073	1290073	0	1	1	0	1	0	1	0	1	0	1	0	1	1	0	0	0	0	1	0	0	1	0	0	0	0	1	0	0	1	0	0	1	1	0	1	1	1	1	1	1	0	1	1	0	0
m750	chrIV	1291435	1292515	0	1	1	0	1	0	1	0	1	0	1	0	1	1	0	0	0	0	1	0	0	1	0	0	0	0	1	0	0	1	0	0	1	1	0	1	1	1	1	1	1	0	1	1	0	0
m751	chrIV	1296240	1296240	0	1	1	1	1	0	1	0	1	0	1	0	1	0	0	0	0	1	1	0	0	1	0	0	0	0	1	0	0	1	0	0	1	1	0	1	1	1	1	1	1	0	0	1	0	0
m752	chrIV	1298073	1298073	0	1	1	1	1	0	1	0	1	0	1	0	1	0	0	0	0	1	1	0	0	1	0	0	1	0	1	0	0	1	0	0	1	1	0	1	1	1	1	1	1	0	0	1	0	0
m753	chrIV	1302530	1302530	0	1	1	1	1	0	1	0	1	0	1	0	1	0	0	0	0	1	1	1	0	1	0	0	1	0	1	0	0	1	0	0	1	1	0	1	1	1	1	1	1	0	0	1	0	0
m754	chrIV	1309620	1312702	0	1	1	1	1	0	1	0	1	0	0	0	1	0	0	0	0	1	1	1	0	1	0	1	1	0	1	0	0	1	0	0	1	1	0	1	1	1	1	1	1	0	0	1	0	0
m755	chrIV	1316641	1317259	0	1	1	1	1	0	1	0	1	0	0	0	1	0	0	0	0	1	1	1	0	1	0	1	1	0	1	0	0	1	0	0	1	1	0	1	1	1	1	1	1	0	0	1	0	0
m756	chrIV	1317903	1318378	0	1	1	1	1	0	1	0	1	0	0	0	1	0	0	0	0	1	1	1	0	1	0	1	1	0	1	0	0	1	0	0	1	1	0	1	1	1	1	1	1	0	0	1	0	0
m757	chrIV	1318845	1318845	0	1	1	1	1	0	1	0	1	0	0	0	1	0	0	0	0	1	1	1	0	1	0	1	1	0	1	0	1	1	0	0	1	1	0	1	1	1	1	1	1	0	0	1	0	0
m758	chrIV	1320900	1320900	0	1	1	1	1	1	1	0	1	0	0	0	1	0	1	0	0	1	1	1	0	1	0	1	1	0	1	0	1	1	0	0	1	1	0	1	1	1	1	1	1	0	0	1	0	0
m759	chrIV	1321563	1323775	0	1	1	1	1	1	1	0	1	0	0	0	1	0	1	0	0	1	1	1	0	1	0	1	1	0	1	0	1	1	0	0	1	1	0	1	1	1	1	1	1	0	0	1	0	0
m760	chrIV	1331502	1333527	0	1	1	1	1	1	0	0	1	0	0	0	1	0	1	0	0	1	1	1	0	1	0	1	1	0	1	0	1	1	0	0	1	1	0	1	1	1	1	1	1	0	0	1	0	0
m761	chrIV	1335398	1335398	0	1	1	1	1	1	1	0	1	0	0	0	1	0	1	0	0	1	1	1	0	1	0	1	1	0	1	0	1	1	0	0	1	1	0	1	0	1	1	1	1	0	0	1	0	0
m762	chrIV	1337043	1337715	0	1	1	0	1	1	1	0	1	0	0	0	1	0	1	0	0	1	1	1	0	1	0	1	1	0	1	0	1	1	0	0	1	1	0	1	0	1	1	1	1	0	0	1	0	0
m763	chrIV	1338262	1338321	0	1	1	0	1	1	1	0	1	0	0	0	1	0	1	0	0	1	1	1	0	1	0	1	1	0	1	0	1	1	0	0	1	1	0	1	0	1	1	1	1	0	0	1	0	0
m764	chrIV	1338585	1338585	0	1	1	0	1	1	1	0	1	0	0	0	1	0	1	0	0	1	1	1	0	1	0	1	1	1	1	0	1	1	0	0	1	1	0	1	0	1	1	1	1	0	0	1	0	0
m765	chrIV	1341095	1345664	0	1	1	0	1	1	1	0	1	0	0	0	1	0	1	0	0	1	1	1	0	1	0	1	1	1	1	0	1	1	0	0	1	1	0	1	0	1	1	1	1	0	0	1	0	0
m766	chrIV	1346089	1346336	0	1	1	0	1	1	1	0	1	0	0	0	1	0	1	0	0	1	1	1	0	1	0	1	1	1	1	0	1	1	0	0	1	1	0	1	0	1	1	1	1	0	0	1	0	0
m767	chrIV	1347437	1347437	0	1	1	0	1	1	1	0	1	0	0	0	1	0	1	0	0	1	1	1	0	1	0	1	1	1	1	0	1	1	0	0	1	1	0	1	0	1	1	1	1	0	0	1	0	0
m768	chrIV	1349687	1354715	0	1	1	0	1	1	1	0	1	0	0	0	1	0	1	0	0	1	1	1	0	1	0	1	1	1	1	0	1	1	0	0	1	1	0	1	0	1	1	1	1	0	0	1	0	0
m769	chrIV	1357207	1357207	0	1	1	0	1	1	1	0	1	0	0	0	1	0	1	0	0	1	1	1	0	1	0	1	1	1	1	1	1	1	0	0	1	1	0	1	0	1	1	1	1	0	0	1	0	0
m770	chrIV	1357789	1368022	0	1	1	0	1	1	1	0	1	0	0	0	1	0	1	0	0	1	1	1	0	1	0	1	1	1	1	1	1	1	0	0	1	1	0	1	0	1	1	1	1	0	0	1	0	0
m771	chrIV	1366750	1368624	0	1	1	0	1	1	1	0	1	0	0	0	1	0	1	0	0	1	1	1	0	1	0	0	1	1	1	1	1	1	0	0	1	1	0	1	0	1	1	1	1	0	0	1	0	0
m772	chrIV	1372422	1381394	0	1	1	0	1	1	1	0	1	0	0	0	1	0	1	0	0	1	1	1	0	1	0	1	1	1	1	1	1	1	0	0	1	1	0	1	0	1	1	1	1	0	0	0	0	0
m773	chrIV	1385256	1394087	0	1	1	0	0	1	1	0	1	0	0	0	1	0	1	0	0	1	1	0	0	1	0	1	1	1	1	1	1	1	1	0	1	1	0	1	0	1	1	1	0	0	0	0	0	0
m774	chrIV	1398006	1400971	0	1	1	0	0	1	1	0	1	0	0	0	1	0	1	0	0	1	1	0	0	1	0	1	1	1	1	1	1	1	1	0	1	1	0	1	0	1	1	1	0	0	0	0	0	0
m775	chrIV	1401828	1401828	0	1	1	0	0	1	1	0	1	0	0	0	1	0	1	0	0	1	1	0	0	1	0	1	1	1	1	1	1	1	1	0	1	1	0	1	0	1	1	1	0	0	0	0	0	0
m776	chrIV	1402695	1403147	0	1	1	0	0	1	0	0	1	0	0	0	1	0	1	0	0	1	1	0	0	1	0	1	1	1	1	1	1	1	1	0	1	1	0	1	0	1	1	1	0	0	0	0	0	0
m777	chrIV	1403491	1403792	0	1	1	0	0	1	1	0	1	0	0	0	1	0	1	0	0	1	1	0	0	1	0	1	1	1	1	1	1	1	1	0	1	1	0	1	0	1	1	1	0	0	0	0	0	0
m778	chrIV	1404745	1411737	0	1	1	0	0	1	1	0	1	0	0	0	1	0	1	0	0	1	1	0	0	1	0	1	1	1	1	1	1	1	1	0	1	1	0	1	0	1	1	1	0	0	0	0	0	0
m779	chrIV	1408589	1409847	0	1	1	0	0	1	1	0	1	0	0	0	1	0	1	0	0	1	1	0	0	1	0	1	1	1	1	1	1	1	1	0	1	1	0	1	0	1	1	1	0	0	0	0	0	0
m780	chrIV	1411853	1411853	0	1	1	0	0	0	1	0	1	0	0	0	1	0	1	0	0	1	1	0	0	1	0	1	1	1	1	1	1	1	1	0	1	1	0	1	0	1	1	1	0	0	0	0	0	0
m781	chrIV	1412444	1416431	0	1	1	0	0	0	1	0	1	0	0	0	1	0	1	0	0	1	1	0	0	1	0	1	1	1	1	1	1	1	1	0	1	1	0	1	0	1	1	1	0	0	0	0	0	0
m782	chrIV	1416716	1416716	0	1	1	0	0	0	1	0	1	0	0	0	0	0	1	0	0	1	1	0	0	1	0	1	1	1	1	1	1	1	1	0	1	1	0	1	0	1	1	1	0	0	0	0	0	0
m783	chrIV	1417489	1417509	0	1	1	0	0	0	1	0	1	0	0	0	0	0	1	0	0	1	1	0	0	1	0	1	1	1	1	1	1	1	1	0	1	1	0	1	0	1	1	1	0	0	0	0	0	0
m784	chrIV	1417646	1417646	0	1	1	0	0	0	1	0	1	0	0	0	0	0	1	0	0	1	1	0	0	1	0	1	1	1	1	1	1	1	1	0	1	1	0	1	0	1	1	1	0	0	0	0	0	0
m785	chrIV	1417872	1418662	0	1	1	0	0	0	1	0	1	0	0	0	1	0	1	0	0	1	1	0	0	1	0	1	1	1	1	1	1	1	1	0	1	1	0	1	0	1	1	1	0	0	0	0	0	0
m786	chrIV	1420155	1420155	0	1	1	0	0	0	1	0	1	0	0	0	1	0	1	0	0	1	1	0	0	1	0	1	1	1	1	1	1	1	1	0	1	1	0	1	0	1	1	1	0	0	0	0	0	0
m787	chrIV	1425361	1432812	0	1	0	0	0	0	1	1	1	0	0	0	1	0	1	0	1	1	1	0	0	1	0	1	1	0	0	1	1	1	1	0	1	1	0	1	0	1	1	1	0	0	0	0	0	0
m788	chrIV	1435743	1435743	0	1	0	0	0	0	1	1	1	0	0	0	1	0	1	0	1	1	1	0	0	1	0	1	1	0	0	1	1	1	1	0	1	1	0	1	0	1	0	0	0	0	0	0	0	0
m789	chrIV	1440118	1446136	0	1	0	0	0	0	1	1	1	0	0	0	1	0	0	0	1	1	1	0	0	1	0	1	1	0	0	1	1	1	1	0	1	1	0	1	0	1	0	0	0	0	0	0	0	0
m790	chrIV	1446425	1448600	0	1	0	0	0	0	1	1	1	0	0	0	1	0	0	0	1	1	1	0	0	1	0	1	1	0	0	1	1	1	1	0	1	1	0	1	0	1	0	0	0	0	0	0	0	0
m791	chrIV	1448987	1452434	0	1	0	0	0	0	1	1	1	0	0	0	1	1	0	0	1	1	1	0	0	1	0	1	1	0	0	1	1	1	1	0	1	1	0	1	0	1	0	0	0	0	0	0	0	0
m792	chrIV	1452539	1459840	0	1	0	0	0	1	1	1	1	0	0	0	1	1	0	0	1	1	1	0	0	1	0	1	1	0	0	1	1	1	1	0	1	1	0	1	0	1	0	0	0	0	0	0	0	0
m793	chrIV	1456713	1459382	0	1	0	0	0	1	1	1	1	0	0	0	1	1	0	0	1	1	1	0	0	1	0	1	1	0	0	1	1	1	1	0	1	1	0	1	0	1	0	0	0	0	0	0	0	0
m794	chrIV	1460367	1460585	0	1	0	0	0	1	1	1	1	0	0	0	1	1	0	0	1	1	1	0	0	1	0	1	1	0	0	1	1	1	1	0	1	1	0	1	0	1	0	0	0	0	0	0	0	0
m795	chrIV	1460694	1462865	0	1	0	0	0	1	1	1	1	0	0	0	1	1	0	0	1	1	1	0	0	1	0	1	1	0	0	1	1	1	1	0	1	1	0	1	0	1	0	0	0	0	0	0	0	0
m796	chrIV	1463461	1465643	0	1	0	0	0	1	1	1	1	0	0	0	1	1	0	0	1	1	1	0	0	1	0	1	1	0	0	1	1	1	1	0	1	1	0	1	0	1	0	0	0	0	0	0	0	0
m797	chrIV	1466338	1469510	0	1	0	0	0	1	1	1	1	0	0	0	1	1	0	0	1	1	1	0	0	1	0	1	1	0	0	1	1	1	1	0	1	1	0	1	0	1	0	0	0	0	0	0	0	0
m798	chrIV	1469751	1472336	0	1	0	0	0	1	1	1	1	0	0	0	1	1	0	0	1	1	1	0	0	1	0	1	1	0	0	1	1	1	1	0	1	1	0	1	0	1	0	0	0	0	0	0	0	0
m799	chrIV	1472661	1474141	0	1	0	0	0	1	1	1	1	0	0	0	1	1	0	0	1	1	1	0	0	1	0	1	1	0	0	1	1	1	1	0	1	1	0	1	0	1	0	0	0	0	0	0	0	0
m800	chrIV	1474394	1475397	0	1	0	0	0	1	1	1	1	0	0	0	1	1	0	0	1	1	1	0	0	1	0	1	1	0	0	1	1	1	1	0	1	1	0	1	0	1	0	0	0	0	0	0	0	0
m801	chrIV	1475645	1475652	0	1	0	0	0	1	1	0	1	0	0	0	1	1	0	0	1	1	1	0	0	1	0	1	1	0	0	1	1	1	1	0	1	1	0	1	0	1	0	0	0	0	0	0	0	0
m802	chrIV	1476051	1476051	0	1	0	0	1	1	1	0	1	0	0	0	1	1	0	0	1	1	1	0	0	1	1	1	1	0	0	1	1	1	1	0	1	1	0	1	0	1	0	0	0	0	0	0	0	0
m803	chrIV	1477505	1477505	0	1	0	0	1	1	1	0	1	0	0	0	1	1	0	0	1	1	1	0	0	1	1	1	1	0	0	1	0	1	1	0	1	1	0	1	0	1	0	0	0	0	0	0	0	0
m804	chrIV	1479403	1479537	0	1	0	0	0	1	1	0	1	0	0	0	1	1	0	0	1	1	1	0	0	1	1	1	1	0	0	1	0	1	1	0	1	1	0	1	0	1	0	0	0	0	0	0	0	0
m805	chrIV	1485724	1489717	0	1	0	0	0	1	1	0	1	0	0	0	1	1	0	0	1	1	1	0	0	1	1	1	1	0	0	1	0	1	1	0	1	1	0	1	0	1	0	0	0	0	0	0	0	0
m806	chrIV	1490594	1490862	0	1	0	0	0	1	1	0	1	0	0	0	1	1	0	0	1	1	1	0	0	1	1	0	1	0	0	1	0	1	1	0	1	1	0	1	0	1	0	0	0	0	0	0	0	0
m807	chrIV	1491114	1492309	0	1	0	0	0	1	1	0	1	0	0	0	1	1	0	0	1	1	1	0	0	1	1	0	1	0	0	1	0	1	1	0	1	1	0	1	0	1	0	0	0	0	0	0	0	0
m808	chrIV	1492576	1494869	0	1	0	0	0	1	1	0	1	0	0	0	1	1	0	0	1	1	1	0	0	1	1	0	1	0	0	1	0	1	1	0	1	1	0	1	0	1	0	0	0	0	0	0	0	0
m809	chrIV	1495218	1495512	0	1	0	0	0	1	0	0	1	0	0	0	1	1	0	0	1	1	1	0	0	1	1	0	1	0	0	1	0	1	1	0	1	1	0	1	0	1	0	0	0	0	0	0	0	0
m810	chrIV	1495550	1495814	0	1	0	0	0	1	0	0	1	0	0	0	1	1	0	0	1	1	1	0	0	1	1	0	1	0	0	1	0	1	1	0	1	1	0	1	0	1	0	0	0	0	0	0	0	0
m811	chrIV	1496034	1498969	0	1	0	0	0	1	0	0	1	0	0	0	1	1	0	0	1	1	1	0	0	1	1	0	1	0	0	1	0	0	1	0	1	1	0	1	0	1	0	0	0	0	0	0	0	0
m812	chrIV	1496691	1497214	0	1	0	0	0	1	0	0	1	0	0	0	1	1	0	0	1	1	1	0	0	1	1	0	1	0	0	1	0	0	1	1	1	1	0	1	0	1	0	0	0	0	0	0	0	0
m813	chrIV	1499290	1500134	0	1	0	0	0	1	1	0	1	0	0	0	1	1	0	0	1	1	1	0	0	1	1	0	1	0	0	1	0	0	1	1	1	1	1	1	0	1	0	0	0	0	0	0	0	0
m814	chrIV	1500945	1505138	0	1	0	0	0	1	1	0	1	0	0	0	0	1	0	0	1	1	1	0	0	1	1	0	1	0	0	1	0	0	1	1	1	1	1	1	0	1	0	0	0	0	0	0	0	0
m815	chrIV	1501879	1501879	0	1	0	0	0	1	1	0	1	0	0	0	0	1	0	0	1	1	1	0	0	1	1	0	1	0	0	1	0	0	1	1	1	1	1	1	0	1	0	0	0	0	0	0	0	0
m816	chrIV	1505243	1510214	0	1	0	0	0	1	1	0	1	0	0	0	0	1	0	0	1	0	1	0	0	1	1	0	1	0	0	1	0	0	1	1	1	1	1	1	0	1	0	0	0	0	0	0	0	0
m817	chrIV	1510882	1521711	0	1	0	0	0	1	1	0	1	0	0	0	0	1	0	0	1	0	1	0	0	1	1	0	1	0	0	1	0	0	1	1	1	1	1	1	0	1	0	0	0	0	0	0	0	0
m818	chrIV	1518334	1518694	0	1	0	0	0	1	1	1	1	0	0	0	0	1	0	0	1	0	1	0	0	1	1	0	1	0	0	1	0	0	1	1	1	1	1	1	0	1	0	0	0	0	0	0	0	0
m819	chrIX	20548	20548	0	1	0	1	0	1	0	1	1	1	1	0	0	1	1	1	1	1	1	0	1	1	0	1	1	1	1	1	1	1	1	0	0	1	1	1	0	1	1	1	0	1	1	1	1	0
m820	chrIX	25066	25376	0	1	0	1	0	1	0	1	1	1	0	0	0	1	1	1	1	1	1	0	1	1	0	1	1	1	1	1	1	1	1	0	0	1	1	1	0	1	1	1	0	0	1	1	1	0
m821	chrIX	25765	31312	0	1	0	1	0	1	0	1	1	1	0	0	0	1	1	1	1	1	1	0	1	1	0	1	1	1	1	1	1	1	1	0	0	1	1	1	0	1	1	1	0	0	1	1	1	0
m822	chrIX	32147	32483	0	1	0	1	0	1	0	1	1	1	0	0	1	1	1	1	1	1	1	0	1	1	0	1	1	1	1	1	1	1	1	0	0	1	1	1	0	1	1	1	0	0	1	1	1	0
m823	chrIX	33702	34088	0	1	0	1	0	1	0	1	1	1	0	0	1	1	1	1	1	1	1	0	1	1	0	1	1	1	1	1	1	1	1	0	0	1	1	1	0	1	1	1	0	0	1	1	1	0
m824	chrIX	34809	36609	0	1	0	1	0	1	0	1	1	1	0	0	1	1	1	1	1	1	1	0	1	1	0	1	1	1	1	1	1	1	1	0	0	1	1	1	0	1	1	1	0	0	1	1	1	0
m825	chrIX	37634	38929	0	1	0	1	0	1	0	1	1	1	0	0	1	1	1	1	1	1	1	0	1	1	0	1	1	1	1	1	1	1	0	0	0	1	1	1	0	1	1	1	0	0	1	1	1	0
m826	chrIX	39470	40190	0	1	0	1	0	1	0	1	1	1	0	0	1	1	1	1	1	1	1	0	1	1	0	1	1	1	1	1	1	1	0	0	0	1	1	1	0	1	1	1	0	0	1	1	1	0
m827	chrIX	40512	40512	0	1	0	1	0	1	0	1	1	1	0	0	1	1	1	1	1	1	1	0	1	1	0	1	1	1	1	1	1	1	0	0	0	1	1	1	0	1	1	1	0	0	1	1	1	0
m828	chrIX	40928	42365	0	1	0	1	0	1	0	1	1	1	0	0	1	1	1	1	1	1	1	0	1	1	0	1	1	1	1	1	1	1	0	0	0	1	1	1	0	1	0	1	0	0	1	1	1	0
m829	chrIX	42679	43753	0	1	0	1	0	1	0	1	1	1	0	0	1	1	1	1	1	1	1	0	1	1	0	1	1	1	1	1	1	1	0	0	0	1	1	1	0	1	0	0	0	0	1	1	1	0
m830	chrIX	44632	45859	0	1	0	1	0	1	0	1	1	1	0	0	1	1	1	1	1	1	1	0	1	1	0	1	1	1	1	1	1	1	0	0	0	1	1	1	0	1	0	0	0	0	1	1	1	0
m831	chrIX	45705	45705	0	1	0	1	0	1	0	1	1	1	0	0	1	1	1	1	1	1	1	0	1	1	0	1	1	1	1	1	1	1	0	0	0	1	1	1	0	1	0	0	0	0	1	1	1	0
m832	chrIX	46556	46556	0	1	0	1	0	1	0	1	1	1	0	0	1	1	1	1	1	1	1	0	1	1	0	1	1	1	1	1	1	1	0	0	0	1	1	1	0	1	0	0	0	0	1	1	1	0
m833	chrIX	46692	47766	0	1	0	1	0	1	0	1	1	1	0	0	1	1	1	1	1	1	1	0	1	1	0	1	1	1	1	1	1	1	0	0	0	1	1	1	0	1	0	0	0	0	1	1	1	0
m834	chrIX	47916	47931	0	1	0	1	0	1	0	1	1	1	0	0	1	1	1	1	1	1	1	0	1	1	0	1	1	1	1	1	1	1	0	0	0	1	1	1	0	1	0	0	0	0	1	1	1	0
m835	chrIX	48626	49801	0	1	0	1	0	1	0	1	1	1	0	0	1	1	1	1	1	1	1	0	1	1	0	1	1	1	1	1	1	1	0	0	0	1	1	1	0	1	0	0	0	0	1	1	1	0
m836	chrIX	50388	50388	0	1	0	1	1	1	0	1	1	0	0	0	1	1	1	1	1	1	1	0	1	1	0	1	1	1	1	1	1	1	0	0	0	1	1	1	0	1	0	0	0	0	1	1	1	0
m837	chrIX	51147	51375	0	1	0	1	1	1	0	1	1	1	0	0	1	1	1	1	1	1	1	0	1	1	0	1	1	1	1	1	1	1	0	0	0	1	1	1	0	1	0	0	0	0	1	1	1	0
m838	chrIX	51500	51897	0	1	0	1	1	1	0	1	1	1	0	0	1	1	1	1	1	1	1	0	1	1	0	1	1	1	1	1	1	1	0	0	0	1	1	1	0	1	0	0	0	0	1	1	1	0
m839	chrIX	52260	52260	0	1	0	1	1	1	0	1	1	1	0	0	1	1	1	1	1	1	1	0	1	1	0	1	1	1	1	1	1	1	0	0	0	1	1	1	0	1	0	0	0	0	1	1	1	0
m840	chrIX	52905	53010	0	1	0	1	1	1	1	1	1	1	0	0	1	1	1	1	1	1	1	0	1	1	0	1	1	1	1	1	1	1	0	0	0	1	1	1	0	1	0	0	0	0	1	1	1	0
m841	chrIX	53091	53103	0	1	0	1	1	1	1	1	1	1	0	0	1	1	1	1	1	1	1	0	1	1	0	1	1	1	1	1	1	1	0	0	0	1	1	1	0	1	0	0	0	0	1	1	1	0
m842	chrIX	53238	53238	0	1	0	1	1	1	0	1	1	1	0	0	1	1	1	0	1	1	1	0	1	1	0	1	1	1	1	1	1	1	0	0	0	1	1	1	0	1	0	0	0	0	1	1	1	0
m843	chrIX	53484	53484	0	1	0	1	1	1	0	1	1	1	0	1	1	1	1	0	1	1	1	0	1	1	0	1	1	1	1	1	1	1	0	0	1	1	1	1	0	0	0	0	0	0	1	1	1	0
m844	chrIX	53965	53965	0	1	1	0	1	1	0	1	1	1	0	1	1	1	1	0	1	1	1	0	1	1	0	1	1	1	1	1	1	1	0	0	0	1	1	1	0	0	0	0	0	0	1	1	1	0
m845	chrIX	54404	54404	0	1	1	0	1	1	0	1	1	1	0	1	1	1	1	0	0	1	1	0	1	1	0	1	0	1	1	1	1	1	0	0	0	1	1	1	0	0	0	0	0	0	1	1	1	0
m846	chrIX	54480	54551	0	1	1	0	1	1	0	1	1	1	0	1	1	1	1	0	0	1	1	0	1	1	1	1	0	1	1	1	1	1	0	0	0	1	1	1	0	0	0	0	0	0	1	1	1	0
m847	chrIX	55251	55461	0	1	0	1	1	1	0	1	1	1	1	0	0	1	1	0	0	1	1	0	1	1	1	1	0	1	1	1	0	1	0	0	0	1	1	1	0	0	0	0	0	0	1	1	1	0
m848	chrIX	55428	55428	0	1	0	1	1	1	0	1	1	1	1	0	0	1	1	0	0	1	1	0	1	1	1	1	0	1	1	1	0	1	0	0	0	0	1	1	0	0	0	0	0	0	1	1	1	0
m849	chrIX	55663	56028	0	1	0	1	1	1	0	1	1	1	1	0	0	1	1	0	0	1	1	0	1	1	1	1	1	1	1	1	0	1	0	0	0	0	1	1	0	0	0	0	0	0	1	1	1	0
m850	chrIX	57063	57153	0	1	0	1	1	1	0	1	1	1	1	0	0	1	1	1	0	1	1	0	1	1	1	1	1	1	1	1	0	1	1	0	0	0	1	1	0	0	0	0	0	0	1	1	1	0
m851	chrIX	57578	59639	0	1	0	1	1	1	0	1	1	1	1	0	0	1	1	1	0	1	1	0	1	1	1	1	1	1	1	1	0	1	1	0	0	0	1	1	0	0	0	0	0	0	1	1	1	0
m852	chrIX	59981	79996	0	1	0	1	1	1	0	1	1	1	1	0	0	1	1	1	0	0	1	0	1	1	1	1	1	1	1	1	0	1	1	0	0	0	1	1	0	0	0	0	0	0	1	1	1	0
m853	chrIX	80696	84138	0	1	0	1	1	1	0	1	1	1	1	0	0	1	1	1	0	0	1	0	1	1	1	1	1	1	1	1	0	1	1	0	0	0	1	1	0	0	0	0	0	0	1	1	1	0
m854	chrIX	84696	88448	0	1	0	1	1	1	0	1	1	1	1	0	0	1	1	1	0	0	1	0	1	1	1	1	1	1	1	1	0	1	1	0	0	0	1	1	0	0	0	0	0	0	1	1	1	0
m855	chrIX	90515	92420	0	1	0	1	1	1	0	1	1	1	1	0	0	1	1	1	0	0	1	0	1	0	1	1	1	1	1	1	0	1	1	0	0	0	1	1	0	0	0	0	0	0	1	1	1	0
m856	chrIX	94563	95590	0	1	0	1	1	1	0	1	1	1	1	0	0	1	1	1	0	0	1	0	1	0	1	1	1	1	1	0	0	1	1	0	0	0	1	1	0	0	0	0	0	0	1	1	1	0
m857	chrIX	97661	97730	0	1	0	1	1	1	0	1	1	1	1	0	0	1	1	1	0	0	1	0	1	0	1	1	1	1	1	0	1	1	1	0	0	0	1	1	0	0	0	0	0	0	1	1	0	0
m858	chrIX	98050	100355	0	1	0	1	1	1	0	1	1	1	1	0	0	1	1	1	0	0	1	0	1	0	1	1	1	1	1	0	1	1	1	0	0	0	1	1	0	0	0	0	0	0	1	1	0	0
m859	chrIX	101006	101030	0	1	0	1	1	1	0	1	1	1	1	0	0	1	1	1	0	0	1	0	1	0	1	1	1	1	1	0	1	1	1	0	0	0	1	1	0	0	0	0	0	0	1	1	0	0
m860	chrIX	101270	102011	0	1	0	1	1	1	0	1	1	1	1	0	0	1	1	1	0	0	1	0	1	0	1	1	1	1	1	0	1	1	1	0	0	0	1	1	0	0	0	0	0	0	1	1	0	0
m861	chrIX	102974	112032	0	1	0	1	1	1	0	1	1	1	1	0	0	1	1	1	0	0	1	0	1	0	1	1	1	1	1	0	1	1	1	0	0	0	1	1	0	0	0	0	0	0	1	1	0	0
m862	chrIX	112854	127749	0	1	0	1	1	1	0	1	1	1	1	0	0	1	1	1	0	0	1	0	1	0	1	1	1	0	1	0	1	1	1	0	0	0	1	1	0	0	0	0	0	0	1	1	0	0
m863	chrIX	127774	137742	0	1	0	1	1	1	0	1	1	1	1	0	0	1	1	1	0	0	1	0	1	0	1	1	1	0	1	0	1	1	1	0	0	0	1	1	0	0	0	0	0	0	1	1	0	0
m864	chrIX	129784	130876	0	1	0	1	1	1	0	1	1	1	1	0	0	1	1	1	0	0	1	0	1	0	1	1	1	0	1	0	1	1	1	0	0	0	1	1	0	0	0	0	0	0	1	1	0	0
m865	chrIX	141013	141321	0	1	0	1	1	1	0	1	1	1	1	0	0	1	1	1	0	0	1	0	1	0	1	1	1	0	1	0	1	1	1	1	0	0	1	1	0	0	0	0	0	0	1	1	0	0
m866	chrIX	142906	143302	0	1	0	1	1	1	0	1	1	1	1	0	0	1	1	1	0	0	1	0	1	0	1	1	1	0	1	0	1	1	1	1	0	1	1	1	0	0	0	0	0	0	1	1	0	0
m867	chrIX	144699	147523	0	1	0	1	1	1	0	1	1	1	1	0	0	1	1	1	0	0	1	0	1	0	1	1	1	0	1	0	1	1	1	1	0	1	1	1	0	0	0	0	0	0	1	1	0	0
m868	chrIX	148596	148596	0	1	0	1	1	1	0	1	1	1	1	0	0	1	1	1	0	0	1	0	1	0	1	1	1	0	1	0	1	1	0	1	0	1	1	1	0	0	0	0	0	0	1	1	0	0
m869	chrIX	149536	149978	0	1	0	1	1	1	0	1	1	1	1	1	0	1	1	1	0	0	1	0	1	0	1	1	1	0	1	0	1	1	1	1	0	1	1	1	0	0	0	0	0	0	1	1	0	0
m870	chrIX	151731	151788	0	1	0	1	1	1	0	1	1	1	1	1	0	1	1	1	0	0	1	0	1	0	1	1	1	0	1	0	1	1	1	1	0	1	1	1	0	0	0	0	0	0	1	1	0	0
m871	chrIX	153463	153463	0	1	0	1	1	1	0	1	1	1	1	1	0	1	1	1	0	0	1	0	1	0	1	1	1	0	1	0	1	1	1	1	0	1	1	1	0	0	0	0	0	0	1	1	0	0
m872	chrIX	153725	155792	0	1	0	1	1	1	0	1	1	1	1	1	0	1	1	1	0	0	1	0	1	0	1	1	1	0	1	0	1	1	1	1	0	1	1	1	0	0	0	0	0	0	1	1	0	0
m873	chrIX	157808	157808	0	1	0	1	1	1	0	1	1	1	1	1	0	1	1	1	0	0	1	0	1	0	1	1	1	0	1	0	1	1	1	1	0	1	1	1	0	0	0	0	0	0	1	1	0	0
m874	chrIX	158904	158904	0	1	0	1	1	1	0	1	1	1	1	1	0	1	1	1	0	0	1	0	1	0	1	1	1	0	1	1	1	1	1	1	0	1	1	1	0	0	0	0	0	0	0	1	0	0
m875	chrIX	160170	160170	0	1	0	1	1	1	0	1	1	1	1	1	0	1	1	1	0	0	1	0	1	0	1	1	1	0	1	1	1	1	1	1	1	1	1	1	0	0	0	0	0	0	0	1	0	0
m876	chrIX	161738	161738	0	1	0	1	1	1	0	1	1	1	1	1	0	1	1	1	0	0	1	0	1	0	1	1	1	0	1	1	1	1	1	1	1	1	1	1	0	0	0	0	0	0	0	1	0	0
m877	chrIX	163793	165039	0	1	0	1	1	1	0	1	1	1	1	1	0	1	1	1	0	0	1	0	1	0	1	1	1	0	1	1	1	1	1	1	1	1	1	1	0	0	0	0	0	0	0	1	0	0
m878	chrIX	166532	166532	0	1	0	1	1	1	0	1	1	1	1	1	0	1	1	1	0	0	1	0	1	0	1	1	1	0	1	1	1	1	1	1	1	1	1	1	0	0	0	0	0	0	0	1	0	0
m879	chrIX	172231	172231	0	1	0	0	1	1	0	1	1	1	1	1	0	1	1	1	0	0	1	1	1	1	1	1	0	0	1	1	1	1	1	1	1	1	1	1	0	1	0	1	0	0	0	1	0	0
m880	chrIX	173151	173286	0	1	0	0	1	1	0	1	1	1	1	1	0	1	1	1	0	0	1	1	1	1	1	1	0	0	1	1	1	1	1	1	1	1	1	1	0	1	0	1	0	0	0	1	0	0
m881	chrIX	175751	175960	0	1	0	0	1	1	0	1	1	1	1	1	1	1	1	1	0	0	1	1	1	1	1	1	0	0	1	1	1	1	1	1	1	1	1	1	0	1	0	1	0	0	0	1	0	0
m882	chrIX	176421	176841	0	1	0	0	1	1	0	1	1	1	1	1	1	1	1	1	0	0	0	1	1	1	1	1	0	0	1	1	1	1	1	1	1	1	1	1	0	1	0	1	0	0	0	1	0	0
m883	chrIX	179763	180009	0	1	0	0	1	1	0	0	1	1	1	1	1	1	1	1	0	0	1	1	1	1	1	1	1	0	1	1	1	1	1	1	1	1	1	1	0	1	0	1	0	0	0	1	0	0
m884	chrIX	180792	181677	0	1	0	0	1	1	0	0	1	1	1	1	1	1	1	1	0	0	1	1	1	1	1	1	1	0	1	1	1	1	1	1	1	1	1	1	0	1	0	1	0	0	0	1	0	0
m885	chrIX	182483	184053	0	1	0	0	1	1	0	0	1	1	1	1	1	1	1	1	0	0	1	1	1	1	1	1	1	0	1	1	1	1	0	1	1	1	1	1	0	1	0	1	0	0	0	1	0	0
m886	chrIX	188608	192137	0	1	0	0	1	1	0	0	1	1	1	1	1	1	1	1	0	0	1	1	1	1	1	1	1	0	1	1	1	1	0	1	1	1	1	1	0	1	0	1	0	0	0	1	0	0
m887	chrIX	192374	192753	0	1	0	0	1	1	0	0	1	1	1	1	1	1	1	1	0	0	1	1	1	1	1	1	1	0	1	1	1	1	0	1	1	1	1	1	0	1	0	1	0	0	0	1	0	0
m888	chrIX	193744	193815	0	1	0	0	1	1	0	0	1	1	1	1	0	1	1	1	0	0	1	1	1	1	1	1	1	0	1	1	1	1	0	1	1	1	1	1	0	1	0	1	0	0	0	1	0	0
m889	chrIX	194026	194587	0	1	0	0	1	1	0	0	1	1	1	1	0	1	1	1	0	0	1	1	1	1	1	1	1	0	1	1	1	1	0	1	1	1	1	1	0	1	0	1	0	0	0	1	0	0
m890	chrIX	194686	204609	0	1	0	0	1	1	0	0	1	1	1	1	0	1	1	1	0	0	1	1	1	1	1	1	1	0	1	1	1	1	0	1	1	1	1	1	0	1	0	1	0	0	0	1	0	0
m891	chrIX	211064	212552	0	1	0	0	1	1	0	0	1	1	1	1	0	1	1	1	0	0	1	1	1	1	1	1	1	0	1	1	1	1	0	1	1	1	1	1	0	1	0	1	0	0	0	1	0	0
m892	chrIX	213122	213299	0	1	0	0	1	1	0	0	1	1	1	1	0	1	1	1	0	0	1	1	1	1	1	1	1	0	1	1	1	1	0	1	1	1	1	1	0	1	0	1	1	0	0	1	0	0
m893	chrIX	213605	219192	0	1	0	0	1	1	0	0	1	1	1	1	0	1	1	1	0	0	1	1	1	0	1	1	1	0	1	1	1	1	0	1	1	1	1	1	0	1	0	1	1	0	0	1	0	0
m894	chrIX	222311	233049	0	1	0	0	1	1	0	0	1	1	1	1	0	1	1	1	0	0	1	1	1	0	1	1	1	0	1	1	1	1	0	1	1	1	1	1	0	1	0	1	1	0	0	1	0	0
m895	chrIX	238349	239129	0	1	0	0	1	1	0	0	1	1	1	1	0	1	1	1	0	0	1	1	1	0	1	1	1	0	1	NA	1	1	0	1	1	1	1	1	0	1	0	1	1	0	0	1	0	0
m896	chrIX	242419	242543	0	1	0	0	1	1	0	0	1	1	1	1	0	1	1	1	0	0	1	1	1	0	1	1	1	0	1	1	1	1	0	1	1	1	1	1	0	1	0	1	1	0	0	1	0	0
m897	chrIX	242713	246592	0	1	0	0	1	1	0	0	1	1	1	1	0	1	1	1	0	0	1	1	1	0	1	1	1	0	1	1	1	1	0	1	1	1	1	1	0	1	0	1	1	0	0	1	0	0
m898	chrIX	246643	246729	0	1	0	0	1	1	0	0	1	1	1	1	0	1	1	1	0	0	1	1	1	0	1	1	1	0	1	1	1	1	0	1	1	1	1	1	0	1	0	1	1	0	0	1	0	0
m899	chrIX	246817	246958	0	1	0	0	1	1	0	0	1	1	1	1	0	1	1	1	0	0	1	1	1	0	1	1	1	0	1	1	1	1	0	1	1	1	1	1	0	1	0	1	1	0	0	1	0	0
m900	chrIX	249795	249795	0	1	0	0	1	1	0	0	1	1	1	1	0	1	1	1	0	0	1	1	1	0	1	1	1	0	1	1	1	1	0	1	1	1	1	1	0	1	0	0	1	0	0	1	0	0
m901	chrIX	250317	253488	0	1	0	0	1	1	0	0	1	1	1	1	0	1	1	1	0	0	1	1	1	0	1	1	1	0	1	1	1	1	0	1	1	1	1	1	0	1	0	0	1	0	0	1	0	0
m902	chrIX	250668	251208	0	1	0	0	1	1	0	0	1	1	1	1	0	1	1	1	0	0	1	1	1	0	1	1	1	0	1	1	1	1	0	1	1	1	1	1	0	1	0	0	1	0	0	1	0	0
m903	chrIX	255654	256094	0	1	0	0	1	1	0	0	1	1	1	1	0	1	1	1	0	0	1	1	1	0	1	1	1	0	1	1	1	1	0	1	1	1	1	0	0	1	0	0	1	0	0	1	0	0
m904	chrIX	256304	258345	0	1	0	0	1	1	0	0	1	1	1	1	0	1	1	1	0	0	1	1	1	0	1	1	1	0	1	1	1	1	0	1	1	1	1	0	0	1	0	0	1	0	0	1	0	0
m905	chrIX	258854	265793	0	1	0	0	1	1	0	0	1	1	1	1	0	1	1	1	0	0	1	1	1	0	1	1	1	0	1	1	1	1	0	1	1	1	1	1	0	1	0	0	1	0	0	1	0	0
m906	chrIX	266567	266567	0	1	0	0	1	1	0	0	1	1	1	1	0	1	1	1	0	0	1	1	1	0	1	1	1	0	1	1	1	1	0	1	1	1	1	1	0	1	0	0	1	0	0	1	0	0
m907	chrIX	266696	266720	0	1	0	0	1	1	0	0	1	1	1	1	0	1	1	0	0	0	1	1	1	0	1	1	1	0	1	1	1	1	0	1	1	1	1	1	0	1	0	0	1	0	0	1	0	0
m908	chrIX	266933	266933	0	1	0	0	1	1	0	0	1	1	1	1	0	0	1	0	0	0	1	1	1	0	1	1	1	0	1	1	1	1	0	1	1	1	1	1	0	1	0	0	1	0	0	1	0	0
m909	chrIX	267287	267785	0	1	0	0	1	1	0	0	1	1	1	1	0	0	1	0	0	0	1	1	1	0	1	1	1	0	1	1	1	1	0	1	1	1	1	1	0	1	0	0	1	0	0	1	0	0
m910	chrIX	268690	268690	0	1	0	0	1	1	0	0	1	1	1	1	0	0	1	0	1	0	1	1	1	0	1	1	1	0	1	1	1	1	0	1	1	1	1	1	0	1	0	0	1	0	0	1	0	0
m911	chrIX	269349	269349	0	1	0	0	1	1	0	0	1	1	1	1	0	0	1	0	1	0	1	1	1	0	1	1	1	0	1	1	1	1	0	1	1	1	1	1	0	1	0	0	1	0	0	1	0	0
m912	chrIX	269523	269580	0	1	0	0	1	1	0	0	1	1	1	1	0	0	1	0	1	0	1	1	1	0	1	1	1	0	1	1	1	1	0	1	1	1	1	1	1	1	0	0	1	0	0	1	0	0
m913	chrIX	269763	270588	0	1	0	0	1	0	0	0	1	1	1	1	0	0	1	0	1	0	1	1	1	1	1	1	1	0	1	1	1	0	0	1	1	1	1	1	1	1	0	0	1	0	0	1	0	0
m914	chrIX	269793	269793	0	1	0	0	1	0	0	0	1	1	1	1	0	0	1	0	1	0	1	1	1	1	1	1	1	0	1	1	1	1	0	1	1	1	1	1	1	1	0	0	1	0	0	1	0	0
m915	chrIX	271273	272006	0	1	0	0	1	0	0	0	1	1	1	1	0	0	1	0	1	0	1	1	1	1	1	1	1	0	1	1	1	0	0	1	1	1	1	1	1	1	0	0	1	0	0	1	0	0
m916	chrIX	272078	273224	0	1	0	0	1	0	0	0	1	1	1	1	0	0	1	0	1	0	1	1	1	1	1	1	1	0	1	1	1	0	0	1	1	1	1	1	1	1	0	0	1	0	0	1	0	0
m917	chrIX	273421	274516	0	1	0	0	1	0	0	0	1	1	1	1	0	0	1	0	1	0	1	1	1	1	1	1	1	0	1	1	1	0	0	1	1	1	1	1	1	1	0	0	1	0	0	1	0	0
m918	chrIX	275112	276080	0	1	0	0	1	0	0	0	1	1	1	1	0	0	1	0	1	0	1	1	1	1	1	1	1	0	1	1	1	0	0	1	0	1	1	1	1	1	0	0	1	0	0	1	0	0
m919	chrIX	276744	276744	0	1	0	0	1	0	0	0	1	1	1	1	0	0	1	0	1	0	1	1	1	1	1	1	1	0	1	1	1	0	0	1	0	1	1	1	1	1	0	0	1	0	0	1	0	0
m920	chrIX	276932	276932	0	1	0	0	1	0	0	0	1	1	1	1	0	0	1	0	1	0	1	1	1	1	1	1	1	0	1	1	1	0	0	1	0	1	1	1	1	1	0	0	0	0	0	1	0	0
m921	chrIX	277232	277347	0	1	0	0	1	0	0	0	1	1	1	1	0	0	1	0	1	0	1	1	1	1	1	1	1	0	1	1	1	0	0	1	1	1	1	1	1	1	0	0	0	0	0	1	0	0
m922	chrIX	277526	280080	0	1	0	0	1	0	0	0	1	1	1	1	0	0	1	0	1	0	1	1	1	1	0	1	1	0	1	1	1	0	0	1	1	1	1	1	1	1	0	0	0	0	0	1	0	0
m923	chrIX	280264	281969	0	1	0	0	1	0	0	0	0	1	1	1	0	0	1	0	1	0	1	1	1	1	0	1	1	0	1	1	1	0	0	1	1	1	1	1	1	1	0	0	0	0	0	1	0	0
m924	chrIX	285554	286346	0	1	0	0	1	0	0	0	0	1	1	1	0	0	1	0	1	0	1	1	1	1	0	1	1	0	1	1	1	0	0	1	1	1	1	1	1	1	0	0	0	0	0	1	0	0
m925	chrIX	288825	288825	0	1	0	0	1	0	0	0	0	1	1	1	0	0	1	0	1	0	1	1	1	1	0	1	1	0	1	1	1	0	0	1	1	1	1	1	1	1	0	0	0	0	0	1	0	0
m926	chrIX	289513	289513	0	1	0	0	1	0	0	0	0	1	1	1	0	0	1	0	1	0	1	1	1	1	0	1	1	0	1	1	1	0	0	1	1	1	1	1	1	1	0	0	0	0	0	1	0	0
m927	chrIX	294986	294986	0	1	0	0	1	0	0	0	0	1	1	0	0	0	1	0	1	0	1	1	1	1	0	1	1	0	1	1	1	0	0	1	1	1	1	1	1	1	0	0	0	0	0	1	0	0
m928	chrIX	296453	296974	0	1	0	0	1	0	0	0	0	1	1	0	0	0	1	0	1	0	1	1	0	1	0	1	1	0	1	1	1	0	0	1	1	1	1	1	1	1	0	0	0	0	0	1	0	0
m929	chrIX	298782	298782	0	1	0	0	1	0	0	0	0	1	1	0	0	0	1	0	1	0	1	1	0	1	0	1	1	0	1	1	1	0	0	1	1	1	1	0	1	1	0	0	0	0	0	1	0	0
m930	chrIX	299767	299767	0	1	0	0	1	0	0	0	0	1	1	0	0	0	1	0	1	0	1	1	1	1	0	1	1	0	1	1	1	0	0	1	1	1	1	0	1	1	0	0	0	0	0	1	0	0
m931	chrIX	300655	300655	0	1	0	0	1	0	0	0	0	1	1	0	0	0	1	0	1	0	1	1	0	1	0	1	1	0	1	1	1	0	0	1	1	1	1	0	1	1	0	0	0	0	0	1	0	0
m932	chrIX	303589	306523	0	1	0	0	1	0	0	0	0	1	1	0	0	0	1	0	1	0	1	1	0	1	0	1	1	0	1	1	1	0	0	1	1	1	1	0	1	1	0	0	0	0	0	1	0	0
m933	chrIX	308815	308908	0	1	0	0	1	0	0	0	0	1	1	0	1	0	1	0	1	0	1	1	0	1	0	1	1	1	1	1	1	0	0	1	1	1	1	0	1	1	0	0	0	0	0	1	0	0
m934	chrIX	310160	311143	0	1	0	0	1	0	0	0	0	1	1	0	1	0	1	0	1	0	1	1	0	1	0	1	1	1	1	1	1	0	0	1	1	1	1	0	1	1	0	0	0	0	0	1	0	0
m935	chrIX	311461	323432	0	1	0	0	1	0	0	0	0	1	1	0	1	0	1	0	1	0	1	1	0	1	0	1	1	1	1	1	1	0	0	1	1	1	1	0	1	1	0	0	0	0	0	1	0	0
m936	chrIX	323727	328585	0	1	0	0	1	0	0	0	0	1	1	0	1	0	1	0	1	0	1	1	0	1	0	1	1	1	1	1	1	0	0	1	1	1	1	0	1	1	0	0	0	0	0	1	0	0
m937	chrIX	326195	326875	0	1	0	0	1	0	0	0	0	1	1	0	1	0	1	0	1	0	1	1	0	1	0	1	1	1	1	1	1	0	0	1	1	1	1	0	1	1	0	0	1	0	0	1	0	0
m938	chrIX	331384	331384	0	1	0	0	1	0	0	0	0	1	1	0	1	0	1	0	1	0	1	1	0	1	0	1	1	1	0	1	1	0	0	1	1	1	1	0	1	1	0	0	1	0	0	1	0	1
m939	chrIX	333801	334061	0	1	0	0	1	0	0	0	0	1	1	0	1	0	1	0	1	0	1	1	0	1	0	1	1	1	0	1	1	0	0	1	1	1	1	0	1	1	0	0	1	0	0	1	0	1
m940	chrIX	334096	336197	0	1	0	0	1	0	0	0	0	1	1	0	1	0	1	0	1	0	1	1	0	0	0	1	1	1	0	1	1	0	0	1	1	1	1	0	1	1	0	0	1	0	0	1	0	1
m941	chrIX	337002	339383	0	1	0	0	1	0	0	0	0	1	1	0	1	0	1	1	1	0	1	1	0	0	0	1	1	1	0	1	1	0	0	1	1	1	1	0	1	1	0	0	1	0	0	1	0	1
m942	chrIX	339502	341299	0	1	0	0	1	0	0	0	0	1	1	0	1	0	1	1	1	0	1	1	0	0	0	1	1	1	0	1	1	0	0	1	1	1	1	0	1	1	0	0	1	0	0	1	0	1
m943	chrIX	354047	354047	0	1	0	0	1	0	0	0	0	1	1	0	1	1	1	1	1	1	1	1	0	0	0	1	1	1	0	1	1	0	0	1	1	1	1	1	1	1	0	0	1	0	0	1	0	1
m944	chrIX	360067	360067	0	1	0	0	1	0	0	0	0	1	1	0	1	1	1	1	1	1	1	1	0	0	0	1	1	1	0	1	1	0	0	1	1	1	1	1	1	1	0	0	1	0	0	1	0	1
m945	chrIX	362714	363854	0	1	0	0	1	0	0	0	0	1	1	0	1	1	1	1	1	1	1	1	0	0	0	1	1	1	0	1	1	1	0	1	1	1	1	1	1	1	0	0	1	0	0	1	0	1
m946	chrIX	365942	367860	0	1	0	0	1	0	0	0	0	1	1	0	1	1	1	1	1	1	1	1	0	0	0	1	1	1	0	1	1	1	0	1	1	1	1	1	1	1	0	0	1	0	0	1	0	1
m947	chrIX	369589	369589	0	1	0	0	1	0	0	0	0	1	1	0	1	1	1	1	1	1	1	1	0	0	0	1	1	1	0	1	1	1	0	1	1	1	1	1	1	1	0	0	1	0	0	1	0	1
m948	chrIX	371957	373876	0	1	0	0	1	0	0	0	0	1	1	0	1	1	1	1	0	1	1	1	0	0	0	1	1	1	0	1	1	1	0	1	1	1	1	1	1	1	0	0	1	1	0	1	0	1
m949	chrIX	376391	376391	0	1	0	0	1	0	0	0	0	1	1	0	1	1	1	1	0	1	1	1	0	0	0	1	1	1	0	1	1	1	0	1	1	1	1	1	0	1	0	0	1	1	0	1	0	1
m950	chrIX	378552	379276	0	1	0	0	1	0	0	0	0	1	1	0	1	1	1	1	0	1	1	1	0	0	0	1	1	1	0	1	1	1	0	1	1	1	1	1	0	1	0	0	1	1	0	1	0	1
m951	chrIX	383251	383846	0	1	0	0	1	0	0	0	0	1	1	0	1	1	1	1	0	1	1	1	0	0	0	1	1	1	0	1	1	1	0	1	1	1	1	1	0	1	0	0	1	1	0	1	0	1
m952	chrIX	385423	386511	0	1	0	0	1	0	0	0	0	1	1	0	1	1	1	1	0	1	1	1	0	0	0	1	1	1	1	1	1	1	0	1	1	1	1	1	0	1	0	0	1	1	0	1	0	1
m953	chrIX	389512	395574	0	1	0	0	1	0	0	0	0	1	1	0	1	1	1	1	0	1	1	1	0	0	0	1	1	1	1	1	1	1	0	1	1	1	1	1	0	1	0	0	1	1	0	1	0	1
m954	chrIX	395873	395873	0	1	0	0	1	0	0	0	0	1	1	0	1	1	1	1	0	1	1	1	0	0	1	1	1	1	1	1	1	1	0	1	1	1	1	1	0	1	0	0	1	1	0	1	0	1
m955	chrIX	397305	398092	0	1	0	0	1	1	0	0	0	1	1	0	1	1	1	1	0	1	1	1	0	0	1	1	1	1	1	1	1	1	0	1	1	1	1	1	0	1	0	0	0	1	0	1	0	1
m956	chrIX	398957	400141	0	1	0	0	1	1	0	0	0	1	1	0	1	1	1	1	0	1	1	1	0	0	1	1	1	1	1	1	1	1	0	1	1	1	1	1	0	1	0	0	0	1	0	1	0	1
m957	chrIX	400481	400841	0	1	0	0	1	1	0	0	0	1	1	0	1	1	1	1	0	1	1	1	0	0	1	1	1	1	1	1	1	1	0	1	1	1	1	1	0	1	0	0	0	1	0	1	1	1
m958	chrIX	401177	401177	0	1	0	0	1	1	0	0	0	1	1	0	1	1	1	1	0	1	1	1	0	0	1	1	1	1	1	1	1	1	0	1	1	1	1	1	0	1	0	0	0	1	0	1	1	1
m959	chrIX	401259	401375	0	1	0	0	1	1	0	0	0	1	1	0	1	1	1	1	0	1	1	1	0	0	1	1	1	1	1	1	1	1	0	1	1	1	1	1	0	1	0	0	0	1	0	1	1	1
m960	chrIX	402014	403997	0	1	0	0	1	1	0	0	0	1	1	0	1	1	1	1	0	1	1	1	0	0	1	0	1	1	1	1	1	1	0	1	1	1	1	1	0	1	0	0	0	1	0	1	1	1
m961	chrIX	404489	405973	0	1	0	0	1	1	0	0	0	1	1	0	1	1	1	1	0	1	1	1	0	1	1	0	1	1	1	1	1	1	0	1	1	1	1	1	0	1	0	0	0	1	0	1	1	1
m962	chrIX	411193	413129	0	1	0	0	1	1	0	0	0	1	1	0	1	1	1	1	0	1	1	1	0	1	1	0	1	1	1	1	1	1	0	1	1	1	1	1	0	1	0	0	0	1	0	1	1	1
m963	chrIX	414362	416694	0	1	0	0	1	1	0	0	1	1	1	0	1	1	1	1	0	1	1	1	0	1	1	0	1	1	1	1	1	1	0	1	1	1	1	1	0	1	0	0	0	1	0	1	1	1
m964	chrIX	417992	420215	0	1	0	0	1	1	0	0	1	1	1	0	1	1	1	1	0	1	1	1	0	1	1	0	1	1	1	1	1	0	0	1	1	1	1	1	0	1	0	0	0	1	0	1	1	1
m965	chrIX	420376	420530	0	1	0	0	1	1	0	0	1	1	1	0	1	1	1	1	0	1	1	1	0	1	1	0	1	1	1	1	1	0	0	1	1	1	1	1	0	1	0	0	0	1	0	1	1	1
m966	chrIX	421122	421278	0	1	0	0	1	1	0	0	1	1	1	0	1	1	1	1	0	1	1	1	0	1	1	0	1	1	1	1	1	0	0	1	1	1	1	1	0	1	0	0	0	1	0	1	1	1
m967	chrIX	421475	421490	0	1	0	0	1	0	0	0	1	1	1	0	1	1	1	1	0	1	1	1	0	1	1	0	1	1	1	1	1	0	0	1	1	1	1	1	0	1	0	0	0	1	0	1	1	1
m968	chrIX	422134	422341	0	1	0	0	1	0	0	0	1	1	1	0	1	1	1	1	0	1	1	1	0	1	1	0	1	1	1	1	1	0	0	1	1	1	1	1	0	1	0	0	0	1	0	1	1	1
m969	chrIX	422694	422857	0	1	0	0	1	0	0	0	1	1	1	0	1	1	1	1	0	1	1	1	0	1	1	0	1	1	1	1	1	0	0	1	1	1	1	1	0	1	0	0	0	1	1	1	1	1
m970	chrIX	423451	423451	0	1	0	0	1	0	0	0	1	1	1	0	1	1	1	1	0	1	1	1	0	1	1	0	1	1	1	1	1	0	0	1	1	1	1	1	0	1	0	0	0	1	1	1	1	1
m971	chrIX	423556	423556	0	1	0	0	1	0	0	0	1	1	1	0	1	1	1	1	0	1	1	1	0	1	1	0	1	1	1	1	1	0	0	1	1	1	1	1	0	1	0	0	0	1	1	1	1	1
m972	chrIX	424069	424438	0	1	0	0	1	0	0	0	1	1	1	0	1	1	1	1	0	1	1	1	0	1	1	0	1	1	1	1	0	0	0	1	1	1	1	1	0	1	0	0	0	1	1	0	1	1
m973	chrV	7063	7069	0	1	0	0	1	1	0	0	1	1	0	0	1	1	0	1	1	1	0	0	1	0	1	0	0	0	1	1	0	0	0	1	1	1	0	1	1	0	1	0	1	1	1	0	0	1
m974	chrV	7235	9542	0	1	0	0	1	1	0	0	1	1	0	0	1	1	0	1	1	1	0	0	1	0	1	0	0	0	1	1	0	0	0	1	1	1	0	1	1	0	1	0	1	1	1	0	0	1
m975	chrV	13690	15826	0	1	0	0	1	1	0	0	1	1	0	0	1	1	0	1	1	1	0	0	1	0	1	0	0	0	1	1	0	0	0	1	1	1	0	1	1	0	1	0	1	1	1	0	0	1
m976	chrV	17311	17918	0	1	0	0	1	1	0	0	1	1	0	0	1	1	0	1	1	1	0	0	1	0	1	0	0	0	1	1	0	0	0	1	1	1	0	1	1	0	1	0	1	1	1	0	0	1
m977	chrV	25571	25874	0	1	0	0	1	1	0	0	1	1	0	0	0	1	0	1	1	1	0	0	1	0	1	0	0	0	1	1	0	0	0	1	1	1	0	1	1	0	1	0	1	1	1	0	0	1
m978	chrV	25914	25914	0	1	0	0	1	1	0	0	1	1	0	0	0	1	0	1	1	1	0	0	1	0	1	0	0	0	1	1	0	0	0	1	1	1	1	1	1	0	1	0	1	1	1	0	0	1
m979	chrV	26197	26413	0	1	0	0	1	1	0	0	1	1	0	0	0	1	0	1	0	1	0	0	1	0	1	0	0	0	1	1	0	0	0	1	1	1	1	1	1	0	1	0	1	1	1	0	0	1
m980	chrV	26594	26685	0	1	0	0	1	1	0	0	1	1	0	0	0	1	0	1	0	1	0	0	1	0	1	0	0	0	1	1	0	0	0	1	1	1	1	1	1	0	1	0	1	1	1	0	0	1
m981	chrV	27044	27119	0	1	0	0	1	1	0	0	1	1	0	0	0	1	0	1	0	1	0	0	1	0	1	0	0	1	1	1	0	0	0	1	1	1	1	1	1	0	1	0	1	1	1	0	0	1
m982	chrV	27260	27272	0	1	0	0	1	1	0	0	1	1	0	0	1	1	0	1	0	1	0	0	1	0	1	0	0	1	1	1	0	0	0	1	1	1	1	1	1	0	1	0	1	1	1	0	0	1
m983	chrV	27636	27636	0	1	0	0	1	1	0	0	1	1	0	0	1	1	0	1	0	0	0	0	1	0	1	0	0	1	1	1	0	0	0	1	1	1	1	1	1	NA	1	0	1	1	1	0	0	1
m984	chrV	27912	27912	0	1	0	0	1	1	0	0	1	1	0	0	1	1	0	1	0	0	0	0	1	0	1	0	0	1	1	1	0	0	0	1	1	1	1	1	1	1	1	0	1	1	1	0	0	1
m985	chrV	27980	27980	0	1	0	0	1	1	0	0	1	1	0	0	1	1	0	1	0	0	0	0	1	0	1	0	0	1	1	1	0	0	0	1	1	1	1	1	1	1	1	0	1	1	0	0	0	1
m986	chrV	28167	28427	0	1	0	0	1	1	0	0	1	1	0	0	1	1	0	1	0	1	0	0	1	0	1	0	0	1	1	1	0	0	0	1	1	1	1	1	1	1	1	0	1	1	0	0	0	1
m987	chrV	28622	29294	0	1	0	0	1	1	0	0	1	1	0	0	1	1	0	1	0	1	0	0	1	0	1	0	0	1	1	1	0	0	0	1	1	1	1	1	1	1	1	0	1	1	0	0	0	1
m988	chrV	29909	30054	0	1	0	0	1	1	0	0	1	1	0	0	0	1	0	1	0	1	0	0	1	0	1	0	0	1	1	1	0	0	0	1	1	1	1	1	1	1	1	0	1	0	0	0	0	1
m989	chrV	30505	35579	0	1	1	0	1	1	0	0	1	1	0	0	0	1	0	1	0	1	0	0	1	0	1	0	0	1	1	1	0	0	0	1	1	1	1	1	1	1	1	0	1	0	0	0	0	1
m990	chrV	35699	37036	0	1	1	0	1	1	0	0	1	1	0	0	0	1	0	1	0	1	0	0	1	0	1	0	0	1	1	1	0	0	0	1	1	1	1	1	1	1	1	0	1	0	0	0	0	1
m991	chrV	37407	38427	0	1	1	0	1	1	0	0	1	1	0	0	0	1	0	1	0	1	0	0	1	0	1	0	0	1	1	1	0	0	0	1	1	1	1	1	1	1	0	0	1	0	0	0	0	1
m992	chrV	38676	39304	0	1	1	0	1	1	0	0	1	1	0	0	0	1	0	1	0	1	0	1	1	0	1	0	0	1	1	1	0	0	0	1	1	1	1	1	1	1	0	0	1	0	0	0	0	1
m993	chrV	39493	40835	0	1	1	0	1	1	0	0	1	1	0	0	0	1	0	1	0	1	0	1	1	0	1	0	0	1	1	1	0	0	0	1	1	1	1	1	1	1	0	0	1	0	0	0	1	1
m994	chrV	40988	41711	0	1	1	0	1	1	0	0	1	1	0	0	0	1	0	1	0	1	0	1	1	0	1	0	0	1	1	1	0	0	0	1	1	1	1	1	1	1	0	0	1	0	0	0	1	1
m995	chrV	42418	42418	0	1	1	0	1	1	0	0	1	1	0	0	0	1	0	1	0	1	0	1	1	0	1	0	0	1	1	1	0	0	0	1	1	1	1	1	1	1	0	0	1	0	0	0	1	1
m996	chrV	42780	43074	0	1	1	0	1	1	0	0	1	1	0	0	0	1	0	1	0	1	0	1	1	0	1	0	0	1	1	1	0	0	0	1	1	1	1	1	1	1	0	0	1	0	0	0	1	1
m997	chrV	43494	43578	0	1	1	0	1	1	0	0	1	1	0	0	0	1	0	1	0	1	0	1	1	0	1	0	0	1	1	1	0	0	0	1	1	1	1	1	1	1	0	0	1	0	0	0	1	1
m998	chrV	43817	48081	0	1	1	0	1	1	0	0	1	1	0	0	0	1	0	1	0	1	0	1	1	0	1	0	0	1	1	1	0	0	0	1	1	1	1	1	1	1	0	0	1	0	0	0	1	1
m999	chrV	48124	57276	0	1	1	0	1	1	0	0	1	1	0	0	0	1	0	1	0	1	0	1	1	0	1	0	0	1	1	1	0	0	0	1	1	1	1	1	1	1	0	0	1	0	0	0	1	1
m1000	chrV	57448	58114	0	1	1	0	1	1	0	0	1	1	0	0	0	1	0	1	0	1	0	1	1	0	1	0	0	1	1	1	0	0	0	1	1	1	1	1	1	1	0	0	1	0	0	0	1	1
m1001	chrV	59261	60162	0	1	1	0	1	1	0	0	1	1	0	0	0	1	0	1	0	1	1	1	1	0	1	0	0	1	1	1	0	0	0	1	1	1	1	1	1	1	0	0	1	0	0	0	1	1
m1002	chrV	63695	64504	0	1	1	0	1	1	0	0	1	1	0	0	0	1	0	1	0	1	1	1	1	0	1	0	0	1	1	1	0	0	0	1	1	1	1	1	1	1	0	0	1	0	0	0	1	1
m1003	chrV	69813	69813	0	1	1	0	1	1	0	1	1	1	0	0	0	1	0	1	0	1	1	1	1	0	1	1	0	1	1	1	0	0	0	1	1	1	1	0	1	1	0	0	0	0	0	0	1	1
m1004	chrV	72069	73686	0	1	1	0	1	1	0	1	1	1	0	0	0	1	0	1	0	1	1	1	1	0	1	1	0	1	1	1	0	0	0	1	1	1	1	0	1	1	0	1	0	0	0	0	1	1
m1005	chrV	74271	74271	0	1	1	0	1	1	0	1	1	1	0	0	0	1	0	1	0	1	1	1	1	0	1	1	0	1	1	1	0	0	0	1	1	1	1	0	1	1	0	1	0	0	0	0	1	1
m1006	chrV	75225	81356	0	1	1	0	1	1	0	1	1	1	0	0	0	1	0	1	0	1	1	1	1	0	1	1	0	1	1	1	0	0	0	1	1	1	1	0	1	1	0	1	0	0	0	0	1	1
m1007	chrV	81401	83692	0	1	1	0	1	1	0	1	1	1	0	0	0	1	0	1	0	1	1	1	1	0	1	1	0	1	1	1	0	0	0	1	1	1	1	0	1	1	0	1	0	0	0	0	1	1
m1008	chrV	85693	85693	0	1	1	0	1	1	0	1	1	1	0	0	0	1	0	1	0	1	1	1	1	0	1	1	0	1	1	1	0	0	0	1	0	1	1	0	1	1	0	1	0	0	0	1	0	1
m1009	chrV	90719	91322	0	1	1	0	1	1	0	1	1	1	0	0	0	1	0	1	0	1	1	0	1	0	1	1	0	1	1	1	0	0	0	1	0	1	1	0	1	1	0	1	0	0	0	1	0	1
m1010	chrV	91637	96439	0	1	1	0	1	1	0	1	1	1	0	0	0	1	0	1	0	1	1	0	1	0	1	1	0	1	1	1	0	0	0	1	0	1	1	0	1	1	0	1	0	0	0	1	0	1
m1011	chrV	97416	99314	0	1	1	0	1	1	0	1	1	1	0	0	0	1	0	1	0	1	1	0	1	0	1	1	0	1	1	1	0	0	0	1	0	1	1	0	1	1	0	1	0	0	0	1	0	1
m1012	chrV	101381	101381	0	1	0	0	1	1	1	1	1	1	0	0	0	1	0	1	0	1	1	0	1	1	1	1	0	1	1	1	0	0	0	1	0	1	1	0	1	1	0	1	0	0	0	1	0	1
m1013	chrV	103136	104442	0	1	0	0	1	1	0	1	1	1	0	0	0	1	0	1	0	1	1	0	1	1	1	1	0	1	1	1	0	0	0	1	0	1	1	0	1	1	0	1	0	0	0	1	0	1
m1014	chrV	105743	105743	0	1	0	0	1	1	0	1	1	1	0	0	0	1	0	1	0	1	1	0	1	1	1	1	0	1	1	1	0	0	0	0	0	1	1	0	1	1	0	1	0	0	0	1	0	1
m1015	chrV	107341	107580	0	1	0	0	1	1	0	1	1	1	0	0	0	1	0	1	0	1	1	0	1	1	1	1	0	1	1	1	0	0	0	0	0	1	1	0	1	1	0	1	0	0	0	1	0	1
m1016	chrV	109308	117889	0	1	0	0	1	1	1	1	1	1	0	0	0	1	0	1	0	1	1	0	1	1	1	1	0	1	1	1	0	0	0	0	0	1	1	0	1	1	0	1	0	0	0	1	0	1
m1017	chrV	118304	120796	0	1	0	0	1	1	1	1	1	1	0	0	0	1	0	1	0	1	1	0	1	1	1	1	0	1	1	1	0	0	0	0	0	1	1	0	1	0	0	1	0	0	0	1	0	1
m1018	chrV	124644	125211	0	1	0	0	1	1	1	1	1	1	0	0	0	1	0	1	0	1	1	0	1	1	1	1	0	1	1	1	0	0	0	0	0	1	1	1	1	0	0	1	0	0	0	1	0	1
m1019	chrV	127339	127339	0	1	0	0	1	1	1	1	1	1	0	0	0	1	0	1	0	1	1	0	1	1	1	1	0	1	1	1	0	0	0	0	0	1	1	1	1	0	0	1	0	0	0	1	0	1
m1020	chrV	130174	130174	0	1	0	0	1	1	1	0	1	1	0	0	0	1	0	1	0	1	1	0	1	1	1	1	0	1	1	1	0	0	0	0	0	1	1	1	1	0	0	1	0	0	0	1	0	1
m1021	chrV	132558	132558	0	1	0	0	1	0	1	0	1	1	0	0	0	1	0	1	0	1	1	0	1	1	1	1	0	1	1	1	0	0	0	0	0	1	1	1	0	0	0	1	0	1	0	1	0	1
m1022	chrV	134626	134626	0	1	0	0	1	0	1	0	1	1	0	0	0	1	0	1	0	1	1	0	1	1	1	1	0	1	1	1	0	0	0	0	0	1	1	1	0	0	0	1	0	1	0	1	0	0
m1023	chrV	139492	145503	0	1	0	0	1	0	1	0	1	1	0	0	0	1	0	1	0	1	1	0	1	1	1	1	0	1	1	1	0	0	0	0	0	1	1	1	0	0	0	1	0	1	0	1	0	0
m1024	chrV	154915	157149	0	1	0	0	1	0	1	0	1	1	0	0	0	1	0	1	0	1	1	0	1	1	1	1	0	1	1	1	0	0	0	0	0	1	1	1	0	0	0	1	0	1	0	1	0	0
m1025	chrV	159624	159624	0	1	0	0	1	0	1	0	1	1	0	0	0	1	0	1	0	0	1	0	1	1	1	1	0	1	1	1	0	0	0	0	0	1	1	1	0	0	0	1	0	1	0	1	0	0
m1026	chrV	160010	160010	0	1	0	0	1	0	1	0	1	1	0	0	0	1	0	1	0	0	1	0	1	1	1	1	0	1	1	1	0	0	0	0	0	1	1	1	0	0	0	1	0	1	0	1	0	0
m1027	chrV	162464	164225	0	1	0	0	1	0	1	0	1	1	0	0	0	1	0	0	0	0	1	0	1	1	1	1	0	1	1	1	0	0	0	0	1	1	1	1	0	0	0	1	0	1	0	1	0	0
m1028	chrV	165294	166670	0	1	0	0	1	0	1	0	1	1	0	0	0	1	0	0	0	0	1	0	0	1	1	1	0	1	1	1	0	0	0	0	1	1	1	1	0	0	0	1	0	1	0	1	0	0
m1029	chrV	168930	170706	0	1	0	0	1	0	1	0	1	1	0	0	0	1	0	0	0	0	1	0	0	1	1	1	0	1	1	1	0	1	0	0	1	1	1	1	0	0	0	1	0	1	0	1	0	0
m1030	chrV	173645	173645	0	1	0	NA	1	0	1	0	1	1	0	0	0	0	NA	0	0	0	1	0	0	1	1	1	0	1	1	1	0	1	0	0	1	1	1	1	0	0	0	1	0	1	0	1	0	0
m1031	chrV	177250	179325	0	1	0	1	1	0	1	0	1	1	0	0	0	0	1	0	0	0	1	0	0	1	1	1	0	1	1	1	1	1	0	0	1	1	1	1	0	0	0	1	0	1	0	1	0	1
m1032	chrV	181135	183957	0	1	0	1	1	0	1	0	1	1	0	0	0	0	1	0	0	0	1	0	0	1	1	1	0	1	1	1	1	1	0	0	1	1	1	1	0	0	0	1	0	1	0	0	0	1
m1033	chrV	186149	186149	0	1	0	1	1	0	1	0	1	1	0	0	0	0	1	0	0	0	1	0	0	1	1	1	0	1	1	1	1	1	0	0	1	1	0	1	0	0	0	1	0	1	0	0	0	1
m1034	chrV	187087	187087	0	1	0	1	1	0	1	0	1	1	0	0	0	0	1	0	0	0	1	0	0	1	1	1	0	1	1	1	1	1	0	0	1	0	1	1	0	0	0	1	0	1	0	0	0	1
m1035	chrV	187466	187838	0	1	0	1	1	0	1	0	1	1	0	0	0	0	1	1	0	0	1	0	0	1	1	1	0	1	1	1	1	1	0	0	1	0	1	1	0	0	0	1	0	1	0	0	0	1
m1036	chrV	189599	193912	0	1	0	1	1	0	1	0	1	1	1	0	0	0	1	0	0	0	1	0	0	1	1	1	0	1	1	1	1	1	0	0	1	0	1	1	0	0	0	1	0	1	0	0	0	1
m1037	chrV	192377	193011	0	1	0	1	1	0	1	0	1	1	1	0	0	0	1	0	0	0	1	0	0	1	1	1	0	1	1	1	1	1	0	0	1	0	1	1	0	0	0	1	0	1	0	0	0	1
m1038	chrV	194101	195975	0	1	0	1	1	0	1	0	1	1	1	0	0	0	1	0	0	0	1	0	0	1	1	1	0	1	1	1	1	1	0	0	1	0	1	1	0	0	0	1	0	1	0	0	0	1
m1039	chrV	196190	197322	0	1	0	1	1	0	1	0	1	1	1	0	0	0	1	0	0	0	1	0	0	1	1	1	0	1	1	1	1	1	0	0	1	0	1	1	0	0	0	1	0	1	0	0	0	1
m1040	chrV	197352	197916	0	1	0	1	1	0	1	0	1	1	1	0	0	0	1	0	0	0	1	0	0	1	1	1	0	1	1	1	1	1	0	0	1	0	1	1	0	0	0	1	0	1	0	0	0	1
m1041	chrV	198077	198538	0	1	0	1	1	0	1	0	0	1	1	0	0	0	1	0	0	0	1	0	0	1	1	1	0	1	1	1	1	1	0	0	1	0	1	1	0	0	0	1	0	1	0	0	0	1
m1042	chrV	198865	199140	0	1	0	1	1	0	1	0	0	1	1	0	0	0	1	0	0	0	1	0	0	1	1	1	0	1	0	1	1	1	0	0	1	0	1	1	0	0	0	1	0	1	0	0	0	1
m1043	chrV	200053	201228	0	1	0	1	1	0	1	0	1	1	1	0	0	0	1	0	0	0	1	0	0	1	1	1	0	1	0	1	1	1	0	0	1	0	1	1	0	0	0	1	0	1	0	0	0	1
m1044	chrV	201468	209424	0	1	0	1	1	0	1	0	1	1	1	0	0	0	1	0	0	0	1	0	0	1	1	1	0	1	0	1	1	1	0	0	1	0	1	1	0	0	0	1	0	1	0	0	0	1
m1045	chrV	209836	211419	0	1	0	1	1	0	1	0	1	1	1	0	0	0	1	0	0	0	1	0	0	1	1	1	0	1	0	1	1	1	0	0	1	0	1	1	0	1	0	1	0	1	0	0	0	1
m1046	chrV	211559	211770	0	1	0	1	1	0	1	0	1	1	1	0	0	0	1	0	0	0	1	0	0	1	1	1	0	1	0	1	1	1	0	0	1	0	1	1	0	1	0	1	0	1	0	0	0	1
m1047	chrV	212585	213896	0	1	0	1	1	0	1	0	1	1	1	0	0	0	1	0	0	0	1	0	0	1	1	1	0	1	0	1	1	1	0	0	1	0	1	1	0	1	0	1	0	1	0	0	0	1
m1048	chrV	214406	214752	0	1	0	1	1	0	1	0	1	1	1	0	0	0	1	0	0	0	1	0	0	1	1	1	0	1	0	1	1	1	0	0	1	0	1	1	0	1	0	1	0	1	0	0	0	1
m1049	chrV	215862	218253	0	1	0	1	1	0	1	0	1	1	1	0	0	0	1	0	0	0	1	0	0	1	1	1	0	1	0	1	1	1	0	0	1	0	1	1	0	1	0	1	0	1	0	0	0	1
m1050	chrV	220108	223004	0	1	0	1	1	0	1	0	1	1	1	0	0	0	1	0	0	0	1	0	0	1	1	1	0	1	0	1	1	1	0	0	1	0	1	1	0	1	0	1	0	1	0	0	0	1
m1051	chrV	223618	223768	0	1	0	1	1	0	1	0	1	1	1	0	0	0	1	0	0	0	1	0	0	1	1	1	0	1	0	1	1	1	0	0	1	0	1	1	0	1	0	1	0	1	0	0	0	1
m1052	chrV	224276	227640	0	1	0	1	1	0	1	0	1	1	1	0	0	0	1	0	0	0	1	0	0	1	1	0	0	1	0	1	1	1	0	0	1	0	1	1	0	1	0	1	0	1	0	0	0	1
m1053	chrV	226491	226500	0	1	0	1	1	0	1	0	1	1	1	0	0	0	1	0	0	0	1	0	0	1	1	0	0	1	0	1	1	1	0	0	1	0	1	1	0	1	0	1	0	1	0	0	0	1
m1054	chrV	228104	229119	0	1	0	1	1	0	1	0	1	1	1	0	0	0	1	0	0	0	1	0	0	1	1	0	0	1	0	1	1	1	1	0	1	0	1	1	0	1	0	1	0	1	0	0	0	1
m1055	chrV	229833	229900	0	1	0	1	1	0	1	0	1	1	1	0	0	0	1	0	0	0	1	0	0	1	1	0	0	1	0	1	1	1	1	0	1	0	1	1	0	1	0	1	1	1	0	0	0	1
m1056	chrV	230375	235773	0	1	0	1	1	0	1	0	1	1	1	0	0	0	1	0	0	0	1	0	0	1	1	0	0	1	0	1	1	1	1	0	1	0	1	1	0	1	0	1	0	1	0	0	1	1
m1057	chrV	237047	237047	0	1	0	0	1	0	1	0	1	1	1	1	0	0	1	0	0	0	1	0	0	1	1	0	0	1	0	1	1	1	1	0	1	0	1	0	0	1	0	1	0	1	0	0	1	1
m1058	chrV	237481	237481	0	1	0	0	1	0	1	0	1	1	1	1	0	0	1	0	0	0	1	0	1	1	1	0	0	1	0	1	1	1	1	0	1	0	1	0	0	1	0	1	0	1	0	0	1	1
m1059	chrV	240029	242244	0	1	0	0	1	0	1	0	1	1	1	0	0	0	1	0	0	0	1	0	1	1	1	0	0	1	0	1	1	1	1	0	1	0	1	0	0	1	0	1	0	1	0	0	1	1
m1060	chrV	242752	246542	0	1	0	0	1	0	1	0	1	1	1	0	0	0	1	0	0	0	1	0	1	1	1	0	0	1	0	1	1	1	1	0	1	0	1	0	0	1	0	1	0	1	0	0	1	1
m1061	chrV	247147	247354	0	1	0	0	1	0	1	0	1	0	1	0	0	0	1	0	0	0	1	0	1	1	1	0	0	1	0	1	1	1	1	0	1	0	1	0	0	1	0	1	0	1	0	0	1	1
m1062	chrV	248691	249522	0	1	0	0	1	0	1	0	1	0	0	0	0	0	1	0	0	0	1	0	1	1	1	0	0	1	0	1	1	1	1	0	1	0	1	0	0	1	0	1	0	1	0	0	1	1
m1063	chrV	250852	250852	0	1	0	0	1	0	1	0	1	0	0	0	0	0	1	0	0	0	1	0	1	1	1	0	0	1	0	1	1	1	1	0	1	0	1	0	0	1	0	1	0	1	0	0	1	1
m1064	chrV	251006	252647	0	1	0	0	1	0	1	0	1	0	0	0	0	0	1	0	0	0	1	0	1	1	1	0	0	1	0	1	1	1	1	0	1	0	1	0	0	1	0	1	0	1	0	0	1	1
m1065	chrV	253670	253670	0	1	0	0	1	0	1	0	1	0	0	0	0	0	1	0	1	0	1	0	1	1	1	0	0	1	0	1	1	1	1	0	1	0	1	0	0	1	0	1	0	1	0	0	1	1
m1066	chrV	254274	256999	0	1	0	0	1	0	1	0	1	0	0	0	0	0	1	0	1	0	1	0	1	1	1	0	0	1	0	1	1	1	1	0	1	0	1	0	0	1	0	1	0	1	0	0	1	1
m1067	chrV	257927	258666	0	1	0	0	1	0	1	0	1	0	0	0	0	0	1	0	1	0	1	0	1	1	1	0	0	1	0	1	1	1	1	0	1	0	1	0	0	1	0	1	0	1	0	0	1	1
m1068	chrV	262042	262797	0	1	0	0	1	0	1	0	1	0	0	0	0	0	1	0	1	0	1	0	1	1	1	0	0	1	0	1	1	1	1	0	1	0	1	0	0	1	0	1	0	1	0	0	1	1
m1069	chrV	263549	266246	0	1	0	0	1	0	1	0	1	0	0	0	0	0	1	0	1	0	1	0	1	1	1	0	0	1	0	1	1	1	1	0	1	0	1	0	0	1	0	1	0	1	0	0	1	1
m1070	chrV	266991	266991	0	1	0	0	1	0	1	0	1	0	0	0	0	0	1	0	1	0	1	0	1	1	1	0	0	1	0	1	1	1	1	0	1	0	1	0	0	1	0	0	0	1	0	0	1	1
m1071	chrV	267318	270049	0	1	0	0	1	0	1	0	1	0	0	0	0	0	1	0	1	0	1	0	1	1	1	0	0	1	0	0	1	1	1	0	1	0	1	0	0	1	0	0	0	1	0	0	1	1
m1072	chrV	267673	269239	0	1	0	0	1	0	1	0	1	0	0	0	0	0	1	0	1	0	1	0	1	1	1	0	0	1	0	0	1	1	1	0	1	0	1	0	0	1	0	0	0	1	0	0	1	1
m1073	chrV	268713	268771	0	1	0	0	1	0	1	0	1	0	0	0	0	0	1	0	0	0	1	0	1	1	1	0	0	1	0	0	1	1	1	0	1	0	1	0	0	1	0	0	0	1	0	0	1	1
m1074	chrV	271135	280130	0	1	0	0	1	0	1	0	1	0	0	0	0	0	1	0	1	0	1	0	1	1	1	0	0	1	0	0	1	1	1	0	1	0	1	0	0	1	0	0	0	1	0	0	1	1
m1075	chrV	283424	290603	0	1	0	0	1	0	1	0	1	0	0	0	1	0	1	0	1	0	1	0	1	1	1	0	0	1	0	0	1	1	1	0	1	0	1	0	0	1	0	0	1	1	0	0	1	1
m1076	chrV	294112	294112	0	1	0	0	1	0	1	0	1	0	0	0	1	0	1	0	1	0	1	0	1	1	1	0	0	1	0	0	1	1	1	0	1	0	1	0	1	1	0	0	1	1	0	0	1	1
m1077	chrV	300738	301990	0	1	0	0	1	0	1	0	1	0	0	0	1	0	1	0	1	0	1	0	1	1	1	0	0	1	0	0	1	1	1	0	1	0	1	0	1	1	0	0	1	1	0	0	1	1
m1078	chrV	308135	308135	0	1	0	0	1	0	1	0	1	0	0	0	1	0	1	0	1	0	1	0	1	1	1	0	0	1	0	0	1	0	1	0	1	0	1	0	1	1	0	0	1	1	0	0	1	1
m1079	chrV	312465	312677	0	1	0	0	1	0	1	0	1	0	0	0	1	0	1	0	1	0	0	0	1	1	1	0	0	1	0	0	1	0	1	0	0	0	1	0	0	1	0	0	1	1	0	0	1	1
m1080	chrV	320971	322554	0	1	0	0	1	0	0	0	1	0	0	0	1	0	1	0	1	0	0	0	1	1	1	0	0	1	0	0	1	0	1	0	0	0	0	0	0	1	0	0	1	1	0	0	1	1
m1081	chrV	327363	328525	0	1	0	0	1	0	0	0	1	0	0	0	1	0	1	0	1	0	0	0	1	1	1	0	0	1	0	0	1	0	1	0	0	0	0	0	0	1	0	0	1	0	0	0	1	1
m1082	chrV	331977	332539	0	1	0	0	1	0	0	0	1	0	0	0	1	0	1	0	1	0	0	0	1	1	1	0	0	1	0	0	1	0	1	0	0	0	0	0	0	1	0	0	1	0	0	0	1	1
m1083	chrV	333114	334787	0	1	0	0	1	0	0	0	1	0	0	0	1	0	1	0	1	0	0	0	1	1	1	0	0	1	0	0	1	0	1	0	0	0	0	0	0	1	0	0	1	0	0	0	1	1
m1084	chrV	335604	335632	0	1	0	0	1	0	0	0	1	0	0	0	1	0	1	0	1	0	0	0	1	1	0	0	0	1	0	0	1	0	1	0	1	0	0	0	0	1	0	0	1	0	0	0	1	0
m1085	chrV	335812	335812	0	1	0	0	1	0	0	0	1	0	0	0	1	0	1	0	1	0	0	0	1	1	0	0	0	1	0	0	1	0	1	0	1	0	0	1	0	1	0	0	1	0	0	0	1	0
m1086	chrV	341045	341045	0	1	0	0	1	0	0	0	1	0	0	0	1	0	1	0	1	0	0	0	1	0	0	0	0	1	0	0	0	0	1	0	0	0	0	0	0	0	0	0	1	0	0	0	1	1
m1087	chrV	343502	343588	0	1	0	0	1	0	0	0	1	0	0	0	1	0	1	1	1	0	0	0	1	0	0	0	0	1	0	0	0	0	1	0	0	0	0	0	0	0	0	0	1	0	0	0	1	1
m1088	chrV	346707	346707	0	1	0	0	1	0	0	0	1	0	0	0	1	0	1	1	1	0	0	0	1	0	0	0	0	1	0	0	0	0	1	0	0	0	0	0	0	0	0	0	1	0	0	0	1	0
m1089	chrV	349236	350741	0	1	0	1	1	0	0	0	1	0	0	0	1	0	1	1	1	0	0	0	1	0	0	0	0	1	0	0	0	0	1	0	0	0	0	0	0	0	0	0	1	0	0	0	1	0
m1090	chrV	356079	356837	0	1	0	1	1	0	0	0	1	0	0	0	1	0	1	1	1	0	0	0	1	0	0	0	0	1	0	0	0	0	1	0	0	0	0	0	0	0	0	0	1	0	0	0	1	0
m1091	chrV	360247	371457	0	1	0	1	1	0	0	0	1	0	0	0	1	0	1	1	1	0	0	0	1	0	0	0	0	1	0	0	0	0	1	0	0	0	0	0	0	0	0	0	1	0	0	0	1	0
m1092	chrV	362832	363002	0	1	0	1	1	0	0	0	1	0	0	0	1	0	1	1	1	0	0	0	1	0	0	0	0	1	0	0	0	0	1	0	0	0	0	0	0	0	0	0	1	0	0	0	1	0
m1093	chrV	371849	375017	0	1	0	1	1	0	0	0	1	0	0	0	1	0	1	1	1	0	0	0	1	0	0	0	0	1	0	0	0	0	1	0	0	0	0	0	0	0	0	0	1	0	0	0	1	0
m1094	chrV	378586	378586	0	1	0	NA	1	0	0	0	1	0	0	0	1	0	NA	1	1	0	0	1	1	0	0	0	0	1	0	0	0	0	1	0	0	0	0	1	0	0	0	0	1	0	0	0	1	0
m1095	chrV	379332	379332	0	1	0	0	1	0	0	0	1	0	0	0	1	0	0	1	1	0	0	1	1	0	0	0	0	1	0	0	0	0	1	0	0	0	0	1	0	0	0	0	1	0	0	0	1	0
m1096	chrV	380460	394911	0	1	0	0	1	0	0	0	1	0	0	0	1	0	0	1	1	0	0	1	1	0	0	0	0	1	0	0	0	0	1	0	0	0	0	1	0	0	0	0	1	0	0	0	1	0
m1097	chrV	393496	393496	0	1	0	0	1	0	0	0	1	0	0	0	1	0	0	1	1	0	0	1	1	0	0	0	0	1	0	0	0	0	1	0	0	0	0	1	0	0	0	0	1	0	0	0	1	0
m1098	chrV	395447	397753	0	1	0	0	1	0	0	0	1	0	0	0	1	0	0	1	1	0	0	1	1	0	0	0	0	1	0	0	0	0	1	0	0	0	0	1	0	0	0	0	1	0	0	0	1	0
m1099	chrV	398644	399487	0	1	1	0	1	0	0	0	1	0	0	0	1	0	1	1	1	0	0	1	1	0	0	0	0	1	0	0	0	0	1	0	0	0	1	1	0	0	0	0	1	0	0	0	1	0
m1100	chrV	399921	400882	0	1	1	0	1	0	0	0	1	0	0	0	1	0	1	1	1	0	0	1	1	0	0	0	0	1	0	0	0	0	1	0	0	0	1	1	0	0	0	0	1	0	0	0	1	0
m1101	chrV	401545	401545	0	1	1	0	1	0	0	0	1	0	0	0	1	0	1	1	1	0	0	1	1	0	0	0	0	1	0	0	0	0	1	0	0	0	1	1	0	0	0	0	1	0	0	0	1	0
m1102	chrV	402468	402468	0	1	1	0	1	0	0	0	1	0	0	0	1	0	1	1	1	0	0	1	1	0	0	0	0	1	0	1	0	0	1	0	0	0	1	1	0	0	0	0	1	0	0	0	1	1
m1103	chrV	403557	405417	0	1	1	0	1	0	0	0	1	0	0	0	1	0	1	1	1	0	0	1	1	0	0	0	0	1	0	0	0	0	1	0	0	0	1	1	0	0	0	0	1	0	0	0	1	1
m1104	chrV	404317	407957	0	1	1	0	1	0	0	0	1	0	0	0	1	0	1	1	1	0	0	1	1	1	0	0	0	1	0	0	0	0	1	0	0	0	1	1	0	0	0	0	1	0	0	0	1	1
m1105	chrV	408422	408422	0	1	1	0	1	0	0	0	1	0	0	0	1	0	1	1	1	1	0	1	1	1	0	0	0	1	0	0	0	0	1	0	0	0	1	1	0	0	0	0	1	0	0	0	1	1
m1106	chrV	409900	410473	0	1	1	0	1	0	0	0	1	0	0	0	1	0	1	1	1	1	0	1	1	1	0	0	0	1	0	0	0	0	1	0	0	0	1	1	0	0	0	0	1	0	0	0	1	1
m1107	chrV	410808	410863	0	1	1	0	1	0	0	0	1	0	0	0	1	0	1	1	1	1	1	1	1	1	0	0	0	1	0	0	0	0	1	0	0	0	1	1	0	0	0	0	1	0	0	0	1	1
m1108	chrV	410947	410947	0	1	1	0	1	0	0	0	1	0	0	0	1	0	1	1	1	1	1	1	1	1	0	0	0	1	0	0	0	0	1	1	0	0	1	1	0	0	0	0	1	0	0	0	1	1
m1109	chrV	412759	413385	0	1	1	0	1	0	0	0	1	0	0	0	1	0	1	1	1	1	1	1	1	1	0	0	0	1	0	0	0	0	1	1	0	0	1	1	0	0	0	0	1	0	0	0	1	1
m1110	chrV	415310	415310	0	1	1	0	1	0	0	0	1	0	0	0	1	0	1	1	1	1	1	1	1	1	0	0	0	1	0	0	0	0	1	1	0	0	1	1	0	1	0	0	1	0	0	0	1	1
m1111	chrV	416841	416981	0	1	1	0	1	0	0	0	1	0	0	0	1	0	1	1	1	1	1	0	1	1	0	0	0	1	0	0	0	0	1	1	0	0	1	1	0	0	0	0	0	0	0	0	1	1
m1112	chrV	417511	417511	0	1	1	0	1	0	0	0	1	0	0	0	1	0	1	1	1	1	1	0	1	1	0	0	0	1	0	0	0	0	1	1	0	0	1	1	0	0	0	0	0	0	0	0	1	1
m1113	chrV	418504	420596	0	1	1	0	1	0	0	0	1	0	0	0	1	0	1	1	1	1	1	0	1	1	0	0	0	1	0	0	0	0	1	1	0	0	1	1	0	0	0	0	0	0	0	0	1	1
m1114	chrV	419378	427920	0	1	1	0	1	0	0	0	1	0	0	0	1	0	1	1	1	1	1	0	1	1	0	0	0	1	0	0	0	0	1	1	0	0	1	1	0	0	0	0	0	0	0	0	1	1
m1115	chrV	421695	423827	0	1	1	0	1	0	0	0	1	0	0	0	1	0	1	1	1	1	1	0	1	1	0	0	0	1	0	0	0	0	1	1	0	0	1	1	0	0	0	0	0	0	0	0	1	1
m1116	chrV	428227	429589	0	1	1	0	1	0	0	0	1	0	0	0	1	0	1	1	1	1	1	0	1	1	0	0	0	1	0	0	0	0	1	1	0	0	1	1	0	0	0	0	0	0	0	0	1	1
m1117	chrV	442211	450386	0	1	1	0	1	0	0	0	1	0	0	0	1	0	1	1	1	1	1	0	1	1	0	0	0	1	0	0	0	0	1	1	0	0	1	1	0	0	0	0	1	0	1	0	1	1
m1118	chrV	455676	455676	0	1	1	0	1	0	0	0	1	0	0	0	1	0	1	1	1	1	1	0	1	1	0	0	0	1	0	0	1	0	1	1	0	0	1	1	0	0	0	0	1	0	1	0	1	1
m1119	chrV	458086	458086	0	1	1	0	1	0	0	0	1	0	0	0	1	0	1	1	1	1	1	0	1	1	0	0	0	1	0	1	1	0	1	1	0	0	1	1	0	0	0	0	1	0	1	0	1	1
m1120	chrV	460028	460028	0	1	1	0	1	0	0	0	1	0	0	0	1	0	1	1	1	1	1	0	1	1	0	0	0	1	0	1	1	0	1	1	0	0	1	1	0	0	0	0	1	0	1	0	1	1
m1121	chrV	460661	460661	0	1	1	0	1	0	0	0	1	0	0	0	1	0	1	1	1	1	1	0	1	1	0	0	0	1	0	1	1	0	1	1	0	0	1	1	0	0	0	0	1	0	1	0	1	1
m1122	chrV	460898	460898	0	1	1	0	1	0	0	0	1	0	0	0	1	0	1	1	1	1	1	0	1	1	0	0	0	1	0	1	1	0	1	1	0	1	1	1	0	0	0	0	1	0	1	0	1	1
m1123	chrV	461234	461234	0	1	1	0	1	0	0	0	1	0	0	0	1	0	1	1	1	1	1	0	1	1	0	0	0	1	0	1	1	0	1	1	0	1	1	1	0	0	0	0	1	0	1	0	1	1
m1124	chrV	464494	468390	0	1	1	0	1	0	0	0	1	0	0	1	1	0	1	1	1	1	1	0	0	1	0	0	0	1	0	1	1	0	1	1	0	0	1	1	0	0	0	0	0	0	1	0	1	1
m1125	chrV	468645	468645	0	1	1	0	1	0	0	0	1	0	0	1	1	0	1	1	1	1	1	0	0	1	0	0	0	1	0	1	1	0	1	1	0	0	1	1	0	0	0	0	0	0	1	0	1	1
m1126	chrV	470796	471259	0	1	1	0	1	0	0	0	1	0	0	1	1	0	1	1	1	1	1	0	0	1	0	0	0	1	0	1	1	0	1	1	0	0	1	1	0	0	0	0	0	0	1	0	1	1
m1127	chrV	475322	475322	0	1	1	0	1	1	0	0	1	0	0	1	1	0	1	1	1	1	1	0	0	1	0	0	0	1	0	1	1	0	0	1	0	0	1	1	0	0	0	0	0	0	0	0	0	1
m1128	chrV	475607	475607	0	1	1	0	1	1	0	0	1	0	0	1	1	0	1	1	1	1	1	0	0	1	0	0	0	1	0	1	1	0	0	1	0	0	1	1	0	0	0	0	0	0	0	0	0	1
m1129	chrV	475736	475736	0	1	1	0	1	1	0	0	1	0	0	1	1	0	1	0	1	1	1	0	0	1	0	0	0	1	0	1	1	0	0	1	0	0	1	1	0	0	0	0	0	0	0	0	0	1
m1130	chrV	476809	485993	0	1	1	0	1	1	0	0	1	0	0	1	1	0	1	0	1	1	1	0	0	1	0	0	0	1	0	1	1	0	0	1	0	0	1	1	0	0	0	0	0	0	0	0	0	1
m1131	chrV	479996	483728	0	1	1	0	1	1	0	0	1	0	0	1	1	0	1	0	1	1	1	0	0	1	0	0	0	1	0	1	1	0	0	1	0	0	1	1	0	0	0	0	0	0	0	0	0	1
m1132	chrV	488835	489427	0	1	1	0	1	1	0	0	1	0	0	1	1	0	1	0	1	1	1	0	0	1	0	0	0	1	0	1	1	0	0	1	0	0	1	1	0	0	0	0	0	0	0	1	0	1
m1133	chrV	490549	490549	0	1	1	0	1	1	0	0	1	0	0	1	1	0	1	0	1	1	1	1	0	1	0	0	0	1	0	1	1	0	0	1	0	0	1	1	0	0	0	0	0	0	0	1	0	1
m1134	chrV	491806	491806	0	1	1	0	1	1	0	0	1	0	0	1	1	0	1	0	1	1	1	1	0	1	0	0	0	1	0	1	1	0	0	1	0	0	1	1	0	0	0	0	0	0	0	1	0	1
m1135	chrV	498534	502082	0	1	1	0	1	1	0	0	1	0	0	1	1	0	1	0	1	1	1	1	0	1	0	0	0	1	0	1	1	0	0	1	0	0	1	1	0	0	0	0	0	0	0	0	0	1
m1136	chrV	502995	505198	0	1	1	0	1	1	0	0	1	0	0	1	1	0	1	0	1	1	1	1	0	1	0	0	0	1	0	1	1	0	0	1	0	0	1	1	0	0	0	0	0	0	0	0	0	1
m1137	chrV	506069	507407	0	1	1	0	1	1	0	0	1	0	0	1	1	0	1	0	1	1	1	1	0	1	0	0	0	1	0	1	1	0	0	1	0	0	1	1	0	0	0	0	0	0	0	0	0	1
m1138	chrV	507644	516964	0	1	1	0	1	1	0	0	1	0	0	1	1	0	1	0	1	1	1	1	0	1	0	0	0	1	0	1	1	0	0	1	0	0	1	1	0	0	0	0	0	0	0	0	0	1
m1139	chrV	512696	519704	0	1	1	0	1	1	0	0	1	0	0	1	1	0	1	0	1	1	1	1	0	1	0	0	0	1	0	1	1	0	0	1	0	0	1	1	0	0	0	0	0	0	0	0	0	1
m1140	chrV	519742	520669	0	1	1	0	1	1	0	0	1	0	0	1	1	0	1	0	1	1	1	1	0	1	0	0	0	1	0	1	1	0	0	1	0	0	0	1	0	0	0	0	0	0	0	0	0	1
m1141	chrV	521007	524394	0	1	1	0	1	1	0	0	1	0	0	1	1	0	1	0	1	1	1	1	0	1	0	0	0	1	0	1	1	0	0	1	0	0	0	1	0	0	0	0	0	0	0	0	0	1
m1142	chrV	523179	523488	0	1	1	0	1	1	0	0	1	0	0	1	1	0	1	0	1	1	1	1	0	1	0	0	0	1	0	1	1	0	0	1	0	0	0	1	0	0	0	0	0	0	0	0	1	1
m1143	chrV	524625	525390	0	1	1	0	1	1	0	0	1	0	0	1	1	0	1	0	1	1	1	1	0	1	0	0	0	1	0	1	1	0	0	1	0	0	0	1	0	0	0	0	0	0	0	0	0	1
m1144	chrV	525755	526092	0	1	1	0	1	1	0	0	1	0	0	1	1	0	1	0	1	1	1	1	0	1	0	0	0	1	0	1	1	0	0	1	0	0	0	1	0	0	0	0	0	0	0	0	0	1
m1145	chrV	526634	526712	0	1	1	0	1	1	0	0	1	0	0	1	1	0	1	0	1	1	1	1	0	1	0	0	0	1	0	1	1	0	0	1	0	0	0	1	0	0	0	0	0	1	0	0	0	1
m1146	chrV	527192	527771	0	1	1	0	1	1	0	0	1	0	0	1	1	0	1	0	1	1	1	1	0	1	0	0	0	1	0	1	1	0	0	1	0	0	0	1	0	0	0	0	0	1	0	0	0	1
m1147	chrV	529484	543103	0	1	1	0	1	1	0	0	1	0	0	1	1	0	1	0	1	1	1	1	0	1	0	0	0	1	0	1	1	0	0	1	0	0	0	1	0	0	0	0	0	1	0	0	0	1
m1148	chrV	545025	545025	0	1	1	0	1	1	0	0	1	0	0	1	1	0	1	0	1	1	1	1	0	1	0	0	0	1	0	1	1	0	0	1	0	0	0	1	0	0	0	0	0	1	0	0	0	1
m1149	chrV	545826	545826	0	1	1	0	1	1	0	0	1	0	0	1	1	0	1	0	1	1	1	1	0	1	0	0	0	1	0	1	1	0	0	1	0	0	0	1	0	0	0	0	0	1	0	0	0	1
m1150	chrV	547317	548182	0	1	1	0	1	1	0	0	1	0	0	1	1	0	1	0	1	1	1	1	0	1	0	0	0	1	0	1	1	0	0	1	0	0	0	1	0	0	0	0	0	1	0	0	0	1
m1151	chrV	549055	550566	0	1	1	0	1	1	0	0	1	0	0	1	1	0	1	0	1	1	1	1	0	1	0	0	0	1	0	1	1	0	0	1	0	0	0	1	0	0	0	0	0	1	0	0	0	1
m1152	chrV	550744	550834	0	1	1	0	1	1	0	0	1	0	0	1	1	0	1	0	1	1	1	1	0	1	0	0	0	1	0	1	1	0	0	1	0	1	0	1	0	0	0	0	0	1	0	0	0	1
m1153	chrV	552597	553016	0	1	1	0	1	1	0	0	1	0	0	1	1	1	1	0	1	1	1	1	0	1	0	0	0	1	0	1	1	0	0	1	0	1	0	1	0	1	0	0	0	1	0	0	0	1
m1154	chrV	553226	566696	0	1	1	0	1	1	0	0	1	0	0	1	1	1	1	0	1	1	1	1	0	1	0	0	0	1	0	1	1	0	0	1	0	0	0	1	0	1	0	0	0	1	0	0	0	1
m1155	chrVI	12139	12139	0	1	1	1	1	1	NA	1	1	0	1	1	1	0	1	1	1	1	0	1	0	1	1	1	1	NA	1	1	NA	1	1	0	1	0	0	1	0	0	1	1	1	NA	0	1	NA	1
m1156	chrVI	33158	38041	0	1	1	1	1	1	1	0	0	0	0	0	0	1	0	1	0	0	0	1	0	1	0	0	0	0	0	1	1	1	1	0	0	0	0	1	0	0	1	1	0	1	0	0	1	0
m1157	chrVI	38588	42349	0	1	1	1	1	1	1	0	0	0	0	0	0	1	0	1	0	0	0	1	0	1	1	0	0	0	0	1	1	1	1	0	0	0	0	1	0	0	1	1	0	1	0	0	1	0
m1158	chrVI	42955	46380	0	1	1	1	1	1	1	0	0	0	0	0	0	1	0	1	0	0	0	1	0	1	1	0	0	0	0	1	1	1	1	0	0	0	0	1	0	0	1	1	0	1	0	0	1	0
m1159	chrVI	46872	49453	0	1	1	1	1	1	1	0	0	0	0	0	0	1	0	1	0	0	0	1	0	0	1	0	0	0	0	1	1	1	1	0	0	0	0	1	0	0	1	1	0	1	0	0	1	0
m1160	chrVI	49819	49826	0	1	1	1	1	1	1	0	0	0	0	1	0	1	0	1	0	0	0	1	0	0	1	0	0	0	0	1	1	1	1	0	0	0	0	1	0	0	1	1	0	1	0	0	1	0
m1161	chrVI	50137	52423	0	1	1	1	1	1	1	0	0	0	0	1	0	1	0	1	0	0	0	1	0	0	1	0	0	0	0	1	1	1	1	0	0	0	0	1	0	0	1	1	0	1	0	0	1	0
m1162	chrVI	53077	53989	0	1	1	1	1	1	1	0	0	0	0	1	0	1	0	1	0	0	0	1	0	0	1	0	0	0	0	1	1	1	1	0	0	0	0	1	0	0	1	1	0	1	0	0	1	0
m1163	chrVI	54487	56298	0	1	1	1	1	1	1	0	0	0	0	1	0	1	0	1	0	0	0	1	0	0	1	0	0	0	0	1	1	1	1	0	0	0	0	1	0	0	1	1	0	1	0	0	0	0
m1164	chrVI	56854	56854	0	1	1	1	1	1	1	0	0	0	0	1	0	1	0	1	0	0	0	1	0	0	1	0	0	0	0	1	1	1	1	0	0	0	0	1	1	0	1	1	0	1	0	0	1	0
m1165	chrVI	57460	57870	0	1	1	1	1	1	1	0	0	0	0	1	0	1	0	1	0	0	0	1	0	0	1	0	0	0	0	1	1	1	1	0	0	0	0	1	1	0	1	1	0	1	0	0	1	0
m1166	chrVI	58653	58994	0	1	1	1	1	1	1	0	0	0	0	1	0	1	0	1	0	1	0	1	0	0	1	0	0	0	0	1	1	1	1	0	0	0	0	1	1	0	1	1	0	1	0	0	1	0
m1167	chrVI	59811	60234	0	1	1	1	1	1	1	0	0	0	0	1	0	1	0	0	0	1	0	1	0	0	1	0	0	0	0	1	1	1	1	0	0	0	0	1	1	0	1	1	0	1	0	0	1	0
m1168	chrVI	61110	63014	0	1	1	1	1	1	1	0	0	0	0	1	0	1	0	0	0	1	0	1	0	0	1	0	0	0	0	1	1	1	1	0	0	0	0	1	1	0	1	1	0	1	0	0	1	0
m1169	chrVI	63394	63394	0	1	1	1	1	1	1	0	0	0	0	1	0	1	0	0	0	1	0	1	0	0	1	0	0	0	0	1	1	1	1	0	0	0	0	1	1	0	1	1	0	1	1	0	1	0
m1170	chrVI	64249	64249	0	1	1	1	1	1	1	0	0	0	0	1	0	1	0	0	0	1	0	1	0	0	1	0	0	0	0	1	1	1	1	0	0	0	0	1	1	0	1	1	0	1	1	0	1	0
m1171	chrVI	65504	65802	0	1	1	1	1	1	1	0	0	0	0	1	0	1	0	0	0	1	0	1	0	0	1	0	0	0	0	1	1	1	1	0	0	0	0	1	1	0	1	1	0	1	0	0	1	0
m1172	chrVI	66782	66782	0	1	1	1	1	1	1	0	0	0	0	1	0	1	0	0	0	1	0	1	0	0	1	0	0	0	0	1	1	1	1	0	0	0	0	1	1	0	1	1	0	1	0	0	0	0
m1173	chrVI	67184	67184	0	1	1	1	1	1	1	0	0	0	0	1	0	1	0	0	0	1	0	1	0	0	1	0	0	0	0	1	1	1	1	0	0	0	0	1	1	0	1	1	0	1	0	0	0	0
m1174	chrVI	69778	70408	0	1	1	1	1	1	1	0	0	0	0	1	0	1	0	0	0	1	0	1	0	0	1	0	0	0	0	1	1	1	1	0	0	0	0	1	1	0	1	1	0	1	0	0	0	0
m1175	chrVI	70009	74155	0	1	1	1	1	1	1	0	0	0	0	1	0	1	0	0	0	1	0	0	0	0	1	0	0	0	0	1	1	1	1	0	0	0	0	1	1	0	1	1	0	1	0	0	0	0
m1176	chrVI	75322	76783	0	1	1	1	1	1	1	0	0	0	0	1	0	1	0	0	0	1	0	0	0	0	1	0	0	0	0	1	0	1	1	0	0	0	0	1	1	0	1	1	0	1	0	0	0	0
m1177	chrVI	76914	76914	0	1	1	1	1	1	1	0	0	0	0	1	0	1	0	0	0	1	0	0	0	0	1	0	0	0	0	1	0	1	1	0	0	0	0	1	1	0	1	1	0	1	0	0	0	0
m1178	chrVI	76992	77340	0	1	1	1	1	1	1	0	0	0	0	1	0	1	0	0	0	1	0	0	0	0	1	0	0	0	0	1	0	1	1	0	0	0	0	1	1	0	1	1	0	1	0	0	0	0
m1179	chrVI	77928	83181	0	1	1	1	1	1	1	0	0	0	0	1	0	1	0	0	0	1	0	0	0	0	1	0	0	0	0	1	0	1	1	0	0	0	0	1	1	0	1	1	0	1	0	0	0	0
m1180	chrVI	83101	84736	0	1	1	1	1	1	1	0	0	0	0	1	0	1	0	0	0	1	0	0	0	0	1	0	0	0	0	1	0	1	1	0	0	0	0	1	1	0	1	1	0	1	0	0	0	0
m1181	chrVI	85406	88861	0	1	1	1	1	1	1	0	0	0	0	1	0	1	0	0	0	1	0	0	0	0	1	0	0	0	0	1	0	1	1	0	0	0	0	1	1	0	1	1	0	1	0	0	0	0
m1182	chrVI	89012	91573	0	1	1	1	1	1	1	0	0	0	0	1	0	1	0	0	0	1	0	0	0	0	1	0	0	0	0	1	0	1	1	0	0	0	0	1	1	1	1	1	0	1	0	0	0	0
m1183	chrVI	91902	92119	0	1	1	1	1	1	1	0	0	0	0	1	0	1	0	0	0	1	0	0	0	0	1	0	0	0	0	1	0	1	1	0	0	0	0	1	1	1	1	1	0	1	0	0	0	0
m1184	chrVI	94481	94481	0	1	1	1	1	1	0	0	0	0	0	1	0	1	0	0	0	1	0	0	0	0	0	0	0	0	0	1	0	1	1	0	0	0	0	1	1	1	1	1	0	1	0	0	0	0
m1185	chrVI	94726	94981	0	1	1	1	1	1	0	0	0	0	0	1	0	1	0	0	0	1	0	0	0	0	0	0	0	0	0	1	0	1	1	0	0	0	0	1	1	1	1	1	0	1	0	0	0	0
m1186	chrVI	95926	97308	0	1	1	1	1	1	0	1	0	0	0	1	0	1	0	0	0	1	0	0	0	0	0	0	0	0	0	1	0	1	1	0	0	0	0	1	1	1	1	1	0	1	0	0	0	0
m1187	chrVI	97737	97737	0	1	1	1	1	1	0	1	0	0	0	1	0	1	0	0	0	1	0	0	0	0	0	NA	0	0	0	1	0	1	1	0	0	0	0	1	1	1	1	1	0	1	0	0	0	0
m1188	chrVI	101826	104388	0	1	1	1	1	1	0	1	0	0	0	1	0	1	0	0	0	1	0	0	0	0	0	1	0	0	0	1	0	1	1	0	0	0	0	1	1	1	1	1	0	1	0	0	0	0
m1189	chrVI	104884	107478	0	1	1	1	1	1	0	1	0	0	0	1	0	1	0	0	0	1	0	0	1	0	0	1	0	0	0	1	0	1	1	0	0	0	0	1	1	1	1	1	0	1	0	0	0	0
m1190	chrVI	105370	105822	0	1	1	1	1	1	0	1	0	0	0	1	0	1	0	0	0	1	0	0	1	0	0	1	0	0	1	1	0	1	1	0	0	0	0	1	1	1	1	1	0	1	0	0	0	0
m1191	chrVI	107738	107844	0	1	1	1	1	1	0	1	0	0	0	1	0	1	0	0	0	1	0	0	1	0	0	1	0	0	0	1	0	1	1	0	0	0	0	1	1	1	1	1	0	1	0	0	0	0
m1192	chrVI	108011	108011	0	1	1	1	1	1	0	1	0	0	0	1	0	1	0	0	0	1	0	0	1	0	0	1	0	0	0	1	0	1	1	0	0	0	0	1	1	1	1	1	0	1	0	0	0	0
m1193	chrVI	111687	111687	0	1	1	1	1	1	0	1	0	0	0	1	0	1	0	0	0	1	0	0	1	0	0	1	0	0	0	1	0	1	1	0	0	0	0	1	1	1	1	1	0	1	0	0	0	0
m1194	chrVI	115088	115181	0	1	1	1	1	1	0	1	0	0	1	1	0	1	0	0	0	1	0	0	1	0	0	1	0	0	0	1	0	1	1	0	0	0	0	1	1	1	0	1	0	1	0	0	0	0
m1195	chrVI	115494	115494	0	1	1	1	1	1	0	1	0	0	1	1	0	1	0	0	0	1	0	0	1	0	0	1	0	0	0	1	0	1	1	0	0	0	0	1	1	1	0	1	0	1	0	0	0	0
m1196	chrVI	116573	116839	0	1	1	1	1	1	0	1	1	0	1	1	0	1	0	0	0	1	0	0	1	0	0	1	0	0	0	1	0	1	1	0	0	0	0	1	1	1	0	1	0	1	0	0	0	0
m1197	chrVI	118097	130995	0	1	1	1	1	1	0	1	1	0	1	1	0	1	0	0	0	1	0	0	1	0	0	1	0	0	0	1	0	1	1	0	0	0	0	1	1	1	0	1	0	1	0	0	0	0
m1198	chrVI	130188	134248	0	1	1	1	1	1	0	1	1	0	1	1	0	1	0	0	0	1	0	0	1	0	0	1	0	0	0	1	0	1	1	0	0	0	0	1	1	1	0	1	0	1	0	0	0	0
m1199	chrVI	131953	131953	0	1	1	1	1	1	0	1	1	0	1	1	0	1	0	0	0	1	0	0	1	0	0	1	0	0	0	1	0	1	1	0	0	0	1	1	1	1	0	1	0	1	0	0	0	0
m1200	chrVI	145086	155336	0	1	1	1	1	1	0	1	1	0	1	1	0	1	0	0	0	1	0	0	1	0	0	1	0	0	0	1	0	1	1	0	0	0	0	1	1	1	0	1	0	1	0	0	0	0
m1201	chrVI	155681	156375	0	1	1	1	1	1	0	1	1	0	1	1	0	1	0	0	0	1	0	0	1	0	0	1	0	0	0	1	0	1	1	0	0	0	0	1	1	1	0	1	0	1	0	0	0	0
m1202	chrVI	156651	158840	0	1	1	1	1	1	0	1	1	0	1	1	0	1	0	0	0	1	0	0	1	0	0	1	0	0	0	1	0	1	1	0	0	0	0	1	1	1	0	1	0	1	0	0	0	0
m1203	chrVI	159554	163549	0	1	1	1	1	1	0	1	1	0	1	1	0	1	0	0	0	1	0	0	1	0	0	1	0	0	0	1	0	1	1	0	0	0	0	1	1	1	0	1	0	1	0	0	0	0
m1204	chrVI	164557	165111	0	1	1	1	1	1	0	1	1	0	1	1	0	1	0	0	0	1	0	0	1	0	1	1	0	0	0	1	0	1	1	0	0	0	0	1	1	1	0	1	0	1	0	0	0	0
m1205	chrVI	167198	167198	0	1	1	1	1	1	0	1	1	0	1	1	0	1	0	0	0	1	0	0	1	0	1	1	0	0	0	1	0	1	1	0	0	0	0	1	1	1	0	1	0	1	0	0	0	0
m1206	chrVI	169900	169942	0	1	1	1	1	1	0	1	1	0	1	1	0	1	0	0	0	1	0	0	1	0	1	1	0	0	0	1	0	1	1	0	0	0	0	1	1	1	0	1	0	1	0	0	0	0
m1207	chrVI	170423	170473	0	1	1	1	1	1	0	1	0	0	1	1	0	1	0	0	0	1	0	0	1	0	1	1	0	0	0	1	0	1	1	0	0	0	0	1	1	1	0	1	0	1	0	0	0	0
m1208	chrVI	170689	170689	0	1	1	1	1	1	0	1	0	0	1	1	0	1	0	0	0	1	0	0	1	0	1	1	0	0	0	0	0	1	1	0	0	0	0	1	1	1	0	1	0	1	0	0	0	0
m1209	chrVI	170794	171501	0	1	1	1	1	1	0	1	0	0	1	1	0	1	0	0	0	1	0	0	1	0	1	1	0	0	0	0	0	1	1	0	0	0	0	1	1	1	0	1	0	1	0	0	0	0
m1210	chrVI	172334	180152	0	1	1	1	1	1	0	1	0	0	1	1	0	1	0	0	0	1	0	0	1	0	1	1	0	0	0	0	0	1	1	0	0	0	0	1	1	1	0	1	0	1	0	1	0	0
m1211	chrVI	175153	175153	0	1	1	1	1	1	0	0	0	0	1	1	0	1	0	0	0	1	0	0	1	0	1	1	0	0	0	0	0	1	1	0	0	0	0	1	1	1	0	1	0	1	0	1	0	0
m1212	chrVI	180546	180643	0	1	1	1	1	1	0	1	0	0	1	1	0	1	0	0	0	1	0	0	1	0	1	1	0	0	0	0	0	1	1	0	0	0	0	1	1	1	0	1	0	1	0	1	0	0
m1213	chrVI	182652	182652	0	1	1	1	1	1	0	1	0	0	1	1	0	1	0	0	0	1	0	0	1	0	1	1	0	0	0	0	0	1	1	0	0	0	0	1	1	1	0	1	0	1	0	1	0	0
m1214	chrVI	184083	184083	0	1	1	1	1	1	0	1	0	0	1	1	0	1	0	0	1	1	0	0	1	0	1	1	0	0	0	0	0	1	1	0	0	0	0	1	1	1	0	1	0	1	0	1	0	0
m1215	chrVI	185806	186433	0	1	1	1	1	1	0	1	0	0	1	1	0	1	0	0	1	1	0	0	1	0	1	1	0	0	0	0	0	1	1	0	0	0	0	1	1	1	0	1	0	1	0	1	0	0
m1216	chrVI	186589	187135	0	1	1	1	1	1	0	1	0	0	1	1	0	1	0	0	1	1	0	0	1	0	1	1	0	0	0	0	0	1	1	0	0	0	0	1	1	1	0	1	0	1	0	1	0	0
m1217	chrVI	187771	190627	0	1	1	1	1	1	0	1	0	0	1	1	0	1	0	0	1	1	0	0	1	0	1	1	0	0	0	0	0	1	1	0	0	0	0	1	1	1	0	1	0	1	0	1	0	0
m1218	chrVI	190831	193734	0	1	1	1	1	1	0	1	0	0	1	1	0	1	0	0	1	1	0	0	1	0	1	1	0	0	0	0	0	1	1	0	0	0	0	1	1	1	0	1	0	1	0	1	0	0
m1219	chrVI	196316	196316	0	1	1	1	1	1	0	1	0	0	1	1	0	1	0	0	1	1	0	0	1	0	1	1	0	0	0	0	0	1	1	0	0	0	0	1	1	1	0	1	0	1	0	1	0	0
m1220	chrVI	197402	201882	0	1	1	1	1	1	0	1	0	0	1	1	0	1	0	0	1	1	0	0	1	0	1	1	0	0	0	0	0	1	1	0	0	0	1	1	1	1	0	1	0	1	0	1	0	0
m1221	chrVI	205988	207125	0	1	1	1	1	1	1	1	0	0	1	1	0	0	0	0	1	1	0	0	1	0	1	1	0	0	0	1	0	1	1	0	1	0	1	1	1	1	0	0	1	1	0	1	0	1
m1222	chrVI	207472	207745	0	1	1	1	1	1	1	1	0	0	1	1	0	0	0	0	1	1	0	0	1	0	1	1	0	0	0	1	0	1	1	0	1	0	1	1	1	1	0	0	1	1	0	1	0	0
m1223	chrVI	208024	208850	0	1	1	1	1	1	1	1	0	0	1	1	0	0	0	0	1	1	0	0	1	0	1	1	0	0	0	1	0	1	1	0	1	0	1	1	1	1	0	0	1	1	0	1	0	0
m1224	chrVI	210967	212247	0	1	1	1	1	1	1	1	0	0	1	1	0	0	0	0	1	1	0	0	1	0	1	1	1	0	0	1	0	1	1	0	1	0	1	1	1	1	0	0	1	1	0	1	0	0
m1225	chrVI	213465	213465	0	1	1	1	1	1	1	1	0	0	1	1	0	0	0	0	1	1	0	0	1	0	0	1	1	0	0	1	0	1	1	0	0	0	1	1	1	1	0	0	1	1	0	1	0	0
m1226	chrVI	213825	214251	0	1	1	1	1	1	1	1	0	0	1	1	0	0	0	0	1	1	0	0	1	0	0	1	1	0	0	1	0	1	1	0	1	0	1	1	1	1	0	0	1	1	0	1	0	0
m1227	chrVI	219079	219079	0	1	1	1	1	1	1	1	0	0	1	1	0	0	0	0	1	1	0	0	1	0	0	1	1	0	0	1	0	1	1	0	1	0	1	1	1	1	0	0	1	1	0	1	0	0
m1228	chrVI	223266	223266	0	1	1	0	1	1	1	1	0	0	1	1	0	0	0	0	1	0	0	0	1	0	0	1	1	0	0	1	0	1	0	0	1	0	1	1	1	1	0	0	1	1	0	1	0	0
m1229	chrVI	225899	226370	0	1	1	0	1	1	1	1	0	0	1	1	0	0	0	0	1	0	0	0	1	0	0	1	1	0	0	1	0	1	0	0	1	0	1	1	1	1	0	0	1	1	0	1	0	0
m1230	chrVI	226463	227693	0	1	1	0	1	1	1	1	0	0	1	1	0	0	0	0	1	0	0	0	1	0	0	1	1	0	0	1	0	1	0	0	1	0	1	1	1	1	0	0	1	1	0	1	0	0
m1231	chrVI	228093	228344	0	1	1	0	1	1	1	1	0	0	1	1	0	0	0	1	1	0	0	0	1	0	0	1	1	0	0	1	0	1	0	0	1	0	1	1	1	1	0	0	1	1	0	1	0	0
m1232	chrVI	228509	228620	0	1	1	0	1	1	1	1	0	0	1	1	0	0	0	1	1	0	0	0	1	0	0	1	1	0	0	1	0	0	0	0	1	0	1	1	1	1	0	0	1	1	0	1	0	0
m1233	chrVI	229520	229586	0	1	1	0	1	1	1	1	0	0	1	1	0	0	0	1	1	0	0	0	1	0	0	1	1	0	0	1	0	0	0	0	1	1	1	1	1	1	0	0	1	1	0	1	0	0
m1234	chrVI	229757	230627	0	1	1	0	1	1	1	1	0	0	1	1	0	0	0	1	1	0	0	0	1	0	0	1	1	0	0	1	0	1	0	0	1	1	1	1	1	1	0	0	1	1	0	1	0	0
m1235	chrVI	230891	230918	0	1	1	0	1	1	1	1	0	0	1	1	0	0	0	1	1	0	0	0	1	0	0	1	1	0	0	1	0	1	0	0	1	1	1	1	1	1	0	0	1	1	0	1	0	0
m1236	chrVI	230993	231098	0	1	1	0	1	1	1	1	0	0	1	1	0	0	0	1	1	0	0	0	1	0	0	1	1	0	0	1	0	1	0	0	1	1	1	1	1	1	0	0	1	1	1	1	0	0
m1237	chrVI	231278	234914	0	1	1	0	1	1	1	1	0	0	1	1	0	0	0	1	1	0	0	0	1	0	0	1	1	0	0	1	0	1	0	0	1	1	1	1	1	1	0	0	1	1	1	1	0	0
m1238	chrVI	235072	235072	0	1	1	0	1	1	1	1	0	0	1	1	0	0	0	1	1	0	0	0	1	0	0	1	1	0	0	1	0	1	0	0	1	1	1	1	1	1	0	0	1	1	0	1	0	0
m1239	chrVI	235321	235489	0	1	1	0	1	1	1	1	0	0	1	1	1	0	0	1	1	0	0	0	1	0	0	1	1	0	0	1	0	1	0	0	1	1	1	1	1	1	0	0	1	1	0	1	0	0
m1240	chrVI	236008	236578	0	1	1	0	1	1	1	1	0	0	1	1	1	0	0	1	1	0	0	0	1	0	0	1	1	0	0	1	0	1	0	0	1	1	1	1	1	1	0	0	1	1	0	1	0	0
m1241	chrVI	237463	239639	0	1	1	0	1	1	1	1	0	0	1	1	1	0	0	1	1	0	0	0	1	0	0	1	1	0	1	1	0	1	0	0	1	1	1	1	1	1	0	0	1	1	0	1	0	0
m1242	chrVI	239766	240613	0	1	1	0	1	1	1	1	0	0	1	1	1	0	0	1	1	0	0	0	1	0	0	1	1	0	1	1	0	1	0	0	1	1	1	1	1	1	0	0	1	1	0	1	0	0
m1243	chrVI	241183	241183	0	1	1	0	1	1	1	1	0	0	1	1	1	0	0	1	1	0	0	0	1	0	0	1	1	0	1	1	0	1	0	0	1	1	1	1	1	1	0	0	1	1	0	1	0	0
m1244	chrVI	242390	242528	0	1	1	0	1	1	1	1	0	0	1	1	1	0	0	1	1	0	0	0	1	0	0	1	1	0	1	1	0	1	0	0	1	1	1	1	1	1	0	0	1	1	0	1	0	0
m1245	chrVI	242595	242595	0	1	1	0	1	1	1	1	0	0	1	1	1	0	0	1	1	0	0	1	1	0	0	1	1	0	1	1	0	1	0	0	1	1	1	1	1	1	0	0	1	1	0	1	0	0
m1246	chrVI	242717	242888	0	1	1	0	1	1	1	1	0	0	1	1	1	0	0	1	1	0	0	1	1	0	0	1	1	0	1	1	0	1	0	0	1	1	1	1	1	1	0	0	1	1	0	1	0	0
m1247	chrVI	244301	244301	0	1	1	0	1	1	1	1	0	0	1	0	1	0	0	1	1	0	0	1	1	0	0	1	1	0	1	1	0	1	0	0	1	1	1	1	1	1	0	0	1	1	0	1	0	0
m1248	chrVI	244552	244932	0	1	1	0	1	1	1	1	0	0	1	0	1	0	0	1	1	0	1	1	1	0	0	1	1	0	1	1	0	1	0	0	1	1	1	1	1	1	0	0	1	1	0	1	0	0
m1249	chrVI	246705	246893	0	1	1	0	1	1	1	1	0	0	1	0	1	0	1	1	1	0	0	1	1	0	0	1	1	0	1	1	0	1	0	0	0	1	1	1	1	1	0	0	1	1	0	1	0	0
m1250	chrVI	248124	248151	0	1	1	0	1	1	1	1	0	0	1	0	1	0	1	1	1	0	0	1	1	0	0	1	1	0	1	1	0	1	0	0	0	1	1	1	1	1	0	0	1	1	0	1	0	0
m1251	chrVI	251165	251165	0	1	1	0	1	1	1	1	0	0	1	0	1	0	0	1	1	0	0	1	1	0	0	1	1	0	1	1	0	1	0	0	0	1	1	1	1	1	0	0	1	1	0	1	0	0
m1252	chrVI	253673	254401	0	1	1	0	1	1	1	1	0	0	1	0	1	0	0	1	1	0	0	1	1	0	0	1	1	0	1	0	0	1	0	0	0	1	1	1	1	1	0	0	1	1	0	1	0	0
m1253	chrVI	264000	264000	0	1	1	0	0	1	1	1	0	0	1	0	1	0	0	1	1	0	0	1	1	0	0	1	1	0	1	0	NA	1	0	0	0	1	1	1	1	1	0	0	1	1	0	1	0	0
m1254	chrVI	264756	265060	0	1	1	0	1	1	1	1	0	0	1	0	1	0	0	1	1	0	0	1	1	0	0	1	1	0	1	0	1	1	0	0	0	1	1	1	1	1	0	0	1	1	0	1	0	0
m1255	chrVII	11286	13749	0	1	0	0	0	1	1	1	0	1	1	1	1	1	0	0	0	0	1	1	0	1	0	1	0	1	0	0	0	0	0	0	1	1	1	0	0	1	1	0	1	0	0	1	0	0
m1256	chrVII	14737	23602	0	1	0	0	0	1	1	1	0	1	1	1	1	1	0	0	0	0	1	1	0	1	0	1	0	1	0	0	0	0	0	0	1	1	1	0	0	1	1	0	1	0	0	1	0	0
m1257	chrVII	22028	22028	0	1	0	0	0	1	1	1	0	1	1	1	1	1	0	0	0	0	1	1	0	1	0	1	0	1	0	0	0	0	0	0	1	1	1	0	0	1	1	0	1	0	0	1	0	0
m1258	chrVII	23922	23922	0	1	0	0	1	1	1	1	0	1	1	1	1	1	0	0	0	0	1	1	0	1	0	1	0	1	0	0	0	0	0	0	1	1	1	0	0	1	1	0	1	0	0	1	0	0
m1259	chrVII	24075	25663	0	1	0	0	1	1	1	1	0	1	1	1	1	1	0	0	0	0	1	1	0	1	0	1	0	1	0	0	0	0	0	0	1	1	1	0	0	1	1	0	0	0	0	1	0	0
m1260	chrVII	26364	34702	0	1	0	0	0	1	1	1	0	1	1	1	1	1	0	0	0	0	1	1	0	1	0	1	0	1	0	0	0	0	0	1	1	1	1	0	0	1	1	0	0	0	0	1	0	0
m1261	chrVII	36448	37288	0	1	0	0	0	0	1	1	0	0	1	1	1	1	0	0	0	0	1	1	0	1	0	1	0	1	0	0	0	0	0	1	1	1	1	0	0	1	1	0	0	0	0	1	0	0
m1262	chrVII	43400	45723	0	1	0	0	0	1	1	1	0	0	1	1	1	1	0	0	0	0	1	1	1	1	0	1	0	1	0	0	0	0	0	1	1	1	1	0	0	1	1	0	0	0	0	1	0	0
m1263	chrVII	44308	44308	0	1	0	0	0	1	1	1	0	0	1	1	1	1	0	0	0	0	1	1	1	1	0	1	0	1	0	0	0	0	0	1	1	1	1	0	0	1	1	0	0	0	0	1	0	0
m1264	chrVII	46050	47026	0	1	0	0	0	1	1	1	0	0	1	1	1	1	0	0	0	0	1	1	1	1	0	1	0	1	0	0	0	0	0	1	1	1	1	0	0	1	1	0	0	0	0	1	0	0
m1265	chrVII	47565	47565	0	1	0	0	0	1	1	1	0	0	1	1	1	1	0	0	0	0	1	1	1	1	0	1	0	1	0	0	0	0	0	1	1	1	1	0	0	1	1	0	0	0	0	1	0	0
m1266	chrVII	47968	47998	0	1	0	0	0	1	1	1	0	0	1	1	1	1	0	0	0	0	1	1	1	1	0	1	0	1	0	0	0	0	1	1	1	1	1	0	0	0	1	0	0	1	0	1	0	0
m1267	chrVII	48435	52740	0	1	0	0	0	1	1	1	0	0	1	1	1	1	0	0	0	0	1	1	1	1	0	1	0	1	0	0	0	0	1	1	1	1	1	0	0	0	1	0	0	1	0	1	0	0
m1268	chrVII	52959	53419	0	1	0	0	0	1	1	1	0	0	1	1	1	1	0	0	0	0	1	1	1	1	0	1	0	1	0	0	0	0	1	1	1	1	1	0	0	0	1	0	0	1	0	1	0	0
m1269	chrVII	53152	53152	0	1	0	0	0	1	1	1	0	0	1	1	1	1	0	0	0	0	1	1	1	1	0	1	0	1	0	0	0	0	1	1	1	1	1	0	0	0	1	0	0	1	0	1	0	0
m1270	chrVII	54324	54933	0	1	0	0	0	1	1	1	0	0	1	1	0	1	0	0	1	0	1	1	1	1	0	1	0	1	0	0	0	0	1	1	1	1	1	0	0	0	1	0	0	1	0	1	0	0
m1271	chrVII	55107	55152	0	1	0	0	0	1	1	1	0	0	1	1	0	1	0	0	1	0	1	1	1	1	0	1	0	1	0	0	0	0	1	1	1	1	1	0	0	0	1	0	0	1	0	1	0	0
m1272	chrVII	55299	56448	0	1	0	0	0	1	1	1	0	0	1	1	0	1	0	0	1	0	1	1	1	1	0	1	0	1	0	0	0	0	1	1	1	1	1	0	0	0	1	0	0	1	0	1	0	0
m1273	chrVII	60729	60729	0	1	0	0	0	1	1	0	0	0	1	1	0	1	0	0	1	0	1	1	1	1	0	1	0	1	0	0	0	0	1	1	1	1	1	1	0	0	0	0	0	1	0	1	0	0
m1274	chrVII	67624	67624	0	1	0	0	0	1	1	0	0	0	0	1	0	1	0	0	1	0	1	1	1	1	0	1	0	1	0	0	0	0	1	1	1	1	1	1	0	0	0	0	0	1	0	1	0	0
m1275	chrVII	68009	73684	0	1	0	0	0	1	1	0	0	0	0	1	0	1	0	0	1	0	1	1	1	1	0	1	0	1	0	0	0	0	1	1	1	1	1	1	0	0	0	0	0	1	0	1	0	0
m1276	chrVII	75064	77052	0	1	0	0	0	1	1	0	0	0	0	1	0	1	0	0	1	0	1	1	1	1	0	1	0	1	0	0	0	0	1	1	1	1	1	1	0	0	0	0	0	1	0	1	0	0
m1277	chrVII	77580	78636	0	1	0	0	0	1	1	0	0	0	0	1	0	1	0	0	1	0	1	1	1	1	0	1	1	1	0	0	0	0	1	1	1	1	1	1	0	0	0	0	0	1	0	1	0	0
m1278	chrVII	78859	80305	0	1	0	0	0	1	1	0	0	0	0	1	0	1	0	0	1	0	1	1	1	1	0	1	1	1	0	0	0	0	1	1	1	1	1	1	0	0	0	0	0	1	0	1	0	0
m1279	chrVII	80653	80976	0	1	0	0	0	1	1	0	0	0	0	1	0	1	0	0	1	0	1	1	1	1	0	1	1	1	0	0	0	0	1	1	1	1	1	1	0	0	0	0	0	1	0	1	0	0
m1280	chrVII	81381	82858	0	1	0	0	0	1	1	0	0	0	0	1	0	1	0	0	1	0	1	1	1	1	0	1	1	1	0	0	0	0	1	1	1	1	1	1	0	0	0	0	0	1	0	1	0	0
m1281	chrVII	83968	85628	0	1	0	0	0	1	1	0	0	0	0	1	0	1	0	0	1	0	1	1	1	1	0	1	1	1	0	0	0	0	1	1	1	1	1	1	0	0	0	0	0	1	0	1	0	0
m1282	chrVII	86297	87147	0	1	0	0	0	1	1	0	0	0	0	1	0	1	0	0	1	0	1	1	1	1	0	1	1	1	0	0	0	0	1	1	1	1	1	1	0	0	0	0	0	1	0	1	0	0
m1283	chrVII	87769	89665	0	1	0	0	0	1	1	0	0	0	0	1	0	0	0	0	1	0	1	1	1	1	0	1	1	1	0	0	0	0	1	1	1	1	1	1	0	0	0	0	0	1	0	1	0	0
m1284	chrVII	90444	90444	0	1	0	0	0	1	1	0	0	0	0	1	0	0	0	0	1	0	1	1	1	1	0	1	1	1	0	0	0	0	1	1	1	0	1	1	0	0	0	0	0	1	0	1	0	0
m1285	chrVII	91031	91031	0	1	0	0	0	1	1	0	0	0	0	1	0	0	0	0	1	0	1	1	1	1	0	1	1	1	0	0	0	0	1	1	1	0	0	1	0	0	0	0	0	1	0	1	0	0
m1286	chrVII	91652	91652	0	1	0	0	0	1	1	0	0	0	0	1	0	0	0	0	1	0	1	1	1	1	0	1	1	1	0	0	0	0	1	1	1	0	0	1	0	0	0	0	0	1	0	1	0	0
m1287	chrVII	91958	92390	0	1	0	0	0	1	1	0	0	0	0	1	0	0	0	0	1	0	1	1	1	1	0	1	1	1	0	0	0	0	1	1	1	0	0	1	0	0	0	0	1	1	0	1	0	0
m1288	chrVII	92820	92892	0	1	0	0	0	1	1	0	0	0	0	1	0	0	0	0	1	0	1	1	1	1	0	1	1	1	0	0	0	0	1	1	1	0	0	1	0	0	0	0	1	1	0	1	0	0
m1289	chrVII	93397	93397	0	1	0	0	0	1	1	0	0	0	0	1	0	0	0	0	1	0	1	1	1	1	0	1	1	1	0	0	0	0	1	1	1	0	0	1	0	0	0	0	1	1	0	1	0	0
m1290	chrVII	95788	95788	0	1	0	0	0	1	NA	0	0	0	0	1	0	0	NA	0	1	0	1	1	1	1	0	1	1	1	0	1	0	0	1	1	1	0	0	1	0	0	0	0	1	1	0	1	0	0
m1291	chrVII	96337	96337	0	1	0	0	0	1	0	0	0	0	0	1	0	0	1	0	1	0	1	1	1	1	0	1	1	1	0	1	0	0	1	1	1	0	0	1	0	0	0	0	1	1	0	1	0	0
m1292	chrVII	96869	96869	0	1	0	0	0	1	0	0	0	0	0	1	0	0	1	0	1	0	1	1	1	1	0	1	1	1	0	1	0	0	1	1	1	0	0	1	0	0	0	0	0	1	0	1	0	0
m1293	chrVII	97616	97982	0	1	0	0	0	1	0	0	0	0	1	1	0	0	1	0	1	0	1	1	1	1	0	1	1	1	0	1	0	0	1	1	1	0	0	1	0	0	0	0	0	1	0	1	0	0
m1294	chrVII	98012	111921	0	1	0	0	0	1	0	0	0	0	1	1	0	0	1	0	1	0	1	1	1	1	0	1	1	1	0	1	0	0	1	1	1	0	0	1	0	0	0	0	0	1	0	1	0	0
m1295	chrVII	106214	108797	0	1	0	0	0	1	0	0	0	0	1	1	0	0	1	0	1	0	1	1	1	1	0	1	1	1	0	1	0	0	1	1	1	0	0	1	0	0	0	0	0	1	0	1	0	0
m1296	chrVII	112754	113828	0	1	0	0	0	1	0	0	0	0	1	1	0	0	1	0	1	0	1	1	1	1	0	1	1	1	0	1	0	0	1	1	1	0	0	1	0	0	0	0	0	1	0	1	0	0
m1297	chrVII	114332	114332	0	1	0	0	0	1	0	0	0	0	1	1	0	0	1	0	1	0	1	1	0	1	0	1	1	1	0	1	0	0	1	1	1	0	0	1	0	0	0	0	0	1	0	1	0	0
m1298	chrVII	115232	115232	0	1	0	0	0	1	0	0	0	0	1	1	0	0	1	0	1	0	1	1	0	1	0	1	1	1	0	1	0	0	1	1	1	0	0	1	0	0	0	0	0	1	0	1	0	0
m1299	chrVII	115965	116454	0	1	0	0	0	1	0	0	0	0	1	1	0	0	1	0	1	0	1	1	0	1	0	1	1	1	0	1	0	0	1	1	1	0	0	1	0	0	0	0	0	1	0	1	0	0
m1300	chrVII	116907	116907	0	1	0	0	0	1	0	0	0	0	1	1	0	0	1	0	1	0	1	1	0	1	0	1	1	1	0	1	0	0	1	1	1	0	0	1	0	0	0	0	0	1	0	1	0	0
m1301	chrVII	117360	117360	0	1	0	0	0	1	0	0	1	0	1	1	0	0	1	0	1	0	1	1	0	1	0	1	1	1	0	1	0	0	1	1	1	0	0	1	0	0	0	0	0	1	0	1	0	0
m1302	chrVII	117574	120263	0	1	0	0	0	1	0	0	1	0	1	1	0	0	1	0	1	0	1	1	0	1	0	1	1	1	0	1	0	0	1	1	1	0	0	1	0	0	0	0	0	1	0	1	0	0
m1303	chrVII	122622	123330	0	1	0	0	0	1	0	0	1	0	1	1	0	0	1	0	1	0	1	1	0	1	0	1	1	1	0	1	0	0	1	1	1	0	0	1	0	0	0	0	0	0	0	1	0	0
m1304	chrVII	123716	124931	0	1	0	0	0	1	0	0	1	0	1	1	0	0	1	0	1	0	1	1	0	1	0	1	1	1	0	1	0	0	1	1	1	0	0	1	0	0	0	0	0	0	0	1	0	0
m1305	chrVII	125048	125810	0	1	0	0	0	1	0	0	1	0	1	1	0	0	1	0	1	0	1	1	0	0	0	1	1	1	0	1	0	0	1	1	1	0	0	1	0	0	0	0	0	0	0	1	0	0
m1306	chrVII	126093	126362	0	1	0	0	0	1	0	1	1	0	1	1	0	0	1	0	1	0	1	1	0	0	0	1	1	1	0	1	0	0	1	1	1	0	0	1	0	0	0	0	0	0	0	1	0	0
m1307	chrVII	126466	131037	0	1	0	0	0	1	0	1	1	0	1	1	0	0	1	0	1	0	1	1	0	0	0	1	1	1	0	1	0	0	1	1	1	0	0	1	0	0	0	0	0	1	0	1	0	0
m1308	chrVII	131125	139917	0	1	0	0	0	1	0	1	1	0	1	1	0	0	1	0	1	0	1	1	0	0	0	1	1	1	0	1	0	0	1	1	1	0	0	1	0	0	0	0	0	1	0	1	0	0
m1309	chrVII	140030	140030	0	1	0	0	0	1	0	1	1	0	1	1	0	0	1	0	1	0	1	1	0	0	0	1	1	1	0	1	0	0	1	1	NA	0	0	1	0	0	0	0	0	1	0	1	0	0
m1310	chrVII	140631	141286	0	1	0	0	0	1	0	1	1	0	1	1	0	0	1	0	1	0	1	1	0	0	0	1	1	1	0	1	0	0	1	1	0	0	0	1	0	0	0	0	0	1	0	1	0	0
m1311	chrVII	141481	141481	0	1	0	0	0	1	0	1	1	0	1	1	0	0	1	0	1	0	1	1	0	0	0	1	1	1	0	1	0	0	1	1	0	0	0	1	0	0	0	0	0	1	0	1	0	0
m1312	chrVII	141946	159705	0	1	0	0	0	1	0	1	1	0	1	1	0	0	1	0	1	0	1	1	0	0	0	1	1	1	0	1	0	0	1	1	0	0	0	1	0	0	0	0	0	1	0	1	0	0
m1313	chrVII	164025	164025	0	1	0	0	0	1	0	1	1	0	1	1	0	0	1	0	1	0	1	1	0	0	0	1	1	1	0	1	0	0	1	0	0	0	0	1	0	0	0	0	0	1	0	1	0	0
m1314	chrVII	164774	164774	0	1	0	0	0	1	0	1	1	0	1	1	0	0	1	0	1	0	1	1	0	0	0	1	1	1	0	1	0	0	1	0	0	0	0	1	0	0	0	0	0	1	0	1	0	0
m1315	chrVII	164885	165111	0	1	0	0	0	1	0	1	1	0	1	1	0	0	1	0	1	0	1	1	0	0	0	1	1	1	0	1	0	0	0	0	0	0	0	1	0	0	0	0	0	1	0	1	0	0
m1316	chrVII	165780	165923	0	1	0	0	0	1	0	1	1	0	1	1	0	0	1	0	1	0	1	1	0	0	0	1	1	1	0	1	0	0	0	0	0	0	0	1	0	0	0	0	0	1	0	1	0	0
m1317	chrVII	167076	167210	0	1	0	0	0	1	0	1	1	0	1	1	0	0	1	0	1	0	1	1	0	0	0	1	1	1	0	1	0	0	0	0	0	0	0	1	0	0	0	0	0	1	0	1	0	0
m1318	chrVII	167889	168156	0	1	0	0	0	1	0	1	1	0	1	1	0	0	1	0	1	0	1	1	0	0	0	1	1	1	0	1	0	0	0	0	0	0	1	1	0	0	0	0	0	1	0	1	0	0
m1319	chrVII	168582	172407	0	1	0	0	0	1	0	1	1	0	1	1	0	0	1	0	1	0	1	1	0	0	0	1	1	1	0	1	0	0	0	0	0	0	1	1	0	0	0	0	0	1	1	1	0	0
m1320	chrVII	171892	176415	0	1	0	0	0	1	0	1	1	0	1	1	1	0	1	0	1	0	1	1	0	0	0	1	1	1	0	1	0	0	0	0	0	0	1	1	0	0	0	0	0	1	1	1	0	0
m1321	chrVII	174818	174818	0	1	0	0	0	1	0	1	1	0	1	1	1	0	1	0	1	0	1	1	1	0	0	1	1	1	0	1	0	0	0	0	0	0	1	1	0	0	0	0	0	1	1	1	0	0
m1322	chrVII	177152	187678	0	1	0	0	0	1	0	1	1	0	1	1	1	0	1	0	1	0	1	1	0	0	0	1	1	1	0	1	0	0	0	0	0	0	1	1	0	0	0	0	0	1	1	1	0	0
m1323	chrVII	188242	190037	0	1	0	0	0	1	0	1	1	0	1	1	1	0	1	0	1	0	1	1	0	0	0	1	1	1	0	1	0	0	0	0	0	0	1	1	0	0	0	0	0	1	1	1	0	0
m1324	chrVII	190333	193691	0	1	0	0	0	1	0	1	1	0	1	0	1	0	1	0	1	0	1	1	0	0	0	1	1	1	0	1	0	0	0	0	0	0	1	1	0	0	0	0	0	1	1	1	0	0
m1325	chrVII	193938	194553	0	1	0	0	0	0	0	1	1	0	1	0	1	0	1	0	1	0	1	1	0	0	0	1	1	1	0	1	0	0	0	0	0	0	1	1	0	0	0	0	0	1	1	1	0	0
m1326	chrVII	195492	196468	0	1	0	0	0	0	0	0	1	0	1	0	1	0	1	0	1	0	1	1	0	0	0	1	1	1	0	1	0	0	0	0	0	0	1	1	0	0	0	0	0	1	1	1	0	0
m1327	chrVII	198274	198476	0	1	0	0	0	0	0	0	1	0	1	0	1	0	1	0	1	0	1	1	0	0	0	1	1	1	0	1	0	0	1	0	0	0	1	1	0	0	0	0	0	1	1	1	1	0
m1328	chrVII	199690	201499	0	1	0	0	0	0	0	0	1	0	1	0	1	0	1	0	1	0	1	1	0	0	0	1	1	1	0	1	0	0	1	0	0	0	1	1	0	0	0	0	0	1	1	1	1	0
m1329	chrVII	201788	203897	0	1	0	0	0	0	0	0	1	0	1	0	1	0	1	0	1	0	1	1	0	0	0	1	1	1	0	1	0	0	1	0	0	0	1	1	0	0	0	0	0	1	1	1	1	0
m1330	chrVII	208986	209671	0	1	0	0	0	0	0	0	1	0	1	0	1	0	1	0	1	0	1	1	0	1	0	1	1	1	0	1	0	0	1	0	0	0	1	1	0	0	0	0	0	1	1	1	1	0
m1331	chrVII	210027	217016	0	1	0	0	0	0	0	0	1	0	1	0	1	0	1	0	1	0	1	1	0	1	1	1	1	1	0	1	0	0	1	0	0	0	1	1	0	0	0	0	0	1	1	1	1	0
m1332	chrVII	217776	221007	0	1	0	0	0	0	0	0	1	0	1	0	1	0	1	0	1	0	1	1	0	1	1	1	1	1	0	1	0	0	1	0	0	0	1	1	0	0	0	0	0	1	1	1	1	0
m1333	chrVII	227872	232997	0	1	0	0	0	0	0	0	1	0	0	0	1	0	1	0	1	0	1	1	0	1	1	1	1	1	0	1	0	0	1	0	0	0	1	1	0	0	0	0	0	1	1	1	1	0
m1334	chrVII	234702	238084	0	1	0	0	0	0	0	0	1	0	0	0	1	0	1	0	1	0	1	1	0	1	1	1	1	1	0	1	0	0	1	0	0	0	1	1	0	0	0	0	0	1	1	1	1	0
m1335	chrVII	241508	241711	0	1	0	0	0	0	0	0	1	0	0	0	1	0	1	0	1	0	1	1	0	1	1	1	1	1	0	1	0	0	1	0	0	0	1	1	0	0	0	0	0	1	1	1	1	0
m1336	chrVII	247666	247666	0	1	0	0	0	0	0	0	1	0	0	0	1	0	1	0	1	0	1	1	0	1	1	1	1	1	0	1	0	0	1	0	0	0	1	1	0	0	0	0	0	1	1	1	1	0
m1337	chrVII	248225	248225	0	1	0	0	0	0	0	0	1	0	0	0	0	0	1	0	1	0	1	1	0	1	1	1	1	1	0	1	0	0	1	0	0	0	1	1	0	0	0	0	0	1	1	1	1	0
m1338	chrVII	252804	252804	0	1	0	0	0	0	0	0	0	0	0	0	0	0	1	0	1	0	1	1	0	1	1	1	1	1	0	1	0	0	1	0	0	0	1	1	0	0	0	0	0	1	1	1	1	0
m1339	chrVII	256487	267458	0	1	0	0	0	0	0	0	0	0	0	0	0	1	1	0	1	0	1	1	0	1	1	1	1	1	0	1	0	0	1	0	0	0	1	1	0	0	0	0	0	1	1	1	0	0
m1340	chrVII	271816	272225	0	1	0	0	0	0	0	0	0	1	0	0	0	1	1	0	1	0	1	1	0	1	0	1	1	1	1	1	0	1	1	0	0	0	1	1	0	0	0	1	0	1	1	1	0	0
m1341	chrVII	273424	273503	0	1	0	0	0	0	0	0	0	0	0	0	0	1	1	0	1	0	1	1	0	1	0	1	1	1	0	1	0	1	1	0	0	0	1	1	0	0	0	1	0	1	1	1	0	0
m1342	chrVII	274142	274142	0	1	0	0	0	0	0	0	0	0	0	0	0	1	1	0	1	0	0	1	0	1	0	0	1	1	0	1	0	1	1	0	0	0	1	1	0	0	0	1	0	1	1	1	0	0
m1343	chrVII	274448	274448	0	1	0	0	0	0	1	0	0	0	0	0	0	1	1	0	1	0	0	1	0	1	0	0	1	1	0	1	0	1	1	0	0	0	1	1	0	0	0	1	0	1	1	1	0	0
m1344	chrVII	275009	276180	0	1	0	1	0	0	1	0	0	0	0	0	0	1	1	0	1	0	0	1	0	1	0	0	1	1	0	1	1	1	1	0	0	0	1	1	0	0	0	1	0	1	1	1	0	0
m1345	chrVII	276276	276276	0	1	0	1	0	0	1	0	0	0	0	0	0	1	1	0	1	0	0	1	0	1	0	0	1	1	0	1	1	1	1	0	0	0	1	1	0	0	0	1	0	1	1	1	0	0
m1346	chrVII	276379	276488	0	1	0	1	0	0	1	0	0	0	0	0	0	1	1	0	1	0	0	1	0	1	0	0	1	1	0	1	0	1	1	0	0	0	1	1	0	0	0	1	0	1	1	1	0	0
m1347	chrVII	283774	283774	0	1	0	1	0	0	1	0	0	0	0	0	0	1	1	0	1	0	0	1	0	1	0	0	1	1	0	1	1	1	1	0	0	0	1	1	0	0	0	1	0	1	1	1	0	0
m1348	chrVII	284855	284855	0	1	0	1	0	0	1	0	0	0	0	0	0	1	1	0	1	0	0	1	0	1	0	0	1	1	0	1	1	1	1	0	0	0	1	1	0	0	0	1	0	1	1	1	0	0
m1349	chrVII	288473	288473	0	1	0	1	0	0	1	0	0	0	0	0	0	1	1	1	1	0	0	1	0	1	0	0	1	1	0	1	1	1	1	0	0	0	1	1	0	0	0	1	0	1	1	1	0	0
m1350	chrVII	289212	290162	0	1	0	1	0	0	1	0	0	0	1	0	0	1	1	1	1	0	0	1	0	1	0	0	1	1	0	1	1	1	1	0	0	0	1	1	0	0	0	1	0	1	1	1	0	0
m1351	chrVII	291088	291992	0	1	0	1	0	0	1	0	0	0	0	0	0	1	1	1	1	0	0	1	0	1	0	0	1	1	0	1	1	1	1	0	0	0	1	1	0	0	0	1	0	1	1	1	0	0
m1352	chrVII	293925	294462	0	1	0	1	0	0	1	0	0	0	0	0	0	1	1	1	1	0	0	1	0	1	0	0	1	1	0	1	1	1	1	0	0	0	1	1	0	0	0	0	0	1	1	1	0	0
m1353	chrVII	295605	295605	0	1	0	1	0	0	1	0	0	0	0	0	0	1	1	1	1	0	0	1	0	1	0	0	1	1	0	1	1	1	1	0	0	0	1	1	0	0	0	1	0	1	1	1	0	0
m1354	chrVII	298874	302788	0	1	0	1	0	0	1	0	0	0	0	0	0	1	1	1	1	0	0	1	0	1	0	0	1	1	0	1	1	1	1	0	1	0	1	1	0	0	0	1	0	1	1	1	0	0
m1355	chrVII	303261	304609	0	1	0	1	0	0	1	0	0	0	0	0	0	1	1	1	1	1	0	1	0	1	0	0	1	1	0	1	1	1	1	0	1	0	1	1	0	0	0	1	0	1	1	1	0	0
m1356	chrVII	305019	305019	0	1	0	1	0	0	1	0	0	0	0	0	0	1	1	1	1	1	0	1	0	1	0	0	1	1	0	1	1	1	1	0	1	0	1	1	0	0	0	1	0	1	1	1	0	0
m1357	chrVII	305928	306650	0	1	0	1	0	0	1	0	0	0	0	0	0	1	1	1	1	1	0	0	0	1	0	0	1	1	0	1	1	1	1	0	1	0	1	1	0	0	0	1	0	1	1	1	0	0
m1358	chrVII	307064	307868	0	1	0	1	0	0	1	0	0	0	0	0	0	1	1	1	1	1	0	0	0	1	0	0	1	1	0	1	1	1	1	0	1	0	1	1	0	0	0	1	1	1	1	1	0	0
m1359	chrVII	308800	311272	0	1	0	1	0	0	1	0	0	0	0	0	0	1	1	1	1	1	0	0	0	1	0	0	1	1	0	1	1	1	1	0	1	0	1	1	0	0	0	1	1	1	1	1	0	0
m1360	chrVII	311762	321972	0	1	0	1	0	0	1	0	0	0	0	0	0	1	1	1	1	1	0	0	0	1	0	0	1	1	0	1	1	1	1	0	1	0	1	1	0	0	0	1	1	1	1	1	0	0
m1361	chrVII	329109	331193	0	1	0	1	0	0	1	0	0	0	0	0	0	1	1	1	1	1	0	0	0	1	0	0	1	1	0	1	1	1	1	0	0	0	1	1	0	0	0	1	1	1	1	1	0	0
m1362	chrVII	335555	339606	0	1	0	1	0	0	1	0	0	0	0	0	0	1	1	1	1	1	0	0	0	1	0	0	1	1	0	1	1	1	0	0	0	0	1	1	0	0	0	1	1	1	1	1	0	0
m1363	chrVII	340285	342051	0	1	0	1	0	0	1	0	0	0	0	0	0	1	1	1	1	1	0	0	0	1	0	0	1	1	0	1	1	1	0	0	0	0	1	1	0	0	0	1	1	1	1	1	0	0
m1364	chrVII	344309	344309	0	1	0	1	0	0	1	0	0	0	0	0	0	1	1	1	1	1	0	0	0	1	0	0	1	1	0	1	1	1	0	0	0	0	1	1	0	0	0	1	1	1	1	1	0	0
m1365	chrVII	347577	347577	0	1	1	1	0	0	1	0	0	0	0	0	0	1	1	1	1	1	0	0	0	1	0	0	1	1	0	1	1	1	0	0	0	0	0	0	0	0	0	0	1	1	1	1	0	0
m1366	chrVII	348923	348923	0	1	1	1	0	0	1	0	0	0	0	0	0	1	1	1	1	1	0	0	0	1	0	0	1	1	0	1	1	1	0	0	0	0	0	0	0	0	0	0	1	1	1	1	0	0
m1367	chrVII	350521	351511	0	1	1	1	0	0	1	0	0	0	0	0	0	1	1	1	1	1	0	0	0	1	0	0	1	1	0	1	1	1	0	0	0	0	0	0	0	0	0	0	1	1	1	1	0	0
m1368	chrVII	353297	358861	0	1	1	1	0	0	1	0	0	0	0	0	0	1	1	1	1	1	0	0	0	1	0	0	1	1	0	1	1	1	0	1	0	0	0	0	0	0	0	0	1	1	1	1	0	0
m1369	chrVII	360441	360498	0	1	1	1	0	0	1	0	0	0	0	0	0	1	1	1	1	1	0	0	0	1	0	0	1	1	0	1	1	1	0	1	0	0	0	0	0	0	0	0	1	1	1	1	0	0
m1370	chrVII	360816	381517	0	1	1	1	0	0	1	0	0	0	0	0	0	1	1	1	1	1	0	0	0	1	0	0	1	1	0	1	1	1	0	1	0	0	0	0	0	0	0	0	1	1	1	1	0	0
m1371	chrVII	367665	367828	0	1	1	1	0	0	1	0	0	0	0	0	0	1	1	1	1	1	0	0	0	1	0	0	1	1	0	1	1	1	0	1	0	0	0	0	0	0	0	0	1	1	1	1	0	0
m1372	chrVII	383573	383573	0	1	1	1	NA	0	1	0	0	0	0	0	0	0	1	1	1	1	0	0	0	1	0	0	1	1	0	1	1	1	0	1	0	0	0	0	0	0	0	0	1	1	1	1	0	0
m1373	chrVII	384239	384239	0	1	1	1	1	0	1	0	0	0	0	0	0	0	1	1	1	1	0	0	0	1	0	0	1	1	0	1	1	1	0	1	0	0	0	0	0	0	0	0	1	1	1	1	0	0
m1374	chrVII	385041	385041	0	1	1	1	1	0	1	0	0	0	0	0	0	0	1	1	0	1	0	0	0	1	0	0	1	1	0	1	1	1	0	1	0	0	0	0	0	0	0	0	1	1	1	1	0	0
m1375	chrVII	386539	387977	0	1	1	1	0	0	1	0	0	0	0	0	0	1	1	1	0	1	0	0	0	1	0	0	1	1	0	1	1	1	0	1	0	0	0	0	0	0	0	0	1	1	1	1	0	0
m1376	chrVII	389105	392315	0	1	1	1	0	0	1	0	0	0	0	0	0	1	1	1	0	0	0	0	0	1	0	0	0	1	0	1	1	1	0	1	0	0	0	0	0	0	0	0	1	1	1	1	0	0
m1377	chrVII	390472	390484	0	1	1	1	0	0	1	0	0	0	0	0	0	1	1	1	0	1	0	0	0	1	0	0	0	1	0	1	1	1	0	1	0	0	0	0	0	0	0	0	1	1	1	1	0	0
m1378	chrVII	394511	394511	0	1	1	1	0	0	1	0	0	0	0	0	0	1	1	1	0	0	0	0	0	1	0	0	0	0	0	1	1	1	0	1	0	0	0	0	0	0	0	0	1	1	1	1	0	0
m1379	chrVII	395106	395359	0	1	1	1	0	0	1	0	0	0	0	0	0	1	1	1	0	0	0	0	0	1	0	0	0	0	0	1	1	1	0	1	1	1	0	0	0	0	0	0	1	1	1	1	0	0
m1380	chrVII	395734	396269	0	1	1	1	0	0	1	0	0	0	0	0	0	1	1	1	0	0	0	0	0	1	0	0	0	0	0	1	1	1	0	1	1	1	0	0	0	0	0	0	1	1	1	1	0	0
m1381	chrVII	396575	397449	0	1	1	1	0	0	1	0	0	0	0	0	0	1	1	1	0	0	0	0	0	1	1	0	0	0	0	1	1	1	0	1	1	1	0	0	0	0	0	0	1	1	1	1	0	0
m1382	chrVII	398572	398572	0	1	1	1	0	0	1	0	0	0	0	0	0	1	1	1	0	0	0	0	0	1	1	0	0	0	0	1	1	1	0	1	1	1	0	0	0	0	0	0	1	1	1	1	0	0
m1383	chrVII	399014	399537	0	1	1	1	0	0	1	0	0	0	0	0	0	1	1	1	0	0	0	0	0	1	1	0	0	0	0	1	1	1	0	1	1	1	0	0	0	0	0	0	1	1	1	1	0	0
m1384	chrVII	400162	400432	0	1	1	1	0	0	1	0	0	0	0	0	0	1	1	1	0	0	0	0	0	1	1	0	0	0	0	1	1	1	0	1	1	1	0	0	0	0	0	0	1	1	0	1	0	0
m1385	chrVII	401117	401117	0	1	1	1	0	0	1	0	0	0	0	0	0	1	1	1	0	0	0	0	0	1	1	0	0	0	0	1	1	1	0	1	1	1	1	0	0	0	0	0	1	1	0	1	0	0
m1386	chrVII	405802	414752	0	1	1	1	0	0	1	0	0	0	0	0	0	1	1	1	0	0	0	0	0	1	1	0	0	0	0	1	1	1	0	1	1	1	1	0	0	1	0	0	1	1	0	1	0	0
m1387	chrVII	415307	416060	0	1	1	1	0	0	1	0	0	0	0	0	0	1	1	1	0	0	0	0	0	1	1	0	0	0	0	1	1	1	0	1	1	1	1	0	0	1	0	0	1	1	0	1	0	0
m1388	chrVII	416947	418502	0	1	1	1	0	0	1	0	0	0	0	0	0	1	1	1	0	0	0	0	0	1	1	0	0	0	0	1	0	1	0	1	1	1	1	0	0	1	0	0	1	1	0	1	0	0
m1389	chrVII	425446	425446	0	1	1	1	0	0	1	0	0	0	0	1	0	1	1	1	0	0	0	0	0	1	1	0	0	0	0	1	1	1	0	1	1	1	1	0	0	1	0	0	1	1	0	1	0	0
m1390	chrVII	427479	427600	0	1	1	1	0	0	1	0	0	0	0	1	0	1	0	1	0	0	0	1	0	1	1	0	0	0	0	1	1	1	0	1	1	1	1	0	0	1	0	0	1	1	0	1	0	0
m1391	chrVII	430559	431116	0	1	1	1	0	0	1	0	0	0	0	1	0	1	0	1	1	0	0	1	0	1	1	0	0	0	0	1	1	0	0	1	1	1	1	0	0	1	0	0	1	1	0	1	0	0
m1392	chrVII	431867	432695	0	1	1	1	0	0	1	0	0	0	0	1	0	1	0	1	1	0	0	1	0	1	1	0	0	1	0	0	1	0	0	1	1	1	1	0	0	1	0	0	1	1	0	1	0	0
m1393	chrVII	434363	434363	0	1	1	1	0	0	1	0	0	0	0	1	0	1	0	1	1	0	0	1	0	1	1	0	0	1	0	0	1	0	0	1	1	1	1	0	0	1	0	0	1	1	0	0	0	0
m1394	chrVII	437491	437491	0	1	1	1	0	0	1	0	0	0	0	1	0	1	0	1	1	0	0	1	0	1	1	0	0	1	0	0	1	0	0	1	1	1	1	0	0	1	0	0	0	1	0	0	0	0
m1395	chrVII	442184	442339	0	1	1	1	0	1	1	0	0	0	0	1	0	1	0	1	1	0	0	1	0	1	1	0	0	1	0	0	1	0	0	1	1	1	1	0	0	1	0	0	0	1	0	0	0	0
m1396	chrVII	442503	443007	0	1	1	1	0	1	1	0	0	0	0	1	0	0	0	1	1	0	0	1	0	1	1	0	0	1	0	0	1	0	0	1	1	1	1	0	0	1	0	0	0	1	0	0	0	0
m1397	chrVII	443972	444466	0	1	1	1	0	1	1	0	0	0	0	1	0	0	0	1	1	0	0	1	0	1	1	0	0	1	0	0	1	0	0	1	1	1	1	0	0	1	0	0	0	1	0	0	0	0
m1398	chrVII	448106	448106	0	1	1	1	0	1	1	0	0	0	0	1	0	0	0	1	1	0	0	1	0	1	1	0	0	1	0	0	1	0	0	1	1	1	1	0	0	1	0	0	0	1	0	0	0	0
m1399	chrVII	448929	448929	0	1	1	0	0	1	1	0	0	0	0	1	0	0	0	1	1	0	0	1	0	1	1	0	0	1	0	0	1	0	0	1	1	1	1	0	0	1	0	0	0	1	0	0	0	0
m1400	chrVII	449133	449895	0	1	1	0	0	1	1	0	0	0	0	1	0	0	0	1	1	0	0	1	0	1	1	0	0	1	0	0	1	0	0	1	1	1	1	0	0	1	0	0	0	1	0	0	0	0
m1401	chrVII	450372	451307	0	1	1	1	0	1	1	0	0	0	0	1	0	0	0	1	1	0	0	1	0	1	1	0	0	1	0	0	1	0	0	1	1	1	1	0	0	1	0	0	0	1	0	0	0	0
m1402	chrVII	451905	452571	0	1	1	1	0	1	1	0	0	0	0	1	0	0	0	1	1	0	0	1	0	1	1	0	0	1	0	0	1	0	0	1	1	1	1	0	0	1	0	0	0	1	0	0	0	0
m1403	chrVII	452796	452796	0	1	1	1	0	1	1	0	0	0	0	1	0	0	0	1	1	0	0	1	0	1	1	0	0	1	0	0	1	0	0	1	1	1	1	0	0	1	0	0	0	1	0	0	0	0
m1404	chrVII	453554	455013	0	1	1	1	0	1	1	0	0	0	0	1	0	0	0	1	1	0	0	1	0	1	1	0	0	1	0	0	1	0	0	1	1	1	1	0	0	1	0	0	0	1	0	0	0	0
m1405	chrVII	455625	471870	0	1	1	1	0	1	1	0	0	0	0	1	0	0	0	1	1	0	0	1	0	1	1	0	0	1	0	0	1	0	0	1	1	1	1	0	0	1	0	0	0	1	0	0	0	0
m1406	chrVII	465905	466404	0	1	1	1	0	1	1	0	0	0	1	1	0	0	0	1	1	0	0	1	0	1	1	0	0	1	0	0	1	0	0	1	1	1	1	0	0	1	0	0	0	1	0	0	0	0
m1407	chrVII	467277	475074	0	1	1	1	0	1	1	0	0	0	0	1	0	0	0	1	1	0	0	1	0	1	1	0	0	1	0	0	0	0	0	1	1	1	1	0	0	1	0	0	0	1	0	0	0	0
m1408	chrVII	469248	469248	0	1	1	1	0	1	1	0	0	0	0	1	0	0	0	1	1	0	0	1	0	1	1	0	0	1	0	0	0	0	0	1	1	1	1	0	0	1	0	0	0	1	0	0	0	0
m1409	chrVII	472019	472372	0	1	1	1	0	1	1	0	0	0	0	1	0	0	0	1	1	0	0	1	0	1	1	0	0	1	0	0	1	0	0	1	0	1	1	0	0	1	0	0	0	1	0	0	0	0
m1410	chrVII	473079	473951	0	1	1	1	0	1	1	0	0	0	0	1	0	0	0	1	1	0	0	1	0	1	1	0	0	1	0	0	0	0	0	1	0	1	1	0	0	1	0	0	0	1	0	0	0	0
m1411	chrVII	475766	475858	0	1	1	1	0	1	1	0	0	0	0	1	0	0	0	1	1	0	0	1	0	1	1	0	0	1	1	0	0	0	0	1	1	1	1	0	0	1	0	0	0	1	0	0	0	0
m1412	chrVII	476814	480612	0	1	1	1	0	1	1	0	0	0	0	1	0	0	0	1	1	0	0	1	0	1	1	0	0	1	1	0	0	0	0	1	1	1	1	0	0	1	0	0	0	1	0	0	0	0
m1413	chrVII	481776	482679	0	1	1	1	0	1	1	0	0	0	0	1	0	0	0	1	1	0	0	1	0	1	1	0	0	1	1	0	0	0	0	1	1	1	1	0	0	1	0	0	0	1	0	0	0	0
m1414	chrVII	485631	494079	0	1	1	1	0	1	1	0	0	0	0	1	0	0	0	1	1	0	0	1	0	1	1	0	0	1	1	0	0	0	0	1	1	1	1	0	0	1	0	0	0	1	0	0	0	0
m1415	chrVII	494624	512350	0	1	1	1	0	1	1	0	0	0	0	1	0	0	0	1	1	0	0	1	0	1	1	0	0	1	1	0	0	0	0	1	1	1	1	0	0	1	0	0	0	1	0	0	0	0
m1416	chrVII	513253	516867	0	1	1	1	0	1	1	0	0	0	0	1	0	0	0	1	1	0	0	1	0	1	1	0	0	1	1	0	0	0	0	1	1	1	1	0	0	1	0	0	0	1	0	0	0	0
m1417	chrVII	519278	522677	0	1	1	1	0	1	1	0	0	0	1	1	0	0	0	1	1	0	0	1	0	1	1	0	0	1	1	0	0	0	0	1	1	1	1	0	0	1	0	0	0	1	0	0	0	0
m1418	chrVII	523190	524803	0	1	1	1	0	1	0	0	0	0	1	1	0	0	0	1	1	0	0	1	0	1	1	0	0	1	1	0	0	0	0	1	1	1	1	0	0	1	0	0	0	1	0	0	0	0
m1419	chrVII	525390	525390	0	1	1	1	0	1	0	0	0	0	1	1	0	0	0	1	1	0	0	1	0	1	1	0	0	1	1	0	0	0	0	1	1	1	1	0	0	1	0	0	0	1	0	0	0	0
m1420	chrVII	525947	527159	0	1	1	1	0	0	0	0	0	0	1	1	0	0	0	1	1	0	0	1	0	1	1	0	0	1	1	0	0	0	0	1	1	1	1	0	0	1	0	0	0	1	0	0	0	0
m1421	chrVII	529282	529812	0	1	1	1	0	0	0	0	0	0	1	0	0	0	0	1	1	0	0	1	0	1	1	0	0	1	1	0	0	0	0	1	1	1	1	0	0	1	0	0	0	1	0	0	0	0
m1422	chrVII	530034	530034	0	1	1	1	0	0	0	0	0	0	1	0	0	0	0	1	1	0	0	1	0	1	1	0	0	0	1	0	0	0	0	1	1	1	1	0	0	1	0	0	0	1	0	0	0	0
m1423	chrVII	530308	531080	0	1	1	1	0	0	0	0	0	0	1	0	0	0	0	1	1	0	0	1	0	1	1	0	0	0	1	0	0	0	0	1	1	1	1	0	0	1	0	0	0	1	0	0	0	0
m1424	chrVII	533626	534707	0	1	1	1	0	0	0	0	0	0	1	0	0	0	0	1	1	0	0	1	0	1	1	0	1	0	1	0	0	0	0	1	1	1	1	0	0	1	0	0	0	1	0	0	0	0
m1425	chrVII	542283	546634	0	1	1	1	0	0	0	0	0	0	1	0	0	0	0	1	1	0	0	1	0	1	1	0	0	0	1	0	0	0	0	1	1	1	1	0	0	1	0	0	0	1	0	0	0	0
m1426	chrVII	548923	553252	0	1	1	1	0	0	0	0	0	0	1	0	0	0	0	1	1	0	0	1	0	1	1	0	0	0	1	0	0	0	0	1	1	1	1	0	0	1	0	0	0	1	0	0	0	0
m1427	chrVII	553492	554033	0	1	1	1	0	0	0	0	0	0	1	0	0	0	0	1	1	0	0	1	0	1	1	0	0	0	1	0	0	0	0	1	1	1	1	0	0	1	1	0	0	1	0	0	0	0
m1428	chrVII	554608	558969	0	1	1	1	0	0	0	0	0	0	1	0	0	0	0	1	1	0	0	1	0	1	1	0	0	0	1	0	0	0	0	1	1	1	1	0	0	1	1	0	0	1	0	0	0	0
m1429	chrVII	559340	576468	0	1	1	1	0	0	0	0	0	0	1	0	0	0	0	1	1	0	0	1	0	1	1	0	0	0	1	0	0	0	0	1	1	1	1	0	0	1	1	0	0	1	0	0	0	0
m1430	chrVII	577840	579227	0	1	1	1	0	0	0	0	0	0	1	0	0	0	0	1	1	0	0	1	0	0	1	0	0	0	1	0	0	0	0	1	1	1	1	0	0	1	1	0	0	1	0	0	0	0
m1431	chrVII	580178	580178	0	1	1	1	0	0	0	0	0	0	1	0	0	0	0	1	1	0	0	1	0	0	1	0	0	0	1	0	0	0	0	1	1	1	1	0	0	1	1	0	1	1	0	0	0	0
m1432	chrVII	582800	582800	0	1	1	1	0	1	0	0	0	0	1	0	0	0	0	1	1	0	0	1	0	0	1	0	0	0	1	0	0	0	0	1	1	1	1	0	0	1	1	0	1	1	0	0	0	0
m1433	chrVII	583615	583615	0	1	1	1	0	1	0	0	0	0	1	0	0	0	0	1	1	0	0	1	0	0	1	0	0	0	1	0	0	0	0	1	1	1	1	0	0	1	1	0	1	1	0	0	0	0
m1434	chrVII	584916	584916	0	1	1	1	0	1	0	0	0	0	1	0	0	0	1	1	1	0	0	1	0	0	1	0	0	0	1	0	0	0	0	1	1	1	1	0	0	1	1	0	1	1	0	0	0	0
m1435	chrVII	586087	586087	0	1	1	1	0	1	0	0	0	0	1	0	0	0	0	1	1	0	0	1	0	0	1	0	0	0	1	0	0	0	0	1	1	1	1	0	0	1	1	0	1	1	0	0	0	0
m1436	chrVII	587240	587240	0	1	1	1	0	1	0	0	0	0	1	0	0	0	0	1	1	0	0	1	0	0	1	0	0	0	1	0	0	0	0	1	1	1	1	0	0	1	1	0	1	1	0	0	0	0
m1437	chrVII	587567	587567	0	1	1	1	0	1	0	0	0	0	1	0	0	0	0	1	1	0	0	1	0	0	1	0	0	0	1	0	0	0	0	1	0	1	1	0	0	1	1	0	1	1	0	0	0	0
m1438	chrVII	590527	597251	0	1	1	1	0	1	0	0	0	0	1	0	0	0	0	1	1	0	0	1	0	0	1	0	0	0	1	0	0	0	1	1	0	1	1	0	0	1	1	0	1	1	0	1	0	0
m1439	chrVII	604120	607418	0	1	1	1	0	1	0	0	0	0	1	0	0	0	0	1	1	0	0	1	0	0	1	0	0	0	1	0	0	0	1	1	0	1	1	0	0	1	1	0	1	1	0	1	0	0
m1440	chrVII	610923	610923	0	1	1	1	0	1	0	0	0	0	1	0	0	1	0	1	1	1	1	1	0	0	1	0	1	1	0	0	0	0	1	1	0	1	1	0	1	1	1	0	1	1	0	1	1	0
m1441	chrVII	611358	611358	0	1	1	1	0	1	0	0	0	0	1	0	0	1	0	1	1	1	1	1	0	0	1	0	1	1	0	0	0	0	1	1	0	1	1	0	1	1	1	0	1	1	0	1	1	0
m1442	chrVII	612759	612759	0	1	1	1	0	1	0	0	0	0	1	0	0	1	0	1	1	1	1	1	0	0	1	1	1	1	0	0	0	0	1	1	0	1	1	0	1	1	1	0	1	1	0	1	1	0
m1443	chrVII	613788	616486	0	1	1	1	0	1	0	0	0	0	1	0	0	1	0	1	1	1	1	1	0	0	1	1	1	1	0	0	0	0	1	1	0	1	1	0	1	1	1	0	1	1	0	1	1	0
m1444	chrVII	617052	617052	0	1	1	1	0	1	0	0	0	0	1	0	0	1	0	1	1	1	0	1	0	0	1	1	1	1	0	0	0	0	1	1	0	1	1	0	1	1	1	0	1	1	0	1	1	0
m1445	chrVII	619361	620815	0	1	1	1	0	1	0	0	0	0	1	0	0	1	0	1	1	1	1	1	0	0	1	1	1	1	0	0	0	0	1	1	0	1	1	0	1	1	1	0	1	1	0	1	1	0
m1446	chrVII	625418	625418	0	1	1	1	0	1	0	0	0	0	1	0	0	1	0	1	1	1	1	1	0	0	1	1	1	1	0	0	0	0	1	1	0	1	1	0	1	1	1	0	1	1	0	1	1	0
m1447	chrVII	626679	634684	0	1	1	1	0	1	0	0	0	0	1	0	0	1	0	1	1	1	1	1	0	0	1	1	1	1	0	0	0	0	1	1	0	1	1	0	1	1	1	0	1	1	0	1	1	0
m1448	chrVII	638390	638390	0	1	1	1	0	1	0	0	0	0	1	0	0	1	0	1	1	1	1	1	0	0	1	1	1	1	0	0	0	0	1	1	0	1	1	0	1	1	0	0	1	1	0	1	1	0
m1449	chrVII	638787	638787	0	1	1	1	0	1	0	0	0	0	1	0	0	1	0	1	1	1	1	1	0	0	1	1	1	1	0	0	0	0	1	1	0	1	1	0	1	1	0	0	1	1	0	1	1	0
m1450	chrVII	641284	641284	0	1	1	1	0	1	0	0	0	0	1	0	0	1	0	1	1	1	1	1	0	0	1	1	1	1	0	0	0	0	1	1	0	1	0	0	1	1	0	0	1	1	0	1	1	0
m1451	chrVII	642057	642267	0	1	1	1	0	1	0	0	0	0	1	0	0	1	0	1	1	1	1	1	0	0	1	1	1	1	0	0	0	0	1	1	0	1	0	0	1	1	0	0	1	1	0	1	1	0
m1452	chrVII	643082	643082	0	1	1	1	0	1	0	0	0	0	1	0	0	1	0	1	1	1	1	1	0	0	1	1	1	1	0	0	0	0	1	1	0	1	0	0	1	0	0	0	1	1	0	1	1	0
m1453	chrVII	644412	644412	0	1	1	1	0	1	0	0	0	0	1	0	0	1	0	1	1	1	1	1	0	0	1	1	1	1	0	0	0	0	1	1	0	1	1	0	1	0	0	0	1	1	0	1	1	0
m1454	chrVII	645493	647344	0	1	1	1	0	1	0	0	0	0	1	0	0	1	0	1	1	1	1	1	0	0	1	1	1	1	0	0	0	0	1	1	0	1	1	0	1	0	0	0	1	1	0	1	1	0
m1455	chrVII	648927	648927	0	1	1	1	0	1	0	0	0	0	1	0	0	1	0	1	1	1	1	1	0	0	1	1	1	1	0	1	1	0	1	1	1	1	1	0	1	0	0	0	1	1	0	1	1	0
m1456	chrVII	656248	657546	0	1	0	1	0	1	0	0	0	0	1	0	0	1	0	1	1	1	1	1	0	0	1	1	1	1	0	1	1	0	1	1	0	1	1	0	1	0	0	0	1	1	0	1	1	0
m1457	chrVII	657793	658177	0	1	0	1	0	1	0	0	0	0	1	0	0	1	0	1	1	1	1	1	0	0	1	1	1	1	0	1	1	0	1	1	0	1	1	0	1	0	0	0	1	1	0	1	1	0
m1458	chrVII	664995	669370	0	1	0	1	0	1	0	0	0	0	1	0	0	1	0	1	1	1	1	1	0	0	1	1	1	1	0	1	1	0	1	1	0	1	1	0	1	0	0	0	1	1	0	1	1	0
m1459	chrVII	670374	671686	0	1	0	1	0	1	0	0	0	0	1	0	0	1	0	1	1	1	1	1	0	0	1	1	1	1	0	1	1	0	0	1	0	1	1	0	1	0	0	0	1	1	0	1	1	0
m1460	chrVII	672695	672695	0	1	0	1	0	1	0	0	0	0	1	0	0	1	0	1	1	1	1	1	0	0	1	1	1	1	0	1	1	0	0	1	0	1	1	0	1	0	0	0	1	0	0	1	1	0
m1461	chrVII	681312	689454	0	1	0	1	0	1	0	0	0	0	1	0	1	1	0	1	1	1	1	1	0	0	1	1	1	1	0	1	1	0	0	1	1	1	1	1	1	0	0	0	0	0	0	1	1	0
m1462	chrVII	697548	697548	0	1	0	1	0	1	0	0	0	0	1	0	1	1	0	1	1	1	1	1	0	0	1	1	1	1	0	1	1	0	0	1	1	1	1	1	1	0	0	0	0	0	0	1	1	0
m1463	chrVII	697829	697829	0	1	0	1	0	1	0	0	0	0	1	0	1	1	0	1	1	1	1	1	0	0	1	1	1	1	0	1	1	0	0	1	1	1	1	1	1	0	0	1	0	0	0	1	1	0
m1464	chrVII	699091	699091	0	1	0	1	0	1	0	0	0	0	1	0	1	1	0	1	1	1	1	1	0	0	1	1	1	1	0	1	1	0	0	1	1	1	1	1	1	0	0	0	0	0	0	1	1	0
m1465	chrVII	703750	714599	0	1	0	1	0	1	0	0	0	0	1	0	1	1	0	1	1	1	1	1	0	1	1	1	1	1	0	1	1	0	0	1	1	1	1	1	0	0	0	1	0	0	0	1	1	0
m1466	chrVII	719941	724918	0	1	0	1	0	1	0	0	0	1	1	0	1	1	0	1	1	1	1	1	0	1	1	1	1	1	0	1	1	0	0	1	1	1	1	1	0	0	0	1	0	0	0	1	1	0
m1467	chrVII	727961	730706	0	1	0	1	0	1	0	0	0	1	1	0	1	1	0	1	1	1	1	1	0	1	1	1	1	1	0	1	0	0	0	1	1	1	1	1	0	0	0	1	0	0	0	1	1	0
m1468	chrVII	733088	733088	0	1	0	1	0	1	0	0	0	1	1	0	1	1	0	1	1	1	1	1	0	1	1	1	1	1	0	1	0	0	0	1	1	1	1	1	0	0	0	1	0	0	0	1	1	0
m1469	chrVII	734668	734668	0	1	0	1	0	1	0	0	0	1	1	0	1	1	0	1	1	1	1	1	1	1	1	1	1	1	0	1	0	0	0	1	1	1	1	1	0	0	0	1	0	0	0	1	1	0
m1470	chrVII	737189	737189	0	1	0	1	0	1	0	0	0	1	1	0	1	1	0	1	1	1	1	1	1	1	1	1	1	1	0	1	0	0	0	1	1	1	1	1	0	0	0	1	0	0	0	1	1	0
m1471	chrVII	741068	744731	0	1	0	1	0	1	0	0	0	1	1	0	1	1	0	1	1	1	1	1	1	1	1	1	1	1	0	1	0	0	0	1	1	1	1	0	0	0	0	1	0	0	0	1	1	0
m1472	chrVII	748014	753356	0	1	0	1	0	1	0	0	0	1	1	0	1	1	0	1	1	1	1	1	1	1	1	1	1	1	0	1	0	0	0	1	1	1	1	0	0	0	0	1	0	0	0	1	1	0
m1473	chrVII	769748	773594	0	1	0	1	0	1	0	0	0	1	0	0	1	1	0	1	1	1	1	1	1	1	1	1	1	1	0	1	0	0	0	1	1	1	1	0	0	0	1	1	0	0	0	1	1	0
m1474	chrVII	785199	792997	0	1	0	1	0	1	0	0	0	1	0	0	1	1	0	1	1	1	1	1	1	1	1	1	0	1	0	1	0	0	0	1	1	1	1	0	0	0	1	1	0	0	0	1	1	0
m1475	chrVII	794614	796516	0	1	0	1	0	1	0	0	0	1	0	0	1	1	0	1	1	1	1	1	1	1	1	1	0	1	0	1	0	0	0	1	1	1	1	0	0	0	1	1	0	0	0	1	1	0
m1476	chrVII	796731	796731	0	1	0	1	0	1	0	0	0	1	0	0	1	1	0	1	1	1	1	1	1	1	1	1	0	1	0	1	0	0	0	1	1	1	1	0	0	0	1	1	0	0	0	0	1	0
m1477	chrVII	797305	798046	0	1	0	1	0	1	0	0	0	1	1	0	1	1	0	1	1	1	1	1	1	1	1	1	0	1	0	1	0	0	0	1	1	1	1	0	0	0	1	1	0	0	0	0	1	0
m1478	chrVII	799244	800053	0	1	0	1	0	1	0	0	0	0	1	0	1	1	0	1	1	1	1	1	1	1	1	1	0	1	0	1	0	0	0	1	1	1	1	0	0	0	1	1	0	0	0	1	1	0
m1479	chrVII	801370	801751	0	1	0	1	0	1	0	0	0	1	1	0	1	1	0	1	1	1	1	1	1	1	1	1	0	1	0	1	0	0	0	1	1	1	1	0	0	0	1	1	0	0	0	1	1	0
m1480	chrVII	802496	802832	0	1	0	1	0	1	0	0	0	1	1	0	1	1	0	1	1	1	1	1	1	1	1	1	0	1	0	1	0	0	0	1	1	1	1	0	0	0	1	1	0	0	0	1	1	0
m1481	chrVII	803009	806101	0	1	0	1	0	1	0	0	0	1	1	0	1	1	0	1	1	1	1	1	1	1	0	1	0	1	0	1	0	0	0	1	1	1	1	0	0	0	1	1	0	0	0	1	1	0
m1482	chrVII	806778	807712	0	1	0	1	0	1	0	0	0	1	1	0	1	1	0	1	1	1	1	1	1	1	0	1	0	1	0	1	0	0	0	1	1	1	1	0	0	0	1	1	0	0	0	1	1	0
m1483	chrVII	808498	809363	0	1	0	1	0	1	0	0	0	1	1	0	1	1	0	1	1	1	1	1	1	1	0	1	0	1	0	1	0	0	0	1	1	1	1	0	0	0	1	1	0	0	0	1	1	0
m1484	chrVII	810308	810523	0	1	0	1	0	1	0	0	0	1	1	0	1	1	0	1	1	1	1	1	1	1	0	1	0	1	0	1	0	0	0	1	1	1	1	0	0	0	1	1	0	0	0	1	1	0
m1485	chrVII	810789	811300	0	1	0	1	0	1	0	0	0	1	1	0	1	1	0	1	1	1	1	1	1	1	0	1	0	1	0	1	0	0	0	1	1	1	1	0	0	0	1	1	0	0	0	1	1	0
m1486	chrVII	827191	827191	0	1	0	1	0	1	0	0	0	1	1	0	1	1	0	0	1	1	1	1	1	1	0	1	0	1	0	1	0	0	0	1	1	1	1	0	0	0	1	1	0	0	0	0	1	0
m1487	chrVII	829946	829946	0	1	0	1	0	1	0	0	0	1	1	0	1	1	0	0	1	1	1	1	1	1	0	1	0	1	0	1	0	0	0	1	1	1	1	0	0	0	1	1	0	0	0	0	1	0
m1488	chrVII	832207	832207	0	1	0	1	0	1	0	0	0	1	1	0	1	1	0	0	1	1	1	1	1	1	0	1	0	1	0	1	0	0	0	1	1	1	1	0	0	0	1	1	0	0	0	0	1	0
m1489	chrVII	833104	833760	0	1	0	1	0	1	0	0	0	1	1	0	1	1	0	0	1	1	1	1	1	1	0	1	0	1	0	1	0	0	0	1	1	1	1	0	0	0	1	1	0	0	0	0	1	0
m1490	chrVII	833865	837909	0	1	0	1	0	1	0	0	0	1	1	0	1	1	0	0	1	1	1	1	1	1	0	1	0	1	0	1	0	0	0	1	1	1	1	0	0	0	1	1	0	0	0	0	1	0
m1491	chrVII	837414	837414	0	1	0	1	0	1	0	0	0	1	1	0	1	1	0	0	1	1	1	1	1	1	0	1	0	1	0	1	0	0	0	1	1	1	1	0	0	0	1	1	0	0	0	0	1	0
m1492	chrVII	838490	838817	0	1	0	1	0	1	0	0	0	1	1	0	1	1	0	0	1	1	1	1	1	1	0	1	0	1	0	1	0	0	0	1	1	1	1	0	0	0	1	1	0	0	0	0	1	0
m1493	chrVII	842206	843390	0	1	0	1	0	1	0	0	0	1	1	0	1	1	0	0	1	1	1	1	1	1	0	1	0	1	0	1	0	0	0	1	1	1	1	0	0	0	1	1	0	0	0	0	1	0
m1494	chrVII	844261	844261	0	1	0	1	0	1	0	0	0	1	1	0	1	1	0	0	1	1	1	1	1	1	0	1	0	1	0	1	0	0	0	1	1	1	1	0	0	0	1	1	0	0	0	0	1	0
m1495	chrVII	848849	848849	0	1	1	1	0	1	0	1	1	1	1	0	1	1	0	0	1	1	1	1	1	1	0	1	0	1	0	1	0	1	0	0	1	1	1	0	0	0	1	1	0	0	0	0	1	0
m1496	chrVII	849134	849134	0	1	1	1	0	1	0	1	1	1	1	0	1	1	0	0	1	1	1	1	1	1	0	1	0	1	0	1	0	1	0	0	1	1	1	0	0	0	1	1	0	0	0	0	1	0
m1497	chrVII	851062	854465	0	1	1	1	0	1	0	1	1	1	1	0	1	1	0	0	1	1	1	1	1	1	0	1	0	1	0	1	0	0	0	0	1	1	1	0	0	0	1	1	0	0	0	0	1	0
m1498	chrVII	854692	858672	0	1	1	1	0	1	0	1	1	1	1	0	1	1	0	0	1	1	1	1	1	1	0	1	0	1	0	1	0	0	0	0	1	1	1	0	0	0	1	1	0	0	0	0	1	0
m1499	chrVII	858803	865628	0	1	1	1	0	1	0	1	1	1	1	0	1	1	0	0	1	1	1	1	1	1	0	1	0	1	0	1	0	0	0	0	1	1	1	0	0	0	1	1	0	0	0	0	1	0
m1500	chrVII	865950	866978	0	1	1	1	0	1	0	1	1	1	1	0	1	1	0	0	1	1	1	1	1	1	0	1	0	1	0	1	0	0	0	0	1	1	1	0	0	0	1	1	0	0	0	0	1	0
m1501	chrVII	868348	875845	0	1	1	1	0	1	0	1	1	1	1	0	1	1	0	0	1	1	1	1	1	1	0	1	0	1	0	1	0	0	0	0	1	1	1	0	0	0	1	1	0	0	0	0	1	0
m1502	chrVII	876569	880017	0	1	1	1	0	1	0	1	1	1	1	0	1	1	0	0	1	1	1	1	1	1	0	1	0	1	0	1	0	0	0	0	1	1	1	0	0	0	1	1	0	0	0	0	1	0
m1503	chrVII	880304	883502	0	1	1	1	0	1	0	1	1	1	1	0	1	0	0	0	1	1	1	1	1	1	0	1	0	1	0	1	0	0	0	0	1	1	1	0	0	0	1	1	0	0	0	0	1	0
m1504	chrVII	885001	885746	0	1	1	1	0	0	0	1	1	1	1	0	1	0	0	0	1	1	1	1	1	1	0	1	0	1	0	1	0	0	0	0	1	1	1	0	0	0	1	1	0	0	0	0	1	0
m1505	chrVII	886054	886493	0	1	1	1	0	0	0	1	1	1	1	0	1	0	0	0	1	1	1	1	1	1	0	1	0	1	0	1	0	0	0	0	1	1	1	0	0	0	1	1	0	0	0	0	1	0
m1506	chrVII	887135	896532	0	1	1	1	0	0	0	1	1	1	1	0	1	0	0	0	1	1	1	1	1	1	0	1	0	1	0	1	0	0	0	0	1	1	1	0	0	0	1	1	0	0	0	0	1	0
m1507	chrVII	897795	902502	0	1	1	1	0	0	0	1	1	1	1	0	0	0	0	0	1	1	1	1	1	1	0	1	0	1	0	1	0	0	0	0	1	1	1	0	0	0	1	1	0	0	0	0	1	0
m1508	chrVII	902791	902985	0	1	1	1	0	0	0	1	1	1	1	0	0	0	0	0	1	1	1	1	1	1	0	1	0	1	0	1	0	0	0	0	1	1	1	0	0	0	1	1	0	0	0	0	1	0
m1509	chrVII	904076	904249	0	1	1	1	0	0	0	1	1	1	1	0	0	0	0	0	1	1	1	1	1	1	0	1	0	1	0	1	0	0	0	0	1	1	1	0	0	0	1	1	0	0	0	0	1	0
m1510	chrVII	905027	905443	0	1	1	1	0	0	0	1	1	1	1	0	0	0	0	0	1	1	1	1	1	1	0	1	0	1	0	1	0	0	0	0	1	1	1	0	0	0	1	1	0	0	0	0	1	0
m1511	chrVII	906149	906149	0	1	1	1	0	0	0	1	1	1	1	0	0	0	0	0	1	1	1	1	1	1	0	1	0	1	0	1	0	0	0	0	1	1	1	0	0	0	1	1	0	0	0	0	1	0
m1512	chrVII	906737	909923	0	1	1	1	0	0	0	1	1	1	1	0	0	0	0	0	1	1	1	1	1	1	0	1	0	1	0	1	0	0	0	0	1	1	1	0	0	0	1	0	0	0	0	0	1	0
m1513	chrVII	910494	914538	0	1	1	1	0	0	0	1	1	1	1	0	0	0	0	0	1	1	1	1	1	1	0	1	0	1	0	1	0	0	0	0	1	1	1	0	0	0	1	0	0	0	0	0	1	0
m1514	chrVII	915330	915330	0	1	1	1	0	0	0	1	1	1	1	0	0	0	0	0	1	1	1	1	1	1	0	1	0	1	0	1	0	0	0	0	1	1	1	0	0	0	1	0	0	0	0	0	1	0
m1515	chrVII	915876	916476	0	1	1	1	0	0	0	1	1	1	0	0	0	0	0	0	1	1	1	1	1	1	0	1	0	1	0	1	0	0	0	0	1	1	1	0	0	0	1	0	0	0	0	0	1	0
m1516	chrVII	916672	917483	0	1	1	1	0	0	0	1	1	1	0	0	0	0	0	0	1	1	1	1	1	1	0	1	0	1	0	1	0	0	0	0	1	1	1	0	0	0	1	0	0	0	1	0	1	0
m1517	chrVII	917548	917785	0	1	1	1	0	0	0	1	1	1	0	0	0	0	0	0	1	1	1	1	1	1	0	1	0	1	0	1	0	0	0	0	1	1	1	0	0	0	1	0	0	0	1	0	1	0
m1518	chrVII	917879	920740	0	1	1	1	0	0	0	1	1	1	0	0	0	0	0	0	1	1	1	1	1	1	0	1	0	1	0	1	0	0	0	0	1	1	1	0	0	0	1	0	0	0	1	0	1	0
m1519	chrVII	920955	926236	0	1	1	1	0	0	0	1	1	1	0	0	0	0	0	0	1	1	1	1	1	1	0	1	0	1	0	1	0	0	0	0	1	1	1	0	0	0	1	0	0	0	1	0	1	0
m1520	chrVII	927341	935861	0	1	1	1	0	0	0	1	1	1	0	0	0	0	0	0	1	1	1	1	1	1	0	1	0	1	0	1	0	0	0	0	1	1	1	0	0	0	1	0	0	0	1	0	1	0
m1521	chrVII	936413	941028	0	1	1	1	1	0	0	1	1	1	0	0	0	0	0	0	1	1	1	1	1	1	0	1	0	1	0	1	0	0	0	0	1	1	1	0	0	0	1	0	0	0	1	0	1	0
m1522	chrVII	940459	942469	0	1	1	1	1	0	0	1	1	1	0	0	0	0	0	0	1	1	1	1	1	1	0	1	0	1	0	1	0	0	0	0	1	1	1	0	0	0	1	0	0	0	1	0	1	0
m1523	chrVII	943671	947600	0	1	1	1	1	0	0	1	1	1	0	1	0	0	0	0	1	1	1	1	1	1	0	1	0	1	0	1	0	0	0	0	1	1	1	0	0	0	1	0	0	0	1	0	1	0
m1524	chrVII	948145	949816	0	1	1	1	1	0	0	1	1	1	0	1	0	0	0	0	1	1	1	1	1	1	0	1	0	1	0	1	0	0	0	0	1	1	1	0	0	0	1	0	0	0	1	0	1	0
m1525	chrVII	950329	950329	0	1	1	1	1	0	0	1	1	1	0	1	0	0	0	0	1	1	1	1	1	1	0	1	0	1	0	1	0	0	0	0	1	1	1	0	0	0	1	0	0	0	1	0	1	0
m1526	chrVII	950863	950863	0	1	1	1	1	0	0	1	1	1	0	1	0	1	0	0	1	1	1	1	1	1	0	1	0	1	0	1	0	0	0	0	1	1	1	0	0	0	1	0	0	0	1	0	1	0
m1527	chrVII	951976	957005	0	1	1	1	1	0	0	1	1	1	0	1	0	1	0	0	1	1	1	1	1	1	0	1	0	1	1	1	0	0	0	0	1	1	1	0	0	0	1	0	0	0	1	0	1	0
m1528	chrVII	957266	960080	0	1	0	1	1	0	0	1	1	1	0	1	0	1	0	0	1	1	1	1	1	1	0	1	0	1	1	1	0	0	0	0	1	1	1	0	0	0	1	0	0	0	1	0	1	0
m1529	chrVII	960297	960362	0	1	0	1	1	0	0	1	1	1	0	1	0	1	0	0	1	1	1	1	1	1	0	1	0	1	1	1	0	0	0	0	1	1	1	0	0	0	1	0	0	0	1	0	1	0
m1530	chrVII	960936	960996	0	1	0	1	1	0	0	1	1	1	0	1	0	1	0	0	1	1	1	1	1	1	0	1	0	1	1	1	0	0	0	0	1	1	1	0	0	0	1	0	0	0	1	0	1	0
m1531	chrVII	963805	967795	0	1	0	1	1	0	0	1	1	1	0	1	0	1	0	0	1	1	1	1	1	1	0	1	0	1	1	1	0	0	0	0	1	1	1	0	0	0	0	0	0	0	1	0	1	0
m1532	chrVII	969486	969486	0	1	0	1	1	0	0	1	1	1	0	1	0	1	0	0	1	1	1	1	1	1	1	1	0	1	1	1	0	0	0	0	1	1	1	0	0	0	0	0	0	0	1	0	1	0
m1533	chrVII	970290	975538	0	1	0	1	1	0	0	1	1	1	0	1	0	1	0	0	1	1	1	1	1	1	1	1	0	1	1	1	0	0	0	0	1	1	1	0	0	0	0	0	0	0	1	0	1	0
m1534	chrVII	979647	979683	0	1	0	1	1	0	0	1	1	1	0	1	0	1	0	0	1	1	1	1	1	1	1	1	0	1	1	1	0	0	0	1	1	1	1	0	1	0	0	0	0	0	1	0	1	0
m1535	chrVII	983018	992889	0	1	0	1	1	0	0	1	1	1	0	1	0	1	0	0	1	1	1	1	1	1	1	1	0	1	1	1	0	0	0	1	1	1	1	0	1	0	0	0	0	0	1	0	1	0
m1536	chrVII	994491	996469	0	1	0	1	1	0	0	1	1	1	0	1	0	1	0	0	1	1	1	1	1	1	1	1	0	1	1	1	0	0	0	1	1	1	1	0	1	0	0	0	0	0	1	0	1	0
m1537	chrVII	997222	997225	0	1	0	1	1	0	0	1	1	1	0	1	0	1	0	0	1	1	1	1	1	1	1	1	0	1	1	1	0	0	0	1	1	1	1	0	1	0	0	0	0	0	1	0	1	0
m1538	chrVII	997667	998284	0	1	0	1	1	0	0	1	1	1	0	1	0	1	0	0	1	1	1	1	1	1	1	1	0	1	1	1	0	0	0	1	1	1	1	0	1	0	0	0	0	0	1	0	1	0
m1539	chrVII	998967	1001397	0	1	0	1	1	0	0	1	1	1	0	1	0	1	0	0	1	1	1	1	1	1	1	1	0	1	1	1	0	0	0	1	1	1	1	0	1	0	0	0	0	0	1	0	1	0
m1540	chrVII	1002934	1009506	0	1	0	1	1	0	0	1	1	1	0	1	0	1	0	0	1	1	1	1	1	1	1	1	0	1	1	1	0	0	0	1	1	1	1	0	1	0	0	0	0	0	1	0	1	0
m1541	chrVII	1012595	1012595	0	1	0	1	1	0	0	1	0	1	0	1	0	1	1	0	1	1	1	0	1	1	1	1	1	1	1	1	0	0	1	0	1	1	1	0	1	0	0	1	0	0	1	0	1	0
m1542	chrVII	1014663	1014663	0	1	0	1	1	0	0	0	1	1	0	1	0	1	1	0	1	1	1	0	1	1	1	1	1	1	1	1	0	0	1	0	1	1	1	0	1	0	0	1	0	0	1	0	1	0
m1543	chrVII	1019203	1019203	0	1	0	1	1	0	0	0	1	1	0	1	1	0	1	0	1	1	1	0	1	1	1	1	1	1	1	1	0	0	1	0	1	1	1	0	1	0	0	1	0	0	1	0	1	0
m1544	chrVII	1022886	1022886	0	1	0	1	1	0	0	0	1	1	0	1	1	0	1	0	1	1	1	0	1	1	1	1	1	1	1	1	0	0	1	0	1	1	1	0	1	0	0	1	0	0	1	0	1	0
m1545	chrVII	1025886	1042056	0	1	0	1	1	0	0	0	1	1	0	1	1	0	1	0	1	1	1	0	1	1	1	1	1	1	1	1	0	0	1	0	1	1	1	0	1	0	0	1	0	0	1	0	1	0
m1546	chrVII	1042694	1042694	0	1	0	1	1	0	0	0	1	1	0	1	1	0	1	0	1	1	1	0	1	1	1	1	1	1	1	1	0	0	1	0	1	1	1	0	1	0	0	1	0	0	1	0	1	0
m1547	chrVII	1046308	1046308	0	1	0	1	1	0	0	0	1	1	0	1	1	0	1	0	1	1	1	0	1	1	1	1	1	1	1	1	0	0	1	0	1	1	1	0	1	0	0	1	0	0	1	0	1	0
m1548	chrVII	1047535	1047535	0	1	0	1	1	0	0	0	1	1	0	1	1	0	1	0	1	1	1	0	1	1	1	1	1	1	1	1	0	0	1	0	1	1	1	0	1	0	0	1	0	0	1	0	1	0
m1549	chrVII	1048158	1049943	0	1	0	1	1	0	0	0	1	1	0	1	1	0	1	0	1	1	1	0	1	1	1	1	1	1	1	1	0	0	1	0	1	1	1	0	1	0	0	1	0	0	1	0	1	0
m1550	chrVII	1051213	1052907	0	1	0	1	1	0	0	0	1	1	0	1	1	0	1	0	1	1	1	0	1	1	1	1	1	1	1	1	0	0	1	0	1	1	1	0	1	0	0	1	0	0	1	0	1	0
m1551	chrVII	1052940	1053627	0	1	0	1	1	1	0	0	1	1	0	1	1	0	1	0	1	1	1	0	1	1	1	1	1	1	1	1	0	0	1	0	1	1	1	0	1	0	0	1	0	0	1	0	1	0
m1552	chrVII	1053897	1055871	0	1	0	1	1	1	0	0	1	1	0	1	1	0	1	0	1	1	1	0	1	1	1	1	1	1	1	1	0	0	1	0	1	1	1	0	1	0	0	1	0	0	1	0	1	0
m1553	chrVII	1056558	1058416	0	1	0	1	0	1	0	0	1	1	0	1	1	0	1	0	1	1	1	0	1	1	1	1	1	1	1	1	0	0	1	0	1	1	1	0	1	0	0	1	0	0	1	0	1	0
m1554	chrVII	1058963	1059629	0	1	0	1	0	1	0	0	1	1	0	1	1	0	1	0	1	1	1	0	1	1	1	1	1	1	1	1	0	0	1	0	1	1	1	0	1	0	0	1	0	0	1	0	1	0
m1555	chrVII	1059977	1059977	0	1	0	1	0	1	0	0	1	1	0	1	1	0	1	0	1	1	1	0	1	1	1	1	1	1	1	1	0	0	1	0	1	1	1	0	1	0	0	1	0	0	1	0	1	0
m1556	chrVII	1060496	1060760	0	1	0	1	0	1	0	0	1	1	0	1	1	0	1	0	1	1	1	0	1	1	1	1	1	1	1	1	0	0	1	0	1	1	1	0	1	0	0	1	0	0	1	0	1	0
m1557	chrVII	1061003	1070793	0	1	0	1	0	1	0	0	1	1	0	1	1	0	1	0	1	1	1	0	1	1	1	1	1	1	1	1	0	0	1	0	1	1	1	0	1	0	0	1	0	0	1	0	1	1
m1558	chrVII	1071302	1075964	0	1	0	1	0	1	0	0	1	1	0	1	1	0	1	0	1	1	1	0	1	1	1	1	1	1	1	1	0	0	0	0	1	1	1	0	1	0	0	1	0	0	1	0	1	1
m1559	chrVIII	14669	20950	0	1	1	0	0	0	0	0	0	1	1	0	0	0	1	0	1	1	1	0	1	1	1	1	0	1	0	1	1	0	0	1	1	0	0	0	0	0	0	1	1	0	1	1	1	1
m1560	chrVIII	19013	19035	0	1	1	0	0	0	0	0	0	1	1	0	0	0	1	0	1	1	1	0	1	1	1	1	0	1	0	1	1	0	0	1	1	0	0	0	0	0	0	1	1	0	1	1	1	1
m1561	chrVIII	21911	21911	0	1	1	0	0	0	0	0	0	1	1	0	0	0	1	0	1	1	1	0	1	1	1	1	0	1	0	1	1	0	0	1	1	0	0	0	0	0	0	1	1	0	1	1	1	1
m1562	chrVIII	23859	23859	0	1	1	0	0	0	0	0	0	1	1	0	0	0	1	0	1	1	1	0	1	1	1	1	0	1	0	1	1	0	0	1	1	0	0	0	0	0	0	1	1	0	1	1	1	1
m1563	chrVIII	24674	24674	0	1	1	0	0	0	0	0	0	1	1	0	0	0	1	0	0	1	1	0	1	1	1	1	0	1	0	1	1	0	0	1	1	0	0	0	0	0	0	1	1	0	1	1	1	1
m1564	chrVIII	24772	25432	0	1	1	0	0	0	0	0	0	1	1	0	0	0	1	0	0	1	1	0	1	1	1	1	0	1	0	1	1	0	0	1	1	0	0	0	0	0	0	1	1	0	1	1	1	1
m1565	chrVIII	27032	27032	0	1	1	0	0	0	0	0	0	1	1	0	0	0	1	0	0	1	1	0	1	1	1	1	0	1	0	1	1	0	0	1	1	0	0	0	0	0	0	1	1	0	1	1	1	1
m1566	chrVIII	27221	33167	0	1	1	0	0	0	0	0	0	1	1	0	0	0	1	0	0	1	1	0	1	1	1	1	0	1	0	1	1	0	0	1	1	0	0	0	0	0	0	1	1	0	1	1	1	1
m1567	chrVIII	33337	34565	0	1	1	0	0	0	0	0	0	1	1	0	0	0	1	0	0	1	1	0	1	1	1	1	0	1	0	1	1	0	0	1	1	0	0	0	0	0	0	1	1	0	1	1	1	1
m1568	chrVIII	34071	36805	0	1	1	0	0	0	0	0	0	1	0	0	0	0	1	0	0	1	1	0	1	1	1	1	0	1	0	1	1	0	0	1	1	0	0	0	0	0	0	1	1	0	1	1	1	1
m1569	chrVIII	37489	37931	0	1	1	0	0	0	0	0	0	1	0	0	0	0	1	0	0	1	1	0	1	1	1	1	0	1	0	1	1	0	0	1	1	0	0	0	0	0	0	1	1	0	1	1	1	1
m1570	chrVIII	39238	39238	0	1	1	0	0	0	0	0	0	1	0	0	0	0	1	0	0	1	1	0	1	1	1	1	0	0	0	1	1	0	0	1	1	0	0	0	0	0	0	1	1	0	1	1	1	1
m1571	chrVIII	40485	41310	0	1	1	0	0	0	0	0	0	1	0	0	0	0	1	0	0	1	1	0	1	1	1	1	0	0	0	1	1	0	0	1	1	0	0	0	0	0	0	1	1	0	1	1	1	1
m1572	chrVIII	41487	45102	0	1	1	0	0	0	0	0	0	1	0	0	0	0	1	0	0	1	1	0	1	1	1	1	0	0	0	1	1	0	0	1	1	0	0	0	0	0	0	1	1	0	1	1	1	1
m1573	chrVIII	46007	46772	0	1	1	0	0	0	1	0	0	1	0	0	0	0	1	0	0	1	1	0	1	1	1	1	0	0	0	1	1	0	0	1	1	0	0	0	0	0	0	1	1	0	1	1	1	1
m1574	chrVIII	47072	47341	0	1	1	0	0	0	1	0	0	1	0	0	0	0	1	0	0	1	1	0	1	1	1	1	0	0	0	1	1	0	0	1	1	0	0	0	0	0	0	1	1	0	1	1	1	1
m1575	chrVIII	49107	49817	0	1	1	0	0	0	0	0	0	1	0	0	0	0	1	0	0	1	1	0	1	1	0	1	0	0	0	1	1	0	1	1	1	0	0	0	0	0	0	1	1	0	1	1	1	1
m1576	chrVIII	50351	50351	0	1	1	0	0	0	0	0	0	1	0	0	0	0	1	0	0	1	1	0	1	1	0	1	0	0	0	1	1	0	0	1	1	0	0	0	0	0	0	1	1	0	1	1	1	1
m1577	chrVIII	51314	51892	0	1	1	0	0	0	0	0	0	1	0	0	0	0	1	0	0	0	1	0	1	1	0	1	0	0	0	1	1	0	0	1	1	0	0	0	0	0	0	1	1	0	1	1	1	1
m1578	chrVIII	53770	54471	0	1	1	0	0	0	0	0	0	1	0	0	0	0	1	0	0	0	1	0	1	1	0	1	0	0	0	1	1	0	0	1	1	0	0	0	0	0	0	1	1	0	1	1	1	1
m1579	chrVIII	55457	62234	0	1	1	0	1	0	0	0	0	1	0	0	0	0	1	0	0	0	1	0	0	1	0	1	0	0	0	1	1	0	0	1	1	0	0	0	0	0	0	1	1	0	1	1	1	1
m1580	chrVIII	64505	64748	0	1	1	0	1	0	0	0	0	1	0	0	0	0	1	0	0	0	1	0	0	1	0	1	0	0	0	1	1	0	0	1	1	0	0	0	0	0	0	1	1	0	1	1	1	1
m1581	chrVIII	65200	65566	0	1	1	0	1	0	0	0	0	1	0	0	0	1	1	0	0	0	1	0	0	1	0	1	0	0	0	1	1	0	0	1	1	0	0	0	0	0	0	1	1	0	1	1	1	1
m1582	chrVIII	66280	66700	0	1	1	0	1	0	0	0	0	1	0	0	0	1	1	1	0	0	1	0	0	1	0	1	0	0	0	1	1	0	0	1	1	0	0	0	0	0	0	1	1	0	1	1	1	1
m1583	chrVIII	67971	68259	0	1	1	0	1	0	0	0	0	1	0	0	0	1	1	1	0	0	1	0	0	1	0	1	0	0	0	1	1	0	0	1	1	0	0	0	0	0	0	1	1	0	1	1	1	1
m1584	chrVIII	68352	68508	0	1	1	0	1	0	0	0	0	1	0	0	0	1	1	1	0	0	1	0	0	1	0	1	0	0	1	1	1	0	0	1	1	0	0	0	0	0	0	1	1	0	1	1	1	1
m1585	chrVIII	68955	69126	0	1	1	0	1	1	0	0	0	1	0	0	0	1	1	1	0	0	1	0	0	1	0	1	0	0	1	1	1	0	0	1	1	0	0	0	0	0	0	1	1	0	1	1	1	1
m1586	chrVIII	69180	69180	0	1	1	0	1	1	0	0	0	1	0	0	0	1	1	1	0	0	1	0	0	1	0	1	0	0	1	1	1	0	0	1	1	0	0	0	0	0	0	1	1	0	0	1	1	1
m1587	chrVIII	70542	72697	0	1	1	0	1	1	0	0	0	1	0	0	0	1	1	1	0	0	1	1	0	1	0	1	0	0	1	1	1	0	0	1	1	0	0	0	0	0	0	1	1	0	0	1	1	1
m1588	chrVIII	72400	72400	0	1	1	0	1	1	0	0	0	1	0	0	0	1	1	1	0	0	1	1	0	1	0	1	0	0	1	1	1	0	0	1	1	0	0	0	0	0	0	1	1	0	0	1	1	1
m1589	chrVIII	77502	80249	0	1	1	0	1	1	0	0	1	1	0	0	0	1	1	1	0	0	1	1	0	1	0	1	0	0	1	1	1	0	0	1	1	0	0	0	0	0	0	1	0	0	0	1	0	1
m1590	chrVIII	80479	95661	0	1	1	0	1	1	0	0	1	1	0	0	0	1	1	1	0	0	1	1	0	1	0	1	0	0	1	1	1	0	0	1	1	0	0	0	0	0	0	1	0	0	0	1	0	1
m1591	chrVIII	96126	96654	0	1	1	0	1	1	0	0	1	1	0	0	0	1	1	1	0	0	1	1	0	1	0	1	0	0	1	1	0	0	0	1	1	0	0	0	0	0	0	1	0	0	0	1	0	1
m1592	chrVIII	97362	97362	0	1	1	0	1	1	0	0	1	1	0	0	0	1	1	1	0	0	1	1	0	1	0	1	0	0	1	1	0	0	0	1	1	0	0	0	0	0	0	1	0	0	0	1	0	1
m1593	chrVIII	97536	98643	0	1	1	0	1	1	0	0	1	1	0	0	0	1	1	1	0	0	1	1	0	1	0	1	0	0	1	1	0	0	0	1	1	0	0	0	0	0	0	1	0	0	0	1	1	1
m1594	chrVIII	98284	98622	0	1	1	0	1	1	0	0	1	1	0	0	0	1	1	1	0	0	1	1	0	1	0	1	0	0	1	1	0	0	0	1	1	0	0	0	0	0	0	1	0	0	0	1	1	1
m1595	chrVIII	100079	100241	0	1	1	0	1	1	0	1	1	1	0	0	0	1	1	1	0	0	1	1	0	1	0	1	0	0	1	1	0	0	0	1	1	0	0	0	0	0	0	1	0	0	0	1	0	1
m1596	chrVIII	101020	102818	0	1	1	0	1	1	0	1	1	1	0	0	0	1	1	1	0	0	1	1	0	1	0	1	0	0	1	1	0	0	0	0	1	0	0	0	0	0	0	1	0	0	0	1	0	1
m1597	chrVIII	103046	114934	0	1	1	0	1	1	0	1	1	1	0	0	0	1	1	1	0	0	1	1	0	1	0	1	0	0	1	1	1	0	0	0	1	0	0	0	0	0	0	1	0	0	0	1	0	1
m1598	chrVIII	118068	118187	0	1	1	0	1	1	0	1	1	1	0	0	0	1	1	1	0	0	1	1	0	1	0	1	0	0	1	1	1	0	0	0	1	0	0	0	0	0	0	1	0	0	0	1	0	1
m1599	chrVIII	121315	121315	0	1	1	0	1	1	0	1	0	1	0	0	0	1	1	0	1	0	1	1	0	1	0	1	0	0	1	1	1	0	0	0	1	0	0	0	0	1	0	1	0	0	0	1	0	1
m1600	chrVIII	121745	121745	0	1	1	0	1	1	0	1	0	1	0	0	0	1	1	0	1	0	1	1	0	1	0	1	0	0	1	1	1	0	0	0	1	0	0	0	0	1	0	1	0	0	0	1	0	1
m1601	chrVIII	122207	122207	0	1	1	0	1	1	0	1	0	1	0	0	0	1	1	0	1	0	1	1	0	1	0	1	0	0	1	NA	1	0	0	0	1	0	0	0	0	1	0	1	0	0	0	1	0	1
m1602	chrVIII	122370	122370	0	1	1	0	1	1	0	1	0	1	0	0	0	1	1	0	1	1	1	1	0	1	0	1	0	0	1	0	1	0	0	0	1	0	0	0	0	1	0	1	0	0	0	1	0	1
m1603	chrVIII	124092	125771	0	1	1	0	1	1	0	1	0	1	0	0	1	1	1	0	1	0	1	1	0	1	0	1	0	0	1	0	1	0	0	0	0	0	0	0	0	1	0	1	0	0	0	0	0	1
m1604	chrVIII	126572	130538	0	1	1	0	1	1	0	1	0	1	0	0	1	1	1	0	1	0	1	1	0	1	0	1	0	0	1	0	1	0	0	0	0	0	0	0	0	1	0	1	0	0	0	0	0	1
m1605	chrVIII	130619	137997	0	1	1	0	1	1	0	1	0	1	0	0	1	1	1	0	1	0	1	1	0	1	0	0	0	0	1	0	1	0	0	0	0	0	0	0	0	1	0	1	0	0	0	0	0	1
m1606	chrVIII	139068	140065	0	1	1	0	1	1	0	1	0	1	0	0	1	1	1	0	1	0	1	1	0	1	0	0	0	0	1	0	1	0	0	0	0	0	0	0	0	1	0	1	0	0	0	0	0	1
m1607	chrVIII	142368	142368	0	1	1	0	1	1	0	1	0	0	0	0	1	1	1	0	1	0	1	1	0	1	0	0	0	0	1	0	1	0	0	0	0	0	0	0	0	1	0	0	0	0	0	0	1	1
m1608	chrVIII	144393	145315	0	1	1	0	1	1	0	1	0	0	0	0	1	0	1	0	1	0	1	1	0	1	0	0	0	0	1	0	1	1	0	0	0	0	1	0	1	1	0	0	1	0	0	0	1	1
m1609	chrVIII	146822	152397	0	1	1	0	1	1	0	1	0	0	0	0	1	0	1	0	1	0	1	1	0	1	0	0	0	0	1	0	1	1	0	0	0	0	1	0	1	1	0	0	0	0	0	0	1	1
m1610	chrVIII	152769	160136	0	1	1	0	1	1	0	1	0	0	0	0	1	0	0	0	1	0	1	1	0	1	0	0	0	0	1	0	1	1	0	0	0	0	1	0	1	1	0	0	0	0	0	0	1	1
m1611	chrVIII	158962	159962	0	1	1	0	1	1	0	1	0	0	0	0	1	0	0	0	1	0	1	1	0	1	0	0	0	0	1	0	1	1	0	0	0	0	1	0	1	1	0	0	0	0	0	0	1	1
m1612	chrVIII	160596	160876	0	1	1	0	1	1	0	1	0	0	0	0	1	0	0	0	1	0	1	1	0	1	0	0	0	1	1	0	1	1	0	0	0	0	1	0	1	1	0	0	0	0	0	0	1	1
m1613	chrVIII	161504	161715	0	1	1	0	1	1	0	1	0	0	1	0	1	0	0	0	1	0	1	1	1	1	0	0	0	1	1	0	1	1	0	0	0	0	1	0	1	1	0	0	0	0	0	0	1	1
m1614	chrVIII	161994	175734	0	1	1	0	1	1	0	1	0	0	1	0	1	0	0	0	1	0	1	1	1	1	0	0	0	1	1	0	1	1	0	0	0	0	1	0	1	1	0	0	0	0	0	0	1	1
m1615	chrVIII	174093	174165	0	1	1	0	1	1	0	1	0	0	1	0	1	0	0	0	1	0	1	0	1	1	0	0	0	1	1	0	1	1	0	0	0	0	1	0	1	1	0	0	0	0	0	0	1	1
m1616	chrVIII	176426	176426	0	1	1	0	1	1	0	1	0	0	1	0	1	0	0	0	1	0	1	0	1	1	0	0	0	1	1	0	1	1	0	0	0	0	1	0	1	1	0	0	0	0	0	0	1	1
m1617	chrVIII	176679	177333	0	1	1	0	1	1	0	1	0	0	1	0	1	0	0	0	1	0	1	0	1	1	0	0	0	1	1	0	1	1	0	0	0	0	1	0	1	1	0	0	0	0	0	0	1	1
m1618	chrVIII	177610	181132	0	1	1	0	1	1	0	1	0	0	1	0	1	0	0	0	1	0	1	0	1	1	0	0	0	1	1	0	1	1	0	0	0	0	1	0	1	1	0	0	0	0	0	0	1	1
m1619	chrVIII	181265	181265	0	1	1	0	1	1	0	1	0	0	1	0	1	0	0	0	1	0	1	0	1	1	0	0	0	1	1	0	1	1	0	0	0	0	1	0	1	1	0	0	0	0	0	0	1	1
m1620	chrVIII	181842	182852	0	1	1	0	1	1	0	1	0	0	1	0	0	0	0	0	1	0	1	0	1	1	0	0	0	1	1	0	1	1	0	0	0	0	1	0	1	1	0	0	0	0	0	0	1	1
m1621	chrVIII	183402	184323	0	1	1	0	1	1	0	1	0	0	1	0	0	0	0	0	1	0	1	0	1	1	0	0	0	1	1	0	1	1	0	0	0	0	1	0	1	1	0	0	0	0	0	0	1	1
m1622	chrVIII	183741	183744	0	1	1	0	1	1	0	1	0	0	1	0	0	0	0	0	1	0	1	0	0	1	0	0	0	1	1	0	1	1	0	0	0	0	1	0	1	1	0	0	0	0	0	0	1	1
m1623	chrVIII	184572	185766	0	1	1	0	1	1	0	1	0	0	0	0	0	0	0	0	1	0	1	0	1	1	0	0	0	1	1	0	1	1	0	0	0	0	1	0	1	1	0	0	0	0	0	0	1	1
m1624	chrVIII	186657	188853	0	1	1	0	1	1	1	1	0	0	0	0	0	0	0	0	1	0	1	0	1	1	0	0	0	1	1	0	1	1	0	0	0	0	1	0	1	0	0	0	0	0	0	0	1	1
m1625	chrVIII	189054	189356	0	1	1	0	1	1	1	1	0	0	0	0	0	0	0	0	1	0	1	0	1	1	0	0	0	1	1	0	1	1	0	0	0	0	1	0	1	1	0	0	0	0	0	0	1	1
m1626	chrVIII	189608	189608	0	1	1	0	1	1	1	1	0	0	0	0	0	0	0	0	1	0	1	0	1	1	0	0	0	1	1	0	1	1	0	0	0	0	1	0	1	1	0	0	0	0	0	0	0	1
m1627	chrVIII	190671	190872	0	1	1	0	1	1	1	1	0	0	0	0	0	0	0	0	1	0	1	0	1	0	0	0	0	1	1	0	1	1	0	0	0	0	1	0	1	1	0	0	0	0	0	0	0	1
m1628	chrVIII	191072	191691	0	1	1	0	1	1	1	1	0	0	0	0	0	0	0	0	1	0	1	0	1	0	0	0	0	1	1	0	1	1	0	0	0	0	1	0	1	1	0	0	0	0	0	0	1	1
m1629	chrVIII	191947	192124	0	1	1	0	1	1	1	1	0	0	0	0	0	0	0	0	1	0	1	0	1	0	0	0	0	1	1	0	1	1	0	0	0	0	1	0	1	1	0	0	0	0	0	0	1	1
m1630	chrVIII	192892	193183	0	1	1	0	1	1	1	1	0	0	0	0	0	0	0	0	1	0	1	0	1	0	0	0	0	1	1	0	1	1	0	0	0	0	1	1	1	0	0	0	0	0	0	0	1	1
m1631	chrVIII	193245	193245	0	1	1	0	1	1	1	1	0	0	0	0	0	0	0	0	1	0	1	0	1	0	0	0	0	1	1	0	1	1	0	0	0	0	1	1	1	0	0	0	0	0	0	0	1	1
m1632	chrVIII	196135	198648	0	1	1	0	1	1	1	1	0	0	0	0	0	0	0	0	1	0	1	0	1	0	0	0	0	1	1	0	1	1	0	0	0	0	1	1	1	0	0	0	0	0	0	0	1	1
m1633	chrVIII	202737	203496	0	1	1	0	1	1	1	1	0	0	0	0	0	0	0	0	1	0	1	0	1	0	0	0	0	1	1	0	1	1	0	0	0	0	1	1	1	0	0	0	0	0	0	0	1	1
m1634	chrVIII	204657	204657	0	1	1	0	1	1	1	1	0	0	0	0	0	0	0	0	1	0	1	0	1	0	0	0	0	1	1	0	1	1	0	0	0	0	1	1	1	0	0	0	0	0	0	0	1	1
m1635	chrVIII	208566	208592	0	1	1	0	1	1	1	1	0	0	0	0	0	0	0	0	1	0	1	0	1	0	0	0	0	1	1	0	1	1	0	0	0	0	1	1	1	0	0	0	0	0	0	0	1	1
m1636	chrVIII	209095	209243	0	1	1	0	1	1	1	1	0	0	0	0	0	0	0	0	1	0	1	0	1	0	0	0	0	1	1	0	1	1	0	0	0	0	1	1	1	0	0	0	0	0	0	1	1	1
m1637	chrVIII	211462	211825	0	1	1	0	1	1	1	1	0	0	0	0	0	0	0	0	1	0	1	0	1	0	0	0	0	1	1	0	1	1	0	0	0	0	1	1	1	0	0	0	0	0	0	1	1	1
m1638	chrVIII	212243	212243	0	1	1	0	1	1	1	1	0	0	0	0	0	0	NA	0	1	0	1	0	1	0	0	0	0	1	1	0	1	1	0	0	0	0	1	1	1	0	0	0	0	0	0	1	1	1
m1639	chrVIII	218189	220155	0	1	1	0	1	1	1	1	0	0	0	0	0	0	1	0	1	0	1	0	1	0	0	0	0	1	1	0	1	1	0	0	0	0	1	1	1	0	0	0	0	0	0	1	1	1
m1640	chrVIII	220430	220430	0	1	1	0	1	1	1	1	0	0	0	0	0	0	1	0	1	0	1	0	1	0	0	0	0	1	1	0	1	1	0	0	0	0	1	1	1	0	0	0	0	0	0	1	1	1
m1641	chrVIII	221114	223429	0	1	1	0	1	1	1	1	0	0	0	0	0	0	1	0	1	0	1	0	1	0	0	0	0	1	1	0	1	1	0	0	0	0	1	1	1	0	0	0	0	0	0	1	1	1
m1642	chrVIII	221591	222295	0	1	1	0	1	1	1	1	0	0	0	0	0	0	1	0	1	0	1	0	1	0	0	0	0	1	1	0	1	1	0	0	0	0	1	1	1	0	0	0	0	0	0	1	1	1
m1643	chrVIII	224264	228114	0	1	1	0	1	1	1	1	0	0	0	0	0	0	1	0	1	0	1	0	1	0	0	0	0	1	1	0	1	1	0	0	0	0	1	1	1	0	0	0	0	0	0	1	1	1
m1644	chrVIII	230614	230614	0	1	1	0	1	1	1	1	0	0	0	0	0	0	1	0	1	0	1	0	1	0	0	0	0	1	1	1	0	1	0	0	0	0	1	1	1	0	0	0	0	0	0	1	1	1
m1645	chrVIII	234310	234310	0	1	1	0	1	1	1	1	0	0	0	0	0	0	1	0	1	0	1	0	1	0	0	1	0	1	1	1	0	1	0	0	0	0	1	1	1	0	0	0	0	0	0	1	1	1
m1646	chrVIII	239187	239187	0	1	1	0	1	1	1	1	0	0	0	0	0	0	1	0	1	0	1	0	1	0	0	0	0	1	1	1	0	1	0	0	0	0	1	1	1	0	0	0	0	0	0	1	1	1
m1647	chrVIII	240735	240735	0	1	1	0	1	1	1	1	0	0	0	0	0	0	1	0	1	0	1	0	1	0	0	0	0	1	1	1	0	1	0	0	0	0	1	1	1	0	0	1	0	0	0	1	1	1
m1648	chrVIII	241021	242062	0	1	1	0	1	0	1	1	0	0	0	0	0	0	1	0	1	0	1	0	1	0	0	0	0	1	1	1	0	1	0	0	0	0	1	1	1	0	0	1	0	0	0	1	1	1
m1649	chrVIII	245373	245373	0	1	1	0	1	0	1	1	0	0	0	0	0	0	1	0	1	0	1	0	1	0	0	0	0	1	1	1	0	1	0	0	0	0	1	1	1	0	0	1	0	0	0	1	1	1
m1650	chrVIII	248246	248246	0	1	1	0	1	0	1	1	0	0	0	0	0	0	1	0	1	0	1	0	1	0	0	0	0	1	1	1	0	1	0	0	0	0	1	1	1	0	0	1	0	0	0	1	1	1
m1651	chrVIII	250827	250827	0	1	1	0	1	0	1	1	0	0	0	0	0	0	1	0	1	0	1	0	1	0	0	0	0	1	1	1	0	1	0	0	0	0	1	1	1	0	0	1	0	0	0	1	1	1
m1652	chrVIII	253492	254330	0	1	1	0	1	0	1	1	1	0	0	0	1	0	1	0	1	0	1	0	1	0	0	0	0	1	1	1	0	1	0	0	0	0	1	1	1	0	0	1	0	0	0	1	1	1
m1653	chrVIII	257550	260343	0	1	1	0	1	0	1	0	1	0	0	0	1	0	1	0	1	0	1	0	1	0	0	0	0	1	1	1	0	1	0	0	0	0	1	1	1	0	0	1	0	0	0	1	1	1
m1654	chrVIII	261710	261724	0	1	1	0	1	0	1	0	1	0	0	0	1	0	1	0	1	0	1	0	1	0	0	0	0	1	1	1	0	1	0	0	0	0	1	1	1	0	0	1	0	0	0	1	1	1
m1655	chrVIII	263382	264180	0	1	1	1	1	0	1	0	1	0	0	0	1	0	1	0	1	0	1	0	1	0	0	0	0	1	1	1	0	1	0	0	0	0	1	1	1	0	0	1	0	0	0	1	1	1
m1656	chrVIII	269682	277103	0	1	1	1	1	0	1	0	1	0	0	0	1	0	1	0	1	0	1	0	1	0	0	0	0	1	1	1	0	1	0	0	0	0	1	1	1	0	0	1	0	0	0	1	1	1
m1657	chrVIII	278110	278110	0	1	1	1	1	0	1	0	1	0	0	1	1	0	1	0	1	0	1	0	1	0	0	0	0	1	1	1	0	1	0	0	0	0	1	1	1	0	0	1	0	0	0	1	1	1
m1658	chrVIII	279899	279899	0	1	1	1	1	0	1	0	1	0	0	1	1	0	1	0	1	NA	1	0	1	0	0	0	0	1	1	1	0	1	0	0	0	0	1	1	1	0	0	1	0	0	0	1	1	1
m1659	chrVIII	283226	291731	0	1	1	1	1	0	1	0	1	0	0	1	1	0	1	0	1	1	1	0	1	0	0	0	0	1	0	1	0	1	0	0	0	0	1	1	1	0	0	1	0	0	0	1	1	1
m1660	chrVIII	300010	301054	0	1	1	1	1	0	1	0	1	0	0	1	1	0	1	0	1	1	1	0	1	0	0	0	0	1	1	1	0	1	0	0	0	0	1	1	1	0	0	1	0	0	0	1	1	1
m1661	chrVIII	309963	324043	0	1	1	1	1	0	1	0	1	0	0	1	1	0	1	0	1	1	1	0	1	0	0	0	0	1	1	1	0	1	0	0	0	0	1	1	1	0	0	1	0	0	0	1	1	1
m1662	chrVIII	328055	328055	0	1	1	1	1	0	1	0	1	0	0	1	1	0	1	0	1	1	1	0	1	0	0	0	0	1	1	1	0	1	0	0	0	0	1	1	1	0	0	1	0	0	0	1	1	1
m1663	chrVIII	329765	330629	0	1	1	1	1	0	1	0	1	0	0	1	1	0	1	0	1	1	1	0	1	0	0	0	0	1	1	1	0	1	0	0	0	0	1	1	1	0	0	1	0	0	0	1	1	1
m1664	chrVIII	336067	341488	0	1	1	1	1	0	1	0	1	0	0	1	1	0	1	0	1	1	1	0	1	0	0	0	0	1	1	1	0	1	0	1	0	0	1	1	1	0	0	1	0	0	0	1	1	1
m1665	chrVIII	343053	343392	0	1	1	1	1	0	1	0	1	0	0	1	1	0	1	0	1	1	1	0	1	0	0	0	0	1	1	1	0	1	0	1	0	0	1	0	1	0	0	1	0	0	0	1	1	1
m1666	chrVIII	343641	343641	0	1	1	1	1	0	1	0	1	0	0	1	1	0	1	0	1	1	0	0	1	0	0	0	0	1	1	1	0	1	0	1	0	0	1	0	1	0	0	1	0	0	0	1	1	1
m1667	chrVIII	345473	345875	0	1	1	1	1	0	1	0	1	1	0	1	1	0	1	0	1	1	0	0	1	0	0	0	0	1	1	1	0	1	0	1	0	0	1	0	1	0	0	1	0	0	0	1	1	1
m1668	chrVIII	347011	351675	0	1	1	1	1	0	1	0	1	1	0	1	1	0	1	0	1	1	0	0	1	0	0	0	0	1	1	1	0	1	0	1	0	0	1	0	1	0	0	1	0	0	0	1	1	1
m1669	chrVIII	360938	361272	0	1	0	1	0	0	1	0	1	1	1	1	1	0	1	1	1	1	0	0	1	0	0	0	0	1	1	1	0	1	0	1	0	0	1	0	1	0	0	1	0	0	0	1	1	1
m1670	chrVIII	363516	367199	0	1	0	1	0	0	1	0	1	1	1	1	1	0	1	1	1	1	0	0	1	0	0	0	0	1	1	1	0	1	0	1	0	0	0	0	1	0	0	1	0	0	0	1	1	1
m1671	chrVIII	370997	370997	0	1	0	1	0	0	1	0	1	1	1	1	1	0	1	1	1	1	0	0	1	0	0	0	0	1	1	1	0	1	0	1	0	0	0	0	1	0	0	1	0	0	0	1	1	1
m1672	chrVIII	372172	372705	0	1	0	1	0	0	1	0	1	1	1	1	1	0	1	1	1	1	0	0	1	1	0	0	0	1	1	1	0	1	0	1	0	0	0	0	1	0	0	1	0	0	0	1	1	1
m1673	chrVIII	377086	377086	0	1	0	1	0	0	1	0	1	1	1	1	1	0	1	1	1	1	0	0	1	1	0	0	0	1	1	1	0	1	0	1	0	0	0	0	1	NA	0	1	0	0	0	1	1	1
m1674	chrVIII	380673	388664	0	1	0	1	0	0	1	0	1	1	1	1	0	1	1	1	1	1	0	0	1	1	0	0	0	1	1	1	0	1	0	1	1	0	0	0	1	1	0	1	0	0	0	1	0	1
m1675	chrVIII	386061	386061	0	1	0	1	0	0	1	0	1	1	1	1	0	1	1	1	1	1	0	0	1	1	0	0	0	1	1	1	0	1	0	1	1	0	0	0	1	1	0	1	0	0	0	1	0	1
m1676	chrVIII	390446	405579	0	1	0	1	0	0	1	0	1	1	1	1	0	1	1	1	1	1	0	0	1	1	0	0	0	1	1	1	0	1	0	1	1	0	0	0	1	1	0	1	0	0	0	1	0	1
m1677	chrVIII	401408	401605	0	1	0	1	0	0	1	0	1	1	1	1	0	1	1	1	1	1	0	0	1	1	0	0	0	1	1	1	0	1	0	1	1	0	0	0	1	1	1	1	0	0	0	1	0	1
m1678	chrVIII	406060	409115	0	1	0	1	0	0	1	0	1	1	1	1	0	1	1	1	1	1	0	0	1	1	0	0	0	1	1	1	0	1	0	1	1	0	0	0	1	1	0	1	0	0	0	1	0	1
m1679	chrVIII	409226	412170	0	1	0	1	0	0	1	0	1	1	1	1	0	1	1	1	1	1	0	0	1	1	0	0	0	1	1	1	0	1	0	1	1	0	0	0	1	1	0	1	0	0	0	1	0	1
m1680	chrVIII	413370	415310	0	1	0	1	1	0	1	0	1	1	1	1	0	1	1	1	1	1	0	0	1	1	0	0	0	1	1	1	0	1	0	1	1	0	0	0	1	1	0	1	0	0	0	1	0	1
m1681	chrVIII	419744	419744	0	1	0	1	1	0	1	0	1	1	1	1	0	1	1	1	1	1	0	0	1	1	0	0	0	1	1	1	0	1	0	1	1	0	0	0	0	1	0	1	0	0	0	1	0	1
m1682	chrVIII	421095	421095	0	1	0	1	1	0	1	0	1	1	1	1	0	0	1	1	1	1	0	0	1	1	0	0	0	1	1	1	0	1	0	1	1	0	0	0	0	1	0	1	0	0	0	1	0	1
m1683	chrVIII	422328	422328	0	1	0	1	1	0	1	0	1	1	1	0	0	0	1	1	1	1	0	0	1	1	0	0	0	1	1	1	0	1	0	1	1	0	0	0	0	1	0	1	0	0	0	1	0	1
m1684	chrVIII	422853	422853	0	1	0	1	1	0	1	0	1	1	1	0	0	0	1	1	1	1	0	0	1	1	0	0	0	1	1	1	0	1	0	1	1	0	0	0	0	1	0	1	0	0	0	1	0	1
m1685	chrVIII	423420	423420	0	1	0	1	1	0	1	0	1	0	1	0	0	0	1	1	1	1	0	0	1	1	0	0	0	1	1	1	0	1	0	1	1	0	0	0	0	1	0	1	0	0	0	1	0	1
m1686	chrVIII	423677	423677	0	1	0	1	1	0	1	0	1	0	1	0	0	0	1	1	1	1	0	0	1	1	0	0	0	1	1	1	0	1	0	1	1	0	0	0	0	1	0	1	0	0	0	1	0	1
m1687	chrVIII	424817	436695	0	1	0	1	1	0	1	0	1	0	1	0	0	0	1	1	1	1	0	0	1	1	0	0	0	1	1	1	0	1	0	1	1	0	0	0	0	1	0	1	0	0	0	1	0	1
m1688	chrVIII	436805	439766	0	1	0	1	1	0	1	0	1	0	1	0	0	0	1	1	1	1	0	0	1	1	0	0	0	1	1	1	0	1	0	1	1	0	0	0	0	1	0	1	0	0	0	1	0	1
m1689	chrVIII	440806	445905	0	1	0	1	1	0	1	0	1	0	1	0	0	0	1	1	1	1	0	0	1	1	0	0	0	1	1	1	0	1	0	1	1	0	1	0	0	1	0	1	0	0	0	1	0	1
m1690	chrVIII	447550	447550	0	1	0	1	1	0	1	0	1	0	1	0	0	0	1	1	1	1	0	0	1	1	0	0	0	1	1	1	0	1	0	1	1	0	1	0	0	1	0	1	0	0	0	1	0	1
m1691	chrVIII	448924	451071	0	1	0	1	1	0	1	0	1	0	1	0	0	0	1	1	1	1	0	0	1	1	0	0	0	1	1	1	0	1	0	1	1	0	1	0	0	1	0	1	0	0	0	1	0	1
m1692	chrVIII	453534	453534	0	1	0	1	1	0	1	0	1	0	1	0	0	0	1	1	1	1	0	0	1	1	0	0	0	1	1	1	0	1	0	1	1	0	1	0	0	1	1	1	0	0	0	1	0	1
m1693	chrVIII	457580	459723	0	1	0	1	1	0	1	0	1	0	1	0	0	0	1	1	1	1	0	0	1	1	0	0	0	0	1	1	0	1	0	0	1	0	1	0	0	1	1	1	0	0	0	1	0	1
m1694	chrVIII	460285	460606	0	1	0	0	1	1	1	0	1	0	1	0	0	0	1	1	1	1	0	0	1	1	0	0	0	0	1	1	0	1	0	0	1	0	1	0	0	1	1	1	0	0	0	1	0	1
m1695	chrVIII	461438	461438	0	1	0	0	1	1	1	0	1	0	1	0	0	0	1	1	1	1	0	0	1	1	0	0	0	0	1	1	0	1	0	0	1	0	1	0	0	1	1	1	0	0	0	1	0	1
m1696	chrVIII	462825	462825	0	1	0	0	1	1	1	0	1	0	1	0	0	0	0	1	1	1	0	0	1	1	0	0	0	0	1	1	0	1	0	0	1	0	1	0	0	1	1	1	0	0	0	1	0	1
m1697	chrVIII	463432	465708	0	1	0	0	1	1	1	0	1	0	1	0	0	0	0	1	1	1	0	0	1	1	0	0	0	0	1	1	0	1	0	0	1	0	1	0	0	1	1	1	0	0	0	1	0	1
m1698	chrVIII	465091	465091	0	1	0	0	1	1	1	0	1	0	1	0	0	0	0	1	1	1	0	0	1	1	0	0	0	0	1	1	0	1	0	0	1	0	1	0	0	1	1	1	0	0	0	1	0	1
m1699	chrVIII	468936	469661	0	1	0	0	1	1	0	0	1	0	1	0	0	0	0	1	1	1	0	0	1	1	0	0	0	0	1	1	0	1	0	0	1	0	1	0	0	1	1	1	0	0	0	1	0	1
m1700	chrVIII	477804	479207	0	1	0	0	1	1	0	1	1	0	1	0	0	0	0	1	1	1	0	0	1	1	0	0	0	0	1	1	0	1	0	0	1	0	1	0	0	1	1	1	0	0	0	1	0	1
m1701	chrVIII	481335	481335	0	1	0	0	1	1	0	1	1	0	1	0	0	0	0	1	1	1	0	0	1	1	0	0	0	0	1	1	0	1	0	0	1	0	1	0	0	1	1	1	0	0	0	1	0	1
m1702	chrVIII	482776	482896	0	1	0	0	1	1	0	1	1	0	1	0	0	0	0	1	1	1	0	0	1	1	0	0	0	0	1	1	0	1	0	0	1	0	1	0	1	1	1	1	0	0	0	1	0	1
m1703	chrVIII	483007	483796	0	1	0	0	1	1	0	0	1	0	1	0	0	0	0	1	1	1	0	0	1	1	0	0	0	0	1	1	0	1	0	0	1	0	1	0	1	1	1	1	0	0	0	1	0	1
m1704	chrVIII	484694	484694	0	1	0	0	1	1	0	0	1	0	1	0	0	0	0	1	1	1	0	0	1	1	0	0	0	0	1	1	0	1	0	0	1	0	1	0	1	1	1	1	0	0	0	1	0	1
m1705	chrVIII	485700	485700	0	1	0	0	1	1	0	0	1	0	1	0	0	0	0	1	1	1	0	0	1	1	0	0	0	0	1	1	0	1	0	0	1	0	1	0	1	1	1	1	0	0	0	1	0	1
m1706	chrVIII	487308	487308	0	1	0	0	1	1	0	0	1	0	1	0	0	0	0	1	1	1	0	0	1	1	0	0	0	0	1	1	0	1	0	0	1	0	1	0	1	1	1	1	0	0	0	1	0	1
m1707	chrVIII	488714	491330	0	1	0	0	1	1	0	0	1	0	1	0	0	0	0	1	1	1	0	0	1	1	0	0	0	0	1	1	0	1	0	0	1	0	1	0	1	1	1	1	0	0	0	1	0	1
m1708	chrVIII	496069	496069	0	1	0	0	1	1	0	0	1	0	1	0	0	0	0	1	1	1	0	0	1	1	0	0	0	0	1	1	0	1	0	0	1	0	1	0	1	1	1	1	0	0	0	1	0	1
m1709	chrVIII	500907	500941	0	1	0	0	1	1	0	0	1	0	1	0	0	0	0	1	1	1	0	0	1	1	0	0	0	0	1	1	0	1	0	0	0	0	1	0	1	1	1	1	0	0	0	1	0	1
m1710	chrVIII	505427	507195	0	1	0	0	1	1	0	0	1	0	1	0	0	0	0	1	1	1	0	0	1	1	0	0	0	0	1	1	0	1	0	0	0	0	1	0	1	1	1	1	0	0	0	1	0	1
m1711	chrVIII	506933	506933	0	1	0	0	1	1	0	0	1	0	1	0	0	0	0	1	1	1	0	0	1	1	0	0	0	0	1	1	0	1	0	0	0	0	1	0	1	1	1	1	0	0	0	1	0	1
m1712	chrVIII	509257	513025	0	1	0	0	1	1	0	0	1	0	1	0	0	0	0	1	1	1	1	0	1	1	0	0	0	0	1	1	0	1	0	0	0	0	1	0	1	1	1	1	0	0	0	1	0	1
m1713	chrVIII	510388	510388	0	1	0	0	1	1	0	0	1	0	1	0	0	0	0	1	1	1	0	0	1	1	0	0	0	0	1	1	0	1	0	0	0	0	1	0	1	1	1	1	0	0	0	1	0	1
m1714	chrVIII	516015	516015	0	1	0	0	1	1	0	0	1	1	1	0	0	0	0	1	1	1	1	0	1	1	0	0	0	0	1	1	0	1	0	0	1	0	1	0	1	1	1	1	0	0	0	1	0	1
m1715	chrVIII	516779	516811	0	1	1	0	1	1	0	0	1	1	1	0	0	0	0	1	1	1	1	0	1	1	0	0	0	0	1	1	0	1	0	0	0	0	1	0	1	1	1	1	0	0	0	1	0	1
m1716	chrVIII	518179	518542	0	1	1	0	1	1	1	0	1	1	1	0	0	0	0	1	1	1	1	0	1	1	0	0	0	0	1	1	0	1	0	0	0	0	1	0	1	1	1	1	0	0	0	1	0	1
m1717	chrVIII	519219	519609	0	1	1	0	1	1	1	0	1	0	1	0	0	0	0	1	1	1	1	0	1	1	0	0	0	0	1	1	0	1	0	0	0	0	1	0	1	1	1	1	0	0	0	1	0	1
m1718	chrVIII	520123	520123	0	1	1	0	1	1	1	0	1	0	1	0	0	0	0	1	1	1	1	0	1	1	0	0	0	0	1	1	0	1	0	0	0	0	1	0	1	1	1	1	0	0	0	1	0	1
m1719	chrVIII	521047	521047	0	1	1	0	1	NA	NA	0	0	0	1	0	0	0	0	1	1	1	1	0	1	1	0	NA	0	NA	1	1	0	1	0	0	0	0	1	0	1	1	1	1	0	0	0	1	0	1
m1720	chrVIII	528226	528226	0	1	1	0	1	NA	NA	0	0	0	1	0	NA	0	0	1	1	1	1	0	1	1	0	NA	NA	NA	NA	NA	0	1	0	0	0	0	1	NA	0	NA	1	1	0	0	0	1	0	1
m1721	chrVIII	555454	555454	0	1	1	NA	1	1	1	0	1	0	1	0	0	0	0	1	1	1	NA	0	1	NA	0	0	0	0	1	1	0	1	0	0	0	0	1	0	0	NA	1	1	0	0	NA	1	0	1
m1722	chrVIII	556005	556005	0	1	1	0	1	1	1	0	1	0	1	0	0	0	0	1	1	1	1	0	1	1	0	0	0	0	1	1	0	1	0	0	0	0	1	0	0	1	1	1	0	0	0	1	1	1
m1723	chrX	24640	26202	0	1	0	0	0	1	0	1	1	1	0	1	0	1	0	0	1	1	1	0	0	0	0	0	1	0	0	1	1	1	0	0	0	1	0	1	0	0	1	1	0	0	1	0	0	0
m1724	chrX	33800	34012	0	1	0	0	0	1	0	1	1	1	0	1	0	1	0	0	1	1	1	0	0	0	0	0	1	0	0	1	1	1	0	0	0	1	0	1	0	0	1	1	0	0	1	0	0	0
m1725	chrX	34093	35035	0	1	0	0	0	1	0	1	1	1	0	1	0	1	0	0	1	1	1	0	0	0	0	0	1	0	0	1	1	1	0	0	0	1	0	1	0	0	1	1	0	0	1	0	0	0
m1726	chrX	35563	36217	0	1	0	0	0	1	0	1	0	1	0	1	0	1	0	0	1	1	1	0	0	0	0	0	1	0	0	1	1	1	0	0	0	1	0	1	0	0	1	1	0	1	1	0	0	0
m1727	chrX	36818	37127	0	1	0	0	0	1	0	1	0	1	0	1	0	1	0	0	1	1	1	0	0	0	0	0	1	0	0	1	1	1	0	0	0	1	0	1	0	0	1	1	0	1	1	0	0	0
m1728	chrX	37500	37500	0	1	0	0	0	1	0	1	0	1	0	1	0	1	0	0	1	1	1	0	0	0	0	0	1	0	0	1	1	1	0	0	0	1	0	1	0	0	1	1	0	1	1	0	0	0
m1729	chrX	38095	38691	0	1	0	0	0	1	0	1	0	1	0	1	0	1	0	0	1	1	1	0	0	0	0	0	1	0	0	1	1	1	0	0	0	1	0	1	0	0	1	1	0	1	1	0	0	0
m1730	chrX	39241	39657	0	1	0	0	0	1	0	1	0	1	0	1	0	1	0	0	1	1	1	0	0	0	0	0	1	0	0	1	1	1	0	0	0	1	0	1	0	0	1	1	0	1	1	0	0	0
m1731	chrX	39814	40107	0	1	0	0	0	1	0	1	0	1	0	1	1	1	0	0	1	1	1	0	0	0	0	0	1	0	0	1	1	1	0	0	0	1	0	1	0	0	1	1	0	1	1	0	0	0
m1732	chrX	40239	40239	0	1	0	0	0	1	0	1	0	1	0	1	1	1	0	0	1	1	1	0	0	1	0	0	1	0	0	1	1	1	0	0	0	1	0	1	0	0	1	1	0	1	1	0	0	0
m1733	chrX	40731	41803	0	1	0	0	0	1	0	1	0	1	0	1	1	1	0	0	1	1	1	0	0	1	0	0	1	0	0	1	1	1	0	0	0	1	0	1	0	0	1	1	0	1	1	0	0	0
m1734	chrX	42451	45217	0	1	0	0	0	1	0	1	0	1	0	1	1	1	0	0	1	1	1	0	0	1	0	0	1	0	0	1	1	1	0	0	0	1	0	1	0	0	1	1	0	1	1	0	0	0
m1735	chrX	45625	47084	0	1	0	0	0	1	0	1	0	1	0	1	1	1	0	0	1	1	1	0	0	1	0	0	1	0	0	1	1	1	0	0	0	1	0	1	0	0	1	1	0	1	1	0	0	0
m1736	chrX	47899	54990	0	1	0	0	0	1	0	1	0	1	0	1	1	1	0	0	1	1	1	0	0	1	0	0	1	0	0	1	1	1	0	0	0	1	0	1	0	0	1	1	0	1	1	0	0	0
m1737	chrX	55276	55335	0	1	0	0	0	1	0	1	0	1	0	1	1	1	0	0	1	1	1	0	0	1	0	0	1	0	0	1	1	1	0	0	0	1	0	1	0	0	1	1	0	1	1	0	0	0
m1738	chrX	56022	58706	0	1	1	0	0	1	0	1	0	1	0	1	1	1	0	0	1	1	1	0	0	1	0	0	1	0	0	1	1	1	0	0	1	1	0	1	0	0	1	1	0	1	1	0	0	0
m1739	chrX	59783	65007	0	1	1	0	0	1	0	1	0	1	0	1	1	1	0	0	1	1	1	0	0	1	0	0	1	0	0	1	1	1	0	0	1	1	0	1	0	0	1	1	0	1	1	0	0	0
m1740	chrX	65469	67074	0	1	1	0	0	1	0	1	0	1	0	1	1	1	0	0	1	1	1	0	0	1	0	0	1	0	0	1	1	1	0	0	1	1	0	1	0	0	1	1	0	1	1	0	0	0
m1741	chrX	67229	67354	0	1	1	0	0	1	0	1	0	1	0	1	1	1	0	0	1	1	1	0	0	1	0	0	1	0	0	1	1	1	0	0	1	1	0	1	0	0	1	1	0	1	1	0	0	0
m1742	chrX	67836	68514	0	1	1	0	0	1	0	1	0	1	0	1	1	1	0	0	1	1	1	0	0	1	0	0	1	0	0	1	1	1	0	0	1	1	0	1	0	0	1	1	0	1	1	1	0	0
m1743	chrX	69580	69760	0	1	1	0	0	1	0	1	0	1	0	1	1	1	0	0	1	1	1	0	0	1	0	0	1	0	0	1	1	1	0	0	1	1	0	1	0	0	1	1	0	1	1	1	0	0
m1744	chrX	69814	70342	0	1	1	0	0	1	0	1	0	1	0	1	1	1	0	0	1	1	1	0	0	1	0	0	1	0	0	1	1	1	1	0	1	1	0	1	0	0	1	1	0	1	1	1	0	0
m1745	chrX	71578	74077	0	1	1	0	0	0	0	1	0	1	0	1	1	1	0	0	1	1	1	0	0	1	0	0	1	0	0	1	1	1	1	0	1	1	0	1	0	0	1	1	0	1	1	1	0	0
m1746	chrX	74362	74362	0	1	1	0	0	0	0	1	0	1	0	1	1	1	0	0	1	1	1	0	0	1	0	0	1	0	0	1	1	1	1	0	1	1	0	1	0	0	1	1	0	1	1	1	0	0
m1747	chrX	74530	75066	0	1	1	0	0	0	0	1	0	1	0	1	1	1	0	0	1	1	1	0	0	1	0	0	1	0	0	1	1	1	1	0	1	1	0	1	0	0	1	1	0	1	1	1	0	0
m1748	chrX	75961	87124	0	1	1	0	0	0	0	1	0	1	0	1	1	1	0	0	1	1	1	1	0	1	0	0	1	0	0	1	1	1	1	0	1	1	0	1	0	0	1	1	0	1	1	1	0	0
m1749	chrX	77571	82254	0	1	1	0	0	0	0	1	0	1	0	1	1	1	0	0	1	0	1	1	0	1	0	0	1	0	0	1	1	1	1	0	1	1	0	1	0	0	1	1	0	1	1	1	0	0
m1750	chrX	80208	81387	0	1	1	0	0	0	0	1	0	1	0	1	1	1	0	0	1	0	1	1	0	1	0	0	1	0	0	1	1	1	1	0	1	1	0	1	0	0	1	1	0	1	1	1	0	0
m1751	chrX	87216	88033	0	1	1	0	0	0	0	1	0	1	0	1	1	1	0	0	1	1	1	1	0	1	0	0	1	0	0	1	1	1	1	0	1	1	0	1	0	0	1	1	0	1	1	1	0	0
m1752	chrX	88209	94353	0	1	1	0	0	0	0	1	0	1	0	1	1	1	0	0	1	1	1	1	0	1	0	0	1	0	0	1	0	1	1	0	1	1	0	1	0	0	1	1	0	1	1	1	0	0
m1753	chrX	94100	94118	0	1	1	0	0	0	0	1	0	1	0	1	1	1	0	0	1	1	1	1	0	1	0	0	1	0	0	1	0	1	1	0	1	1	0	1	0	0	1	1	0	1	1	1	0	0
m1754	chrX	94501	94501	0	1	1	0	0	0	0	1	0	1	0	1	1	1	0	0	1	1	1	1	0	1	0	0	1	0	0	1	0	1	1	0	1	1	0	1	0	0	1	1	0	1	1	1	0	0
m1755	chrX	95089	96464	0	1	1	0	0	0	0	1	0	1	0	1	1	1	0	0	1	1	1	1	0	1	0	0	1	0	1	1	0	1	1	0	1	1	0	1	0	0	1	1	0	1	1	1	0	0
m1756	chrX	98106	98106	0	1	1	0	0	0	0	1	1	1	0	1	1	1	0	0	1	1	1	1	0	1	1	0	1	0	1	1	0	1	1	0	1	1	0	1	0	0	1	1	0	1	1	1	0	0
m1757	chrX	98630	100283	0	1	1	0	0	0	0	1	0	1	0	1	1	1	1	0	1	1	1	1	0	1	1	0	1	0	1	1	0	1	1	0	1	1	0	1	0	0	1	1	0	1	1	1	0	0
m1758	chrX	101464	102363	0	1	1	0	0	0	0	1	0	1	0	1	1	1	1	0	1	1	1	1	0	1	1	0	1	0	1	1	0	1	1	0	1	1	0	1	0	0	1	0	0	1	1	1	0	0
m1759	chrX	102662	102662	0	1	1	0	0	0	0	1	0	1	0	1	1	1	1	0	1	1	1	1	0	1	1	0	1	0	1	1	0	1	1	0	1	1	0	1	0	0	1	0	0	1	1	1	0	0
m1760	chrX	103352	108466	0	1	1	0	0	0	0	1	0	1	0	1	1	1	1	0	1	1	1	1	0	1	1	0	1	0	1	1	0	1	1	0	1	1	0	1	0	0	1	0	0	1	1	1	0	0
m1761	chrX	108616	112965	0	1	1	0	0	0	0	1	0	1	0	1	1	1	1	0	1	1	1	1	0	1	1	0	1	0	1	1	0	1	1	0	1	1	0	0	0	0	1	0	0	1	1	1	0	0
m1762	chrX	110560	111903	0	1	1	0	0	0	0	1	0	1	0	1	1	1	1	1	1	1	1	1	0	1	1	0	1	0	1	1	0	1	1	0	1	1	0	0	0	0	1	0	0	1	1	1	0	0
m1763	chrX	113977	120754	0	1	1	0	0	0	0	1	0	1	0	1	1	1	1	0	1	1	1	1	0	1	1	0	0	0	1	1	0	1	1	0	1	1	0	0	0	0	1	0	0	1	1	1	0	0
m1764	chrX	120829	132405	0	1	1	0	0	0	0	1	0	1	0	1	1	1	1	0	1	1	1	1	0	1	1	0	0	0	1	1	0	1	1	0	1	1	0	0	0	0	1	0	0	1	1	1	0	0
m1765	chrX	120868	121338	0	1	1	0	0	0	0	1	0	1	0	1	1	1	1	0	1	1	1	1	0	1	1	0	0	0	1	1	0	1	1	0	1	1	0	0	0	0	1	0	0	1	1	1	0	0
m1766	chrX	133192	133354	0	1	1	0	0	0	0	1	0	1	0	1	1	1	1	0	1	1	1	1	0	1	1	0	0	0	1	1	0	1	1	0	1	1	0	0	0	0	1	0	0	1	1	1	0	0
m1767	chrX	134512	134512	0	1	1	0	0	0	0	1	0	1	0	1	1	1	1	0	1	1	1	0	0	1	1	0	0	0	1	1	0	1	1	0	1	1	0	0	0	0	1	0	0	1	1	1	0	0
m1768	chrX	136506	136648	0	1	1	0	0	0	0	1	0	1	0	1	1	1	1	0	1	1	1	1	0	1	1	0	0	0	1	1	0	1	1	0	1	1	0	0	0	0	1	0	0	1	1	1	0	0
m1769	chrX	137767	137840	0	1	1	0	0	0	0	1	0	1	0	1	1	1	1	0	1	1	1	1	0	1	1	0	0	0	1	1	0	1	1	0	1	1	0	0	0	0	1	0	0	1	1	1	0	0
m1770	chrX	138281	139819	0	1	1	0	0	0	0	1	0	1	0	1	1	1	1	0	1	1	1	1	0	1	1	0	0	0	1	1	0	1	1	0	1	1	0	0	0	0	1	0	0	1	1	1	0	0
m1771	chrX	140417	144137	0	1	1	0	0	0	0	1	0	1	0	1	1	1	1	0	1	1	1	1	0	1	1	0	0	0	1	1	0	1	1	0	1	1	0	0	0	0	1	0	0	1	1	1	0	0
m1772	chrX	148061	152577	0	1	1	0	0	0	0	1	0	1	0	1	1	1	0	0	0	1	1	1	0	1	1	0	0	1	1	1	0	1	1	1	1	1	0	0	0	0	1	0	0	1	1	1	0	0
m1773	chrX	156976	163656	0	1	1	0	0	1	0	1	0	1	0	1	1	1	0	0	0	1	1	1	0	0	1	0	0	1	1	1	0	1	1	1	1	1	0	0	0	0	1	0	0	1	1	1	0	0
m1774	chrX	159755	162522	0	1	1	0	0	1	0	1	0	1	0	1	1	1	0	0	0	1	1	1	0	0	1	0	0	1	1	1	0	1	1	1	1	1	0	0	0	0	1	0	0	1	1	1	0	0
m1775	chrX	163830	171357	0	1	1	0	0	1	0	1	0	1	0	1	1	1	0	0	0	1	1	1	0	0	1	0	0	1	1	1	0	1	1	1	1	1	0	0	0	0	1	0	0	1	1	1	0	0
m1776	chrX	171615	171627	0	1	1	0	0	1	0	1	0	1	0	1	1	1	0	0	0	1	1	1	0	0	1	0	0	1	1	1	0	1	1	1	1	1	0	0	0	0	1	0	0	1	1	1	0	0
m1777	chrX	171764	171764	0	1	1	0	0	1	0	1	0	1	0	1	1	1	0	0	0	1	1	1	0	0	1	0	0	1	1	1	0	1	1	1	1	1	0	0	0	0	1	0	0	1	1	1	0	0
m1778	chrX	172240	172240	0	1	1	0	0	1	0	1	0	1	0	1	1	1	0	0	0	1	1	1	0	0	1	0	0	1	1	1	0	1	1	1	1	1	0	0	0	0	1	0	0	1	1	1	0	0
m1779	chrX	173737	179618	0	1	1	0	0	1	0	1	0	1	0	1	1	1	0	0	0	1	1	1	0	0	1	0	0	1	1	1	0	1	1	1	1	1	0	0	0	0	1	0	0	1	1	1	0	0
m1780	chrX	176228	178010	0	1	1	0	0	1	0	1	0	1	0	1	1	1	0	0	0	0	1	1	0	0	1	0	0	1	1	1	0	1	1	1	1	1	0	0	0	0	1	0	0	1	1	1	0	0
m1781	chrX	183608	187012	0	1	1	0	0	1	0	1	0	1	0	1	1	1	0	0	0	1	1	1	0	0	1	0	0	1	1	1	0	1	1	1	1	1	0	0	0	0	1	0	0	1	1	1	0	0
m1782	chrX	187652	189418	0	1	1	0	0	1	0	1	0	1	0	1	1	1	0	0	0	1	1	1	0	0	1	0	0	1	1	1	0	1	1	1	1	1	0	1	0	0	1	0	0	1	1	1	0	0
m1783	chrX	190081	190560	0	1	1	0	0	1	0	1	0	1	0	1	1	1	0	0	0	1	1	1	0	0	1	0	0	1	1	1	0	1	1	1	1	1	0	1	0	0	1	0	0	1	1	1	0	0
m1784	chrX	191872	192067	0	1	1	0	0	1	0	1	0	1	0	1	1	1	0	0	0	1	1	1	0	0	0	0	0	1	1	1	0	1	1	1	1	1	0	1	0	0	1	0	0	1	1	1	0	0
m1785	chrX	192487	194081	0	1	1	0	0	1	0	1	0	1	0	0	1	1	0	0	0	1	1	1	0	0	0	0	0	1	1	1	0	1	1	1	1	1	0	1	0	0	1	0	0	1	1	1	0	0
m1786	chrX	194790	197018	0	1	1	0	0	1	0	1	0	1	0	0	1	1	0	0	0	1	1	0	0	0	0	0	0	1	1	1	0	1	1	1	1	1	0	1	0	0	1	0	0	1	1	1	0	0
m1787	chrX	205704	206537	0	1	1	0	0	1	0	1	0	1	0	0	1	1	0	0	0	1	1	0	1	0	0	0	0	1	1	1	0	1	1	1	1	1	0	1	0	0	1	0	0	1	1	1	0	0
m1788	chrX	208641	209321	0	1	1	0	0	1	0	1	0	1	0	0	1	1	0	0	0	1	1	0	1	0	0	0	0	1	1	1	0	1	1	1	1	1	0	1	0	0	1	0	0	1	1	1	0	0
m1789	chrX	210345	210759	0	1	1	0	0	1	0	1	0	1	0	0	1	1	0	0	0	1	1	0	1	0	0	0	0	1	1	1	0	1	1	1	1	1	0	1	0	0	1	0	0	1	1	1	0	0
m1790	chrX	211229	222563	0	1	1	0	0	0	0	1	0	1	0	0	1	1	0	0	0	1	1	0	1	0	0	0	0	1	1	1	0	1	1	1	1	1	0	1	0	0	1	0	0	1	1	1	0	0
m1791	chrX	225914	226665	0	1	1	0	0	0	0	1	0	1	0	0	1	1	0	0	0	1	1	0	1	0	0	0	0	1	1	1	0	1	1	1	1	1	0	0	0	0	1	0	0	1	1	1	0	0
m1792	chrX	227829	228198	0	1	1	0	0	0	0	1	0	1	0	0	1	1	0	0	0	1	1	0	1	0	0	0	0	1	1	1	0	1	1	1	1	1	0	0	0	0	1	0	0	1	1	1	0	0
m1793	chrX	229802	230464	0	1	1	0	0	0	0	1	0	1	0	0	1	1	0	0	0	1	1	0	1	0	0	0	0	1	1	1	0	1	1	1	1	1	0	0	0	0	1	0	0	1	1	1	0	0
m1794	chrX	232143	232143	0	1	1	0	0	0	0	1	0	1	0	0	1	1	0	0	0	1	1	0	1	0	0	0	0	1	1	1	0	1	1	1	1	1	0	0	0	0	1	0	0	1	1	1	0	0
m1795	chrX	239866	240082	0	1	1	0	0	0	0	1	1	1	0	0	0	1	0	0	0	1	1	0	1	0	0	0	0	1	1	1	0	1	1	1	1	1	0	0	0	0	1	0	0	1	1	1	0	0
m1796	chrX	241271	248378	0	1	1	0	0	0	0	1	1	1	0	0	1	1	0	0	0	1	1	0	1	0	0	0	0	1	1	1	0	1	1	1	1	1	0	0	0	0	1	0	0	1	1	1	0	0
m1797	chrX	247938	248878	0	1	1	0	0	0	0	1	1	1	0	0	1	1	0	0	0	1	1	0	1	0	0	0	0	1	1	1	0	1	1	1	1	1	0	0	0	0	1	0	0	1	1	1	0	0
m1798	chrX	249343	252640	0	1	1	0	0	0	0	1	1	1	0	0	1	1	0	0	0	1	1	0	1	0	0	0	0	1	1	1	0	1	1	1	1	1	0	0	0	0	1	0	0	1	1	1	0	0
m1799	chrX	257521	258142	0	1	1	0	0	0	0	1	1	1	0	0	1	1	0	0	0	1	1	0	1	0	0	0	0	1	1	1	0	1	1	1	1	1	0	0	0	0	1	0	0	1	1	1	0	0
m1800	chrX	260294	272847	0	1	1	0	0	0	0	1	1	1	0	0	1	1	0	1	0	1	1	0	1	0	0	0	0	1	1	1	0	1	1	1	1	1	0	0	0	0	1	0	0	1	1	1	0	0
m1801	chrX	272191	272191	0	1	1	0	0	0	0	1	1	1	0	0	1	1	0	1	0	1	1	0	1	0	0	0	1	1	1	1	0	1	1	1	1	1	0	0	0	0	1	0	0	1	1	1	0	0
m1802	chrX	275952	276453	0	1	1	0	0	0	0	1	1	1	0	0	1	0	0	1	0	1	1	0	1	0	0	0	0	1	1	1	0	1	1	1	1	1	0	0	0	0	1	0	0	1	1	1	0	0
m1803	chrX	277465	277760	0	1	1	0	0	0	0	1	1	0	0	0	1	0	0	1	0	1	1	0	1	0	0	0	0	1	1	1	0	1	1	1	1	1	0	0	0	0	1	0	0	1	1	1	0	0
m1804	chrX	279703	279703	0	1	1	0	0	0	0	1	1	0	0	0	1	0	1	1	0	1	1	0	1	0	0	0	0	1	1	1	0	0	1	1	1	1	0	0	0	0	1	0	0	1	1	1	1	0
m1805	chrX	280337	280337	0	1	1	0	0	0	0	1	1	0	0	0	1	0	1	1	0	1	1	0	1	0	0	0	0	1	1	1	0	0	1	1	0	1	0	0	0	0	1	0	0	1	1	1	1	0
m1806	chrX	282738	288609	0	1	1	0	0	0	0	1	1	0	0	0	0	0	1	1	0	1	1	0	1	0	0	0	0	1	1	1	0	0	1	1	0	1	0	0	0	0	1	0	0	1	1	1	1	0
m1807	chrX	290883	290883	0	1	1	0	0	0	0	1	1	0	0	0	0	0	1	1	0	1	1	0	1	0	0	0	0	1	1	1	1	0	1	1	0	1	0	0	0	0	1	0	0	1	1	1	1	0
m1808	chrX	291248	291248	0	1	1	0	0	0	0	1	1	0	0	0	0	0	1	1	0	1	1	0	1	0	0	0	0	1	1	1	1	0	1	1	0	1	0	0	0	0	1	0	0	1	1	1	1	0
m1809	chrX	291961	294080	0	1	1	0	0	0	0	1	1	0	0	0	0	0	1	1	0	1	1	0	1	0	0	0	0	1	1	1	1	0	1	1	0	1	0	0	0	0	1	0	0	1	1	1	1	0
m1810	chrX	294490	294588	0	1	1	1	0	0	0	1	1	0	0	0	0	0	1	1	0	1	1	0	1	0	0	0	0	1	1	1	1	0	1	1	0	1	0	0	0	0	1	0	0	1	1	1	1	0
m1811	chrX	296106	296106	0	1	1	1	0	0	0	1	1	0	0	0	0	0	1	1	0	1	1	0	1	0	0	0	0	1	1	1	1	0	1	1	0	0	0	0	0	0	0	0	0	1	1	1	1	0
m1812	chrX	296872	297043	0	1	1	1	0	0	0	1	1	0	0	0	0	0	1	1	0	1	1	0	1	0	0	0	0	1	1	1	1	0	1	1	0	0	0	0	0	0	1	0	0	1	1	1	1	0
m1813	chrX	297732	301867	0	1	1	1	0	0	0	1	1	0	0	0	0	0	1	1	0	1	1	0	0	0	0	0	0	1	1	1	1	0	1	1	0	0	0	0	0	0	1	0	0	1	1	1	1	0
m1814	chrX	303269	303583	0	1	1	1	0	0	0	1	1	0	0	0	0	0	1	1	0	1	1	0	0	0	0	0	0	1	1	1	1	0	1	0	0	0	0	0	0	0	1	0	0	1	1	1	1	0
m1815	chrX	306632	307788	0	1	1	1	0	0	0	1	1	0	0	0	0	0	1	1	0	1	1	0	0	0	0	0	0	1	1	1	1	0	1	0	0	0	0	0	0	0	1	0	0	1	1	1	1	0
m1816	chrX	309358	309358	0	1	1	1	0	0	0	1	1	0	0	0	0	0	1	1	0	1	1	0	0	0	0	0	0	1	1	1	1	0	1	0	0	0	0	0	0	0	1	0	0	1	1	1	1	0
m1817	chrX	311273	311273	0	1	1	1	0	0	0	1	1	0	0	0	0	0	1	1	0	1	1	0	0	0	0	0	1	1	1	1	1	0	1	0	0	0	0	0	0	0	1	0	0	1	1	1	1	0
m1818	chrX	312403	312482	0	1	1	1	0	0	0	1	1	0	0	0	0	0	1	1	0	1	1	0	0	0	0	0	1	1	1	1	1	0	1	0	0	0	0	0	0	1	1	0	0	1	0	1	1	0
m1819	chrX	315237	315237	0	1	1	1	0	0	0	1	1	0	0	0	0	0	0	1	0	1	1	0	0	0	0	0	1	1	1	1	1	0	1	0	0	0	0	0	0	1	1	0	0	1	1	1	0	0
m1820	chrX	316206	316285	0	1	1	1	0	0	0	1	1	0	0	0	0	0	0	1	0	1	1	0	0	0	0	0	1	1	1	1	1	0	1	0	0	0	0	0	0	1	1	0	0	1	1	1	0	0
m1821	chrX	319272	320612	0	1	1	1	0	0	0	1	0	0	0	0	0	0	0	1	0	1	1	0	0	0	0	0	1	1	1	0	1	0	1	0	0	0	0	0	0	1	1	0	0	1	1	1	0	0
m1822	chrX	323030	326091	0	1	1	1	0	0	0	1	0	0	1	0	0	0	0	1	0	1	1	0	0	0	0	0	1	1	1	0	1	0	1	0	0	0	0	0	0	1	1	0	0	1	1	1	0	0
m1823	chrX	326293	326989	0	1	1	1	0	0	0	1	0	0	1	0	0	0	0	1	0	1	1	0	0	0	0	0	1	1	1	0	1	0	1	0	0	0	0	0	0	1	1	0	0	1	1	1	0	0
m1824	chrX	327501	331934	0	1	1	1	0	0	0	1	0	0	1	0	0	0	0	1	0	1	1	0	0	0	0	0	1	1	1	0	1	0	1	0	0	0	0	0	0	1	1	0	0	1	1	1	0	0
m1825	chrX	332541	332665	0	1	1	1	0	0	0	1	0	0	1	0	0	0	0	1	0	1	1	0	0	0	0	0	1	1	1	0	1	0	1	0	1	0	0	0	0	1	1	0	0	1	1	1	0	0
m1826	chrX	333412	333412	0	1	1	1	0	0	0	1	0	0	1	0	0	0	0	1	0	1	1	0	0	0	0	0	1	1	1	0	1	0	1	0	1	0	0	0	0	1	1	0	0	1	1	1	0	0
m1827	chrX	334125	334125	0	1	1	1	0	0	0	1	0	0	1	0	0	0	0	1	0	1	1	0	0	0	0	0	1	1	1	0	1	0	1	0	0	0	0	0	0	1	1	0	0	1	1	1	0	0
m1828	chrX	334681	335148	0	1	1	1	0	0	0	1	0	0	1	0	0	0	0	1	0	1	1	0	0	0	0	0	1	1	1	0	1	0	1	0	0	0	0	0	0	1	1	0	0	1	1	1	0	0
m1829	chrX	335788	335788	0	1	1	1	0	0	0	1	0	0	1	0	0	0	0	1	0	1	1	0	0	0	0	0	1	1	1	0	1	0	1	0	0	0	0	0	0	1	1	0	0	1	1	1	0	0
m1830	chrX	336383	346858	0	1	1	1	0	0	0	1	0	0	1	0	0	0	0	1	0	1	1	0	0	0	0	0	1	1	1	0	1	0	1	0	0	0	0	0	0	1	1	0	0	1	1	1	0	0
m1831	chrX	336512	337133	0	1	1	1	0	0	0	1	0	0	1	0	0	0	0	1	0	1	1	0	0	0	0	0	1	1	1	0	1	0	1	0	0	0	0	0	0	1	1	0	0	1	1	1	0	0
m1832	chrX	347852	352052	0	1	1	1	0	0	0	1	0	0	1	0	0	0	0	1	0	1	1	0	0	0	0	0	1	1	1	0	1	0	1	0	0	0	0	0	0	1	1	1	0	1	1	1	0	0
m1833	chrX	352608	359445	0	1	1	1	0	0	0	1	0	0	1	0	0	0	0	1	0	1	1	0	0	0	0	0	1	1	1	0	1	0	1	0	0	0	0	0	0	1	1	1	0	1	1	1	0	0
m1834	chrX	359074	359074	0	1	1	1	0	0	0	1	0	0	1	0	0	0	0	1	0	1	1	0	0	0	0	0	1	1	1	0	1	0	1	0	0	0	0	0	0	1	1	1	0	1	1	1	0	0
m1835	chrX	361340	362316	0	1	1	1	0	0	0	1	0	0	1	0	0	0	0	1	0	1	1	0	0	0	0	0	1	1	1	0	1	0	1	0	0	0	0	0	0	1	1	1	0	1	1	1	0	0
m1836	chrX	362838	363087	0	1	1	1	0	0	0	1	0	0	1	0	0	0	0	1	0	1	1	0	0	0	0	0	1	1	1	0	1	0	1	0	0	0	0	0	0	1	1	1	0	1	1	1	0	0
m1837	chrX	363678	372699	0	1	1	1	0	0	0	1	0	0	1	0	0	0	0	1	0	1	1	0	0	0	0	0	1	1	1	0	1	0	1	0	0	0	0	0	0	1	1	1	0	1	1	1	0	0
m1838	chrX	364397	364761	0	1	1	1	0	0	0	1	0	0	1	0	0	0	0	1	0	1	1	0	0	0	0	0	1	1	1	0	1	0	1	0	0	0	0	0	0	1	1	1	0	1	1	1	0	0
m1839	chrX	373143	373775	0	1	1	1	0	0	0	1	0	0	1	0	0	0	0	1	0	1	1	0	0	0	0	0	1	1	1	0	1	0	0	0	0	0	0	0	0	1	1	1	0	1	1	1	0	0
m1840	chrX	378869	386494	0	1	1	1	0	0	0	1	0	0	1	0	0	0	0	1	0	1	1	0	0	0	0	0	1	1	1	0	1	0	0	0	0	0	0	0	0	1	1	1	0	1	1	1	0	0
m1841	chrX	383417	385921	0	1	1	1	0	0	0	1	0	0	1	0	0	0	0	1	0	1	1	0	0	0	0	0	1	1	1	0	1	0	0	0	0	0	0	0	0	1	1	1	0	1	1	1	0	0
m1842	chrX	387183	388388	0	1	1	1	0	0	0	1	0	0	1	0	0	0	0	1	0	1	1	0	0	0	0	0	1	1	1	0	1	0	0	0	0	0	0	0	0	1	1	1	0	1	1	1	0	0
m1843	chrX	388763	388763	0	1	1	1	0	0	0	1	0	0	1	0	0	0	0	1	0	1	1	0	0	0	0	0	1	1	1	0	1	0	0	0	0	0	0	0	0	1	1	1	0	1	1	1	0	0
m1844	chrX	389003	389243	0	1	1	1	0	0	0	1	0	0	1	0	0	0	0	1	0	1	1	0	0	0	0	0	1	1	1	0	1	0	0	0	0	0	0	0	0	1	1	1	0	1	1	1	0	0
m1845	chrX	389413	389780	0	1	1	1	0	0	0	1	0	0	1	0	0	0	0	1	0	1	1	0	0	0	0	0	1	1	1	0	1	0	0	0	0	0	0	0	0	1	1	1	0	1	1	1	0	0
m1846	chrX	392346	392346	0	1	1	1	0	0	0	1	0	0	1	1	0	0	0	1	0	1	1	0	0	0	0	0	1	1	1	0	1	0	0	0	0	0	0	0	0	1	1	1	0	1	1	0	0	0
m1847	chrX	392787	393564	0	1	1	1	0	0	0	1	0	0	1	1	0	0	0	1	0	1	1	0	0	0	0	0	1	1	1	0	1	0	0	0	0	0	0	0	0	1	1	1	0	1	1	0	0	0
m1848	chrX	394236	394341	0	1	1	1	0	0	0	1	0	0	1	1	0	0	0	1	0	1	1	0	0	0	0	0	1	1	1	0	1	0	0	0	0	1	0	0	0	1	1	1	0	1	1	0	0	0
m1849	chrX	395805	395805	0	1	1	1	0	1	0	1	0	0	1	1	0	0	0	1	0	1	1	0	0	0	0	0	1	1	1	0	1	0	0	0	0	1	0	0	0	1	1	1	0	1	1	0	0	0
m1850	chrX	396093	410405	0	1	1	1	0	1	0	1	0	0	1	1	0	0	0	1	0	1	1	0	0	0	1	0	1	1	1	0	1	0	0	0	0	1	0	0	0	1	1	1	0	1	1	0	0	0
m1851	chrX	397702	397702	0	1	1	1	0	1	0	1	0	0	1	1	0	0	0	1	0	1	1	0	0	0	1	0	1	1	1	0	1	0	0	0	0	1	0	1	0	1	1	1	0	1	1	0	0	0
m1852	chrX	410563	410563	0	1	1	1	0	1	0	1	0	0	1	1	0	0	0	1	0	1	1	0	0	0	1	0	1	1	1	0	1	0	0	0	0	1	0	0	0	1	1	1	0	1	1	0	0	0
m1853	chrX	410951	410980	0	1	1	1	0	1	0	1	0	0	1	1	0	0	0	1	0	1	0	0	0	0	1	0	1	1	1	0	1	0	0	0	0	1	0	0	0	1	1	1	0	1	1	0	0	0
m1854	chrX	414104	414104	0	1	1	1	0	1	0	1	0	0	1	1	0	0	0	1	0	1	NA	0	0	0	1	0	1	1	1	0	1	0	0	0	0	1	0	0	0	1	1	1	0	0	1	0	0	0
m1855	chrX	414542	425504	0	1	1	1	1	1	0	1	0	0	1	1	0	0	0	1	0	1	1	0	0	0	1	0	1	1	1	0	1	0	0	0	0	1	0	0	0	1	1	1	0	0	1	0	0	0
m1856	chrX	420791	420791	0	1	1	1	1	1	0	1	0	0	1	1	0	0	0	1	0	1	1	0	0	0	1	0	1	1	1	0	1	0	0	0	0	1	0	0	0	1	1	1	0	0	1	0	0	0
m1857	chrX	425929	452288	0	1	1	1	1	1	0	1	0	0	1	1	0	0	0	1	0	1	1	1	0	0	1	0	1	1	1	0	1	0	0	0	0	1	0	0	0	1	1	1	0	0	1	0	0	0
m1858	chrX	446085	446085	0	1	1	1	1	1	0	1	0	0	1	1	0	0	0	1	0	1	1	1	0	0	1	0	1	1	1	0	1	0	0	0	0	1	0	0	0	1	1	1	0	0	1	0	0	0
m1859	chrX	452579	452579	0	1	1	1	1	1	0	1	0	0	1	1	0	0	0	1	0	1	1	1	0	1	1	0	1	1	1	0	1	0	0	0	0	1	0	0	0	1	1	1	0	0	1	0	0	0
m1860	chrX	452919	453005	0	1	1	1	1	1	0	1	0	0	1	1	0	0	0	1	0	1	1	1	0	1	1	0	1	1	1	0	1	0	0	0	0	1	0	0	0	1	1	1	0	0	1	0	0	0
m1861	chrX	453323	453420	0	1	1	1	1	1	0	1	0	0	1	1	0	0	0	1	0	1	1	1	0	1	1	0	1	1	1	0	0	0	0	0	0	1	0	0	0	1	1	1	0	0	1	0	0	0
m1862	chrX	456781	456997	0	1	1	1	1	1	0	1	0	0	1	1	0	0	0	1	0	1	1	1	0	1	1	0	1	1	1	0	0	0	0	0	0	1	0	0	0	1	1	1	0	0	1	0	0	0
m1863	chrX	457744	459216	0	1	1	1	1	1	0	1	0	0	1	1	1	0	0	1	0	1	1	1	0	1	1	0	1	1	1	0	0	0	0	0	0	1	0	0	0	1	1	1	0	0	1	0	0	0
m1864	chrX	459776	460047	0	1	1	1	1	1	0	1	0	0	1	1	1	0	0	1	0	1	1	1	0	1	1	0	1	1	1	0	0	0	0	0	1	1	0	0	0	1	1	1	0	0	1	0	0	0
m1865	chrX	460723	463005	0	1	1	1	1	1	0	1	0	0	1	1	1	0	0	1	0	1	1	1	0	1	1	0	1	1	1	0	0	0	0	0	1	1	0	0	0	1	1	1	0	0	1	0	0	0
m1866	chrX	464142	464394	0	1	1	1	1	1	0	1	0	0	1	1	1	0	0	1	0	1	1	1	0	0	1	0	1	1	1	0	0	0	0	0	1	1	0	0	0	1	1	1	0	0	1	0	0	0
m1867	chrX	464565	465021	0	1	1	1	1	1	0	1	0	0	1	1	1	0	0	1	0	1	1	1	0	0	1	0	1	1	1	0	0	0	0	0	1	1	0	0	0	1	1	1	0	0	1	0	0	0
m1868	chrX	465639	465639	0	1	0	1	1	1	0	1	0	0	1	1	1	0	0	1	0	1	1	1	0	0	1	0	1	1	1	1	0	0	0	0	1	1	0	0	0	1	1	1	0	0	1	0	0	0
m1869	chrX	466331	466331	0	1	0	1	0	1	0	1	0	0	1	1	1	0	0	1	0	1	1	1	0	0	1	0	1	1	1	1	0	0	0	0	1	1	0	0	0	1	1	1	0	0	1	0	0	0
m1870	chrX	466454	466456	0	1	0	1	0	1	0	1	0	0	1	1	1	0	0	1	0	1	1	1	0	0	1	0	1	1	1	1	0	0	0	0	1	1	0	0	0	1	1	1	0	0	1	0	0	0
m1871	chrX	468087	468122	0	1	0	0	0	1	0	1	0	0	1	1	1	0	0	1	0	1	1	1	0	0	1	0	1	1	1	0	0	0	0	0	1	1	0	0	0	1	1	1	0	0	1	0	0	0
m1872	chrX	468680	469349	0	1	0	0	0	1	0	1	0	0	1	1	1	0	0	1	0	1	1	1	0	0	1	0	1	1	1	0	0	0	0	0	1	1	0	0	0	1	1	1	0	0	1	0	0	0
m1873	chrX	469453	469520	0	1	0	0	0	1	0	1	0	0	1	1	1	0	0	1	0	1	1	1	0	0	1	0	1	1	1	0	0	0	0	0	1	1	0	0	0	1	1	0	0	0	1	0	0	0
m1874	chrX	470533	470995	0	1	0	0	0	1	0	1	0	0	1	1	1	1	0	1	0	1	1	1	0	1	1	0	1	1	1	0	0	0	0	0	1	1	0	1	0	1	1	0	0	0	1	0	0	0
m1875	chrX	471195	471195	0	1	0	0	0	1	0	1	0	0	1	1	1	1	0	1	0	1	1	1	0	1	1	0	1	1	1	0	0	0	0	0	1	1	0	1	0	1	0	0	0	0	1	0	0	0
m1876	chrX	471532	472296	0	1	0	0	0	1	0	1	0	0	1	1	1	1	0	1	0	1	1	1	0	1	1	0	1	1	1	0	0	0	0	0	1	1	0	1	0	1	0	0	0	0	1	0	0	0
m1877	chrX	484073	495112	0	1	0	0	0	1	0	1	0	0	1	1	1	1	0	1	0	1	1	1	0	1	1	0	1	1	1	0	0	0	0	0	1	1	0	1	0	1	0	0	0	0	1	0	0	0
m1878	chrX	490357	490357	0	1	0	0	0	1	0	1	0	0	1	1	1	1	0	1	0	1	1	1	0	1	1	0	1	1	1	0	0	0	0	0	1	1	0	1	0	1	0	0	0	0	1	0	0	0
m1879	chrX	491340	493640	0	1	0	0	0	1	0	1	0	0	1	1	1	1	0	1	0	0	1	1	0	1	1	0	1	1	1	0	0	0	0	0	1	1	0	1	0	1	0	0	0	0	1	0	0	0
m1880	chrX	495458	495458	0	1	0	0	0	1	0	1	0	0	1	1	1	1	0	1	0	1	1	1	0	1	1	0	1	1	1	0	0	0	0	0	1	1	0	1	0	1	0	0	0	0	1	0	0	0
m1881	chrX	496029	504158	0	1	0	0	0	1	0	1	0	0	1	1	1	1	0	1	0	1	1	1	0	1	1	0	1	1	1	0	0	0	0	0	1	1	0	1	0	1	0	0	0	0	1	0	0	0
m1882	chrX	497985	498149	0	1	0	0	0	1	0	1	0	0	1	1	1	1	0	1	0	1	1	1	0	1	1	0	1	1	1	0	0	0	0	0	1	1	0	1	0	1	0	0	0	0	1	0	0	0
m1883	chrX	504644	504709	0	1	0	0	0	1	0	1	0	0	1	1	1	1	0	1	0	1	1	1	0	1	1	0	1	1	1	0	0	0	0	0	1	1	0	1	0	1	0	0	0	0	1	0	0	0
m1884	chrX	505150	509235	0	1	0	0	0	1	0	1	0	0	1	1	1	1	0	1	0	1	1	1	0	1	1	0	1	1	0	0	0	0	0	0	1	1	0	1	0	1	0	0	0	0	1	0	0	0
m1885	chrX	509746	525070	0	1	0	0	0	1	0	1	0	0	1	1	1	1	0	1	0	1	1	1	0	1	1	0	1	1	0	0	0	0	0	0	1	1	0	1	0	1	0	0	0	0	1	0	0	0
m1886	chrX	516190	516436	0	1	0	0	0	1	0	1	0	0	1	1	1	1	0	1	0	1	1	1	0	1	1	0	1	1	0	0	0	0	0	0	1	1	0	1	0	1	0	0	0	0	1	0	0	0
m1887	chrX	526305	527002	0	1	0	0	0	1	1	1	0	0	1	1	1	1	0	1	0	1	1	1	0	1	1	0	1	1	0	0	0	0	0	0	1	1	0	1	0	1	0	0	0	1	1	0	0	0
m1888	chrX	532743	542308	0	1	0	0	0	1	1	1	0	0	1	1	1	1	0	1	0	1	1	1	0	1	1	0	1	1	0	0	0	0	0	0	1	1	0	1	0	1	0	0	0	1	1	1	0	0
m1889	chrX	542620	547229	0	1	0	0	0	1	1	1	0	0	1	1	1	1	0	1	0	1	1	1	0	1	1	0	1	1	0	0	0	0	0	0	1	1	0	1	0	1	0	0	0	1	1	1	0	0
m1890	chrX	544322	545209	0	1	0	0	0	0	1	1	0	0	1	1	1	1	0	1	0	1	1	1	0	1	1	0	1	1	0	0	0	0	0	0	1	1	0	1	0	1	0	0	0	1	1	1	0	0
m1891	chrX	547598	549542	0	1	0	0	0	1	1	1	0	0	1	1	1	1	0	1	0	1	1	1	0	1	1	0	1	1	0	0	0	0	0	0	1	1	0	1	0	1	0	0	0	1	1	1	0	0
m1892	chrX	550837	550837	0	1	0	0	0	1	1	1	0	0	1	1	1	1	0	1	0	1	1	1	0	1	1	0	1	1	0	0	0	0	0	0	1	1	0	1	0	1	0	0	0	1	1	1	NA	0
m1893	chrX	551502	554517	0	1	0	0	0	1	1	1	0	0	1	1	1	1	0	1	0	1	1	1	0	1	1	0	1	0	0	0	0	0	0	0	1	1	0	1	0	1	0	0	0	1	1	1	1	0
m1894	chrX	556366	556366	0	1	0	0	0	1	1	1	0	0	1	1	1	1	0	1	0	1	0	1	0	1	1	0	1	0	0	0	0	0	0	0	1	1	0	1	0	1	0	0	0	1	1	1	1	0
m1895	chrX	557590	560603	0	1	0	0	0	1	1	1	0	0	1	1	1	1	0	1	0	1	0	1	0	1	1	0	1	0	0	0	0	0	0	0	1	1	0	1	0	1	0	0	0	1	1	1	1	0
m1896	chrX	568363	568992	0	1	0	0	0	1	1	1	0	0	1	1	1	1	0	1	0	1	0	1	0	1	1	0	1	1	0	0	0	0	0	0	1	1	0	1	0	1	0	0	0	1	1	1	1	0
m1897	chrX	569834	569834	0	1	0	0	0	1	1	1	0	0	1	1	1	1	0	1	0	1	0	1	0	1	1	0	1	1	0	0	0	0	0	0	1	1	1	1	0	1	0	0	0	1	1	1	1	0
m1898	chrX	570422	570512	0	1	0	0	0	1	1	1	0	0	1	1	1	1	0	1	0	1	0	1	0	1	0	0	1	1	0	0	0	0	0	0	1	1	1	1	0	1	0	0	0	1	1	1	1	0
m1899	chrX	571066	571066	0	1	0	0	0	1	1	1	0	0	1	1	1	1	0	1	0	1	0	1	0	1	0	0	1	1	0	0	0	0	0	0	1	1	0	1	0	1	0	0	0	1	1	1	1	0
m1900	chrX	571276	572117	0	1	0	0	0	1	1	1	0	1	1	1	1	1	0	1	0	1	0	1	0	1	0	0	1	1	0	0	0	0	0	0	1	1	0	1	0	1	0	0	0	1	1	1	1	0
m1901	chrX	572450	572450	0	1	0	0	0	1	1	1	0	1	1	1	1	1	0	1	0	1	0	1	0	1	0	0	1	1	0	0	0	0	0	0	1	1	0	1	0	1	0	0	0	1	1	1	1	0
m1902	chrX	572675	572786	0	1	0	0	1	1	1	1	0	1	1	1	1	1	0	1	0	1	0	1	0	1	0	0	1	1	0	0	0	0	0	0	1	1	0	1	0	1	0	0	0	1	1	1	1	0
m1903	chrX	572936	574799	0	1	0	0	1	1	1	1	0	1	1	1	1	1	0	1	0	1	0	1	0	1	0	0	1	1	0	0	0	0	0	0	1	1	0	1	0	1	0	0	0	1	1	1	1	0
m1904	chrX	575549	576323	0	1	0	0	1	1	1	1	0	1	1	0	1	1	0	1	0	1	0	1	0	1	0	0	1	1	0	0	0	0	0	0	1	1	0	1	0	1	0	0	0	1	1	1	1	0
m1905	chrX	577541	580576	0	1	0	0	1	1	1	1	0	1	1	0	1	1	0	1	0	1	0	1	0	1	0	0	1	1	0	0	0	0	0	0	1	1	0	1	0	1	0	0	0	1	1	1	1	0
m1906	chrX	577816	578056	0	1	0	0	1	1	1	0	0	1	1	0	1	1	0	1	0	1	0	1	0	1	0	0	1	1	0	0	0	0	0	0	1	1	0	1	0	1	0	0	0	1	1	1	1	0
m1907	chrX	580666	580696	0	1	0	0	1	1	1	1	0	1	1	0	1	1	0	1	0	1	0	1	0	1	0	0	1	1	0	0	0	0	0	0	1	1	0	1	0	1	0	0	0	1	1	1	1	0
m1908	chrX	581086	581101	0	1	0	0	1	1	1	1	0	1	1	0	1	1	0	1	0	1	0	1	0	1	0	0	1	1	0	0	0	0	0	0	1	1	0	1	0	1	1	0	0	1	1	1	1	0
m1909	chrX	581428	581739	0	1	0	0	1	1	1	1	0	1	1	0	1	1	0	1	0	1	0	1	0	1	0	0	1	1	0	0	0	0	0	0	1	1	0	1	0	1	1	0	0	1	1	1	1	0
m1910	chrX	581835	582214	0	1	0	1	1	1	1	1	0	1	1	0	1	1	0	1	0	1	0	1	0	1	0	0	1	1	0	0	0	0	0	0	1	1	0	1	0	1	1	0	0	1	1	1	1	0
m1911	chrX	582558	582558	0	1	0	1	1	1	1	1	0	1	1	0	1	1	0	1	0	1	0	1	0	1	0	0	1	1	0	0	0	0	0	0	1	1	0	1	0	1	1	0	0	1	1	1	1	0
m1912	chrX	582788	593414	0	1	0	0	1	1	1	1	0	1	1	0	1	1	0	1	0	1	0	1	0	1	0	0	1	1	0	0	0	0	0	0	1	1	0	1	0	1	1	0	0	1	1	1	1	0
m1913	chrX	593953	595041	0	1	0	0	1	1	1	1	0	1	1	0	1	1	0	1	0	1	0	1	0	1	0	0	1	1	0	0	0	0	0	0	1	1	0	1	0	1	1	0	0	1	1	1	1	0
m1914	chrX	595280	597659	0	1	0	0	1	1	1	1	0	0	1	0	1	1	0	1	0	1	0	1	0	1	0	0	1	1	0	0	0	0	0	0	1	1	0	1	0	1	1	0	0	1	1	1	1	0
m1915	chrX	598115	598202	0	1	0	0	1	1	1	1	0	0	1	0	1	1	0	1	0	1	0	1	0	1	0	0	1	1	0	0	0	0	0	0	1	1	0	1	0	1	1	0	0	1	1	1	1	0
m1916	chrX	598877	598877	0	1	0	0	1	1	1	1	0	0	1	0	1	1	0	1	0	1	0	1	0	1	0	0	1	1	1	0	0	0	0	0	1	1	0	1	0	1	1	0	0	1	1	1	1	0
m1917	chrX	599340	599916	0	1	0	0	1	1	1	1	0	1	1	0	1	1	0	1	0	1	0	1	0	1	0	0	1	1	1	0	0	0	0	0	1	1	0	1	0	1	1	0	0	1	1	1	1	0
m1918	chrX	600173	613137	0	1	0	0	1	1	0	1	0	1	1	0	1	1	0	1	0	1	0	1	0	1	0	0	1	1	1	0	0	0	0	0	1	1	0	1	0	1	1	0	0	1	1	1	1	0
m1919	chrX	619526	619526	0	1	0	0	1	1	0	1	0	1	1	0	1	1	0	1	0	1	0	1	0	1	0	0	1	1	1	0	0	0	0	0	1	1	0	1	0	1	1	0	0	1	1	1	1	0
m1920	chrX	621701	631982	0	1	0	0	1	1	0	1	0	1	1	0	1	1	0	1	0	1	0	1	0	1	0	0	1	1	1	0	0	0	0	0	1	1	0	1	0	1	1	0	0	1	1	1	1	0
m1921	chrX	633866	633866	0	1	0	0	1	1	0	1	0	1	1	0	1	1	0	1	0	1	0	1	0	1	0	0	1	1	1	0	0	0	0	0	1	1	0	1	0	1	1	0	0	0	1	1	1	0
m1922	chrX	637667	637667	0	1	0	0	1	1	0	1	0	1	1	0	1	1	0	1	0	1	0	1	0	1	0	0	1	1	1	0	0	0	0	0	1	1	0	1	0	1	1	0	0	0	1	1	1	0
m1923	chrX	638730	638730	0	1	0	0	1	0	0	1	0	1	1	0	1	1	0	1	0	1	0	1	0	1	0	0	1	1	1	0	0	0	0	0	1	1	0	1	0	1	1	0	0	0	1	0	1	0
m1924	chrX	640468	640502	0	1	0	0	1	0	0	1	0	1	1	0	1	1	0	1	0	1	0	1	0	1	NA	0	1	1	1	0	0	0	0	0	1	1	0	1	0	1	1	0	0	0	1	0	1	0
m1925	chrX	641753	642106	0	1	0	0	1	0	0	1	0	1	1	0	1	1	0	1	0	1	0	1	0	1	1	0	1	1	1	0	0	0	0	0	1	1	0	1	0	1	1	0	1	0	1	0	0	0
m1926	chrX	642317	646432	0	1	0	0	1	0	0	1	0	1	1	0	1	1	0	1	0	1	0	1	0	1	1	0	1	1	1	0	0	0	0	0	1	1	0	1	0	1	1	0	1	0	1	0	0	0
m1927	chrX	648431	649219	0	1	0	0	1	0	0	1	0	1	1	0	1	1	0	1	0	1	0	1	0	1	1	0	1	1	0	0	0	0	0	0	1	1	0	1	0	1	1	0	1	0	1	0	0	0
m1928	chrX	651274	652591	0	1	0	0	1	0	0	1	0	1	1	0	1	1	0	1	0	1	0	1	0	1	1	0	1	1	0	0	0	0	0	0	1	1	0	1	0	0	1	0	1	0	1	0	0	0
m1929	chrX	653026	653755	0	1	0	0	1	0	0	1	0	1	1	0	1	1	0	1	0	1	0	1	0	1	1	0	1	1	0	0	0	0	0	0	1	1	0	1	0	0	1	0	1	0	1	0	0	0
m1930	chrX	655475	658561	0	1	0	0	1	0	0	1	0	1	1	0	1	1	0	1	0	1	0	1	0	1	1	0	1	1	0	0	1	0	0	0	1	1	0	1	0	0	1	0	1	0	1	0	0	0
m1931	chrX	658912	660786	0	1	0	0	1	0	0	1	0	1	1	0	1	1	0	1	0	1	0	1	0	1	1	0	1	1	0	0	1	0	0	0	1	1	0	1	0	0	1	0	1	0	1	0	0	0
m1932	chrX	661171	662769	0	1	0	0	1	0	0	1	0	1	1	0	1	1	0	1	0	1	0	1	0	1	1	0	1	1	0	0	1	0	0	0	1	1	0	1	0	0	1	0	1	0	1	0	0	0
m1933	chrX	663968	663968	0	1	0	0	1	0	0	1	0	1	1	0	1	1	0	1	0	1	0	1	0	1	1	0	1	1	0	0	1	0	0	0	1	1	0	1	0	0	1	0	1	0	1	0	0	0
m1934	chrX	664824	664824	0	1	0	0	1	0	0	1	0	1	1	0	1	1	0	1	0	1	0	1	0	1	1	0	1	1	0	0	1	0	0	0	1	1	0	1	0	0	1	0	1	0	1	0	0	0
m1935	chrX	665450	665450	0	1	0	0	1	0	0	1	0	1	1	1	1	1	0	1	0	1	0	1	0	1	1	0	1	1	0	0	1	0	0	0	1	1	0	1	0	0	1	0	1	0	1	0	0	0
m1936	chrX	670679	675971	0	1	0	0	1	0	0	1	0	1	1	1	1	1	0	1	0	1	0	1	0	1	1	0	1	1	0	0	1	0	0	0	1	1	0	1	0	0	1	0	1	0	1	0	0	0
m1937	chrX	677358	677358	0	1	0	0	1	0	0	1	0	1	1	1	1	1	0	1	0	1	1	1	0	1	1	0	1	1	0	0	1	0	0	0	1	1	0	1	0	0	1	0	1	0	1	0	0	0
m1938	chrX	682904	682904	0	1	0	0	1	0	0	1	0	1	1	1	1	1	0	1	0	1	1	1	0	1	1	0	1	1	0	0	1	0	0	0	0	1	0	1	0	0	1	0	1	0	1	0	0	0
m1939	chrX	684758	685862	0	1	0	0	1	0	0	1	0	0	1	1	1	1	0	1	0	1	1	1	0	1	1	0	1	1	0	0	1	0	0	0	0	1	0	1	0	0	1	0	1	0	1	0	0	0
m1940	chrX	685982	686736	0	1	0	0	1	0	0	1	0	0	1	1	1	1	0	1	0	1	1	1	0	1	1	0	1	1	0	0	1	0	0	0	0	1	0	1	0	0	1	0	1	0	1	0	0	0
m1941	chrX	686894	686946	0	1	0	0	1	0	0	1	0	0	1	1	1	1	0	1	0	1	1	1	0	1	1	0	1	1	0	0	1	0	0	0	0	1	0	1	0	0	1	0	1	0	1	0	0	0
m1942	chrX	688164	688164	0	1	0	0	1	0	0	1	0	0	1	1	1	1	0	1	0	1	1	1	0	1	1	0	1	1	0	0	1	0	0	0	1	1	0	1	0	0	1	0	1	0	1	0	0	0
m1943	chrX	691920	693187	0	1	0	0	1	0	0	1	0	0	1	1	1	1	0	1	0	1	1	1	0	1	1	0	1	1	0	NA	0	1	0	0	1	1	0	1	0	0	1	0	1	0	0	0	0	0
m1944	chrX	694041	694041	0	1	0	NA	1	0	0	1	0	0	1	1	1	1	0	1	0	1	1	1	0	1	1	0	1	1	0	NA	0	1	0	0	1	0	0	1	0	0	1	0	1	0	0	0	0	0
m1945	chrX	697486	698466	0	1	0	1	1	0	0	0	0	0	1	1	1	1	0	1	0	1	1	1	0	1	1	0	1	1	0	1	0	1	0	0	1	0	0	1	0	0	1	0	1	0	0	0	0	0
m1946	chrX	699021	699851	0	1	0	1	1	0	0	0	0	0	1	1	1	1	0	1	0	1	1	1	0	1	1	0	1	1	0	1	0	1	0	0	1	0	0	1	0	0	1	0	1	0	0	0	0	0
m1947	chrX	701028	701912	0	1	0	1	1	0	0	0	0	0	1	1	1	1	0	1	0	1	1	1	0	1	1	0	1	1	0	1	0	1	0	0	1	0	0	1	0	0	1	0	1	0	0	0	0	0
m1948	chrX	702597	704795	0	1	0	1	1	0	0	0	0	0	1	1	1	1	0	1	0	1	1	1	0	1	1	0	1	1	0	1	0	1	0	0	1	0	0	1	0	0	1	0	1	0	0	0	0	0
m1949	chrX	704982	705450	0	1	0	1	1	0	0	0	0	0	1	1	1	1	0	1	0	1	1	1	0	1	1	0	1	1	0	1	0	1	0	0	1	0	0	1	0	0	1	0	1	0	0	0	0	0
m1950	chrX	705848	706199	0	1	0	1	1	0	0	0	0	0	1	1	1	1	0	1	0	1	1	1	0	1	1	0	1	1	0	1	0	1	0	0	1	0	0	1	0	0	1	0	1	0	0	0	0	0
m1951	chrX	707018	713844	0	1	0	1	1	0	0	0	0	0	1	1	1	1	0	1	0	1	1	1	0	1	1	0	1	1	0	1	0	1	0	0	1	0	0	1	0	0	1	0	1	0	0	0	0	0
m1952	chrX	718417	719602	0	1	0	1	1	0	0	0	0	0	1	1	1	1	0	1	0	1	1	1	0	1	1	0	1	1	0	1	0	1	0	0	1	0	0	1	0	0	0	0	1	0	0	0	0	0
m1953	chrX	719842	721302	0	1	0	1	1	0	0	0	0	0	1	1	1	1	0	1	0	1	1	1	0	1	1	0	1	1	0	1	0	1	0	0	1	0	0	1	0	0	0	0	1	0	0	0	0	0
m1954	chrX	722676	722676	0	1	0	1	1	0	0	0	0	0	1	1	1	1	0	1	0	1	1	1	0	1	1	0	0	1	0	1	0	1	0	0	1	0	0	1	0	0	0	0	1	0	0	0	0	0
m1955	chrX	723691	723930	0	1	0	1	1	0	0	0	0	0	1	1	1	1	0	1	0	1	1	1	0	1	1	0	0	1	0	1	0	1	0	0	1	0	0	1	0	0	0	0	1	0	0	0	0	0
m1956	chrX	726757	727128	0	1	0	1	1	0	0	1	0	0	1	1	0	1	0	1	0	1	1	1	0	1	1	1	0	1	0	1	0	1	0	0	1	0	0	1	0	0	0	0	1	0	0	0	0	0
m1957	chrXI	3393	4534	0	1	0	0	0	1	1	1	1	1	0	0	0	1	0	1	0	0	1	1	0	0	1	0	1	1	1	1	1	1	0	1	1	1	0	0	0	0	0	0	1	0	0	1	1	1
m1958	chrXI	8980	14047	0	1	0	0	0	1	1	1	1	1	0	0	0	1	0	1	0	1	1	1	0	0	1	0	1	1	1	1	1	1	0	1	1	1	0	0	1	0	0	0	1	0	0	1	1	1
m1959	chrXI	14705	18001	0	1	0	0	0	1	1	1	1	1	0	0	0	1	0	1	0	1	1	1	0	0	1	0	1	1	1	1	1	1	0	1	1	1	0	0	1	0	0	0	1	0	0	1	1	1
m1960	chrXI	19206	21006	0	1	0	0	0	1	1	1	1	1	0	0	0	1	0	1	0	1	1	1	0	0	1	0	1	1	1	1	1	1	0	1	1	1	0	0	1	0	0	0	1	0	0	1	1	1
m1961	chrXI	23463	32644	0	1	0	0	0	1	1	1	1	1	0	0	0	1	0	1	0	1	1	1	0	0	1	0	1	1	1	1	0	1	0	1	1	1	0	0	1	0	0	0	1	0	0	1	1	1
m1962	chrXI	25337	26810	0	1	0	0	0	1	1	1	1	0	0	0	0	1	0	1	0	1	1	1	0	0	1	0	1	1	1	1	0	1	0	1	1	1	0	0	1	0	0	0	1	0	0	1	1	1
m1963	chrXI	32862	33790	0	1	0	0	0	1	1	1	1	1	0	0	0	1	0	1	0	1	1	1	0	0	1	0	1	1	1	1	0	1	0	1	1	1	0	0	1	0	0	0	1	0	0	1	1	1
m1964	chrXI	33673	33673	0	1	0	0	0	1	1	1	1	1	0	0	0	1	0	1	0	0	1	1	0	0	1	0	1	1	1	1	0	1	0	1	1	1	0	0	1	0	0	0	1	0	0	1	1	1
m1965	chrXI	37524	38813	0	1	0	0	0	1	0	1	0	1	0	0	0	1	0	1	0	0	1	1	0	0	1	0	1	1	1	1	0	1	0	1	1	1	0	0	1	0	0	1	1	0	0	1	1	1
m1966	chrXI	39184	39184	0	1	0	0	0	1	1	1	0	1	0	0	0	1	0	1	0	0	1	1	0	0	1	0	1	1	1	1	0	1	0	1	1	1	0	0	1	0	0	1	1	0	0	1	1	1
m1967	chrXI	39899	40103	0	1	0	0	0	1	1	1	0	1	0	0	0	1	0	1	0	0	1	1	0	0	1	0	1	1	1	1	0	1	0	1	1	1	0	0	1	0	0	1	1	0	0	1	1	1
m1968	chrXI	40164	45141	0	1	0	0	0	1	0	1	0	1	0	0	0	1	0	1	0	0	1	1	0	0	1	0	1	1	1	1	0	1	0	1	1	1	0	0	1	0	0	1	1	0	0	1	1	1
m1969	chrXI	47357	47837	0	1	0	0	0	1	0	1	0	1	0	0	0	1	0	1	0	0	1	1	0	0	1	0	1	1	1	1	0	1	0	1	1	1	0	0	1	0	0	1	1	0	0	1	1	1
m1970	chrXI	48319	48808	0	1	0	0	0	1	0	1	0	1	0	0	1	1	0	1	0	0	1	1	0	0	1	0	1	1	1	1	0	1	0	1	1	1	0	0	1	0	0	1	1	0	0	1	1	1
m1971	chrXI	50257	54420	0	1	0	0	0	1	0	1	0	1	0	0	1	1	0	1	0	0	1	1	0	0	1	0	1	1	1	1	0	1	0	1	1	1	0	0	1	0	0	1	1	0	0	1	1	1
m1972	chrXI	55092	56757	0	1	0	0	0	1	0	1	0	1	0	0	1	1	0	1	0	0	1	1	0	0	1	0	1	1	1	1	0	1	0	1	1	1	0	0	1	0	0	1	1	0	0	1	1	1
m1973	chrXI	58986	64785	0	1	0	0	0	1	0	1	0	1	0	0	1	1	0	1	0	0	1	1	0	0	1	0	1	1	1	1	0	1	0	1	1	1	0	0	1	0	0	1	1	0	0	1	1	1
m1974	chrXI	64947	64947	0	1	0	0	0	1	0	1	0	1	0	0	1	1	0	1	0	0	1	1	0	0	1	0	1	1	1	1	0	1	0	1	1	1	0	0	1	0	0	1	1	0	0	1	1	1
m1975	chrXI	65567	66128	0	1	0	0	0	1	0	1	0	1	0	0	1	1	0	1	0	0	1	1	0	0	1	0	1	1	1	1	0	1	0	1	1	1	0	0	1	0	1	1	1	0	0	1	1	1
m1976	chrXI	71811	72614	0	1	0	0	1	1	0	0	0	1	0	0	1	1	0	1	0	0	1	1	0	0	1	0	1	1	1	NA	0	1	0	1	1	1	0	0	1	1	1	1	1	0	1	1	1	1
m1977	chrXI	74941	75013	0	1	0	0	1	1	0	0	0	1	0	1	1	1	0	1	0	0	1	1	0	0	1	0	1	1	1	0	0	1	0	1	1	1	0	0	1	1	1	1	1	0	1	1	1	1
m1978	chrXI	76124	78639	0	1	0	0	1	1	0	0	0	1	0	1	1	1	0	1	0	0	1	1	0	0	1	0	1	1	1	0	0	1	0	1	1	1	0	0	1	1	1	1	1	0	1	1	1	1
m1979	chrXI	79142	79142	0	1	0	0	1	1	0	0	0	1	0	1	1	1	0	1	0	0	1	1	0	0	1	1	1	1	1	0	0	1	0	1	1	1	0	0	1	1	1	1	1	0	1	1	1	1
m1980	chrXI	79181	79814	0	1	0	0	1	1	0	0	0	1	0	1	1	1	0	1	0	0	1	1	0	0	1	1	1	1	1	0	0	1	0	1	1	1	0	0	1	1	1	1	1	0	1	1	1	1
m1981	chrXI	80472	80491	0	1	0	0	1	1	0	0	0	1	0	1	1	1	0	1	0	0	1	1	0	0	1	1	1	1	1	0	0	0	0	1	1	1	0	0	1	1	1	1	1	0	1	1	1	1
m1982	chrXI	81143	85821	0	1	0	0	1	1	0	0	0	1	0	1	1	1	0	1	0	0	1	1	0	0	1	1	1	1	1	0	0	1	0	1	1	1	0	0	1	1	1	1	1	0	1	1	1	1
m1983	chrXI	83549	83549	0	1	0	0	1	1	0	0	0	1	0	1	1	1	0	1	0	0	1	1	0	0	1	1	1	1	1	0	0	1	0	1	1	1	0	0	1	1	1	1	1	0	1	1	1	1
m1984	chrXI	86234	91825	0	1	0	0	1	1	0	0	0	1	0	1	1	1	0	1	0	0	1	1	0	0	1	1	1	1	1	0	0	1	0	0	1	1	0	0	1	1	1	1	1	0	1	1	1	1
m1985	chrXI	92948	94985	0	1	0	0	1	1	0	0	0	1	0	0	1	1	0	1	0	0	1	1	0	0	1	1	1	1	1	0	0	1	0	0	1	1	0	0	1	1	1	1	1	0	1	1	1	1
m1986	chrXI	95374	97897	0	1	0	0	1	1	0	0	0	1	0	0	1	1	0	1	0	0	1	1	0	0	1	1	1	1	1	0	0	1	0	0	1	1	0	0	1	1	1	1	1	0	1	1	1	1
m1987	chrXI	97953	98707	0	1	0	0	1	1	0	0	0	1	0	0	1	1	0	1	0	0	1	1	0	0	1	1	1	1	1	0	0	1	1	0	1	1	0	0	1	1	1	1	1	0	1	1	1	1
m1988	chrXI	98981	99224	0	1	0	0	1	1	0	0	0	1	0	0	1	1	0	1	0	0	1	1	0	0	1	1	1	1	1	0	0	1	1	0	1	1	0	0	1	1	1	1	1	0	1	0	1	1
m1989	chrXI	99633	99633	0	1	0	0	1	1	0	0	0	1	0	0	1	1	0	1	0	0	1	1	0	0	1	1	1	1	1	0	0	1	1	0	1	1	0	0	1	1	1	1	1	1	1	0	1	1
m1990	chrXI	100445	103037	0	1	0	0	1	1	0	0	0	1	0	0	1	1	0	1	0	0	1	1	0	0	1	1	1	1	1	0	0	1	1	0	1	1	0	0	1	1	1	1	1	1	1	1	1	1
m1991	chrXI	103490	112117	0	1	0	0	1	1	0	0	0	1	0	0	1	1	0	1	0	0	1	1	0	0	1	1	1	1	1	0	0	1	1	0	1	1	0	0	1	1	1	1	1	1	1	1	1	1
m1992	chrXI	115293	115995	0	1	0	0	1	1	0	0	0	1	0	0	1	1	0	1	0	0	1	1	0	0	1	1	1	1	1	0	0	1	1	0	1	1	0	0	1	1	1	1	1	1	1	1	1	1
m1993	chrXI	116904	117198	0	1	0	0	1	1	0	0	0	1	0	0	1	1	0	1	0	0	1	1	0	0	1	1	1	1	1	0	0	1	1	0	1	1	0	0	1	1	1	1	1	1	1	1	1	1
m1994	chrXI	117695	117695	0	1	0	0	1	1	0	0	0	1	0	0	1	1	0	1	0	0	1	1	0	0	1	1	1	1	1	0	0	1	1	0	1	1	0	0	1	1	1	1	1	1	1	1	1	1
m1995	chrXI	118055	119339	0	1	0	0	1	1	0	0	0	1	0	0	1	1	0	1	0	0	1	1	0	0	1	1	1	1	1	0	0	1	1	0	1	1	0	0	1	1	1	1	1	1	1	1	1	1
m1996	chrXI	120175	123617	0	1	0	0	1	1	0	0	0	1	0	0	1	1	0	1	0	0	1	1	0	0	1	1	1	1	1	0	0	1	1	0	1	1	0	0	1	1	1	1	1	1	1	1	1	1
m1997	chrXI	123941	126748	0	1	0	0	1	1	0	0	0	1	0	0	1	1	0	1	0	0	1	1	0	0	1	1	1	1	1	0	0	1	1	0	1	1	0	0	1	1	1	1	1	1	1	1	1	1
m1998	chrXI	127867	127867	0	1	0	0	1	1	0	0	0	1	0	0	1	1	0	1	0	0	1	1	0	0	1	1	1	1	1	0	0	1	1	0	1	1	0	0	1	1	1	1	1	1	1	1	1	1
m1999	chrXI	128164	133991	0	1	0	0	1	1	0	0	0	1	0	0	1	1	0	1	0	0	1	1	0	0	1	1	1	1	1	0	0	1	1	0	1	1	0	0	1	1	1	1	1	1	1	1	1	1
[truncated: 1,594 more rows]
[truncated: 56 more columns]
