# Supplementary material for: Genetic effects on molecular network states explain complex traits
Source: Mol Syst Biol. 2023 Jul 24;19(8):e11493. doi: 10.15252/msb.202211493 (PMC10407735; doi:10.15252/msb.202211493)
Supplement: Supplementary file 5 — Source Data for Figure 1 [file MSB-19-e11493-s001.zip › Figure_1/grofit_results_all.csv]

Strain_ID	lambda_mock	A_mock	mu_mock	lambda_HS	A_HS	mu_HS	hilag
10_1_c	300.424068868239	2.55770865457937	0.00740351889337769	395.732893819	2.51005382948725	0.00759251417740109	95.3088249507608
10_2_d	331.03656923172	2.71602330198476	0.008307701302303	403.308542758436	2.77430939060507	0.00843448061456495	72.2719735267153
10_3_c	371.308886563975	3.26911163718169	0.00946147907870828	424.144351747133	3.28779351006188	0.00917629309546295	52.8354651831581
11_1_a	309.488943140769	3.27836496170062	0.00983338624809114	397.659623349909	3.25622711210627	0.00925763283771648	88.1706802091407
11_3_b	315.756098803708	2.76626070366544	0.00876809862733034	384.644831852297	2.82647835936546	0.00886067258548792	68.888733048589
12_1_d	294.605033304134	2.84284187734668	0.00877417068906935	362.046486914409	2.89868495090532	0.00863964647407866	67.4414536102749
12_2_b	284.464709595629	2.81130430323839	0.00769518942517194	368.163725233085	2.85593102010357	0.00789249454073842	83.6990156374563
13_1_a	355.034571680618	3.04331094101449	0.00794986036367285	419.381786812168	3.05561802361203	0.0078491555976417	64.3472151315502
13_2_c	282.070662004693	2.80885699288064	0.00758293706187183	350.535964888374	2.81020300444342	0.00748906425708706	68.4653028836802
13_3_b	281.512343429493	2.739950308192	0.00771041912603026	393.690778989376	2.66180597548901	0.00735999833889324	112.178435559883
13_4_a	363.800527230593	2.43700846126625	0.00687831888237694	430.861364879806	2.43134917961789	0.00686027131637241	67.0608376492127
13_5_c	349.369784424587	3.18180229392638	0.00791017077583684	404.305673163397	3.22019848694774	0.00739035071504487	54.9358887388107
14_1_b	322.382122731196	2.79122703351285	0.0089786108887195	396.135938763056	2.81680172896615	0.00869964853287479	73.75381603186
14_2_c	288.912907989934	2.69139412399418	0.00823064845140573	362.831075751277	2.66673599896663	0.00821660295876374	73.9181677613428
14_3_d	337.809206459697	2.90593199023911	0.0100044055393127	388.183136759517	2.98511929467061	0.00981866225918773	50.3739302998204
14_4_a	348.598499705275	3.43856895359814	0.00865176345664569	390.755839569434	3.5099938684871	0.00779161321125878	42.1573398641595
14_5_b	362.611676950231	2.53754399998049	0.00746953246883709	452.903736822845	2.4673601086539	0.00707010821008655	90.2920598726134
14_6_d	413.385374708372	2.65587485720954	0.0072156641017675	479.331811872422	2.7232855078389	0.00706833945366104	65.94643716405
14_7_c	345.913486727132	3.25855156202836	0.0100189645886496	397.722296411413	3.26720398735536	0.00985182804899756	51.8088096842806
15_2_d	416.510425545306	2.57091637913523	0.00801691276924195	527.483276796625	2.58520557543696	0.00768427467871024	110.972851251318
15_4_d	315.212776866216	2.48366229185593	0.0072932550480783	395.876083175999	2.51048462053605	0.00710450633658597	80.6633063097829
15_5_b	305.214342127705	2.88373967423354	0.00932138739495254	377.140821260061	2.92460919829297	0.00904934060217337	71.9264791323556
17_1_a	306.967922374094	2.64177352018551	0.00833703700665486	362.028907300772	2.70380266823818	0.00828656615817249	55.0609849266786
17_2_d	351.626727866733	2.8292349153749	0.00918074764980409	426.584607872431	2.82588987562354	0.00926095904730335	74.9578800056983
17_4_a	331.218361008777	2.74043308239702	0.00818332160090178	389.04725289713	2.77604118117018	0.00815088524956994	57.8288918883534
17_5_b	365.573250326065	2.91132151722217	0.00825672214310169	406.199228770253	2.80690813969085	0.00804582235786942	40.6259784441878
18_2_d	320.105977853045	2.79374042972181	0.00919794531160873	394.765420194659	2.82547535124271	0.00880939354019834	74.6594423416137
18_3_d	403.577384585122	3.16698033837377	0.00721719737783039	476.334407776485	3.00782481931007	0.00691964599835282	72.7570231913634
18_4_c	374.935455473432	2.95356004848423	0.00840293990860737	425.538781313306	2.92704686860916	0.00826694939909814	50.603325839874
19_1_c	407.536408260741	2.60157946220112	0.00725572881158652	467.596453187387	2.66135190265212	0.00741654031909874	60.0600449266461
19_2_c	398.980705356568	3.00622428287694	0.00844680725546283	475.580542650164	2.85584741265573	0.00832030118999974	76.5998372935959
19_3_c	348.859744972489	2.90257245519052	0.0089457667457695	411.221711854867	2.91773086782209	0.00878147881908513	62.3619668823785
19_4_b	254.603157052927	2.32197890310157	0.00697044653137438	357.427417817412	2.37024132769509	0.00650470220234753	102.824260764485
1_1_d	313.61329199366	3.14930559510334	0.00835652991394342	358.454476812617	3.26307878411793	0.00779154249081265	44.8411848189562
1_3_d	273.009610486776	2.76848656781727	0.00737128844676673	350.135039547058	2.77632519622426	0.00752963511070721	77.1254290602824
1_4_d	287.943557008516	2.76930407938821	0.00802957334210878	345.824037274824	2.7926897413896	0.00797361884023052	57.8804802663083
1_5_c	325.919551021723	2.85238207379838	0.00791293163135584	392.372188869372	2.85191380220423	0.00781607811685719	66.4526378476491
20_1_d	381.086888557488	2.55474020924214	0.00770724243467118	443.59894556723	2.58904774885947	0.0079524281131773	62.5120570097416
20_2_d	289.263361825339	2.98592209671272	0.0086814906096214	375.297872267061	3.0432239431432	0.00855611235150454	86.0345104417227
20_3_c	357.592695357864	2.98750918863919	0.00794883202573934	425.098721352587	2.93351863990215	0.00796087401872394	67.5060259947233
20_4_c	402.948494192085	3.1869063589852	0.00924388590134465	452.864184622942	3.19701502239996	0.00929154397539781	49.9156904308574
20_5_d	408.344069111463	2.89352161332057	0.00732110974312537	462.845005249432	2.93977984914115	0.00708263107055419	54.5009361379691
21_2_d	356.473522745873	3.15985963976013	0.0097030329442716	412.574743457416	3.20490338909033	0.0094121890085011	56.101220711543
21_3_d	359.12227437555	3.04963689844145	0.00737032478836632	427.853765183954	2.96701413275518	0.00707138160844341	68.7314908084042
21_4_d	423.164341306696	2.93519794542949	0.009154744055217	475.448869317111	2.95014216228959	0.00881631569652138	52.2845280104158
21_5_c	350.406447980027	3.17621752773889	0.00885031866681532	430.980946056724	3.15444851908857	0.00895203658686653	80.5744980766967
22_1_d	345.149354144585	3.03442503249587	0.00932465757929136	418.719062688388	3.04150340522751	0.00876519426738404	73.5697085438023
22_2_d	358.179750882289	2.96080531874088	0.00936184135589087	418.282750826202	2.97354803341255	0.00959326475163924	60.1029999439126
22_3_b	334.683701782232	2.8876766945645	0.0083097352797463	378.178567847789	2.90937355025114	0.00832945290254617	43.4948660655569
22_4_d	323.622735682636	3.17183279155327	0.00791059058237339	387.760047617619	3.06184826335005	0.00757027018245359	64.137311934983
22_5_d	392.914366834112	2.78124722603735	0.00876829812815451	457.686221420609	2.79433134594593	0.00865934377350282	64.7718545864972
23_2_d	318.097965956582	3.00977955804724	0.00851142088745003	373.422143027157	3.02391736270852	0.00839227722451782	55.3241770705745
23_3_d	359.204102643201	2.5315019700262	0.00775739530129522	444.155453058273	2.55562197925535	0.00754475645789781	84.9513504150721
23_5_d	371.761854744084	3.26637329387798	0.00899026067591469	424.427500712308	3.2345115914151	0.00887162123521681	52.6656459682238
24_1_d	346.57749307129	3.07735852213615	0.00924827126297612	401.358834466061	3.16069137198861	0.00880454345510918	54.7813413947711
25_1_d	359.687540101464	3.11561863280767	0.0089065529961145	420.006480340289	3.01084361631913	0.00884596284348425	60.318940238825
25_4_d	387.612588707959	3.04833559492313	0.00913586910458558	440.370518315547	3.13026024542786	0.00907604494397617	52.7579296075872
26_1_d	331.701878138708	3.24159583377228	0.0094186463120214	393.828551103605	3.26747074854246	0.00932746894808855	62.1266729648963
26_2_d	344.595378086041	2.89461276457805	0.00846188473914528	414.1911752375	2.92259155839346	0.00853920557958412	69.595797151459
26_3_d	361.31918146813	3.11350468865362	0.00871152458461121	412.693028460603	3.16580170446722	0.00829728274486996	51.3738469924729
2_2_d	322.390965038642	3.18865769025713	0.00948470620454831	404.432462918307	3.18437727792914	0.00946913304049683	82.0414978796647
2_3_d	256.950097884132	2.97694153413421	0.00809338804934022	351.398166055475	2.91562749834367	0.00811743335244107	94.4480681713425
2_6_d	323.441514664222	2.93459544831303	0.00788718116125973	373.367994632947	2.93103569905433	0.00799885409734729	49.9264799687242
3_3_d	382.35589776886	2.78688209767488	0.00833911116766619	439.944352029739	2.84946579200693	0.00827809016062856	57.5884542608786
3_4_d	336.036459132583	2.63523507474229	0.00798215547849805	418.235359945497	2.63147337866925	0.00778975506649062	82.1989008129145
3_5_d	316.205554574357	2.86553259080996	0.00823672308019822	381.132702547341	2.91487278072277	0.00813160351395648	64.9271479729844
4_1_c	301.021860488172	2.62872292579842	0.00761464030786554	385.967181107482	2.64614101805943	0.00749038943991152	84.9453206193103
4_3_d	261.731303843916	2.52308294648561	0.00687586041495716	356.831849421623	2.63806085447753	0.00742898886170056	95.1005455777076
5_1_d	317.648330046872	3.39563257416659	0.00972717103434179	383.979644689347	3.40702364428904	0.00983049396646314	66.3313146424747
5_2_d	350.754774402705	3.25176036775508	0.00805888106743181	413.301166807784	3.3619661276441	0.0082931163051973	62.546392405079
5_3_d	406.547732546837	3.02542809507665	0.00905392891200588	456.305573171203	2.97427482513644	0.00885020591451091	49.7578406243661
5_4_d	339.236720144307	3.15894344175521	0.00992266953017519	401.199315241054	3.21363687080358	0.00953668274612162	61.9625950967471
5_5_d	328.134596327184	2.85883709383342	0.00968863205021603	419.793385820314	2.86325811525734	0.00968598607699343	91.6587894931297
6_1_d	346.389989084009	3.09808954776806	0.00818699447521243	403.368518501933	3.11291410114208	0.0081794511002119	56.9785294179243
6_2_b	335.302864639847	2.97126678727285	0.00877173564445174	385.131614694724	2.98133882783275	0.00857744105612215	49.8287500548766
6_3_c	333.224377588962	2.68746047900683	0.00776099056913435	410.861675913669	2.80914808743462	0.00777699380261809	77.6372983247074
6_4_d	404.20902779119	2.87479061761832	0.00917217088126999	453.553895321056	2.83600810956794	0.00877474722525003	49.3448675298659
6_5_d	263.512416942874	2.17609917258534	0.0061825423066877	361.044513104916	2.0659172946654	0.00557558505980745	97.5320961620423
6_6_d	347.944625427869	3.34585139215228	0.00912726071734316	407.864437036279	3.51779355039014	0.00835816602112195	59.9198116084106
6_7_d	380.289947051771	3.07451507861143	0.00925789737091235	448.277590639123	3.10132556630952	0.00926901607000391	67.9876435873527
7_1_c	373.52271895361	2.88136582665183	0.00831131429246714	415.564403902219	2.93917557510875	0.00858946888874091	42.041684948609
7_2_c	339.072744785333	2.89966198981762	0.00798641234244727	414.024581399372	2.80890768971098	0.00797612398292057	74.9518366140393
7_3_d	352.601624555764	2.8221557861414	0.00826552538290571	403.103576368722	2.81765674110141	0.00813418612455459	50.5019518129581
7_4_c	336.744371568452	2.61072014572438	0.00741314583990707	408.887418049363	2.64312243022395	0.0076600206851037	72.1430464809112
7_5_d	391.867477360907	3.1043641443866	0.00975047712618836	442.762335775399	3.13142606654356	0.00944867621434627	50.8948584144915
7_7_c	321.754823136468	3.25584094387358	0.00933998137426236	395.042938313038	3.2976312340912	0.00945819381457334	73.28811517657
7_8_d	363.086865126602	3.01245979178314	0.00951569414235003	432.60715489535	3.04092884575234	0.00939529652100218	69.5202897687483
8_1_a	291.215919888247	2.4524085031433	0.00680919171977375	357.580911269411	2.51088391505373	0.00673507448362709	66.3649913811641
8_2_d	268.666886924637	2.85696969198322	0.00789600251104248	354.461724570975	2.80663724034268	0.00799022722406997	85.7948376463382
8_3_a	358.672101154698	2.77215962777263	0.00777888181581248	465.921547980202	2.68050655896153	0.00769447876428609	107.249446825504
8_4_c	355.35985356179	3.42564809698988	0.00991443650023615	411.288642834132	3.40408754569398	0.00999569993430001	55.9287892723423
8_5_b	351.753137839718	2.80582045663078	0.0097893144598466	409.908152911233	2.84909049024542	0.00965488861442366	58.1550150715155
8_6_c	309.724339531927	2.59669265802104	0.0081844845849146	393.311938543251	2.58453610271164	0.00808088739224295	83.5875990113244
9_1_d	340.437668448042	2.83874036774183	0.00814323053688886	423.062521161922	2.76292221316453	0.00799793676424952	82.6248527138803
9_2_d	368.355177637524	2.94307422643785	0.00890311509750767	430.806168208269	2.95188181107193	0.0087645736567528	62.4509905707449
9_3_d	343.189706671289	3.05927929620012	0.00974831101153747	390.9106077929	3.08795496733992	0.00928060049653965	47.7209011216103
9_4_d	246.160348281074	2.75662107490778	0.00790576819850252	331.240941729871	2.76760710940345	0.008110787215967	85.080593448797
9_5_d	375.428134178233	2.78455032375999	0.00771751887365369	449.823562627777	2.64089183970761	0.00787334313120134	74.3954284495437
9_6_d	287.469856798675	2.51051080549467	0.0070627537552912	355.574804304762	2.58552862426793	0.00743239431574824	68.1049475060871
9_7_d	374.887168232327	2.94328491805227	0.00881499641142131	451.196375820101	2.9634791744212	0.00837185646090905	76.3092075877743
BY1	340.673260926709	2.77150966428952	0.00747390973389079	401.924279375325	2.79525765838744	0.00771676448014455	61.2510184486158
BY2	341.431619696615	2.6999937041664	0.00767023544085048	407.250774556216	2.77104150732742	0.00752842538445633	65.8191548596017
BY3	365.786515925625	2.730044502542	0.00738767923309799	438.315594170373	2.72638337868045	0.00740849352955654	72.5290782447485
RM1	319.221277492584	3.24356881056498	0.010298783970683	394.183460480963	3.34140124713708	0.0103153511935219	74.9621829883794
RM2	297.884651059397	3.19855178047382	0.00999565818185915	392.121802777681	3.07420311774301	0.00965462879310879	94.2371517182839
RM3	323.657937479849	3.23523533913545	0.0101730669900756	403.565769083625	3.19941789869692	0.0100189901443252	79.9078316037759
