# Supplementary material for: Genetic effects on molecular network states explain complex traits
Source: Mol Syst Biol. 2023 Jul 24;19(8):e11493. doi: 10.15252/msb.202211493 (PMC10407735; doi:10.15252/msb.202211493)
Supplement: Supplementary file 5 — Source Data for Figure 1 [file MSB-19-e11493-s001.zip › Figure_1/ODdata_all.csv]

Strain_ID;variable;(0	3];(3	6];(6	9];(9	12];(12	15];(15	18];(18	21];(21	24];(24	27];(27	30];(30	33];(33	36];(36	39];(39	42];(42	45];(45	48];(48	51];(51	54];(54	57];(57	60];(60	63];(63	66];(66	69];(69	72];(72	75];(75	78];(78	81];(81	84];(84	87];(87	90];(90	93];(93	96];(96	99];(99	102];(102	105];(105	108];(108	111];(111	114];(114	117];(117	120];(120	123];(123	126];(126	129];(129	132];(132	135];(135	138];(138	141];(141	144];(144	147];(147
10_1_c;mock;0.137;0.115;0.103;0.097;0.101;0.106;0.101;0.099;0.1;0.1;0.099;0.101;0.101;0.102;0.102;0.103;0.103;0.103;0.102;0.102;0.104;0.103;0.102;0.104;0.104;0.106;0.105;0.108;0.107;0.111;0.106;0.112;0.111;0.113;0.114;0.118;0.119;0.121;0.119;0.12;0.122;0.123;0.123;0.126;0.127;0.13;0.131;0.135;0.139;0.136;0.144;0.141;0.142;0.148;0.149;0.152;0.162;0.186;0.168;0.164;0.169;0.17;0.166;0.171;0.179;0.17…
10_1_c;heat stress;0.109;0.102;0.103;0.102;0.103;0.098;0.099;0.1;0.101;0.102;0.096;0.097;0.093;0.095;0.093;0.093;0.091;0.093;0.094;0.095;0.095;0.094;0.095;0.095;0.096;0.095;0.098;0.095;0.096;0.097;0.096;0.098;0.096;0.099;0.099;0.098;0.1;0.101;0.103;0.102;0.102;0.104;0.102;0.103;0.104;0.104;0.107;0.108;0.108;0.109;0.109;0.11;0.11;0.114;0.115;0.115;0.115;0.119;0.119;0.12;0.122;0.122;0.122;0.125;0.1…
10_2_d;mock;0.121;0.104;0.101;0.099;0.103;0.105;0.105;0.105;0.103;0.108;0.11;0.108;0.105;0.106;0.102;0.106;0.104;0.108;0.107;0.106;0.108;0.11;0.112;0.11;0.11;0.114;0.116;0.114;0.119;0.115;0.118;0.121;0.123;0.122;0.121;0.123;0.125;0.126;0.125;0.126;0.133;0.133;0.136;0.132;0.137;0.138;0.136;0.138;0.142;0.146;0.144;0.146;0.142;0.151;0.147;0.151;0.157;0.153;0.158;0.162;0.164;0.163;0.169;0.171;0.168;0…
10_2_d;heat stress;0.17;0.12;0.11;0.122;0.12;0.127;0.114;0.109;0.119;0.12;0.118;0.131;0.108;0.102;0.104;0.108;0.1;0.102;0.105;0.112;0.11;0.13;0.126;0.123;0.106;0.106;0.101;0.109;0.11;0.12;0.109;0.116;0.108;0.101;0.106;0.106;0.107;0.105;0.108;0.107;0.105;0.108;0.11;0.114;0.107;0.114;0.109;0.114;0.115;0.116;0.114;0.116;0.114;0.117;0.118;0.118;0.121;0.123;0.123;0.126;0.125;0.128;0.127;0.133;0.129;0.…
10_3_c;mock;0.113;0.11;0.106;0.108;0.109;0.113;0.107;0.112;0.11;0.116;0.111;0.111;0.105;0.111;0.109;0.11;0.112;0.11;0.112;0.109;0.111;0.113;0.115;0.11;NA;NA;0.162;0.113;0.113;0.115;0.117;0.119;0.119;0.116;0.117;0.121;0.122;0.12;0.122;0.126;0.127;0.129;0.125;0.129;0.131;0.127;0.13;0.133;0.134;0.137;0.137;0.139;0.141;0.143;0.144;0.144;0.146;0.147;0.154;0.149;0.153;0.156;0.158;0.159;0.169;0.165;0.17…
10_3_c;heat stress;0.11;0.109;0.117;0.118;0.113;0.113;0.108;0.114;0.107;0.109;0.105;0.108;0.119;0.124;0.12;0.113;0.113;0.113;0.115;0.117;0.116;0.113;0.11;0.116;NA;NA;0.151;0.111;0.113;0.109;0.11;0.113;0.114;0.112;0.114;0.115;0.115;0.112;0.119;0.117;0.118;0.116;0.116;0.118;0.123;0.121;0.12;0.125;0.125;0.123;0.125;0.125;0.126;0.126;0.129;0.129;0.132;0.132;0.135;0.135;0.134;0.136;0.139;0.137;0.139;0…
11_1_a;mock;0.107;0.117;0.135;0.121;0.115;0.116;0.128;0.109;0.114;0.111;0.112;0.109;0.112;0.112;0.115;0.113;0.114;0.116;0.117;0.119;0.116;0.121;0.119;0.122;0.121;0.125;0.127;NA;0.175;0.126;0.127;0.134;0.132;0.131;0.134;0.136;0.14;0.138;0.14;0.143;0.141;0.146;0.152;0.149;0.156;0.152;0.156;0.165;0.165;0.166;0.166;0.169;0.172;NA;NA;0.262;0.183;0.186;0.189;0.195;0.198;0.198;0.206;0.204;0.21;0.209;0.2…
11_1_a;heat stress;0.114;0.122;0.129;0.128;0.128;0.127;0.129;0.122;0.118;0.131;0.135;0.127;0.163;0.137;0.12;0.12;0.117;0.127;0.122;0.123;0.129;0.139;0.123;0.12;0.119;0.112;0.115;NA;0.183;0.113;0.106;0.113;0.11;0.11;0.111;0.113;0.111;0.115;0.115;0.115;0.114;0.113;0.115;0.111;0.116;0.11;0.118;0.117;0.12;0.12;0.115;0.118;0.12;NA;NA;0.222;0.121;0.123;0.124;0.124;0.128;0.127;0.133;0.131;0.139;0.139;0.…
11_3_b;mock;0.11;0.111;0.104;0.108;0.105;0.11;0.103;0.098;0.098;0.096;0.097;0.1;0.1;0.098;0.1;0.096;0.097;0.101;0.098;0.099;0.1;0.099;0.102;0.102;0.102;0.1;0.102;NA;0.124;0.104;0.105;0.104;0.106;0.108;0.107;0.109;0.11;0.11;0.11;0.111;0.115;0.114;0.118;0.12;0.121;0.12;0.124;0.121;0.125;0.124;0.129;0.13;0.133;NA;NA;0.203;0.142;0.144;0.146;0.143;0.146;0.151;0.149;0.153;0.156;0.16;0.164;0.166;0.166;0…
11_3_b;heat stress;0.113;0.117;0.113;0.11;0.109;0.112;0.129;0.117;0.107;0.11;0.11;0.104;0.104;0.115;0.117;0.109;0.109;0.111;0.108;0.103;0.103;0.105;0.105;0.103;0.102;0.104;0.108;NA;0.108;0.107;0.105;0.106;0.108;0.109;0.109;0.109;0.111;0.109;0.108;0.109;0.11;0.11;0.112;0.112;0.112;0.111;0.112;0.113;0.116;0.116;0.114;0.115;0.114;NA;NA;0.176;0.127;0.129;0.13;0.129;0.13;0.13;0.133;0.135;0.134;0.135;0…
12_1_d;mock;0.122;0.109;0.104;0.101;0.106;0.112;0.115;0.111;0.111;0.11;0.109;0.111;0.108;0.111;0.108;0.107;0.107;0.11;0.113;0.11;0.117;0.114;0.112;0.115;0.116;NA;0.16;0.119;0.118;0.121;0.122;0.12;0.122;0.126;0.125;0.125;0.13;0.131;0.13;0.137;0.133;0.134;0.14;0.14;0.138;0.144;0.144;0.143;0.147;0.151;0.147;0.155;0.156;0.16;0.163;0.161;0.159;0.168;0.166;0.173;0.172;0.18;0.181;0.182;0.185;0.188;0.192…
12_1_d;heat stress;0.117;0.115;0.148;0.119;0.166;0.128;0.12;0.109;0.111;0.111;0.107;0.108;0.109;0.114;0.116;0.132;0.119;0.129;0.125;0.108;0.136;0.106;0.108;0.11;0.118;NA;0.153;0.115;0.108;0.108;0.109;0.108;0.107;0.108;0.109;0.112;0.109;0.113;0.109;0.112;0.112;0.112;0.11;0.111;0.114;0.114;0.116;0.116;0.119;0.117;0.118;0.12;0.121;0.122;0.12;0.122;0.121;0.123;0.127;0.124;0.13;0.13;0.13;0.131;0.14;0.…
12_2_b;mock;0.124;0.108;0.115;0.114;0.113;0.114;0.107;0.105;0.109;0.109;0.108;0.107;0.111;0.11;0.115;0.11;0.116;0.119;0.115;0.121;0.121;0.113;0.115;0.125;0.12;0.127;0.122;NA;0.153;0.119;0.119;0.125;0.124;0.129;0.128;0.128;0.133;0.135;0.134;0.133;0.133;0.135;0.135;0.143;0.139;0.15;0.145;0.148;0.146;0.157;0.147;0.154;0.151;0.161;0.162;0.168;0.168;0.169;0.171;0.166;0.17;0.174;0.181;0.184;0.19;0.199;…
12_2_b;heat stress;0.143;0.105;0.171;0.127;0.113;0.112;0.108;0.106;0.114;0.106;0.151;0.113;0.117;0.124;0.12;0.124;0.112;0.111;0.109;0.107;0.103;0.113;0.109;0.11;0.109;0.103;0.109;NA;0.135;0.106;0.109;0.106;0.106;0.11;0.112;0.107;0.111;0.109;0.112;0.111;0.113;0.108;0.115;0.118;0.111;0.106;0.117;0.113;0.114;0.113;0.123;0.12;0.124;0.122;0.121;0.122;0.124;0.121;0.122;0.125;0.126;0.127;0.141;0.134;0.1…
13_1_a;mock;0.126;0.114;0.107;0.104;0.108;0.105;0.103;0.102;0.106;0.102;0.106;0.106;0.108;0.105;0.109;0.11;0.108;0.116;0.109;0.109;0.111;0.109;0.116;0.111;0.111;NA;0.138;0.114;0.115;0.114;0.115;0.114;0.116;0.119;0.118;0.118;0.121;0.122;0.122;0.122;0.121;0.126;0.126;0.127;0.127;0.131;0.128;0.132;0.136;0.133;0.138;0.135;0.142;NA;0.217;0.144;0.147;0.148;0.149;0.151;0.154;0.156;0.155;0.158;0.166;0.16…
13_1_a;heat stress;0.122;0.109;0.131;0.121;0.113;0.109;0.113;0.106;0.116;0.112;0.116;0.105;0.117;0.105;0.111;0.114;0.113;0.112;0.102;0.102;0.103;0.108;0.103;0.105;0.101;NA;0.146;0.107;0.105;0.103;0.102;0.106;0.105;0.106;0.105;0.102;0.104;0.108;0.107;0.105;0.105;0.107;0.106;0.109;0.108;0.11;0.108;0.113;0.114;0.109;0.112;0.112;0.115;NA;0.163;0.117;0.118;0.12;0.121;0.122;0.121;0.122;0.122;0.126;0.12…
13_2_c;mock;0.113;0.116;0.113;0.111;0.113;0.113;0.118;0.119;0.117;0.12;0.109;0.117;0.119;0.117;0.118;0.115;0.116;0.115;0.117;0.116;0.121;0.121;0.119;0.123;0.125;0.123;NA;NA;0.181;0.129;0.13;0.131;0.134;0.136;0.136;0.135;0.137;0.141;0.139;0.144;0.145;0.145;0.142;0.149;0.151;0.151;0.155;0.159;0.158;0.16;0.162;0.16;0.164;0.17;0.172;0.17;0.179;0.176;0.182;0.187;0.189;0.192;0.193;0.195;0.198;0.201;0.2…
13_2_c;heat stress;0.116;0.114;0.11;0.108;0.107;0.109;0.113;0.11;0.112;0.112;0.111;0.111;0.108;0.109;0.111;0.111;0.116;0.113;0.113;0.118;0.111;0.111;0.113;0.109;0.112;0.117;NA;NA;0.167;0.114;0.117;0.116;0.123;0.114;0.112;0.112;0.112;0.113;0.11;0.111;0.115;0.116;0.114;0.118;0.119;0.121;0.123;0.122;0.123;0.122;0.124;0.124;0.127;0.127;0.132;0.131;0.132;0.134;0.132;0.133;0.138;0.141;0.139;0.143;0.145…
13_3_b;mock;0.233;0.141;0.133;0.11;0.111;0.123;0.117;0.107;0.112;0.108;0.104;0.104;0.109;0.107;0.108;0.11;0.11;0.113;0.115;0.112;0.115;0.116;0.118;0.118;0.121;0.12;0.121;0.12;0.121;0.125;0.125;0.129;0.129;0.132;0.134;0.135;0.131;0.138;0.137;0.143;0.142;0.145;0.145;0.148;0.147;0.15;0.172;0.157;0.161;0.162;0.165;0.17;0.197;0.173;0.172;0.178;0.181;0.179;0.187;0.196;0.198;0.201;0.2;0.205;0.214;0.216;…
13_3_b;heat stress;0.187;0.107;0.117;0.116;0.11;0.104;0.107;0.105;0.108;0.103;0.105;0.109;0.111;0.111;0.109;0.109;0.107;0.107;0.106;0.106;0.107;0.106;0.108;0.11;0.113;0.111;0.11;0.107;0.109;0.109;0.107;0.106;0.107;0.108;0.111;0.111;0.111;0.112;0.112;0.113;0.113;0.112;0.118;0.116;0.117;0.116;0.119;0.119;0.121;0.121;0.119;0.12;0.124;0.126;0.125;0.128;0.131;0.125;0.129;0.129;0.132;0.132;0.133;0.133;…
13_4_a;mock;0.113;0.094;0.131;0.116;0.098;0.098;0.096;0.104;0.097;0.099;0.101;0.098;0.1;0.101;0.101;0.1;0.1;0.099;0.1;0.104;0.103;0.102;0.105;0.102;0.106;0.103;0.111;0.105;0.112;0.109;0.11;0.109;0.111;0.113;0.115;0.114;0.117;0.121;0.131;0.117;0.116;0.117;0.124;0.121;0.123;0.128;0.125;0.129;0.134;0.126;0.133;0.14;0.13;0.136;0.143;0.136;0.141;0.143;0.138;0.144;0.144;0.143;0.149;0.151;0.157;0.151;0.…
13_4_a;heat stress;0.111;0.094;0.096;0.096;0.095;0.093;0.091;0.101;0.092;0.093;0.092;0.093;0.096;0.101;0.099;0.098;0.098;0.096;0.096;0.098;0.096;0.097;0.095;0.095;0.095;0.093;0.096;0.095;0.095;0.102;0.098;0.097;0.1;0.097;0.103;0.104;0.101;0.104;0.105;0.102;0.102;0.107;0.106;0.108;0.109;0.106;0.108;0.112;0.11;0.109;0.112;0.115;0.111;0.114;0.114;0.119;0.122;0.117;0.118;0.116;0.122;0.117;0.117;0.12;…
13_5_c;mock;0.105;0.1;0.099;0.098;0.101;0.101;0.106;0.106;0.104;0.107;0.102;0.102;0.104;0.101;0.101;0.103;0.104;0.104;0.106;0.107;0.106;0.106;0.106;0.106;0.106;0.107;NA;NA;0.131;0.11;0.108;0.109;0.114;0.113;0.113;0.114;0.115;0.115;0.115;0.116;0.115;0.119;0.12;0.121;0.122;0.122;0.123;0.123;0.125;0.129;0.128;0.128;0.131;0.131;0.137;0.135;0.138;0.137;0.136;0.142;0.142;0.146;0.148;0.149;0.149;0.153;0…
13_5_c;heat stress;0.108;0.133;0.143;0.119;0.114;0.117;0.134;0.139;0.114;0.138;0.149;0.117;0.117;0.107;0.112;0.115;0.116;0.106;0.107;0.103;0.105;0.105;0.108;0.106;0.118;0.128;NA;NA;0.113;0.105;0.106;0.103;0.106;0.105;0.107;0.106;0.105;0.105;0.106;0.108;0.106;0.107;0.109;0.109;0.111;0.108;0.11;0.111;0.11;0.114;0.112;0.116;0.115;0.116;0.115;0.116;0.117;0.117;0.119;0.12;0.122;0.121;0.123;0.124;0.123…
14_1_b;mock;0.106;0.117;0.14;0.115;0.112;0.131;0.114;0.116;0.111;0.109;0.112;0.112;0.111;0.11;0.113;0.115;0.12;0.12;0.119;0.119;0.119;0.118;0.119;0.122;NA;NA;0.147;0.128;0.126;0.129;0.125;0.128;0.131;0.134;0.127;0.134;0.136;0.135;0.137;0.139;0.142;0.144;0.145;0.144;0.149;0.148;0.151;0.158;0.153;0.157;0.164;0.165;0.168;NA;0.254;0.178;0.179;0.18;0.186;0.187;0.186;0.191;0.189;0.196;0.2;0.199;0.204;0…
14_1_b;heat stress;0.12;0.118;0.123;0.124;0.123;0.117;0.113;0.128;0.128;0.115;0.124;0.116;0.119;0.122;0.124;0.115;0.11;0.115;0.111;0.107;0.11;0.11;0.106;0.11;NA;NA;0.138;0.112;0.111;0.111;0.112;0.107;0.113;0.111;0.111;0.111;0.109;0.115;0.112;0.112;0.113;0.117;0.122;0.116;0.113;0.117;0.122;0.123;0.127;0.12;0.126;0.128;0.121;NA;0.192;0.13;0.136;0.134;0.138;0.136;0.144;0.135;0.138;0.142;0.144;0.145;…
14_2_c;mock;0.112;0.116;0.123;0.117;0.125;0.112;0.111;0.11;0.109;0.113;0.11;0.109;0.112;0.119;0.115;0.115;0.11;0.12;0.114;0.12;0.118;0.119;0.118;0.119;NA;NA;0.16;0.122;0.124;0.124;0.129;0.13;0.129;0.124;0.131;0.128;0.134;0.138;0.136;0.139;0.139;0.143;0.14;0.147;0.148;0.147;0.148;0.149;0.155;0.155;0.162;0.159;0.167;NA;0.251;0.172;0.177;0.179;0.177;0.185;0.182;0.195;0.193;0.195;0.202;0.197;0.203;0.…
14_2_c;heat stress;0.117;0.122;0.126;0.126;0.122;0.126;0.125;0.121;0.126;0.122;0.128;0.121;0.122;0.122;0.127;0.122;0.123;0.122;0.12;0.123;0.125;0.125;0.127;0.118;NA;NA;0.15;0.117;0.12;0.118;0.121;0.123;0.125;0.123;0.128;0.122;0.125;0.125;0.126;0.123;0.127;0.131;0.127;0.129;0.13;0.134;0.131;0.132;0.135;0.132;0.136;0.137;0.14;NA;0.199;0.138;0.143;0.143;0.138;0.143;0.149;0.149;0.145;0.146;0.151;0.14…
14_3_d;mock;0.107;0.12;0.124;0.108;0.114;0.115;0.112;0.105;0.105;0.109;0.105;0.107;0.109;0.111;0.112;0.11;0.11;0.111;0.111;0.111;0.113;0.114;0.115;0.114;0.115;NA;NA;0.156;0.119;0.12;0.123;0.122;0.124;0.123;0.126;0.123;0.124;0.13;0.129;0.133;0.134;0.132;0.136;0.139;0.139;0.141;0.143;0.143;0.145;0.146;0.151;0.148;0.154;NA;NA;0.243;0.16;0.158;0.164;0.166;0.169;0.171;0.173;0.182;0.179;0.181;0.181;0.1…
14_3_d;heat stress;0.111;0.121;0.122;0.137;0.12;0.116;0.115;0.113;0.116;0.112;0.112;0.114;0.112;0.111;0.117;0.12;0.111;0.109;0.109;0.118;0.12;0.109;0.106;0.108;0.108;NA;NA;0.155;0.106;0.108;0.11;0.11;0.108;0.109;0.11;0.109;0.111;0.109;0.11;0.113;0.11;0.116;0.114;0.112;0.113;0.114;0.118;0.112;0.116;0.119;0.12;0.116;0.122;NA;NA;0.202;0.122;0.122;0.128;0.127;0.125;0.131;0.131;0.133;0.141;0.143;0.139…
14_4_a;mock;0.111;0.106;0.106;0.114;0.114;0.11;0.108;0.107;0.122;0.107;0.11;0.11;0.113;0.112;0.111;0.114;0.107;0.108;0.109;0.109;0.11;0.111;0.109;0.112;0.114;NA;NA;0.167;0.115;0.114;0.118;0.119;0.118;0.118;0.12;0.119;0.126;0.125;0.123;0.128;0.13;0.128;0.13;0.132;0.134;0.132;0.135;0.137;0.137;0.138;0.139;0.141;0.143;0.148;0.151;0.15;0.153;0.154;0.157;0.159;0.164;0.164;0.166;0.17;0.172;0.17;0.176;0…
14_4_a;heat stress;0.114;0.113;0.11;0.114;0.112;0.117;0.123;0.113;0.114;0.117;0.113;0.114;0.117;0.131;0.121;0.125;0.12;0.114;0.121;0.119;0.121;0.117;0.122;0.12;0.119;NA;NA;0.191;0.116;0.12;0.116;0.112;0.115;0.11;0.112;0.116;0.114;0.114;0.118;0.116;0.119;0.116;0.119;0.118;0.121;0.121;0.122;0.125;0.128;0.126;0.127;0.126;0.131;0.131;0.132;0.134;0.135;0.132;0.135;0.138;0.137;0.14;0.144;0.144;0.149;0.…
14_5_b;mock;0.106;0.107;0.115;0.1;0.098;0.127;0.108;0.099;0.098;0.097;0.097;0.098;0.096;0.099;0.101;0.1;0.098;0.099;0.101;0.102;0.101;0.101;0.107;0.102;0.107;0.105;0.109;0.105;0.107;0.111;0.105;0.108;0.114;0.11;0.113;0.117;0.115;0.116;0.118;0.127;0.125;0.123;0.123;0.12;0.127;0.132;0.129;0.122;0.132;0.133;0.135;0.148;0.142;0.136;0.144;0.147;0.145;0.148;0.148;0.15;0.153;0.154;0.151;0.154;0.158;0.17…
14_5_b;heat stress;0.097;0.092;0.095;0.102;0.09;0.102;0.098;0.097;0.091;0.092;0.098;0.093;0.092;0.094;0.095;0.098;0.096;0.093;0.091;0.092;0.097;0.093;0.096;0.099;0.094;0.093;0.098;0.096;0.096;0.099;0.098;0.099;0.1;0.1;0.096;0.099;0.101;0.098;0.102;0.1;0.1;0.105;0.103;0.105;0.104;0.106;0.105;0.11;0.106;0.111;0.11;0.11;0.111;0.119;0.113;0.115;0.114;0.119;0.117;0.116;0.121;0.12;0.116;0.12;0.122;0.12…
14_6_d;mock;0.1;0.094;0.099;0.117;0.102;0.103;0.109;0.097;0.099;0.098;0.101;0.104;0.104;0.108;0.117;0.104;0.114;0.104;0.106;0.103;0.109;0.11;0.105;0.103;0.103;0.107;0.106;0.104;0.106;0.11;0.111;0.115;0.109;0.111;0.119;0.123;0.119;0.117;0.117;0.117;0.119;0.122;0.12;0.126;0.139;0.127;0.129;0.126;0.132;0.134;0.134;0.13;0.134;0.134;0.138;0.136;0.143;0.145;0.141;0.142;0.146;0.149;0.152;0.154;0.151;0.1…
14_6_d;heat stress;0.104;0.097;0.1;0.096;0.096;0.104;0.097;0.1;0.097;0.099;0.097;0.095;0.097;0.094;0.096;0.097;0.097;0.095;0.101;0.095;0.099;0.101;0.097;0.098;0.098;0.101;0.1;0.101;0.103;0.096;0.099;0.102;0.101;0.103;0.099;0.112;0.105;0.109;0.105;0.107;0.101;0.106;0.099;0.103;0.106;0.108;0.104;0.106;0.109;0.107;0.112;0.112;0.112;0.114;0.114;0.114;0.116;0.117;0.118;0.118;0.123;0.133;0.113;0.124;0.…
14_7_c;mock;0.11;0.115;0.124;0.108;0.11;0.103;0.112;0.11;0.108;0.105;0.104;0.105;0.104;0.104;0.102;0.109;0.106;0.107;0.111;0.108;0.109;0.112;0.109;0.11;0.112;NA;NA;0.151;0.112;0.116;0.115;0.117;0.117;0.118;0.118;0.12;0.124;0.122;0.122;0.123;0.125;0.127;0.125;0.133;0.135;0.132;0.134;0.137;0.137;0.14;0.138;0.139;0.145;NA;NA;0.237;0.152;0.152;0.158;0.158;0.16;0.163;0.167;0.167;0.173;0.181;0.178;0.17…
14_7_c;heat stress;0.118;0.115;0.117;0.12;0.111;0.114;0.12;0.116;0.129;0.114;0.122;0.111;0.108;0.112;0.107;0.113;0.113;0.116;0.122;0.121;0.123;0.115;0.113;0.116;0.118;NA;NA;0.154;0.112;0.111;0.113;0.112;0.113;0.112;0.115;0.116;0.116;0.116;0.116;0.116;0.118;0.121;0.117;0.117;0.121;0.123;0.121;0.126;0.124;0.126;0.124;0.129;0.131;NA;NA;0.203;0.134;0.132;0.139;0.135;0.138;0.139;0.137;0.143;0.146;0.14…
15_2_d;mock;0.094;0.092;0.092;0.091;0.097;0.091;0.1;0.098;0.095;0.101;0.092;0.094;0.093;0.093;0.093;0.095;0.096;0.095;0.099;0.095;0.103;0.094;0.096;0.102;0.105;NA;NA;0.142;0.107;0.105;0.106;0.11;0.105;0.108;0.11;0.108;0.106;0.112;0.111;0.114;0.115;0.117;0.116;0.117;0.114;0.114;0.115;0.113;0.117;0.116;0.123;0.123;0.125;0.124;0.127;0.128;0.125;0.126;0.129;0.128;0.136;0.135;0.136;0.139;0.132;0.132;0…
15_2_d;heat stress;0.114;0.101;0.107;0.105;0.108;0.095;0.101;0.104;0.11;0.13;0.128;0.106;0.105;0.099;0.1;0.099;0.106;0.096;0.097;0.095;0.092;0.095;0.095;0.091;0.091;NA;NA;0.124;0.094;0.092;0.091;0.094;0.092;0.095;0.096;0.095;0.089;0.093;0.095;0.093;0.093;0.094;0.093;0.096;0.092;0.096;0.097;0.097;0.098;0.094;0.1;0.097;0.095;0.097;0.102;0.101;0.1;0.097;0.111;0.102;0.103;0.107;0.107;0.101;0.104;0.10…
15_4_d;mock;0.17;0.14;0.13;0.122;0.112;0.144;0.117;0.119;0.119;0.113;0.108;0.111;0.11;0.11;0.108;0.108;0.107;0.108;0.114;0.108;0.112;0.115;0.113;0.127;0.116;0.114;0.116;0.117;0.12;0.123;0.119;0.12;0.123;0.126;0.122;0.122;0.129;0.134;0.125;0.132;0.13;0.133;0.14;0.138;0.141;0.139;0.143;0.151;0.143;0.145;0.15;0.153;0.148;0.155;0.157;0.16;0.161;0.161;0.159;0.169;0.169;0.168;0.174;0.174;0.182;0.176;0.…
15_4_d;heat stress;0.182;0.142;0.122;0.129;0.119;0.114;0.183;0.125;0.121;0.111;0.122;0.116;0.118;0.117;0.123;0.13;0.138;0.137;0.105;0.108;0.136;0.115;0.109;0.111;0.115;0.118;0.116;0.11;0.116;0.113;0.115;0.129;0.124;0.117;0.106;0.105;0.109;0.105;0.116;0.112;0.111;0.109;0.114;0.115;0.119;0.117;0.116;0.118;0.133;0.118;0.117;0.119;0.122;0.12;0.127;0.118;0.124;0.126;0.128;0.129;0.126;0.127;0.134;0.133…
15_5_b;mock;0.104;0.109;0.11;0.117;0.122;0.116;0.117;0.113;0.111;0.113;0.122;0.116;0.113;0.11;0.11;0.111;0.11;0.116;0.114;0.115;0.114;0.113;0.115;0.116;0.118;0.122;0.121;0.121;0.119;0.126;0.126;0.128;0.129;0.126;0.127;0.134;0.129;0.133;NA;NA;0.184;0.137;0.142;0.143;0.146;0.151;0.15;0.152;0.151;0.161;0.157;0.164;0.167;0.166;0.17;0.172;0.172;0.175;0.179;0.186;0.185;0.191;0.188;0.199;0.197;0.2;0.21;…
15_5_b;heat stress;0.111;0.113;0.108;0.113;0.118;0.124;0.129;0.127;0.126;0.12;0.117;0.122;0.123;0.119;0.117;0.123;0.119;0.116;0.121;0.128;0.117;0.118;0.129;0.125;0.125;0.126;0.123;0.118;0.12;0.122;0.123;0.12;0.116;0.115;0.117;0.118;0.116;0.117;NA;NA;0.165;0.115;0.119;0.113;0.118;0.119;0.122;0.119;0.121;0.124;0.122;0.122;0.123;0.125;0.129;0.126;0.129;0.131;0.13;0.131;0.131;0.13;0.135;0.141;0.138;0…
17_1_a;mock;0.105;0.133;0.116;0.117;0.108;0.11;0.108;0.106;0.108;0.111;0.107;0.11;0.11;0.112;0.112;0.115;0.117;0.111;0.117;0.114;0.115;0.118;0.118;0.122;0.117;0.122;0.121;0.12;0.123;NA;0.157;0.128;0.126;0.128;0.129;0.132;0.131;0.135;0.134;0.134;0.139;0.142;0.142;0.145;0.146;0.148;0.15;0.15;0.154;0.159;0.158;0.164;0.165;0.163;NA;0.211;0.174;0.178;0.177;0.177;0.178;0.184;0.19;0.188;0.193;0.196;0.19…
17_1_a;heat stress;0.107;0.122;0.121;0.122;0.116;0.114;0.119;0.116;0.115;0.116;0.115;0.114;0.11;0.119;0.113;0.114;0.114;0.117;0.117;0.113;0.112;0.11;0.114;0.112;0.11;0.112;0.111;0.113;0.112;NA;0.155;0.112;0.113;0.108;0.114;0.112;0.11;0.113;0.11;0.115;0.114;0.113;0.113;0.118;0.113;0.123;0.114;0.119;0.117;0.12;0.118;0.125;0.126;0.127;NA;0.16;0.129;0.132;0.126;0.129;0.126;0.133;0.136;0.135;0.145;0.1…
17_2_d;mock;0.112;0.104;0.112;0.117;0.113;0.108;0.113;0.108;0.112;0.112;0.112;0.116;0.11;0.105;0.113;0.114;0.111;0.118;0.116;0.119;0.114;0.12;0.12;NA;0.152;0.12;0.125;0.126;0.128;0.131;0.128;0.125;0.129;0.135;0.131;0.135;0.132;0.134;0.134;0.145;0.144;0.142;0.142;0.148;0.145;0.151;0.148;0.152;0.157;0.155;0.158;0.159;0.162;0.164;0.164;0.165;0.169;0.179;0.17;0.172;0.185;NA;0.254;0.236;0.188;0.199;0.…
17_2_d;heat stress;0.107;0.099;0.1;0.109;0.103;0.108;0.108;0.107;0.111;0.111;0.103;0.103;0.105;0.105;0.112;0.108;0.105;0.115;0.132;0.117;0.112;0.105;0.114;NA;0.145;0.106;0.106;0.102;0.108;0.106;0.109;0.108;0.113;0.109;0.109;0.113;0.11;0.11;0.112;0.112;0.111;0.116;0.118;0.112;0.122;0.121;0.12;0.119;0.124;0.124;0.123;0.125;0.122;0.124;0.126;0.127;0.131;0.129;0.133;0.135;0.137;NA;0.226;0.211;0.143;0…
17_4_a;mock;0.12;0.11;0.107;0.123;0.116;0.111;0.11;0.109;0.108;0.109;0.103;0.109;0.108;0.108;0.108;0.111;0.112;0.112;0.113;0.116;0.115;0.115;0.114;0.115;0.116;0.119;0.119;0.12;0.121;0.119;0.122;0.121;0.12;0.123;0.123;0.125;0.126;NA;0.178;0.148;0.128;0.133;0.132;0.131;0.133;0.134;0.134;0.138;0.136;0.14;0.145;0.139;0.14;0.145;0.147;0.15;0.146;0.152;0.152;0.155;0.157;0.158;0.163;0.162;0.166;0.166;0.…
17_4_a;heat stress;0.168;0.114;0.115;0.109;0.134;0.112;0.108;0.103;0.116;0.106;0.113;0.113;0.119;0.122;0.125;0.129;0.114;0.127;0.109;0.106;0.12;0.107;0.103;0.107;0.106;0.104;0.104;0.101;0.1;0.104;0.104;0.106;0.101;0.104;0.102;0.105;0.105;NA;0.152;0.112;0.109;0.111;0.113;0.112;0.112;0.115;0.113;0.114;0.115;0.114;0.117;0.115;0.117;0.118;0.12;0.121;0.119;0.119;0.123;0.123;0.128;0.129;0.129;0.131;0.1…
17_5_b;mock;0.13;0.123;0.107;0.115;0.112;0.102;0.111;0.128;0.1;0.107;0.106;0.107;0.102;0.104;0.105;0.106;0.106;0.106;0.107;0.105;0.108;0.109;0.108;0.109;0.109;0.107;0.11;0.111;0.108;0.112;0.111;0.112;0.114;0.114;0.115;0.117;0.118;NA;0.187;0.157;0.122;0.118;0.122;0.122;0.121;0.125;0.127;0.127;0.125;0.127;0.129;0.132;0.134;0.133;0.134;0.135;0.137;0.14;0.138;0.142;0.145;0.148;0.148;0.149;0.15;0.155;…
17_5_b;heat stress;0.111;0.104;0.1;0.114;0.103;0.105;0.106;0.103;0.102;0.102;0.104;0.111;0.109;0.111;0.108;0.106;0.106;0.106;0.105;0.106;0.108;0.108;0.106;0.108;0.105;0.105;0.106;0.109;0.106;0.109;0.108;0.11;0.109;0.111;0.109;0.116;0.11;NA;0.175;0.115;0.114;0.117;0.117;0.118;0.12;0.12;0.118;0.12;0.12;0.121;0.123;0.123;0.123;0.126;0.124;0.124;0.127;0.131;0.132;0.13;0.133;0.134;0.136;0.136;0.136;0.…
18_2_d;mock;0.107;0.109;0.135;0.114;0.114;0.129;0.121;0.11;0.128;0.11;0.114;0.111;0.115;0.114;0.114;0.113;0.115;0.117;0.118;0.116;0.118;0.119;0.119;0.119;0.122;0.123;0.125;NA;NA;0.13;0.128;0.132;0.128;0.133;0.133;0.136;0.135;0.135;0.14;0.144;0.144;0.138;0.142;0.149;0.153;0.156;0.155;0.151;0.163;0.159;0.158;0.161;0.171;0.165;0.175;NA;0.222;0.177;0.176;0.189;0.191;0.189;0.194;0.195;0.198;0.197;0.20…
18_2_d;heat stress;0.118;0.136;0.119;0.119;0.116;0.124;0.131;0.116;0.122;0.117;0.122;0.132;0.122;0.115;0.114;0.11;0.115;0.119;0.111;0.111;0.116;0.11;0.111;0.116;0.112;0.115;0.113;NA;NA;0.139;0.11;0.114;0.11;0.113;0.114;0.115;0.114;0.113;0.112;0.117;0.113;0.112;0.113;0.115;0.116;0.118;0.117;0.115;0.122;0.12;0.117;0.119;0.125;0.119;0.122;NA;0.155;0.131;0.127;0.128;0.132;0.133;0.137;0.134;0.139;0.13…
18_3_d;mock;0.098;0.11;0.106;0.101;0.096;0.102;0.107;0.101;0.101;0.101;0.119;0.104;0.104;0.102;0.103;0.105;0.098;0.099;0.101;0.099;0.101;0.101;0.101;0.103;0.103;0.103;0.103;0.105;0.108;0.106;0.106;0.108;0.109;0.109;0.112;0.112;0.114;0.111;0.111;0.114;0.113;0.116;0.114;0.116;0.118;0.119;0.12;0.123;0.124;0.124;0.126;0.127;0.13;0.129;0.132;0.136;0.136;0.136;0.141;0.138;0.14;0.141;0.148;0.158;0.149;0…
18_3_d;heat stress;0.099;0.097;0.096;0.095;0.093;0.093;0.095;0.095;0.098;0.096;0.096;0.098;0.095;0.095;0.094;0.097;0.094;0.096;0.097;0.095;0.096;0.093;0.095;0.099;0.101;0.099;0.107;0.101;0.102;0.102;0.102;0.102;0.1;0.103;0.113;0.1;0.1;0.099;0.102;0.102;0.102;0.102;0.102;0.104;0.106;0.105;0.108;0.108;0.11;0.107;0.111;0.112;0.114;0.118;0.117;0.116;0.116;0.116;0.116;0.12;0.119;0.118;0.12;0.124;0.127…
18_4_c;mock;0.104;0.099;0.106;0.093;0.098;0.096;0.094;0.092;0.092;0.091;0.092;0.092;0.092;0.093;0.092;0.091;0.094;0.093;0.093;0.093;0.094;0.095;0.096;0.098;0.096;0.096;NA;0.137;0.098;0.098;0.096;0.099;0.099;0.098;0.103;0.102;0.105;0.103;0.105;0.102;0.105;0.106;0.106;0.107;0.107;0.111;0.109;0.113;0.115;0.115;0.114;0.116;0.119;0.118;0.119;0.121;0.121;0.127;0.124;0.129;0.126;0.129;0.133;0.131;0.132;…
18_4_c;heat stress;0.121;0.104;0.104;0.102;0.103;0.102;0.097;0.096;0.104;0.118;0.108;0.106;0.104;0.099;0.098;0.103;0.106;0.106;0.106;0.104;0.111;0.101;0.104;0.107;0.101;0.101;NA;0.119;0.1;0.097;0.099;0.1;0.1;0.097;0.103;0.102;0.1;0.103;0.104;0.102;0.103;0.102;0.106;0.103;0.104;0.107;0.106;0.109;0.108;0.109;0.107;0.109;0.11;0.112;0.112;0.112;0.112;0.114;0.117;0.116;0.117;0.118;0.118;0.119;0.119;0.…
19_1_c;mock;0.099;0.092;0.094;0.095;0.096;0.094;0.095;0.098;0.094;0.1;0.104;0.11;0.103;0.097;0.098;0.102;0.107;0.107;0.103;0.102;0.105;0.103;0.102;0.1;0.102;0.1;0.102;0.101;0.101;0.103;0.106;0.105;0.105;0.106;0.105;0.102;0.102;0.105;0.103;0.108;0.11;0.112;NA;NA;0.175;0.157;0.118;0.118;0.118;0.116;0.122;0.124;0.124;0.12;0.125;0.127;0.124;0.125;0.127;0.129;0.129;0.131;0.132;0.132;0.137;0.132;0.137;…
19_1_c;heat stress;0.112;0.097;0.097;0.099;0.095;0.114;0.108;0.111;0.1;0.108;0.102;0.099;0.102;0.098;0.097;0.096;0.11;0.127;0.125;0.13;0.104;0.099;0.094;0.096;0.097;0.095;0.092;0.093;0.103;0.103;0.113;0.111;0.107;0.1;0.124;0.117;0.109;0.107;0.106;0.103;0.094;0.093;NA;NA;0.16;0.127;0.1;0.096;0.1;0.102;0.1;0.101;0.1;0.102;0.101;0.105;0.102;0.106;0.107;0.104;0.109;0.114;0.107;0.11;0.107;0.116;0.109;…
19_2_c;mock;0.103;0.108;0.098;0.132;0.118;0.103;0.099;0.1;0.098;0.09;0.108;0.095;0.095;0.09;0.092;0.091;0.093;0.091;0.09;0.092;0.093;0.093;0.092;0.092;0.092;0.094;0.093;0.094;0.094;0.093;0.096;0.095;0.096;0.095;0.097;0.096;0.095;0.095;0.097;0.096;0.099;0.099;NA;NA;0.184;0.154;0.104;0.105;0.102;0.106;0.105;0.107;0.109;0.108;0.11;0.111;0.113;0.11;0.11;0.114;0.115;0.119;0.118;0.121;0.122;0.123;0.124…
19_2_c;heat stress;0.094;0.092;0.091;0.092;0.1;0.099;0.096;0.092;0.091;0.094;0.097;0.099;0.099;0.095;0.099;0.095;0.095;0.094;0.097;0.093;0.093;0.092;0.092;0.091;0.092;0.091;0.093;0.097;0.095;0.093;0.093;0.091;0.091;0.091;0.093;0.095;0.092;0.093;0.095;0.095;0.095;0.095;NA;NA;0.172;0.097;0.099;0.098;0.098;0.101;0.099;0.101;0.101;0.1;0.103;0.101;0.103;0.101;0.103;0.102;0.105;0.105;0.105;0.107;0.106;…
19_3_c;mock;0.114;0.117;0.11;0.111;0.119;0.115;0.113;0.111;0.112;0.113;0.116;0.115;0.12;0.119;0.12;0.116;0.118;0.116;0.119;0.115;0.122;0.127;0.119;0.122;0.128;0.125;NA;NA;0.198;0.137;0.138;0.139;0.138;0.141;0.14;0.144;0.143;0.145;0.144;0.145;0.146;0.154;0.154;0.157;0.156;0.158;0.161;0.164;0.162;0.166;0.169;0.173;0.169;0.172;0.171;0.18;0.181;0.178;0.183;0.183;0.184;0.187;0.192;0.193;0.194;0.208;0.…
19_3_c;heat stress;0.107;0.107;0.108;0.104;0.105;0.107;0.102;0.105;0.109;0.105;0.106;0.106;0.106;0.108;0.106;0.106;0.103;0.107;0.099;0.106;0.1;0.102;0.105;0.103;0.102;0.105;NA;NA;0.185;0.111;0.11;0.111;0.108;0.111;0.112;0.114;0.117;0.117;0.12;0.117;0.114;0.123;0.119;0.123;0.118;0.121;0.122;0.122;0.123;0.126;0.129;0.126;0.127;0.133;0.128;0.133;0.135;0.136;0.134;0.138;0.137;0.14;0.142;0.145;0.149;0…
19_4_b;mock;0.111;0.12;0.123;0.115;0.109;0.111;0.108;0.114;0.112;0.11;0.111;0.116;0.115;0.116;0.117;0.115;0.116;0.117;0.115;0.121;0.125;0.119;0.121;NA;0.158;0.131;0.127;0.13;0.13;0.135;0.132;0.132;0.14;0.137;0.141;0.138;0.142;0.143;0.142;0.147;0.145;0.157;0.159;0.158;0.155;0.163;0.163;0.168;0.167;0.172;0.169;NA;NA;0.268;0.179;0.182;0.192;0.191;0.195;0.195;0.196;0.207;0.209;0.215;0.222;0.219;0.229…
19_4_b;heat stress;0.12;0.113;0.131;0.111;0.115;0.108;0.112;0.11;0.113;0.11;0.112;0.108;0.11;0.107;0.103;0.109;0.106;0.104;0.108;0.108;0.105;0.107;0.11;NA;0.139;0.11;0.108;0.108;0.11;0.108;0.114;0.11;0.112;0.108;0.108;0.11;0.111;0.11;0.115;0.112;0.111;0.112;0.113;0.114;0.111;0.116;0.119;0.114;0.12;0.117;0.12;NA;NA;0.197;0.127;0.129;0.124;0.127;0.129;0.127;0.13;0.134;0.131;0.134;0.137;0.139;0.135;…
1_1_d;mock;0.112;0.112;0.109;0.111;0.115;0.116;0.115;0.115;0.113;0.116;0.12;0.119;0.118;0.118;0.116;0.116;0.121;0.123;0.121;0.117;0.122;0.121;0.125;0.122;0.125;0.125;0.126;0.136;0.129;0.126;0.13;NA;0.173;0.138;0.132;0.13;0.135;0.139;0.139;0.137;0.14;0.14;0.145;0.15;0.141;0.148;0.149;0.154;0.156;0.155;0.159;0.154;0.163;0.164;0.168;0.171;0.167;0.173;0.179;0.181;0.193;0.176;0.179;0.194;0.187;0.203;0…
1_1_d;heat stress;0.124;0.108;0.148;0.12;0.116;0.124;0.14;0.118;0.158;0.129;0.115;0.121;0.123;0.126;0.112;0.14;0.108;0.11;0.106;0.119;0.13;0.122;0.124;0.127;0.111;0.117;0.12;0.105;0.11;0.11;0.107;NA;0.145;0.11;0.111;0.114;0.114;0.115;0.118;0.115;0.119;0.116;0.114;0.125;0.116;0.116;0.119;0.127;0.127;0.127;0.134;0.126;0.127;0.132;0.125;0.129;0.128;0.135;0.14;0.136;0.143;0.148;0.146;0.147;0.152;0.14…
1_3_d;mock;0.132;0.107;0.103;0.108;0.111;0.11;0.113;0.112;0.111;0.109;0.112;0.107;0.111;0.114;0.116;0.112;0.11;0.114;0.112;0.12;0.119;0.121;0.119;0.116;0.12;0.12;0.15;0.122;0.123;0.13;0.127;0.124;0.135;0.137;0.135;0.132;0.141;0.138;0.138;0.135;0.136;0.143;0.148;0.148;0.153;0.153;0.151;0.155;0.156;0.165;0.168;0.167;0.168;0.173;0.165;0.173;0.176;0.182;0.234;0.189;0.198;0.198;0.208;0.208;0.211;0.212…
1_3_d;heat stress;0.132;0.116;0.112;0.111;0.113;0.113;0.108;0.112;0.109;0.116;0.143;0.148;0.116;0.113;0.114;0.111;0.113;0.109;0.116;0.122;0.109;0.109;0.112;0.108;0.109;0.104;0.154;0.108;0.11;0.114;0.111;0.114;0.109;0.109;0.113;0.118;0.116;0.114;0.115;0.119;0.118;0.117;0.118;0.122;0.122;0.119;0.124;0.121;0.123;0.131;0.121;0.134;0.13;0.13;0.131;0.133;0.14;0.141;0.188;0.145;0.137;0.143;0.139;0.14;0.…
1_4_d;mock;0.109;0.109;0.115;0.123;0.11;0.119;0.111;0.108;0.108;0.105;0.107;0.108;0.108;0.11;0.111;0.111;0.107;0.11;0.112;0.113;0.111;0.112;0.113;0.113;0.115;NA;NA;0.122;0.118;0.12;0.121;0.123;0.123;0.124;0.123;0.127;0.132;0.13;0.131;0.134;0.136;0.136;0.137;0.141;0.14;0.14;0.144;0.148;0.148;0.149;0.152;0.153;0.157;0.224;0.16;0.159;0.168;0.167;0.173;0.174;0.176;0.181;0.181;0.19;0.184;0.193;0.199;0…
1_4_d;heat stress;0.115;0.119;0.112;0.115;0.108;0.107;0.111;0.115;0.118;0.115;0.117;0.11;0.108;0.113;0.126;0.128;0.117;0.114;0.117;0.118;0.117;0.113;0.116;0.11;0.111;NA;NA;0.149;0.109;0.11;0.114;0.112;0.113;0.115;0.115;0.113;0.115;0.116;0.118;0.116;0.117;0.117;0.119;0.123;0.123;0.121;0.119;0.124;0.123;0.125;0.13;0.128;0.127;0.181;0.134;0.133;0.134;0.132;0.14;0.139;0.145;0.144;0.144;0.147;0.147;0.…
1_5_c;mock;0.117;0.104;0.15;0.115;0.102;0.107;0.106;0.105;0.103;0.109;0.108;0.105;0.106;0.108;0.108;0.108;0.107;0.106;0.107;0.109;0.11;0.11;0.112;0.112;0.11;0.117;0.121;0.114;0.117;0.118;0.117;0.119;0.12;0.121;0.12;0.123;0.125;0.122;0.124;0.123;0.126;0.128;0.129;0.131;0.133;0.136;0.136;0.137;0.14;0.139;0.142;0.144;0.146;0.146;0.147;0.154;0.151;0.155;0.207;0.163;0.165;0.169;0.171;0.175;0.171;0.173…
1_5_c;heat stress;0.133;0.119;0.121;0.108;0.123;0.131;0.116;0.112;0.113;0.107;0.11;0.106;0.112;0.128;0.112;0.109;0.107;0.11;0.11;0.108;0.114;0.113;0.116;0.114;0.112;0.11;0.119;0.116;0.116;0.112;0.11;0.108;0.107;0.111;0.112;0.107;0.11;0.111;0.112;0.111;0.113;0.116;0.113;0.116;0.117;0.116;0.116;0.115;0.116;0.118;0.116;0.118;0.12;0.119;0.121;0.124;0.123;0.122;0.16;0.129;0.131;0.129;0.135;0.135;0.134…
20_1_d;mock;0.101;0.097;0.099;0.103;0.105;0.106;0.104;0.097;0.103;0.101;0.1;0.105;0.118;0.107;0.101;0.101;0.101;0.102;0.1;0.1;0.101;0.103;0.101;NA;0.146;0.104;0.104;0.103;0.104;0.103;0.111;0.106;0.106;0.105;0.113;0.112;0.108;0.11;0.11;0.115;0.115;0.115;0.114;0.116;0.12;0.12;0.116;0.12;0.121;0.12;0.124;NA;NA;0.219;0.13;0.129;0.134;0.138;0.142;0.136;0.137;0.14;0.141;0.144;0.147;0.151;0.148;0.158;0.…
20_1_d;heat stress;0.112;0.106;0.11;0.107;0.103;0.107;0.107;0.113;0.111;0.108;0.113;0.11;0.104;0.107;0.113;0.107;0.106;0.111;0.106;0.107;0.11;0.107;0.121;NA;0.143;0.118;0.122;0.109;0.109;0.111;0.109;0.108;0.11;0.112;0.109;0.106;0.114;0.111;0.108;0.116;0.11;0.109;0.113;0.113;0.11;0.113;0.112;0.12;0.116;0.117;0.117;NA;NA;0.2;0.128;0.131;0.133;0.132;0.131;0.136;0.135;0.129;0.133;0.132;0.139;0.138;0.…
20_2_d;mock;0.115;0.119;0.109;0.113;0.114;0.119;0.116;0.121;0.119;0.116;0.121;0.122;0.118;0.118;0.119;0.117;0.117;0.117;0.118;0.124;0.124;0.121;0.122;0.123;0.125;0.124;NA;NA;0.197;0.132;0.136;0.136;0.134;0.137;0.139;0.141;0.14;0.141;0.143;0.146;0.144;0.151;0.152;0.153;0.152;0.155;0.157;0.161;0.158;0.162;0.17;0.169;0.168;0.177;0.176;0.181;0.186;0.183;0.185;0.187;0.194;0.191;0.197;0.205;0.206;0.212…
20_2_d;heat stress;0.188;0.148;0.128;0.138;0.136;0.137;0.127;0.119;0.128;0.143;0.145;0.147;0.127;0.133;0.12;0.118;0.122;0.124;0.127;0.12;0.117;0.13;0.122;0.121;0.134;0.127;NA;NA;0.191;0.142;0.142;0.145;0.132;0.118;0.118;0.123;0.125;0.123;0.118;0.121;0.118;0.121;0.123;0.124;0.122;0.121;0.126;0.122;0.124;0.127;0.127;0.127;0.127;0.131;0.13;0.132;0.131;0.133;0.137;0.137;0.141;0.137;0.139;0.14;0.141;0…
20_3_c;mock;0.167;0.137;0.115;0.101;0.102;0.109;0.103;0.104;0.105;0.108;0.104;0.11;0.104;0.103;0.104;0.102;0.104;0.106;0.105;0.107;0.107;0.108;0.108;0.107;0.111;0.108;0.111;0.112;0.114;0.115;0.116;0.116;0.116;0.12;0.121;0.122;0.119;0.122;0.125;0.122;0.127;0.129;0.127;0.132;0.13;0.133;0.135;0.138;0.137;0.138;0.14;0.143;0.145;0.145;0.147;0.145;0.15;0.151;0.153;0.158;0.156;0.161;0.161;0.16;0.168;0.1…
20_3_c;heat stress;0.124;0.1;0.102;0.099;0.1;0.097;0.1;0.099;0.098;0.1;0.102;0.102;0.102;0.101;0.102;0.102;0.103;0.104;0.106;0.103;0.103;0.103;0.103;0.104;0.102;0.099;0.098;0.101;0.1;0.103;0.104;0.104;0.105;0.104;0.105;0.108;0.106;0.109;0.109;0.108;0.112;0.109;0.113;0.114;0.113;0.115;0.117;0.115;0.116;0.116;0.119;0.12;0.121;0.121;0.122;0.122;0.125;0.129;0.126;0.134;0.129;0.131;0.135;0.136;0.135;0…
20_4_c;mock;0.095;0.108;0.108;0.114;0.103;0.106;0.102;0.103;0.111;0.106;0.105;0.101;0.098;0.098;0.096;0.101;0.096;0.099;0.098;0.103;0.1;0.101;0.099;0.101;0.102;0.104;0.101;NA;NA;0.147;0.11;0.107;0.111;0.107;0.112;0.11;0.11;0.112;0.113;0.111;0.117;0.115;0.119;0.125;0.122;0.125;0.122;0.125;0.124;0.127;0.129;0.129;0.13;0.126;0.132;0.133;0.138;0.144;0.142;0.139;0.144;0.141;0.147;0.149;0.143;0.153;0.1…
20_4_c;heat stress;0.105;0.104;0.111;0.105;0.109;0.112;0.107;0.109;0.111;0.114;0.11;0.114;0.107;0.119;0.108;0.11;0.104;0.116;0.113;0.114;0.124;0.113;0.111;0.106;0.109;0.112;0.104;NA;NA;0.139;0.108;0.106;0.104;0.105;0.104;0.107;0.107;0.103;0.103;0.106;0.11;0.106;0.113;0.111;0.102;0.109;0.11;0.113;0.113;0.115;0.114;0.113;0.113;0.115;0.118;0.119;0.117;0.122;0.122;0.12;0.122;0.129;0.129;0.124;0.131;0…
20_5_d;mock;0.117;0.103;0.107;0.101;0.1;0.112;0.105;0.109;0.106;0.11;0.114;0.11;0.106;0.108;0.107;0.111;0.115;0.106;0.106;0.104;0.106;0.106;0.109;0.112;0.109;0.108;0.108;0.108;0.113;0.107;0.114;0.118;0.116;0.111;0.112;0.115;0.115;0.119;0.117;0.121;0.121;NA;0.121;0.122;NA;0.125;0.123;0.122;0.132;0.125;0.129;0.133;0.129;0.133;0.135;0.136;0.133;0.136;0.141;0.135;0.14;0.142;0.142;0.147;0.142;0.15;0.1…
20_5_d;heat stress;0.095;0.104;0.1;0.102;0.097;0.107;0.115;0.098;0.104;0.103;0.1;0.102;0.107;0.108;0.105;0.107;0.104;0.106;0.107;0.131;0.102;0.104;0.103;0.108;0.117;0.11;0.112;0.116;0.103;0.102;0.099;0.105;0.104;0.105;0.106;0.108;0.105;0.111;0.107;0.108;0.11;NA;0.113;0.1145;NA;0.109;0.115;0.112;0.115;0.113;0.118;0.12;0.117;0.117;0.123;0.12;0.121;0.122;0.125;0.124;0.127;0.125;0.128;0.133;0.129;0.1…
21_2_d;mock;0.135;0.118;0.124;0.128;0.127;0.116;0.128;0.14;0.172;0.157;0.127;0.119;0.126;0.125;0.117;0.115;0.113;0.116;0.116;0.115;0.119;0.116;0.117;0.116;0.117;0.117;0.117;0.119;0.118;0.123;0.124;0.122;0.123;0.123;0.126;0.126;0.127;0.13;0.129;0.131;0.13;NA;0.133;0.136;NA;0.135;0.137;0.14;0.142;0.143;0.145;0.145;0.146;0.148;0.155;0.15;0.154;0.153;0.159;0.159;0.162;0.165;0.164;0.172;0.174;0.175;0.…
21_2_d;heat stress;0.121;0.112;0.111;0.125;0.141;0.156;0.153;0.131;0.136;0.125;0.148;0.149;0.147;0.143;0.121;0.13;0.125;0.155;0.151;0.123;0.121;0.12;0.122;0.111;0.114;0.112;0.11;0.116;0.125;0.142;0.12;0.126;0.116;0.111;0.115;0.112;0.112;0.116;0.116;0.116;0.117;NA;0.116;0.119;NA;0.115;0.119;0.121;0.12;0.121;0.124;0.121;0.122;0.125;0.126;0.128;0.131;0.132;0.129;0.131;0.133;0.133;0.137;0.136;0.136;0…
21_3_d;mock;0.192;0.128;0.113;0.109;0.153;0.137;0.164;0.147;0.109;0.109;0.113;0.101;0.121;0.112;0.108;0.103;0.102;0.102;0.102;0.103;0.103;0.104;0.104;0.103;0.106;0.103;0.104;0.104;0.106;0.107;0.108;0.11;0.109;0.111;0.109;0.112;0.113;0.113;0.115;0.117;0.117;0.117;0.119;0.123;0.12;0.123;0.124;0.124;0.128;0.127;0.129;0.132;0.133;0.132;0.135;0.145;0.164;0.141;0.145;0.148;0.145;0.151;0.149;0.152;0.172…
21_3_d;heat stress;0.101;0.098;0.095;0.097;0.097;0.095;0.113;0.099;0.11;0.11;0.097;0.105;0.096;0.097;0.096;0.099;0.097;0.1;0.106;0.103;0.103;0.114;0.108;0.104;0.103;0.101;0.103;0.103;0.102;0.102;0.101;0.101;0.103;0.102;0.103;0.102;0.106;0.104;0.106;0.104;0.106;0.109;0.108;0.108;0.112;0.112;0.112;0.111;0.114;0.113;0.113;0.116;0.118;0.118;0.116;0.122;0.121;0.125;0.125;0.122;0.125;0.129;0.126;0.129;…
21_4_d;mock;0.098;0.095;0.1;0.099;0.104;0.114;0.102;0.112;0.1;0.113;0.101;0.1;0.099;0.099;0.101;0.098;0.098;0.098;0.099;0.099;0.102;0.102;0.109;0.104;0.103;0.106;NA;NA;0.151;0.109;0.108;0.11;0.108;0.11;0.108;0.108;0.116;0.112;0.118;0.112;0.115;0.11;0.116;0.117;0.113;0.121;0.125;0.118;0.121;0.126;0.122;0.127;0.122;0.128;0.127;0.128;0.133;0.135;0.133;0.139;0.131;0.141;0.139;0.14;0.141;0.143;0.156;0…
21_4_d;heat stress;0.103;0.095;0.089;0.1;0.097;0.097;0.097;0.092;0.094;0.098;0.096;0.1;0.095;0.095;0.095;0.091;0.094;0.097;0.095;0.097;0.099;0.098;0.097;0.1;0.095;0.095;NA;NA;0.146;0.098;0.094;0.099;0.096;0.093;0.101;0.1;0.099;0.101;0.1;0.097;0.1;0.104;0.102;0.105;0.102;0.105;0.11;0.108;0.106;0.11;0.111;0.111;0.109;0.116;0.115;0.113;0.116;0.113;0.12;0.115;0.123;0.119;0.114;0.118;0.115;0.121;0.122…
21_5_c;mock;0.105;0.103;0.102;0.103;0.101;0.099;0.1;0.1;0.102;0.104;0.105;0.106;0.104;0.111;0.107;0.11;0.109;0.11;0.108;0.111;0.108;0.111;0.11;0.111;0.115;NA;0.118;0.115;0.115;0.114;0.118;0.117;0.119;0.12;0.12;0.121;0.128;0.126;0.123;0.122;0.132;0.131;0.136;0.134;0.138;0.135;0.139;0.139;0.14;0.141;0.143;0.145;0.146;NA;NA;0.205;0.149;0.153;0.153;0.157;0.163;0.164;0.162;0.166;0.164;0.171;0.171;0.17…
21_5_c;heat stress;0.115;0.121;0.103;0.105;0.104;0.11;0.107;0.105;0.103;0.106;0.104;0.099;0.1;0.098;0.104;0.1;0.101;0.103;0.104;0.102;0.108;0.097;0.102;0.1;0.107;NA;0.111;0.102;0.101;0.097;0.106;0.103;0.1;0.109;0.106;0.1;0.111;0.111;0.104;0.11;0.106;0.11;0.112;0.11;0.11;0.112;0.111;0.112;0.118;0.112;0.117;0.113;0.112;NA;NA;0.166;0.119;0.122;0.116;0.123;0.121;0.121;0.128;0.128;0.127;0.134;0.13;0.1…
22_1_d;mock;0.106;0.111;0.108;0.113;0.108;0.111;0.108;0.108;0.113;0.114;0.111;0.109;0.11;0.108;0.113;0.112;0.11;0.114;0.116;0.114;0.112;0.114;0.118;0.12;0.12;0.119;NA;NA;0.166;0.12;0.126;0.122;0.125;0.127;0.129;0.125;0.13;0.13;0.135;0.134;0.133;0.138;0.138;0.139;0.139;0.137;0.143;0.149;0.142;0.142;0.149;0.148;0.146;0.156;0.147;0.154;0.155;0.157;0.161;0.157;0.16;0.167;0.163;0.173;0.178;0.179;0.178…
22_1_d;heat stress;0.116;0.125;0.135;0.136;0.118;0.136;0.132;0.112;0.106;0.132;0.106;0.118;0.111;0.118;0.126;0.129;0.124;0.136;0.124;0.113;0.108;0.109;0.109;0.117;0.121;0.117;NA;NA;0.16;0.112;0.108;0.112;0.112;0.112;0.111;0.111;0.107;0.115;0.113;0.116;0.117;0.117;0.115;0.118;0.112;0.117;0.116;0.119;0.12;0.121;0.116;0.124;0.124;0.126;0.129;0.125;0.131;0.127;0.131;0.133;0.127;0.13;0.138;0.134;0.141…
22_2_d;mock;0.1;0.119;0.108;0.099;0.11;0.118;0.123;0.101;0.103;0.104;0.107;0.109;0.109;0.108;0.103;0.109;0.11;0.108;0.119;0.108;0.108;0.112;0.111;0.111;0.113;0.115;0.115;0.117;0.117;0.116;0.122;0.118;0.12;0.129;0.124;0.122;0.128;0.125;0.132;0.139;0.13;0.138;0.132;0.141;0.141;0.146;0.143;0.146;0.148;0.153;0.144;0.155;0.154;0.154;0.161;0.158;0.159;0.164;0.184;0.166;0.173;0.176;0.179;0.176;0.185;0.1…
22_2_d;heat stress;0.099;0.104;0.104;0.103;0.101;0.101;0.098;0.101;0.099;0.101;0.101;0.116;0.102;0.103;0.107;0.103;0.1;0.1;0.102;0.101;0.107;0.11;0.106;0.112;0.106;0.107;0.106;0.105;0.105;0.105;0.108;0.105;0.104;0.113;0.11;0.11;0.112;0.111;0.114;0.112;0.112;0.112;0.12;0.119;0.121;0.122;0.12;0.124;0.126;0.124;0.12;0.121;0.133;0.132;0.131;0.129;0.128;0.132;0.13;0.139;0.138;0.142;0.141;0.141;0.147;0…
22_3_b;mock;0.113;0.107;0.105;0.118;0.11;0.121;0.114;0.106;0.11;0.111;0.113;0.104;0.111;0.111;0.107;0.11;0.111;0.11;0.111;0.11;0.111;0.108;0.112;0.109;0.108;NA;0.152;0.113;0.111;0.112;0.112;0.116;0.112;0.115;0.115;0.112;0.113;0.117;0.117;0.121;0.119;0.12;0.126;0.122;0.125;0.125;0.126;0.131;0.135;0.137;0.136;0.139;0.138;NA;NA;0.206;0.144;0.14;0.145;0.146;0.154;0.147;0.155;0.16;0.159;0.161;0.162;0.…
22_3_b;heat stress;0.113;0.12;0.119;0.116;0.114;0.11;0.114;0.112;0.113;0.114;0.117;0.114;0.117;0.11;0.113;0.108;0.113;0.123;0.124;0.121;0.118;0.129;0.115;0.118;0.115;NA;0.155;0.115;0.11;0.108;0.11;0.114;0.112;0.114;0.114;0.111;0.115;0.115;0.112;0.114;0.114;0.119;0.118;0.118;0.121;0.122;0.121;0.122;0.121;0.123;0.121;0.126;0.125;NA;NA;0.189;0.137;0.136;0.133;0.139;0.14;0.142;0.143;0.141;0.142;0.144…
22_4_d;mock;0.236;0.14;0.136;0.124;0.117;0.13;0.131;0.106;0.104;0.1;0.101;0.102;0.1;0.105;0.105;0.103;0.105;0.104;0.107;0.105;0.107;0.106;0.11;0.11;0.109;0.109;0.11;0.111;0.111;0.111;0.113;0.115;0.116;0.116;0.137;0.116;0.12;0.119;0.12;0.125;0.125;0.125;0.124;0.128;0.131;0.131;0.135;0.136;0.137;0.142;0.146;0.144;0.146;0.146;0.148;0.152;0.151;0.155;0.154;0.162;0.16;0.163;0.171;0.175;0.17;0.173;0.17…
22_4_d;heat stress;0.136;0.112;0.098;0.097;0.117;0.106;0.102;0.101;0.109;0.109;0.106;0.102;0.103;0.099;0.102;0.102;0.102;0.101;0.106;0.11;0.106;0.104;0.103;0.101;0.1;0.101;0.105;0.103;0.102;0.103;0.104;0.103;0.103;0.104;0.103;0.106;0.106;0.106;0.107;0.107;0.108;0.108;0.11;0.108;0.11;0.111;0.113;0.111;0.113;0.115;0.114;0.116;0.117;0.117;0.117;0.119;0.12;0.123;0.123;0.125;0.126;0.127;0.127;0.131;0.…
22_5_d;mock;0.117;0.101;0.104;0.106;0.098;0.101;0.099;0.1;0.101;0.104;0.102;0.107;0.107;0.104;0.106;0.107;0.103;0.108;0.106;0.107;0.107;0.11;0.104;0.109;0.106;NA;0.125;0.109;0.115;0.107;0.112;0.112;0.11;0.115;0.113;0.119;0.118;0.119;0.118;0.117;0.121;0.12;0.125;0.125;0.123;0.126;0.127;0.129;0.132;0.131;0.132;0.136;0.137;NA;NA;0.198;0.146;0.145;0.144;0.147;0.149;0.151;0.154;0.154;0.16;0.155;0.16;0…
22_5_d;heat stress;0.114;0.124;0.116;0.103;0.116;0.112;0.101;0.113;0.111;0.104;0.105;0.1;0.106;0.101;0.102;0.095;0.098;0.098;0.094;0.097;0.099;0.101;0.102;0.1;0.095;NA;0.123;0.096;0.099;0.099;0.098;0.099;0.102;0.103;0.098;0.101;0.103;0.102;0.103;0.104;0.102;0.103;0.101;0.102;0.104;0.102;0.102;0.106;0.108;0.111;0.117;0.114;0.11;NA;NA;0.164;0.118;0.116;0.12;0.118;0.121;0.124;0.121;0.12;0.125;0.125;…
23_2_d;mock;0.159;0.116;0.116;0.117;0.11;0.118;0.112;0.113;0.112;0.111;0.111;0.114;0.112;0.113;0.113;0.115;0.117;0.116;0.116;0.118;0.116;0.118;0.119;0.123;0.122;0.119;0.124;NA;0.18;0.129;0.128;0.132;0.13;0.132;0.133;0.133;0.137;0.137;0.138;0.142;0.143;0.142;0.143;0.146;0.145;0.146;0.148;0.15;0.155;0.156;0.158;0.161;0.158;0.164;0.166;0.174;0.17;0.173;0.175;0.178;0.179;0.182;0.187;0.188;0.192;0.194…
23_2_d;heat stress;0.159;0.118;0.112;0.109;0.116;0.124;0.113;0.107;0.115;0.115;0.118;0.12;0.115;0.113;0.112;0.112;0.112;0.12;0.115;0.115;0.115;0.113;0.115;0.11;0.106;0.108;0.106;NA;0.176;0.113;0.112;0.114;0.112;0.113;0.112;0.117;0.121;0.119;0.116;0.115;0.118;0.12;0.123;0.12;0.123;0.125;0.126;0.126;0.124;0.125;0.127;0.127;0.13;0.132;0.136;0.133;0.131;0.135;0.137;0.141;0.135;0.138;0.137;0.146;0.145…
23_3_d;mock;0.157;0.111;0.097;0.095;0.103;0.103;0.102;0.111;0.106;0.098;0.096;0.097;0.1;0.102;0.102;0.106;0.104;0.108;0.105;0.106;0.107;0.107;0.109;0.11;0.109;0.112;0.111;0.111;0.116;0.115;0.112;0.119;0.12;0.119;0.118;0.119;0.123;0.121;0.123;0.123;0.126;0.125;0.13;0.13;0.136;0.13;0.134;0.136;0.136;0.136;0.137;0.146;0.137;0.145;0.148;0.145;0.149;0.152;0.147;0.155;0.154;0.155;0.158;0.157;0.169;0.17…
23_3_d;heat stress;0.106;0.101;0.093;0.095;0.094;0.096;0.096;0.095;0.096;0.096;0.1;0.096;0.098;0.098;0.1;0.1;0.096;0.095;0.098;0.103;0.1;0.101;0.098;0.102;0.105;0.102;0.1;0.1;0.098;0.099;0.099;0.101;0.102;0.102;0.101;0.103;0.103;0.105;0.101;0.107;0.105;0.108;0.112;0.105;0.111;0.106;0.11;0.117;0.111;0.114;0.113;0.112;0.117;0.119;0.119;0.119;0.119;0.122;0.121;0.122;0.125;0.121;0.117;0.128;0.127;0.1…
23_5_d;mock;0.102;0.113;0.118;0.104;0.106;0.095;0.097;0.096;0.098;0.102;0.103;0.103;0.101;0.102;0.107;0.103;0.105;0.106;0.107;0.112;0.11;0.105;0.108;0.108;0.106;NA;0.128;0.112;0.109;0.11;0.113;0.114;0.116;0.112;0.116;0.115;0.116;0.12;0.115;0.121;0.122;0.12;0.122;0.126;0.126;0.128;0.128;0.128;0.127;0.13;0.135;0.139;0.132;NA;NA;0.201;0.145;0.149;0.143;0.144;0.15;0.153;0.162;0.156;0.16;0.164;0.169;0…
23_5_d;heat stress;0.11;0.117;0.113;0.114;0.124;0.119;0.122;0.116;0.114;0.126;0.121;0.124;0.115;0.123;0.112;0.118;0.122;0.119;0.118;0.118;0.117;0.117;0.117;0.112;0.119;NA;0.132;0.116;0.12;0.115;0.117;0.119;0.12;0.121;0.122;0.12;0.119;0.122;0.127;0.121;0.123;0.123;0.125;0.13;0.129;0.129;0.129;0.128;0.128;0.134;0.135;0.13;0.134;NA;NA;0.186;0.134;0.138;0.133;0.131;0.133;0.135;0.147;0.14;0.141;0.145;…
24_1_d;mock;0.108;0.103;0.103;0.105;0.105;0.107;0.107;0.111;0.116;0.112;0.112;0.109;0.108;0.109;0.109;0.109;0.107;0.109;0.11;0.11;0.111;0.109;0.115;0.114;0.114;0.116;0.115;0.117;0.119;0.123;0.12;0.122;0.121;0.123;0.128;0.129;0.126;0.128;0.13;0.13;0.131;0.137;0.135;0.137;0.137;0.14;0.144;0.141;0.142;0.143;0.146;0.149;0.152;0.152;0.151;0.154;0.159;0.169;0.162;0.162;0.17;0.17;0.166;0.174;NA;NA;0.255…
24_1_d;heat stress;0.115;0.128;0.149;0.126;0.124;0.14;0.114;0.154;0.13;0.145;0.129;0.142;0.15;0.123;0.145;0.118;0.115;0.11;0.116;0.109;0.113;0.109;0.11;0.107;0.119;0.107;0.11;0.118;0.108;0.109;0.111;0.11;0.108;0.104;0.108;0.107;0.109;0.112;0.113;0.112;0.111;0.115;0.113;0.113;0.115;0.114;0.117;0.115;0.119;0.119;0.117;0.118;0.122;0.122;0.12;0.123;0.122;0.125;0.124;0.125;0.129;0.129;0.135;0.132;NA;N…
25_1_d;mock;0.122;0.117;0.157;0.138;0.142;0.135;0.098;0.093;0.101;0.099;0.102;0.103;0.096;0.102;0.105;0.107;0.105;0.103;0.106;0.108;0.109;0.109;0.108;0.114;0.112;0.111;0.115;0.121;0.111;0.114;0.12;0.119;0.119;0.117;0.117;0.124;0.133;0.124;0.14;0.126;0.132;0.134;0.14;0.137;0.141;0.136;0.144;0.149;0.147;0.147;0.152;0.15;0.15;0.159;0.167;0.162;0.164;0.166;0.164;0.178;0.173;0.179;0.173;0.184;NA;NA;0.…
25_1_d;heat stress;0.105;0.098;0.097;0.111;0.119;0.109;0.103;0.106;0.098;0.096;0.096;0.1;0.112;0.102;0.106;0.105;0.102;0.103;0.103;0.097;0.106;0.1;0.098;0.103;0.107;0.106;0.107;0.101;0.11;0.109;0.103;0.104;0.108;0.109;0.108;0.112;0.107;0.113;0.11;0.112;0.112;0.116;0.116;0.115;0.125;0.118;0.125;0.121;0.124;0.123;0.121;0.122;0.125;0.128;0.127;0.137;0.131;0.136;0.136;0.135;0.132;0.147;0.14;0.144;NA;…
25_4_d;mock;0.103;0.127;0.1;0.107;0.112;0.101;0.108;0.099;0.097;0.101;0.104;0.105;0.105;0.104;0.107;0.106;0.108;0.107;0.108;0.107;0.105;0.104;0.105;NA;0.122;0.107;0.108;0.106;0.105;0.106;0.106;0.106;0.106;0.108;0.106;0.108;0.11;0.109;0.111;0.111;0.112;0.113;0.115;0.114;0.115;0.118;0.121;0.119;0.122;0.122;0.119;0.122;0.126;0.125;NA;0.18;0.13;0.136;0.132;0.138;0.136;0.134;0.137;0.139;0.141;0.144;0.…
25_4_d;heat stress;0.109;0.11;0.12;0.114;0.106;0.106;0.12;0.12;0.107;0.102;0.1;0.106;0.106;0.103;0.099;0.102;0.104;0.108;0.102;0.101;0.1;0.1;0.102;NA;0.143;0.1;0.102;0.098;0.101;0.101;0.1;0.1;0.102;0.097;0.102;0.099;0.104;0.101;0.103;0.101;0.1;0.102;0.103;0.105;0.103;0.104;0.106;0.104;0.106;0.104;0.105;0.106;0.106;0.108;NA;0.152;0.11;0.112;0.111;0.113;0.113;0.113;0.114;0.114;0.115;0.12;0.119;0.12…
26_1_d;mock;0.11;0.112;0.111;0.115;0.115;0.106;0.108;0.107;0.103;0.111;0.109;0.106;0.112;0.107;0.113;0.108;0.11;0.106;0.113;0.108;0.112;0.118;0.114;0.114;NA;NA;0.167;0.116;0.12;0.117;0.125;0.122;0.118;0.117;0.124;0.125;0.125;0.128;0.126;0.124;0.128;0.134;0.131;0.13;0.133;0.135;0.133;0.137;0.137;0.142;0.143;0.146;0.147;0.152;0.154;0.153;0.158;0.157;0.159;0.163;0.163;0.165;0.168;0.179;0.182;0.185;0…
26_1_d;heat stress;0.121;0.118;0.116;0.118;0.114;0.12;0.122;0.114;0.114;0.111;0.109;0.111;0.108;0.107;0.111;0.112;0.11;0.112;0.111;0.111;0.113;0.112;0.112;0.112;NA;NA;0.173;0.113;0.113;0.117;0.114;0.115;0.114;0.115;0.117;0.116;0.117;0.119;0.116;0.121;0.119;0.118;0.118;0.122;0.118;0.125;0.123;0.122;0.124;0.126;0.127;0.127;0.125;0.127;0.127;0.131;0.133;0.134;0.133;0.136;0.134;0.137;0.137;0.143;0.14…
26_2_d;mock;0.176;0.119;0.112;0.147;0.118;0.134;0.118;0.103;0.098;0.1;0.1;0.1;0.098;0.097;0.1;0.098;0.1;0.099;0.1;0.1;0.099;0.101;0.099;0.099;0.102;0.102;0.1;0.102;0.103;0.103;0.104;0.105;0.106;0.105;0.105;0.105;0.115;0.108;0.112;0.118;0.112;0.115;0.119;0.116;0.118;0.121;0.118;0.12;0.125;0.126;0.129;0.129;0.131;0.133;0.135;0.141;0.138;0.139;0.145;0.151;0.144;0.146;0.152;0.163;0.155;0.163;0.156;0.…
26_2_d;heat stress;0.197;0.173;0.13;0.156;0.124;0.176;0.158;0.151;0.141;0.154;0.145;0.155;0.119;0.115;0.108;0.102;0.096;0.096;0.095;0.097;0.098;0.097;0.096;0.094;0.094;0.099;0.098;0.098;0.098;0.1;0.1;0.1;0.101;0.099;0.101;0.1;0.101;0.102;0.101;0.111;0.104;0.106;0.103;0.107;0.104;0.105;0.107;0.106;0.109;0.11;0.106;0.11;0.109;0.111;0.113;0.114;0.113;0.114;0.123;0.113;0.115;0.116;0.119;0.12;0.119;0.…
26_3_d;mock;0.197;0.098;0.105;0.135;0.112;0.106;0.108;0.104;0.109;0.111;0.109;0.111;0.107;0.106;0.109;0.108;0.111;0.109;0.111;0.109;0.111;0.11;0.113;0.114;0.112;0.113;0.114;0.116;0.118;0.122;0.119;0.12;0.12;0.124;0.122;0.125;0.128;0.126;0.129;0.131;0.129;0.13;0.134;0.135;0.135;0.135;0.133;0.141;0.14;0.144;0.144;0.146;0.147;0.148;0.154;0.149;0.154;0.156;0.158;0.163;0.164;0.161;0.166;0.171;0.172;0.…
26_3_d;heat stress;0.187;0.107;0.118;0.107;0.139;0.11;0.105;0.109;0.111;0.127;0.109;0.106;0.104;0.101;0.104;0.106;0.106;0.108;0.108;0.119;0.111;0.106;0.108;0.11;0.107;0.108;0.108;0.107;0.108;0.106;0.102;0.107;0.106;0.107;0.109;0.111;0.11;0.109;0.111;0.115;0.112;0.113;0.114;0.112;0.115;0.116;0.117;0.119;0.119;0.12;0.12;0.119;0.125;0.123;0.126;0.127;0.125;0.127;0.131;0.128;0.153;0.132;0.133;0.133;0…
2_2_d;mock;0.101;0.109;0.11;0.132;0.113;0.109;0.111;0.121;0.107;0.108;0.106;0.107;0.112;0.11;0.111;0.114;0.111;0.115;0.113;0.115;0.116;0.12;0.121;0.123;0.121;0.122;0.121;0.124;0.126;0.127;0.124;0.131;0.13;0.132;0.137;NA;NA;0.161;0.137;0.138;0.144;0.142;0.149;0.146;0.151;0.146;0.159;0.154;0.158;0.163;0.16;0.165;0.163;0.171;0.167;0.169;0.173;0.176;0.178;0.18;0.182;0.187;0.188;0.197;NA;0.229;0.2;0.2…
2_2_d;heat stress;0.116;0.114;0.128;0.111;0.123;0.114;0.13;0.116;0.113;0.112;0.118;0.128;0.123;0.11;0.108;0.119;0.118;0.113;0.117;0.115;0.113;0.112;0.108;0.113;0.117;0.112;0.112;0.113;0.111;0.111;0.112;0.108;0.113;0.112;0.107;NA;NA;0.13;0.114;0.116;0.111;0.118;0.12;0.118;0.12;0.118;0.12;0.117;0.121;0.118;0.123;0.124;0.123;0.123;0.121;0.122;0.125;0.131;0.137;0.134;0.134;0.133;0.138;0.137;NA;0.169;…
2_3_d;mock;0.178;0.114;0.116;0.107;0.107;0.103;0.105;0.102;0.105;0.105;0.103;0.108;0.107;0.108;0.108;0.109;0.109;0.111;0.108;0.112;0.115;0.116;0.116;0.119;0.117;0.119;0.12;NA;0.153;0.125;0.123;0.127;0.126;0.128;0.129;0.133;0.13;0.134;0.136;0.141;0.139;0.145;0.145;0.146;0.144;0.15;0.15;0.158;0.152;0.161;0.158;0.165;0.168;0.174;0.173;0.179;0.183;0.241;0.189;0.199;0.198;0.199;0.207;0.209;0.217;0.216…
2_3_d;heat stress;0.128;0.117;0.122;0.116;0.121;0.122;0.118;0.113;0.111;0.121;0.123;0.126;0.123;0.12;0.114;0.117;0.116;0.118;0.117;0.119;0.118;0.117;0.117;0.122;0.121;0.119;0.117;NA;0.133;0.117;0.119;0.119;0.116;0.118;0.119;0.116;0.118;0.119;0.12;0.121;0.122;0.12;0.125;0.126;0.124;0.122;0.123;0.125;0.132;0.125;0.128;0.125;0.129;0.134;0.133;0.133;0.137;0.197;0.172;0.144;0.146;0.144;0.146;0.148;0.1…
2_6_d;mock;0.099;0.105;0.116;0.111;0.102;0.115;0.11;0.105;0.099;0.101;0.099;0.096;0.098;0.1;0.099;0.103;0.102;0.101;0.103;0.101;0.101;0.104;0.107;NA;0.121;0.107;0.107;0.108;0.106;0.108;0.111;0.11;0.112;0.113;0.11;0.114;0.116;0.116;0.115;0.117;0.121;0.119;0.122;0.122;0.123;0.126;0.124;0.127;0.13;0.133;0.135;0.134;0.135;NA;0.172;0.14;0.142;0.143;0.149;0.148;0.148;0.152;0.16;0.154;0.162;0.163;0.165;…
2_6_d;heat stress;0.113;0.115;0.113;0.11;0.111;0.11;0.115;0.111;0.112;0.114;0.112;0.11;0.11;0.115;0.117;0.12;0.118;0.111;0.115;0.113;0.117;0.113;0.109;NA;0.16;0.114;0.111;0.11;0.108;0.106;0.109;0.107;0.109;0.113;0.109;0.11;0.112;0.111;0.112;0.115;0.114;0.114;0.116;0.119;0.118;0.12;0.119;0.12;0.118;0.123;0.122;0.125;0.125;NA;0.159;0.126;0.129;0.129;0.128;0.13;0.132;0.134;0.136;0.136;0.137;0.138;0.…
3_3_d;mock;0.1;0.105;0.111;0.106;0.104;0.106;0.099;0.101;0.1;0.098;0.096;0.097;0.098;0.1;0.098;0.1;0.101;0.1;0.099;0.1;0.1;0.1;0.102;0.101;0.103;NA;0.158;0.104;0.103;0.105;0.103;0.106;0.106;0.108;0.105;0.107;0.109;0.113;0.112;0.115;0.114;0.114;0.116;0.115;0.116;0.117;0.121;0.122;0.121;0.124;0.125;0.123;0.127;0.128;0.129;0.133;0.132;0.13;0.136;0.138;0.137;0.138;0.142;0.142;0.145;0.148;0.146;0.151;…
3_3_d;heat stress;0.116;0.123;0.119;0.117;0.116;0.113;0.118;0.116;0.114;0.117;0.119;0.124;0.118;0.118;0.112;0.12;0.117;0.113;0.116;0.109;0.11;0.118;0.114;0.11;0.107;NA;0.169;0.106;0.105;0.108;0.108;0.11;0.111;0.11;0.111;0.106;0.109;0.108;0.112;0.109;0.108;0.111;0.109;0.109;0.107;0.111;0.114;0.112;0.114;0.117;0.116;0.114;0.117;0.114;0.115;0.12;0.116;0.116;0.119;0.121;0.119;0.123;0.124;0.122;0.122;…
3_4_d;mock;0.121;0.117;0.114;0.115;0.119;0.113;0.11;0.108;0.119;0.116;0.113;0.112;0.115;0.116;0.114;0.116;0.115;0.118;0.119;0.12;0.119;0.121;0.119;0.121;0.12;NA;0.156;0.122;0.12;0.122;0.123;0.125;0.121;0.124;0.126;0.128;0.129;0.13;0.128;0.133;0.13;0.131;0.139;0.138;0.141;0.137;0.142;0.141;0.143;0.145;0.149;0.146;0.152;0.15;0.151;0.151;0.161;0.161;0.161;0.163;0.167;0.167;0.171;0.169;0.172;0.176;0.…
3_4_d;heat stress;0.111;0.115;0.114;0.114;0.11;0.117;0.113;0.119;0.112;0.115;0.109;0.115;0.112;0.115;0.113;0.106;0.11;0.111;0.116;0.143;0.147;0.12;0.116;0.11;0.111;NA;0.174;0.112;0.112;0.108;0.105;0.11;0.109;0.109;0.107;0.107;0.112;0.11;0.112;0.111;0.111;0.11;0.113;0.112;0.113;0.112;0.114;0.111;0.116;0.115;0.114;0.114;0.115;0.12;0.12;0.119;0.116;0.121;0.12;0.119;0.122;0.124;0.122;0.127;0.127;0.12…
3_5_d;mock;0.121;0.122;0.112;0.136;0.112;0.122;0.111;0.129;0.109;0.108;0.111;0.108;0.109;0.11;0.112;0.11;0.112;0.114;0.112;0.112;0.112;0.113;0.114;0.114;0.113;0.114;0.116;0.118;0.114;0.116;0.118;0.119;0.12;0.121;0.12;0.122;0.127;0.125;0.128;0.127;0.131;0.129;0.132;0.133;0.133;0.138;0.14;NA;0.138;NA;0.1445;NA;0.149;0.151;0.15;0.151;0.154;0.152;0.158;0.156;0.163;0.163;0.165;0.166;0.177;0.177;0.178;…
3_5_d;heat stress;0.164;0.142;0.123;0.121;0.13;0.113;0.14;0.106;0.123;0.11;0.117;0.129;0.129;0.131;0.121;0.118;0.121;0.11;0.118;0.112;0.108;0.113;0.113;0.131;0.126;0.115;0.122;0.108;0.108;0.107;0.107;0.107;0.107;0.107;0.11;0.107;0.107;0.111;0.11;0.111;0.11;0.111;0.112;0.112;0.113;0.115;0.116;NA;0.1145;NA;0.119;NA;0.118;0.116;0.118;0.118;0.12;0.121;0.126;0.124;0.124;0.126;0.129;0.128;0.129;0.132;0…
4_1_c;mock;0.114;0.104;0.113;0.108;0.106;0.11;0.107;0.107;0.104;0.105;0.109;0.111;0.11;0.11;0.111;0.112;0.114;0.113;0.114;0.114;0.117;0.116;0.118;0.121;0.119;0.119;0.122;0.119;0.122;0.125;0.128;0.128;0.128;0.129;0.132;0.132;0.133;0.136;0.134;0.14;0.139;0.138;0.142;0.141;0.145;0.147;0.149;NA;0.1515;NA;0.1565;NA;0.159;0.158;0.163;0.165;0.171;0.169;0.172;0.172;0.18;0.182;0.182;0.182;0.188;0.191;0.19…
4_1_c;heat stress;0.138;0.123;0.108;0.107;0.106;0.112;0.105;0.109;0.109;0.107;0.108;0.108;0.109;0.111;0.112;0.109;0.108;0.108;0.108;0.108;0.108;0.11;0.106;0.107;0.106;0.105;0.106;0.107;0.106;0.107;0.109;0.109;0.11;0.109;0.108;0.111;0.11;0.111;0.112;0.111;0.115;0.112;0.115;0.113;0.115;0.118;0.118;NA;0.1165;NA;0.119;NA;0.118;0.12;0.122;0.119;0.123;0.125;0.126;0.124;0.13;0.132;0.128;0.128;0.133;0.13…
4_3_d;mock;0.108;0.119;0.114;0.119;0.115;0.115;0.112;0.11;0.108;0.11;0.111;0.114;0.115;0.114;0.115;0.116;0.116;0.118;0.12;0.12;0.122;0.121;0.123;0.123;0.125;0.124;NA;0.157;0.131;0.129;0.131;0.134;0.137;0.136;0.137;0.139;0.141;0.142;0.145;0.144;0.149;0.148;0.155;0.149;0.156;0.16;0.165;0.167;0.167;0.17;0.171;NA;0.214;0.181;0.186;0.182;0.187;0.19;0.189;0.194;0.198;0.197;0.201;0.206;0.212;0.21;0.215;…
4_3_d;heat stress;0.123;0.132;0.125;0.118;0.125;0.119;0.123;0.128;0.129;0.122;0.12;0.116;0.123;0.119;0.118;0.123;0.119;0.121;0.118;0.126;0.136;0.126;0.123;0.121;0.125;0.118;NA;0.132;0.118;0.12;0.121;0.121;0.121;0.122;0.124;0.122;0.122;0.123;0.122;0.123;0.123;0.123;0.128;0.125;0.127;0.128;0.126;0.127;0.13;0.129;0.13;NA;0.162;0.134;0.13;0.133;0.132;0.135;0.132;0.138;0.136;0.132;0.141;0.138;0.136;0.…
5_1_d;mock;0.121;0.124;0.116;0.106;0.112;0.104;0.106;0.104;0.105;0.105;0.107;0.106;0.107;0.106;0.105;0.109;0.109;0.111;0.112;0.108;0.114;0.112;0.115;0.114;0.116;0.115;NA;0.139;0.12;0.12;0.124;0.125;0.127;0.124;0.127;0.13;0.131;0.131;0.133;0.135;0.136;0.141;0.14;0.144;0.143;0.146;0.151;0.151;0.152;0.157;0.156;NA;0.191;0.16;0.164;0.165;0.166;0.176;0.175;0.179;0.177;0.188;0.185;0.19;0.189;0.198;0.2;…
5_1_d;heat stress;0.126;0.108;0.124;0.115;0.111;0.12;0.124;0.115;0.118;0.118;0.119;0.114;0.115;0.123;0.119;0.126;0.12;0.117;0.117;0.116;0.111;0.115;0.115;0.113;0.114;0.114;NA;0.176;0.117;0.115;0.115;0.116;0.117;0.118;0.118;0.118;0.118;0.121;0.122;0.119;0.125;0.125;0.125;0.128;0.126;0.131;0.127;0.128;0.13;0.13;0.132;NA;0.173;0.135;0.139;0.137;0.137;0.144;0.14;0.145;0.138;0.145;0.145;0.149;0.149;0.…
5_2_d;mock;0.125;0.112;0.11;0.11;0.119;0.11;0.117;0.122;0.117;0.128;0.12;0.115;0.117;0.116;0.116;0.12;0.123;0.116;0.119;0.114;0.12;0.12;0.121;NA;0.154;0.128;0.128;0.127;0.13;0.13;0.132;0.135;0.133;0.14;0.136;0.139;0.137;0.136;0.142;0.145;0.144;0.141;0.199;0.151;0.158;0.158;0.149;0.153;0.164;0.162;0.159;0.168;0.161;0.169;0.175;0.168;0.171;0.178;0.175;0.178;0.178;0.185;0.189;0.187;0.186;0.193;0.19;…
5_2_d;heat stress;0.116;0.118;0.123;0.12;0.111;0.13;0.12;0.131;0.129;0.126;0.13;0.118;0.111;0.108;0.106;0.11;0.111;0.109;0.114;0.114;0.132;0.118;0.137;NA;0.155;0.135;0.141;0.116;0.116;0.125;0.12;0.124;0.114;0.116;0.112;0.113;0.112;0.111;0.113;0.118;0.119;0.116;0.163;0.118;0.12;0.125;0.119;0.12;0.122;0.124;0.123;0.126;0.13;0.126;0.129;0.124;0.137;0.132;0.133;0.133;0.134;0.131;0.132;0.142;0.141;0.1…
5_3_d;mock;0.115;0.102;0.09;0.085;0.086;0.083;0.085;0.085;0.086;0.089;0.084;0.086;0.087;0.089;0.087;0.087;0.094;0.133;0.094;0.096;0.093;0.096;0.096;0.097;0.095;0.097;0.1;0.097;0.1;0.101;0.099;0.102;0.1;0.1;0.105;0.106;0.103;0.104;0.106;0.107;0.109;0.11;0.112;0.113;0.114;0.113;0.114;0.114;0.121;0.125;0.118;0.126;0.129;0.127;0.127;0.128;0.135;0.134;0.139;0.138;0.141;0.14;0.137;0.139;0.148;0.154;0.1…
5_3_d;heat stress;0.094;0.098;0.096;0.088;0.09;0.089;0.089;0.088;0.09;0.087;0.089;0.091;0.092;0.094;0.089;0.091;0.088;0.14;0.092;0.092;0.094;0.093;0.093;0.091;0.096;0.093;0.098;0.096;0.094;0.094;0.093;0.099;0.097;0.096;0.093;0.104;0.1;0.097;0.1;0.1;0.1;0.1;0.099;0.105;0.103;0.104;0.109;0.108;0.106;0.108;0.106;0.11;0.108;0.111;0.113;0.136;0.118;0.117;0.123;0.115;0.119;0.124;0.121;0.123;0.125;0.124…
5_4_d;mock;0.149;0.114;0.112;0.112;0.121;0.123;0.108;0.113;0.111;0.106;0.108;0.109;0.112;0.111;0.116;0.114;0.116;0.115;0.117;0.116;0.118;0.117;0.119;0.118;0.12;NA;0.19;0.125;0.124;0.128;0.127;0.128;0.128;0.13;0.128;0.133;0.134;0.137;0.14;0.136;0.137;0.142;0.138;0.143;0.143;0.146;0.151;0.15;0.15;0.157;0.156;0.157;0.162;0.163;0.165;0.165;0.17;0.172;0.174;0.175;0.175;0.188;0.187;0.183;0.186;0.194;0.…
5_4_d;heat stress;0.177;0.116;0.115;0.111;0.111;0.114;0.127;0.118;0.12;0.11;0.114;0.118;0.114;0.116;0.118;0.119;0.114;0.117;0.116;0.119;0.117;0.116;0.116;0.115;0.119;NA;0.205;0.115;0.113;0.113;0.111;0.11;0.115;0.115;0.116;0.115;0.119;0.118;0.12;0.121;0.121;0.123;0.123;0.125;0.121;0.125;0.124;0.124;0.127;0.128;0.126;0.129;0.129;0.13;0.135;0.133;0.132;0.136;0.139;0.137;0.141;0.141;0.142;0.144;0.143…
5_5_d;mock;0.11;0.112;0.127;0.121;0.11;0.115;0.113;0.108;0.114;0.11;0.109;0.113;0.111;0.111;0.112;0.115;0.116;0.113;0.12;0.117;0.117;0.121;0.117;0.119;NA;0.143;0.122;0.125;0.119;0.123;0.126;0.125;0.127;0.13;0.133;0.132;0.134;0.134;0.138;0.14;0.14;0.14;0.147;0.147;0.141;0.15;0.152;0.158;0.154;0.163;NA;0.264;0.204;0.162;0.174;0.172;0.174;0.18;0.179;0.184;0.183;0.187;0.194;0.202;0.204;0.199;0.204;0.…
5_5_d;heat stress;0.118;0.115;0.115;0.119;0.124;0.125;0.109;0.109;0.114;0.127;0.127;0.111;0.105;0.113;0.108;0.114;0.123;0.113;0.11;0.117;0.112;0.107;0.11;0.107;NA;0.135;0.116;0.104;0.107;0.107;0.105;0.104;0.106;0.104;0.103;0.108;0.104;0.108;0.112;0.112;0.114;0.113;0.11;0.105;0.114;0.115;0.115;0.113;0.116;0.117;NA;0.205;0.116;0.122;0.119;0.127;0.119;0.123;0.124;0.134;0.13;0.13;0.132;0.13;0.133;0.1…
6_1_d;mock;0.201;0.102;0.103;0.103;0.104;0.1;0.105;0.106;0.107;0.107;0.107;0.111;0.109;0.11;0.11;0.105;0.105;0.108;0.109;0.107;0.109;0.107;0.111;0.106;0.111;0.112;0.11;0.112;0.112;0.113;0.117;0.115;0.119;0.118;0.119;0.119;0.12;0.12;0.122;0.123;0.127;0.129;0.133;0.132;0.13;0.133;0.137;0.136;0.137;0.138;0.14;0.139;0.143;0.143;0.147;0.15;0.151;0.152;0.153;0.156;0.157;0.161;0.164;0.163;0.166;0.169;0.…
6_1_d;heat stress;0.184;0.117;0.129;0.102;0.146;0.127;0.12;0.122;0.117;0.112;0.11;0.106;0.103;0.111;0.106;0.114;0.13;0.155;0.15;0.118;0.131;0.118;0.109;0.126;0.104;0.105;0.107;0.132;0.135;0.138;0.132;0.119;0.108;0.111;0.106;0.106;0.109;0.107;0.109;0.11;0.111;0.109;0.112;0.113;0.114;0.114;0.115;0.116;0.113;0.116;0.117;0.119;0.117;0.124;0.122;0.124;0.121;0.126;0.127;0.127;0.131;0.133;0.131;0.134;0.…
6_2_b;mock;0.121;0.111;0.11;0.113;0.109;0.113;0.118;0.113;0.111;0.127;0.112;0.118;0.112;0.11;0.112;0.113;0.108;0.11;0.111;0.113;0.11;0.109;0.111;0.111;NA;0.142;0.114;0.118;0.112;0.116;0.114;0.117;0.116;0.118;0.119;0.122;0.121;0.121;0.123;0.121;0.124;0.126;0.128;0.126;0.129;0.132;0.136;0.134;0.136;0.134;NA;0.249;0.148;0.148;0.149;0.148;0.15;0.156;0.156;0.156;0.163;0.163;0.168;0.168;0.172;0.174;0.1…
6_2_b;heat stress;0.112;0.113;0.117;0.113;0.118;0.111;0.127;0.118;0.122;0.129;0.126;0.129;0.113;0.114;0.121;0.117;0.128;0.119;0.123;0.115;0.116;0.111;0.12;0.122;NA;0.147;0.127;0.122;0.118;0.116;0.121;0.113;0.119;0.11;0.111;0.116;0.116;0.113;0.119;0.117;0.117;0.117;0.117;0.12;0.119;0.119;0.12;0.12;0.128;0.121;NA;0.209;0.133;0.131;0.134;0.134;0.134;0.136;0.135;0.135;0.137;0.144;0.142;0.145;0.145;0.…
6_3_c;mock;0.098;0.114;0.118;0.107;0.146;0.121;0.102;0.128;0.117;0.095;0.096;0.134;0.116;0.099;0.138;0.117;0.099;0.147;0.105;0.122;0.125;0.112;0.138;0.129;0.137;NA;NA;0.171;0.101;0.105;0.116;0.141;0.108;0.1;0.1;0.118;0.131;0.116;0.103;0.102;0.104;0.106;0.106;0.151;0.11;0.145;0.11;0.129;0.145;0.158;0.117;0.13;0.127;0.122;NA;0.213;0.133;0.128;0.13;0.141;0.142;0.16;0.134;0.14;0.134;0.141;0.157;0.164…
6_3_c;heat stress;0.117;0.109;0.119;0.113;0.12;0.127;0.109;0.107;0.121;0.113;0.107;0.101;0.101;0.1;0.104;0.109;0.11;0.099;0.107;0.102;0.102;0.098;0.098;0.094;0.098;NA;NA;0.123;0.097;0.096;0.097;0.099;0.097;0.097;0.095;0.096;0.097;0.098;0.098;0.098;0.098;0.099;0.099;0.098;0.1;0.1;0.099;0.1;0.101;0.101;0.102;0.101;0.1;0.101;NA;0.163;0.105;0.105;0.105;0.109;0.106;0.108;0.11;0.112;0.113;0.112;0.111;0…
6_4_d;mock;0.116;0.118;0.103;0.111;0.113;0.097;0.096;0.091;0.091;0.102;0.112;0.106;0.093;0.095;0.102;0.094;0.098;0.096;0.1;0.094;0.097;0.108;0.104;0.101;0.093;0.1;0.102;0.105;0.105;0.101;0.109;0.109;0.105;0.107;0.108;0.11;0.109;0.108;0.116;0.107;0.111;0.113;0.121;0.119;0.118;0.123;0.119;0.12;0.126;0.13;0.128;0.136;0.128;0.133;0.139;0.135;0.144;0.138;0.141;0.137;0.147;0.143;0.153;0.145;0.153;0.155…
6_4_d;heat stress;0.098;0.097;0.092;0.089;0.09;0.096;0.11;0.097;0.093;0.099;0.091;0.09;0.093;0.093;0.094;0.091;0.103;0.102;0.095;0.093;0.103;0.103;0.099;0.097;0.092;0.095;0.096;0.094;0.096;0.095;0.094;0.096;0.099;0.102;0.101;0.1;0.1;0.102;0.101;0.103;0.1;0.104;0.102;0.106;0.105;0.108;0.108;0.108;0.107;0.111;0.112;0.109;0.12;0.109;0.119;0.12;0.114;0.117;0.124;0.119;0.117;0.126;0.125;0.127;0.129;0.…
6_5_d;mock;0.126;0.101;0.106;0.104;0.103;0.107;0.1;0.1;0.106;0.105;0.105;0.103;0.105;0.105;0.105;0.113;0.109;0.114;0.112;0.11;0.111;0.112;0.117;0.113;0.117;0.123;0.118;NA;0.174;0.122;0.122;0.13;0.125;0.132;0.135;0.133;0.134;0.134;0.139;0.141;0.136;0.137;0.142;0.149;0.146;0.154;0.15;0.152;0.165;0.157;0.157;0.161;0.161;0.154;0.172;0.169;0.174;0.179;0.181;0.179;0.181;0.181;0.188;0.185;0.197;0.195;0.…
6_5_d;heat stress;0.158;0.124;0.113;0.126;0.112;0.112;0.114;0.108;0.108;0.114;0.113;0.11;0.114;0.111;0.111;0.113;0.111;0.114;0.116;0.114;0.111;0.11;0.116;0.109;0.109;0.112;0.112;NA;0.172;0.108;0.107;0.107;0.108;0.106;0.108;0.109;0.117;0.11;0.116;0.118;0.111;0.115;0.117;0.12;0.12;0.12;0.119;0.122;0.119;0.122;0.118;0.122;0.125;0.129;0.128;0.133;0.134;0.128;0.134;0.132;0.132;0.137;0.134;0.135;0.139;…
6_6_d;mock;0.111;0.112;0.104;0.106;0.114;0.107;0.106;0.107;0.109;0.112;0.106;0.108;0.104;0.106;0.108;0.107;0.108;0.11;0.111;0.111;0.113;0.116;0.116;0.113;0.114;0.119;0.121;0.118;0.12;0.122;0.12;0.125;0.127;0.126;0.128;0.129;0.131;0.131;0.132;0.135;0.137;0.139;0.139;0.141;0.144;0.144;0.148;0.147;0.149;0.151;0.151;0.154;0.167;0.16;0.167;0.163;0.166;0.169;0.173;0.173;0.181;0.185;0.184;0.187;0.192;0.…
6_6_d;heat stress;0.107;0.107;0.104;0.105;0.106;0.106;0.105;0.108;0.107;0.108;0.109;0.108;0.105;0.106;0.106;0.109;0.109;0.107;0.112;0.112;0.113;0.114;0.11;0.112;0.114;0.11;0.11;0.109;0.115;0.116;0.112;0.112;0.111;0.109;0.111;0.112;0.112;0.114;0.114;0.116;0.114;0.115;0.117;0.119;0.121;0.119;0.121;0.121;0.123;0.123;0.126;0.126;0.125;0.128;0.128;0.13;0.13;0.132;0.134;0.134;0.135;0.138;0.138;0.139;0.…
6_7_d;mock;0.117;0.108;0.109;0.112;0.106;0.109;0.105;0.112;0.11;0.106;0.104;0.102;0.104;0.101;0.098;0.105;0.103;0.102;0.101;0.103;0.105;0.105;0.103;0.102;0.105;NA;NA;0.124;0.108;0.106;0.108;0.107;0.105;0.106;0.11;0.108;0.107;0.113;0.108;0.111;0.112;0.112;0.113;0.117;0.119;0.117;0.118;0.122;0.122;0.125;0.122;0.125;0.126;0.129;NA;0.203;0.139;0.139;0.138;0.141;0.142;0.144;0.148;0.146;0.153;0.151;0.1…
6_7_d;heat stress;0.106;0.106;0.102;0.102;0.106;0.106;0.109;0.108;0.106;0.101;0.1;0.104;0.1;0.106;0.107;0.107;0.106;0.109;0.109;0.122;0.107;0.106;0.103;0.105;0.099;NA;NA;0.134;0.109;0.109;0.102;0.102;0.101;0.099;0.102;0.103;0.101;0.105;0.103;0.105;0.104;0.103;0.105;0.106;0.108;0.107;0.107;0.105;0.11;0.109;0.109;0.108;0.111;0.111;NA;0.168;0.114;0.112;0.117;0.116;0.118;0.117;0.117;0.12;0.119;0.123;…
7_1_c;mock;0.12;0.107;0.102;0.102;0.099;0.105;0.104;0.108;0.109;0.107;0.106;0.116;0.107;0.106;0.109;0.106;0.111;0.108;0.109;0.106;0.106;0.106;0.107;0.109;0.108;0.112;0.111;NA;0.157;0.112;0.112;0.114;0.115;0.115;0.117;0.117;0.118;0.119;0.12;0.122;0.12;0.119;0.124;0.123;0.124;0.123;0.128;0.128;0.127;0.131;0.13;0.13;0.133;0.133;0.133;0.136;0.135;0.138;0.135;0.14;0.143;0.145;0.142;0.148;0.147;0.148;0…
7_1_c;heat stress;0.15;0.116;0.13;0.116;0.119;0.116;0.113;0.147;0.147;0.126;0.112;0.113;0.109;0.104;0.102;0.107;0.117;0.104;0.124;0.112;0.113;0.137;0.131;0.107;0.134;0.113;0.106;NA;0.185;0.108;0.111;0.111;0.106;0.107;0.106;0.107;0.109;0.106;0.108;0.107;0.108;0.11;0.105;0.107;0.11;0.109;0.108;0.11;0.111;0.111;0.11;0.113;0.115;0.112;0.116;0.115;0.114;0.119;0.119;0.12;0.121;0.12;0.121;0.125;0.125;0.…
7_2_c;mock;0.104;0.114;0.11;0.128;0.117;0.106;0.103;0.121;0.12;0.11;0.109;0.109;0.123;0.109;0.111;0.109;0.104;0.104;0.108;0.109;0.108;0.109;0.109;0.11;0.113;0.111;0.112;0.113;0.116;0.116;0.115;0.118;0.118;0.124;0.12;0.122;0.122;0.124;0.124;0.127;0.13;0.129;0.129;0.132;0.132;0.136;0.136;0.14;0.14;0.141;0.148;0.145;0.146;0.149;0.153;0.153;0.154;0.154;0.159;0.16;0.166;0.167;0.167;0.172;0.175;0.179;0…
7_2_c;heat stress;0.104;0.107;0.096;0.103;0.104;0.105;0.117;0.106;0.1;0.098;0.1;0.105;0.106;0.104;0.107;0.105;0.104;0.102;0.103;0.103;0.103;0.108;0.108;0.108;0.104;0.111;0.111;0.115;0.11;0.109;0.105;0.107;0.107;0.11;0.106;0.109;0.11;0.112;0.11;0.111;0.111;0.111;0.11;0.112;0.114;0.115;0.117;0.12;0.117;0.119;0.116;0.115;0.119;0.123;0.124;0.126;0.124;0.134;0.127;0.128;0.13;0.133;0.133;0.135;0.138;0.…
7_3_d;mock;0.168;0.112;0.106;0.12;0.11;0.115;0.105;0.115;0.123;0.111;0.112;0.112;0.111;0.116;0.107;0.108;0.111;0.111;0.112;0.114;0.112;0.115;0.113;0.115;0.115;NA;NA;0.166;0.116;0.117;0.118;0.12;0.119;0.12;0.121;0.122;0.122;0.122;0.126;0.128;0.128;0.129;0.131;0.133;0.133;0.134;0.138;0.136;0.141;0.138;0.142;0.139;0.143;0.143;0.152;0.147;0.15;0.148;0.153;0.154;0.155;0.162;0.161;0.166;0.167;0.171;0.1…
7_3_d;heat stress;0.144;0.121;0.11;0.109;0.116;0.111;0.111;0.111;0.141;0.123;0.129;0.114;0.107;0.116;0.112;0.117;0.115;0.115;0.122;0.125;0.119;0.118;0.116;0.115;0.117;NA;NA;0.177;0.118;0.122;0.116;0.117;0.119;0.119;0.114;0.114;0.118;0.117;0.117;0.118;0.122;0.12;0.123;0.121;0.122;0.126;0.125;0.126;0.126;0.129;0.127;0.128;0.129;0.133;0.134;0.134;0.135;0.135;0.137;0.138;0.138;0.141;0.141;0.143;0.143…
7_4_c;mock;0.134;0.106;0.11;0.106;0.117;0.11;0.105;0.107;0.108;0.108;0.104;0.105;0.108;0.105;0.11;0.108;0.11;0.107;0.11;0.113;0.111;0.111;0.112;0.114;0.118;NA;NA;0.151;0.118;0.12;0.119;0.12;0.122;0.121;0.121;0.122;0.124;0.123;0.126;0.129;0.128;0.129;0.133;0.13;0.131;0.136;0.137;0.135;0.142;0.141;0.143;0.144;0.142;0.144;0.15;0.149;0.156;0.148;0.152;0.16;0.157;0.165;0.159;0.161;0.164;0.168;0.168;0.…
7_4_c;heat stress;0.164;0.115;0.112;0.109;0.135;0.113;0.108;0.106;0.113;0.103;0.117;0.13;0.106;0.105;0.127;0.13;0.114;0.1;0.102;0.109;0.109;0.108;0.107;0.108;0.105;NA;NA;0.117;0.104;0.105;0.106;0.104;0.107;0.108;0.102;0.104;0.108;0.107;0.113;0.108;0.108;0.109;0.112;0.112;0.11;0.112;0.115;0.115;0.112;0.117;0.118;0.123;0.115;0.118;0.121;0.121;0.121;0.125;0.123;0.129;0.129;0.125;0.13;0.128;0.128;0.1…
7_5_d;mock;0.121;0.105;0.122;0.113;0.103;0.103;0.105;0.104;0.109;0.11;0.106;0.106;0.107;0.104;0.103;0.104;0.105;0.107;0.107;0.101;0.103;0.11;0.11;0.107;0.106;0.106;0.108;0.108;0.11;0.109;NA;0.132;0.114;0.112;0.108;0.114;0.111;0.112;0.119;0.12;0.118;0.12;0.125;0.122;0.122;0.117;0.121;0.125;0.128;0.125;0.129;0.128;0.134;0.134;0.129;0.136;NA;NA;0.205;0.147;0.154;0.152;0.15;0.153;0.148;0.153;0.159;0.…
7_5_d;heat stress;0.114;0.109;0.11;0.107;0.115;0.106;0.11;0.107;0.117;0.109;0.113;0.112;0.11;0.111;0.11;0.117;0.107;0.105;0.108;0.104;0.108;0.114;0.116;0.119;0.116;0.117;0.117;0.111;0.111;0.109;NA;0.139;0.107;0.118;0.109;0.113;0.112;0.108;0.114;0.117;0.114;0.12;0.118;0.11;0.112;0.121;0.119;0.117;0.12;0.122;0.124;0.124;0.124;0.13;0.125;0.124;NA;NA;0.184;0.132;0.133;0.13;0.139;0.139;0.137;0.137;0.1…
7_7_c;mock;0.102;0.109;0.117;0.108;0.105;0.104;0.106;0.11;0.112;0.108;0.111;0.11;0.114;0.114;0.115;0.114;0.114;0.121;0.116;0.119;0.119;0.122;0.118;0.125;0.123;0.121;NA;0.129;0.129;0.13;0.132;0.132;0.131;0.135;0.136;0.14;0.141;0.136;0.144;0.144;0.148;0.149;0.147;0.15;0.156;0.154;0.156;0.156;0.165;0.163;0.167;0.169;0.172;0.169;0.176;0.18;0.178;NA;0.199;0.188;0.194;0.196;0.196;0.196;0.204;0.201;0.20…
7_7_c;heat stress;0.128;0.131;0.128;0.127;0.113;0.118;0.114;0.116;0.113;0.109;0.111;0.106;0.105;0.108;0.108;0.113;0.104;0.109;0.107;0.107;0.113;0.111;0.113;0.115;0.11;0.111;NA;0.123;0.109;0.114;0.114;0.116;0.114;0.114;0.118;0.117;0.113;0.118;0.117;0.122;0.122;0.117;0.126;0.122;0.124;0.119;0.121;0.122;0.129;0.13;0.128;0.126;0.134;0.13;0.131;0.133;0.139;NA;0.148;0.135;0.14;0.141;0.143;0.145;0.152;0…
7_8_d;mock;0.101;0.108;0.107;0.105;0.127;0.122;0.111;0.114;0.113;0.111;0.126;0.127;0.114;0.107;0.11;0.112;0.114;0.113;0.115;0.115;0.115;0.118;0.118;0.115;NA;0.173;0.12;0.117;0.121;0.119;0.123;0.125;0.123;0.123;0.122;0.128;0.131;0.129;0.128;0.128;0.132;0.132;0.133;0.136;0.139;0.137;0.139;0.141;0.143;0.148;0.145;0.149;0.149;0.15;0.149;0.154;0.154;0.16;0.159;0.163;0.165;0.166;0.166;0.17;0.173;0.169;…
7_8_d;heat stress;0.126;0.114;0.154;0.116;0.126;0.117;0.126;0.128;0.121;0.123;0.119;0.115;0.118;0.12;0.135;0.137;0.109;0.125;0.114;0.128;0.12;0.124;0.116;0.114;NA;0.171;0.112;0.113;0.109;0.106;0.106;0.112;0.109;0.11;0.109;0.112;0.11;0.11;0.11;0.108;0.11;0.112;0.112;0.115;0.115;0.113;0.114;0.116;0.115;0.119;0.118;0.119;0.118;0.119;0.119;0.121;0.12;0.123;0.124;0.127;0.122;0.129;0.129;0.13;0.131;0.1…
8_1_a;mock;0.114;0.108;0.112;0.112;0.109;0.108;0.114;0.11;0.114;0.11;0.112;0.11;0.11;0.115;0.113;0.118;0.111;0.121;0.123;0.12;0.122;0.12;0.118;0.125;0.128;0.117;0.119;0.13;0.129;0.128;0.133;0.132;0.13;0.141;0.135;0.13;0.137;0.134;0.135;0.14;0.143;0.147;0.149;0.143;0.149;0.15;0.152;0.153;0.208;0.181;0.159;0.158;0.159;0.165;0.164;0.175;0.168;0.172;0.179;0.179;0.182;0.178;0.18;0.181;0.195;0.185;0.19…
8_1_a;heat stress;0.111;0.102;0.102;0.104;0.11;0.112;0.106;0.105;0.108;0.11;0.11;0.112;0.109;0.105;0.106;0.109;0.106;0.112;0.108;0.108;0.113;0.115;0.114;0.109;0.108;0.11;0.108;0.104;0.105;0.107;0.108;0.106;0.109;0.111;0.111;0.114;0.107;0.11;0.113;0.117;0.117;0.119;0.117;0.113;0.115;0.116;0.119;0.121;0.179;0.122;0.126;0.136;0.134;0.131;0.13;0.132;0.136;0.139;0.137;0.136;0.144;0.146;0.14;0.148;0.14…
8_2_d;mock;0.107;0.099;0.108;0.103;0.106;0.109;0.102;0.106;0.103;0.103;0.106;0.105;0.108;0.11;0.108;0.11;0.11;0.108;0.113;0.114;0.113;0.113;0.118;0.115;0.117;0.118;0.118;0.119;0.122;0.122;0.125;0.125;0.126;0.128;0.132;0.132;0.135;0.136;0.138;0.139;0.14;0.141;0.146;0.149;0.148;0.149;0.154;0.152;0.156;0.161;0.162;0.166;0.163;0.172;0.173;0.177;0.18;0.183;0.189;0.187;0.195;0.203;NA;0.205;0.207;0.219;…
8_2_d;heat stress;0.138;0.114;0.106;0.107;0.109;0.112;0.12;0.119;0.109;0.108;0.113;0.111;0.116;0.119;0.118;0.115;0.113;0.114;0.116;0.117;0.115;0.12;0.115;0.12;0.116;0.115;0.12;0.116;0.116;0.115;0.116;0.116;0.12;0.118;0.12;0.122;0.119;0.122;0.123;0.122;0.122;0.125;0.126;0.127;0.13;0.126;0.124;0.13;0.129;0.131;0.131;0.135;0.133;0.137;0.143;0.141;0.141;0.143;0.145;0.139;0.144;0.145;NA;0.146;0.15;0.1…
8_3_a;mock;0.125;0.105;0.098;0.118;0.103;0.093;0.089;0.142;0.127;0.119;0.094;0.099;0.097;0.092;0.091;0.091;0.091;0.091;0.093;0.092;0.092;0.093;0.096;0.095;0.095;0.094;0.095;0.096;0.096;0.097;0.098;0.098;0.098;0.1;0.102;0.101;0.104;0.102;0.104;0.105;0.105;0.11;0.109;0.109;0.11;0.111;0.112;0.114;0.116;0.117;0.116;0.118;0.123;0.12;0.123;0.127;0.127;0.128;0.129;0.133;0.136;0.138;0.142;0.139;0.143;0.1…
8_3_a;heat stress;0.093;0.089;0.087;0.091;0.097;0.099;0.104;0.093;0.095;0.096;0.095;0.096;0.095;0.1;0.088;0.092;0.089;0.09;0.091;0.091;0.093;0.1;0.097;0.101;0.098;0.098;0.095;0.094;0.095;0.096;0.097;0.096;0.093;0.095;0.097;0.095;0.096;0.097;0.096;0.099;0.098;0.098;0.098;0.098;0.098;0.1;0.1;0.099;0.101;0.101;0.102;0.105;0.104;0.105;0.106;0.106;0.103;0.11;0.107;0.109;0.111;0.108;0.111;0.114;0.115;0…
8_4_c;mock;0.135;0.183;0.132;0.111;0.117;0.128;0.113;0.121;0.113;0.112;0.124;0.12;0.113;0.114;0.117;0.108;0.113;0.113;0.112;0.114;0.114;0.117;0.11;0.116;NA;0.146;0.113;0.122;0.119;0.119;0.124;0.123;0.127;0.126;0.128;0.129;0.125;0.134;0.124;0.131;0.129;0.134;0.137;0.138;0.144;0.141;0.139;0.137;0.146;0.146;0.15;0.154;0.154;0.148;0.159;0.164;0.165;0.162;0.165;0.166;0.166;0.169;0.178;0.177;0.177;0.18…
8_4_c;heat stress;0.13;0.133;0.11;0.105;0.117;0.117;0.115;0.112;0.121;0.123;0.122;0.12;0.119;0.114;0.124;0.117;0.123;0.121;0.117;0.115;0.123;0.117;0.137;0.123;NA;0.159;0.123;0.119;0.118;0.117;0.116;0.113;0.117;0.115;0.117;0.118;0.122;0.121;0.124;0.123;0.121;0.122;0.13;0.122;0.126;0.125;0.132;0.13;0.131;0.135;0.136;0.135;0.132;0.134;0.14;0.138;0.14;0.144;0.144;0.147;0.139;0.153;0.15;0.155;0.152;0.…
8_5_b;mock;0.128;0.116;0.118;0.12;0.113;0.113;0.119;0.117;0.123;0.119;0.121;0.129;0.117;0.115;0.118;0.117;0.121;0.119;0.117;0.121;0.119;0.118;0.125;0.124;0.131;0.129;0.129;0.126;0.133;0.127;0.129;0.133;0.132;0.139;0.136;0.137;0.137;0.143;0.142;0.139;0.143;0.143;0.15;0.145;0.145;0.146;0.153;0.154;0.215;0.158;0.163;0.163;0.163;0.165;0.167;0.169;0.171;0.168;0.174;0.178;0.186;0.18;0.185;0.185;0.193;0…
8_5_b;heat stress;0.128;0.113;0.117;0.11;0.118;0.133;0.12;0.135;0.119;0.141;0.116;0.123;0.123;0.108;0.107;0.11;0.106;0.112;0.117;0.138;0.113;0.132;0.131;0.137;0.123;0.107;0.11;0.108;0.112;0.13;0.117;0.116;0.116;0.113;0.114;0.117;0.114;0.115;0.113;0.119;0.119;0.119;0.142;0.117;0.118;0.127;0.118;0.12;0.164;0.126;0.125;0.125;0.122;0.132;0.128;0.134;0.135;0.137;0.14;0.136;0.141;0.142;0.144;0.145;0.14…
8_6_c;mock;0.114;0.114;0.111;0.118;0.116;0.115;0.113;0.117;0.11;0.116;0.113;0.115;0.114;0.112;0.113;0.117;0.116;0.115;0.119;0.118;0.117;0.121;0.121;0.121;0.125;0.125;0.123;0.128;0.126;0.13;0.131;0.131;0.134;0.137;0.135;0.137;0.136;0.137;0.141;0.139;0.144;0.145;0.142;0.146;0.148;0.147;0.151;0.155;0.15;0.157;0.158;0.158;0.164;0.166;0.165;0.168;0.167;0.174;0.175;0.178;0.181;0.188;0.187;0.189;0.189;0…
8_6_c;heat stress;0.121;0.115;0.108;0.112;0.108;0.116;0.119;0.118;0.111;0.116;0.114;0.112;0.113;0.112;0.111;0.113;0.114;0.117;0.119;0.126;0.134;0.127;0.136;0.12;0.114;0.113;0.116;0.113;0.116;0.116;0.115;0.12;0.118;0.12;0.118;0.119;0.116;0.114;0.114;0.117;0.118;0.119;0.118;0.121;0.118;0.119;0.124;0.123;0.122;0.125;0.125;0.126;0.128;0.126;0.127;0.128;0.129;0.134;0.133;0.133;0.134;0.137;0.137;0.135;…
9_1_d;mock;0.206;0.113;0.148;0.138;0.108;0.125;0.159;0.126;0.106;0.105;0.113;0.108;0.108;0.112;0.109;0.109;0.106;0.105;0.108;0.108;0.107;0.11;0.109;0.11;0.112;0.117;0.113;0.115;0.116;0.116;0.118;0.119;0.116;0.12;0.121;0.125;0.122;0.124;0.124;0.126;0.128;0.13;0.132;0.13;0.132;0.135;0.135;0.135;0.139;0.145;0.144;0.143;0.149;0.151;0.15;0.154;0.157;0.156;0.159;0.163;0.165;0.173;0.168;0.172;0.173;0.17…
9_1_d;heat stress;0.145;0.097;0.102;0.104;0.099;0.099;0.097;0.099;0.099;0.102;0.107;0.103;0.098;0.1;0.099;0.103;0.104;0.102;0.1;0.101;0.1;0.103;0.103;0.102;0.104;0.103;0.103;0.107;0.105;0.107;0.105;0.103;0.103;0.102;0.103;0.103;0.104;0.106;0.106;0.108;0.108;0.107;0.109;0.11;0.109;0.109;0.108;0.112;0.114;0.113;0.114;0.115;0.115;0.12;0.116;0.119;0.119;0.12;0.123;0.123;0.124;0.126;0.126;0.126;0.131;…
9_2_d;mock;0.106;0.123;0.106;0.11;0.107;0.099;0.108;0.108;0.11;0.107;0.106;0.109;0.109;0.107;0.112;0.109;0.111;0.113;0.114;0.109;0.113;0.11;0.113;0.114;0.115;0.119;NA;NA;0.158;0.119;0.123;0.121;0.121;0.123;0.125;0.126;0.13;0.13;0.129;0.131;0.129;0.133;0.132;0.135;0.139;0.145;0.139;0.136;0.15;0.145;0.151;0.153;0.151;0.155;0.152;0.153;0.162;0.165;0.166;0.166;0.163;0.169;0.17;0.17;0.171;0.18;0.173;0…
9_2_d;heat stress;0.112;0.119;0.123;0.118;0.113;0.136;0.111;0.117;0.113;0.107;0.118;0.111;0.107;0.107;0.112;0.112;0.108;0.114;0.108;0.112;0.109;0.11;0.109;0.107;0.108;0.105;NA;NA;0.132;0.108;0.103;0.106;0.11;0.112;0.11;0.112;0.11;0.109;0.109;0.113;0.112;0.112;0.114;0.112;0.113;0.117;0.117;0.115;0.118;0.117;0.123;0.123;0.124;0.12;0.122;0.121;0.123;0.127;0.125;0.129;0.127;0.139;0.134;0.139;0.139;0.…
9_3_d;mock;0.183;0.114;0.102;0.117;0.103;0.106;0.113;0.109;0.112;0.104;0.108;0.11;0.11;0.106;0.112;0.107;0.113;0.11;0.115;0.116;0.114;0.117;0.115;0.115;0.121;0.122;0.12;NA;0.149;0.12;0.119;0.124;0.128;0.126;0.13;0.125;0.127;0.125;0.131;0.134;0.134;0.139;0.137;0.136;0.143;0.141;0.148;0.145;0.148;0.145;0.154;0.151;0.149;0.157;0.156;0.158;0.16;0.165;0.17;0.17;0.173;0.174;0.176;0.177;0.181;0.185;0.17…
9_3_d;heat stress;0.177;0.108;0.106;0.105;0.117;0.11;0.105;0.103;0.108;0.104;0.119;0.112;0.112;0.109;0.107;0.108;0.109;0.107;0.112;0.109;0.108;0.111;0.106;0.101;0.107;0.107;0.105;NA;0.152;0.111;0.107;0.113;0.116;0.116;0.112;0.116;0.114;0.118;0.119;0.12;0.117;0.117;0.122;0.125;0.124;0.128;0.124;0.126;0.127;0.126;0.133;0.132;0.131;0.13;0.139;0.132;0.137;0.139;0.14;0.143;0.142;0.142;0.146;0.146;0.14…
9_4_d;mock;0.112;0.119;0.117;0.127;0.116;0.131;0.12;0.117;0.114;0.115;0.111;0.117;0.114;0.111;0.12;0.116;0.113;0.116;0.116;0.12;0.12;0.122;0.123;0.127;0.129;0.126;NA;NA;0.171;0.131;0.138;0.141;0.141;0.138;0.139;0.142;0.149;0.147;0.151;0.154;0.156;0.16;0.159;0.162;0.162;0.158;0.166;0.167;0.175;0.178;0.176;0.176;0.185;0.185;0.191;0.194;0.198;0.198;0.207;0.216;0.214;0.22;0.232;0.227;0.228;0.24;0.238…
9_4_d;heat stress;0.127;0.125;0.133;0.126;0.125;0.121;0.124;0.12;0.118;0.122;0.125;0.137;0.138;0.13;0.128;0.126;0.123;0.127;0.13;0.131;0.125;0.129;0.129;0.126;0.127;0.127;NA;NA;0.159;0.121;0.122;0.125;0.125;0.123;0.122;0.127;0.125;0.128;0.126;0.129;0.129;0.13;0.128;0.134;0.131;0.134;0.134;0.133;0.138;0.138;0.139;0.141;0.143;0.142;0.141;0.145;0.144;0.143;0.149;0.149;0.149;0.157;0.156;0.155;0.157;0…
9_5_d;mock;0.121;0.113;0.123;0.115;0.106;0.131;0.121;0.11;0.109;0.102;0.097;0.097;0.104;0.101;0.098;0.097;0.099;0.1;0.101;0.099;0.1;0.101;0.101;0.102;0.1;0.102;0.103;0.105;0.103;0.104;0.106;0.104;0.107;0.106;0.108;0.107;0.109;0.11;0.114;0.114;0.113;0.114;0.115;0.117;0.115;0.121;0.118;0.122;0.124;0.125;0.125;0.122;0.129;0.128;0.13;0.131;0.136;0.134;0.139;0.139;0.14;0.146;0.143;0.144;0.148;0.151;0.…
9_5_d;heat stress;0.147;0.094;0.103;0.108;0.104;0.096;0.095;0.098;0.1;0.096;0.1;0.101;0.102;0.1;0.096;0.096;0.096;0.097;0.095;0.096;0.096;0.094;0.095;0.095;0.095;0.094;0.096;0.096;0.097;0.098;0.098;0.099;0.097;0.1;0.096;0.101;0.102;0.1;0.099;0.101;0.101;0.104;0.103;0.105;0.105;0.105;0.109;0.108;0.108;0.109;0.109;0.112;0.111;0.111;0.114;0.112;0.115;0.117;0.116;0.119;0.125;0.119;0.119;0.123;0.125;0…
9_6_d;mock;0.112;0.134;0.116;0.108;0.121;0.114;0.105;0.107;0.108;0.107;0.106;0.11;0.115;0.112;0.111;0.113;0.114;0.112;0.119;0.117;0.117;0.117;0.116;0.123;NA;NA;0.148;0.122;0.123;0.124;0.124;0.127;0.128;0.126;0.129;0.132;0.129;0.133;0.139;0.133;0.138;0.145;0.139;0.142;0.142;0.149;0.149;0.149;0.151;0.156;0.16;0.16;0.162;0.166;0.164;0.163;0.172;0.173;0.169;0.174;0.177;0.176;0.183;0.185;0.189;0.19;0.…
9_6_d;heat stress;0.109;0.114;0.116;0.115;0.119;0.116;0.118;0.111;0.113;0.126;0.154;0.118;0.11;0.106;0.122;0.117;0.117;0.111;0.11;0.107;0.106;0.111;0.114;0.106;NA;NA;0.132;0.105;0.11;0.103;0.107;0.111;0.109;0.11;0.111;0.107;0.116;0.111;0.11;0.116;0.113;0.112;0.119;0.116;0.114;0.115;0.123;0.123;0.121;0.123;0.126;0.13;0.13;0.124;0.126;0.127;0.129;0.131;0.132;0.138;0.135;0.136;0.138;0.139;0.136;0.14…
9_7_d;mock;0.144;0.099;0.1;0.104;0.106;0.106;0.101;0.102;0.098;0.104;0.1;0.099;0.099;0.103;0.101;0.102;0.103;0.103;0.107;0.105;0.106;0.104;0.107;0.108;0.104;0.109;0.113;0.11;0.113;0.111;0.114;0.114;0.112;0.115;0.116;0.115;0.116;0.12;0.124;0.125;0.121;0.124;0.127;0.128;0.126;0.129;0.13;0.133;0.131;0.137;0.137;0.14;0.147;0.135;0.141;0.139;0.146;0.151;0.148;0.157;0.149;0.155;0.158;0.159;0.162;0.163;…
9_7_d;heat stress;0.151;0.102;0.103;0.094;0.101;0.097;0.1;0.106;0.095;0.099;0.1;0.105;0.104;0.104;0.102;0.105;0.098;0.102;0.097;0.108;0.103;0.103;0.102;0.1;0.102;0.102;0.099;0.103;0.102;0.102;0.094;0.094;0.101;0.096;0.096;0.105;0.1;0.103;0.099;0.106;0.105;0.106;0.107;0.105;0.106;0.111;0.106;0.103;0.105;0.109;0.109;0.11;0.109;0.116;0.113;0.111;0.116;0.121;0.12;0.121;0.113;0.121;0.122;0.12;0.123;0.…
BY1;mock;0.106;0.105;0.108;0.112;0.109;0.106;0.106;0.104;0.103;0.105;0.106;0.108;0.104;0.108;0.107;0.107;0.107;0.108;0.107;0.109;0.108;0.11;0.109;0.113;0.111;NA;0.147;0.111;0.113;0.114;0.113;0.115;0.116;0.117;0.119;0.118;0.12;0.118;0.118;0.122;0.124;0.123;0.125;0.125;0.127;0.13;0.129;0.129;0.134;0.134;0.133;0.139;0.14;0.138;0.143;0.142;0.149;0.15;0.15;0.153;0.154;0.157;0.16;0.159;0.16;0.166;0.165…
BY1;heat stress;0.12;0.115;0.122;0.114;0.123;0.104;0.104;0.11;0.101;0.102;0.106;0.126;0.122;0.104;0.108;0.102;0.108;0.107;0.103;0.102;0.101;0.099;0.099;0.099;0.101;NA;0.133;0.1;0.101;0.102;0.101;0.102;0.104;0.104;0.104;0.103;0.105;0.105;0.104;0.106;0.109;0.106;0.106;0.107;0.108;0.109;0.109;0.109;0.108;0.111;0.113;0.115;0.115;0.117;0.117;0.12;0.119;0.122;0.124;0.122;0.123;0.124;0.126;0.129;0.128;0…
BY2;mock;0.104;0.105;0.109;0.108;0.109;0.108;0.106;0.104;0.103;0.103;0.105;0.105;0.107;0.107;0.108;0.104;0.107;0.105;0.108;0.108;0.108;0.109;0.107;0.108;0.111;0.111;0.111;0.112;0.161;0.141;0.115;0.114;0.116;0.115;0.117;0.117;0.116;0.119;0.118;0.12;0.123;0.122;0.123;0.123;0.128;0.125;0.129;0.132;0.133;0.131;0.136;0.135;0.137;0.14;0.144;0.146;0.146;0.145;0.15;0.151;0.152;0.156;0.16;0.159;0.163;NA;0…
BY2;heat stress;0.114;0.133;0.119;0.117;0.135;0.117;0.103;0.106;0.103;0.106;0.106;0.108;0.103;0.107;0.107;0.107;0.111;0.118;0.122;0.115;0.109;0.117;0.105;0.105;0.105;0.108;0.104;0.102;0.147;0.121;0.104;0.102;0.102;0.102;0.104;0.103;0.104;0.103;0.105;0.104;0.104;0.106;0.107;0.106;0.111;0.107;0.109;0.111;0.111;0.111;0.114;0.111;0.116;0.115;0.115;0.118;0.128;0.12;0.121;0.122;0.123;0.125;0.126;0.128;…
BY3;mock;0.114;0.093;0.118;0.116;0.096;0.101;0.104;0.103;0.097;0.098;0.097;0.096;0.099;0.1;0.102;0.099;0.099;0.101;0.102;0.102;0.102;0.103;0.103;0.106;0.106;0.102;0.108;0.105;0.108;0.108;0.109;0.111;0.112;0.112;0.111;0.112;0.113;0.116;0.119;0.118;0.117;0.119;0.12;0.123;0.124;0.121;0.125;0.126;0.132;0.134;0.131;0.135;0.132;0.138;0.138;0.135;0.143;0.144;0.146;0.145;0.149;0.148;0.154;0.153;0.153;0.1…
BY3;heat stress;0.123;0.098;0.098;0.1;0.099;0.102;0.099;0.098;0.098;0.099;0.1;0.097;0.113;0.099;0.102;0.101;0.1;0.098;0.102;0.1;0.096;0.098;0.098;0.1;0.1;0.097;0.097;0.099;0.1;0.1;0.1;0.102;0.103;0.104;0.104;0.106;0.105;0.106;0.106;0.108;0.108;0.11;0.108;0.11;0.112;0.11;0.111;0.112;0.111;0.113;0.113;0.115;0.118;0.118;0.119;0.119;0.123;0.122;0.121;0.12;0.124;0.128;0.126;0.128;0.127;0.131;0.132;0.1…
RM1;mock;0.102;0.11;0.118;0.137;0.113;0.115;0.118;0.114;0.108;0.111;0.115;0.113;0.116;0.111;0.116;0.116;0.116;0.115;0.119;0.123;0.12;0.125;0.123;NA;0.155;0.125;0.127;0.121;0.129;0.131;0.131;0.13;0.131;0.135;0.138;0.135;0.136;0.136;0.139;0.14;0.142;0.148;0.149;0.152;0.151;0.15;0.158;0.164;0.163;0.16;0.168;0.168;0.17;NA;0.233;0.177;0.183;0.182;0.187;0.189;0.192;0.195;0.2;0.205;0.21;0.211;0.217;0.21…
RM1;heat stress;0.123;0.109;0.116;0.118;0.121;0.134;0.115;0.122;0.112;0.118;0.138;0.146;0.133;0.112;0.116;0.119;0.113;0.126;0.117;0.11;0.118;0.111;0.11;NA;0.123;0.112;0.116;0.106;0.115;0.107;0.113;0.115;0.112;0.11;0.118;0.112;0.115;0.115;0.116;0.115;0.113;0.121;0.123;0.121;0.125;0.122;0.118;0.124;0.127;0.122;0.121;0.128;0.127;NA;0.165;0.133;0.138;0.133;0.127;0.134;0.133;0.147;0.144;0.141;0.145;0.…
RM2;mock;0.132;0.128;0.119;0.113;0.129;0.127;0.115;0.118;0.109;0.114;0.127;0.114;0.119;0.119;0.114;0.115;0.116;0.116;0.122;0.118;0.124;0.121;0.126;0.124;0.13;0.125;0.125;0.132;0.181;0.137;0.142;0.134;0.143;0.134;0.145;0.142;0.143;0.154;0.147;0.142;0.149;0.155;0.155;0.156;0.168;0.176;0.172;0.169;0.163;0.17;0.184;0.177;0.184;0.193;0.19;0.188;0.198;0.203;0.209;0.201;0.224;0.214;0.219;0.222;0.233;NA;…
RM2;heat stress;0.112;0.109;0.103;0.104;0.106;0.112;0.106;0.109;0.11;0.108;0.104;0.108;0.109;0.116;0.108;0.117;0.11;0.103;0.112;0.107;0.109;0.108;0.11;0.113;0.116;0.111;0.113;0.115;0.184;0.12;0.115;0.107;0.114;0.116;0.114;0.111;0.117;0.118;0.116;0.117;0.114;0.117;0.121;0.121;0.124;0.125;0.126;0.127;0.126;0.131;0.133;0.128;0.135;0.132;0.136;0.134;0.136;0.141;0.144;0.136;0.145;0.144;0.147;0.147;0.1…
RM3;mock;0.108;0.107;0.118;0.103;0.11;0.106;0.111;0.107;0.106;0.105;0.106;0.102;0.097;0.104;0.112;0.107;0.107;0.111;0.109;0.115;0.107;0.112;0.113;0.116;0.114;NA;0.137;0.119;0.115;0.121;0.121;0.121;0.121;0.124;0.125;0.123;0.127;0.129;0.133;0.129;0.134;0.14;0.136;0.143;0.14;0.148;0.153;0.147;0.149;0.149;0.152;0.154;0.158;NA;0.222;0.177;0.169;0.176;0.18;0.178;0.182;0.2;0.187;0.195;0.198;0.203;0.205;…
RM3;heat stress;0.111;0.107;0.114;0.109;0.114;0.12;0.114;0.109;0.111;0.114;0.113;0.118;0.126;0.122;0.113;0.109;0.108;0.115;0.119;0.117;0.113;0.111;0.107;0.114;0.118;NA;0.121;0.115;0.106;0.113;0.116;0.113;0.111;0.111;0.118;0.114;0.115;0.116;0.12;0.114;0.117;0.122;0.12;0.122;0.121;0.122;0.121;0.124;0.125;0.129;0.127;0.128;0.128;NA;0.174;0.132;0.137;0.133;0.14;0.137;0.142;0.143;0.149;0.14;0.144;0.14…
[truncated: 344 more columns]
