# Supplementary material for: Genetic effects on molecular network states explain complex traits
Source: Mol Syst Biol. 2023 Jul 24;19(8):e11493. doi: 10.15252/msb.202211493 (PMC10407735; doi:10.15252/msb.202211493)
Supplement: Supplementary file 5 — Source Data for Figure 1 [file MSB-19-e11493-s001.zip › Figure_1/README.txt]

Source data for Figure 1:

ODdata_all.csv: 
	OD600 recordings for 100 segregants of the BYxRM collection and for the parental strains in triplicate.
	Measurement time [min] provided as 3 min-bins to accomodate differences in individual start times.
	
grofit_results_all.csv:
	Growth parameters determined by grofit function (R package 'grofit') using model.type = "richards"
	lambda: Model fit-derived growth lag following inoculation
	A: 'Growth efficiency': final OD600 reached
	mu: Maximum growth rate [OD600 / min]
	hilag: heat-induced lag (difference in lambda between heat stressed and mock stressed sample)
	'_mock': mock (room temp)-treated sample
	'_HS': heat stressed sample
	
genotype_for_mapping.csv:
	Genotype for 100 segregants of the BYxRM collection as derived in Grossbach et al., 2022 (see main text)
	
hilagQTL_mapping.csv:
	Results from Random Forest-based mapping of heat-induced lag measurements for 100 strains and averaged
	heat-induced lag measurements for the parental strains (3 triplicates each) of the BYxRM collection
	RF_score: Random Forest raw score as derived using R package 'RFQTL' (see Grossbach et al., 2022 and methods)
	p_noFDR: empirical p-value based on 20000 permutations of heat-induced lag measurements between 102 samples
	p_FDR: FDR (Benjamini-Hochberg)-corrected empirical p-values
	hilagQTL_no: Indication of most significant markers for three QTL with p_FDR < 0.15
