# Supplementary material for: Genetic effects on molecular network states explain complex traits
Source: Mol Syst Biol. 2023 Jul 24;19(8):e11493. doi: 10.15252/msb.202211493 (PMC10407735; doi:10.15252/msb.202211493)
Supplement: Supplementary file 6 — Source Data for Figure 2 [file MSB-19-e11493-s004.zip]

Archive with 5 entries (5 files):
- Figure_2/genotype_for_mapping.csv
- Figure_2/IRA2_effect_vs_chemical_inhibition.csv
- Figure_2/PTQTL_mapping.csv
- Figure_2/PTscore_all.csv
- Figure_2/README.txt
