# Supplementary material for: Genetic effects on molecular network states explain complex traits
Source: Mol Syst Biol. 2023 Jul 24;19(8):e11493. doi: 10.15252/msb.202211493 (PMC10407735; doi:10.15252/msb.202211493)
Supplement: Supplementary file 6 — Source Data for Figure 2 [file MSB-19-e11493-s004.zip › Figure_2/IRA2_effect_vs_chemical_inhibition.csv]

YAL003W;YAL005C;YAL012W;YAL017W;YAL019W;YAL025C;YAL038W;YAL059W;YAL060W;YAL062W;YBL015W;YBL029C-A;YBL039C;YBL045C;YBL058W;YBL064C;YBL098W;YBR003W;YBR006W;YBR026C;YBR039W;YBR046C;YBR052C;YBR053C;YBR054W;YBR056W;YBR061C;YBR069C;YBR072W;YBR085C-A;YBR092C;YBR104W;YBR111C;YBR117C;YBR126C;YBR139W;YBR149W;YBR155W;YBR169C;YBR208C;YBR212W;YBR214W;YBR222C;YBR230C;YBR267W;YBR269C;YCL030C;YCL033C;YCL037C;YCL…
IRA2.RM_vs_IRA2.BY;0.237293155929485;0.459971613640126;0.125975870273766;0.344283783929713;0.275818185257046;-0.0379062217276749;0.164935639947297;-0.264757769292565;0.777782055718813;0.417980718846893;0.655795217664933;0.789307777973936;-0.608817859318654;0.874901941854754;0.367519310715499;0.785485574014672;0.134909129823546;0.473691561606278;0.529124023112821;0.782263176679313;0.63147530155999…
PKA_inhibition;-0.9;4.35;-1.7;1.75;-1.79;-2.76;0.47;-3.17;-0.27;-0.71;2.67;2.52;-3.3;1.34;1.22;2.59;1.08;0.65;1.24;1.3;1.33;2.56;2.15;1.96;-0.65;2.51;-2.05;-1.78;6.11;0.54;-1.94;-1.88;2;3.5;3.34;1.4;2.05;-1.39;2.68;-1.29;1.86;1.81;0.37;2.58;-2.1;1.99;0.29;1.62;-1.71;3.23;2.11;0.54;2.06;3.51;-2.03;1.94;-1.69;0.76;0.97;-2.58;1.67;-3.95;4.32;3.93;0.86;-2.31;-1.84;1.8;1.42;-1.11;2.16;-1.36;-1.78;2.19…
TOR_inhibition;-0.49;1.05;-1.17;1.11;-1.4;-2.61;0.25;-1.92;0.41;2.78;2.83;0.47;-2.1;0.8;0.19;0.73;-0.03;0.01;4.25;0.03;-0.42;1.73;1.03;1.22;-0.61;0.95;-1.37;-0.72;1.11;-0.22;-0.86;-0.43;-0.23;0.66;1.97;1.78;0.58;-1.42;2.01;4.82;1;1.87;0.35;1.39;-1.74;0.4;-1.13;0.29;-1.72;1.75;0.87;-0.24;0.76;-0.56;-1.37;0.16;-1.75;0.37;0.25;-1.97;0.63;-2.09;1.7;-0.57;-0.17;-1.21;-1.41;0.7;0.2;0.11;0.75;-0.76;-1.1…
PKA/TOR_marker;;;;;;PKA/TOR-induced;;;;;PKA/TOR-reduced;;;;;;;;PKA/TOR-reduced;;;;;;;;;;PKA/TOR-reduced;;;PKA/TOR-induced;;;;;;;;;;;;;;;;;;;;;;;;;;;;;;PKA/TOR-induced;;;;;;;;;;;;;;;;;;;;;;;;PKA/TOR-reduced;;;PKA/TOR-reduced;;;;;;;;;;;;;;;;;;;;;;;;;;;;;;;;;;;;;;;;;;;;;;;;;;;;;;;;;;;;;;;;;;;;;;PKA/TOR-reduced;;;;;;;;;;;;;;;;;;;;;;;;;;;;;;;;;;;;;;;;;;;;;;;;;;;;;;;;;;;;;;;;;;;;PKA/TOR-reduced;;;;;;;;…
