# Supplementary material for: Genetic effects on molecular network states explain complex traits
Source: Mol Syst Biol. 2023 Jul 24;19(8):e11493. doi: 10.15252/msb.202211493 (PMC10407735; doi:10.15252/msb.202211493)
Supplement: Supplementary file 6 — Source Data for Figure 2 [file MSB-19-e11493-s004.zip › Figure_2/PTscore_all.csv]

PTmarkerSet;X18.3.d;X9.5.d;X8.3.a;X7.2.c;X5.5.d;X3.5.d;X2.3.d;RM11-1a;BY4716;X21.5.c;X2.6.d;X6.3.c;X7.5.d;X8.6.c;X13.1.a;X14.5.b;X19.1.c;X1.1.d;X6.2.b;X7.4.c;X1.3.d;X6.4.d;X10.2.d;X13.2.c;X14.6.d;X17.2.d;X19.2.c;X21.1.d;X8.5.b;X9.7.d;X1.4.d;X5.1.d;X6.5.d;X7.7.c;X9.1.d;X10.3.c;X13.3.b;X14.7.c;X17.4.a;X19.3.c;X21.2.d;X4.3.d;X10.1.c;X17.1.a;X1.5.c;X3.2.d;X5.2.d;X6.6.d;X7.8.d;X9.2.d;X13.4.a;X15.2.d;X…
YPR143W;PT-induced;-0.577169093367919;-0.93149973470698;-0.667286483490245;-1.5343198664183;0.742073100775007;0.851246265412047;0.258753242737133;0.363744700153375;-0.329341193402189;-0.434440309027794;0.241747742756306;1.83970207900253;-0.0381121453949543;-1.41845514764172;-1.30451300546968;-0.83482718134613;0.0142121739155138;0.473135336536501;-0.298114943379629;0.658302485026286;1.530614130950…
YHR196W;PT-induced;-0.766892603934517;-0.307564096274336;-0.252448827231751;-1.78238379723026;0.57498253583554;-0.207631228723633;1.66247182528316;-0.963421007795629;-0.826694058938684;0.414995340241411;-0.757887373129608;-0.29300452848845;0.201190707727345;-0.142739190633954;-1.04711921574286;-0.540079818080218;-1.46943898433562;-0.142448609072063;1.22546002139824;1.11259451469699;1.012097319907…
YLR222C;PT-induced;-0.253545658766963;-1.50292462701707;0.485924474199819;-0.767967813782127;0.421428424794283;0.0932606110714904;0.957894027145886;-0.949840684558545;-0.522000120729312;0.413625097387243;-1.73379101545323;-0.501168752136952;-1.14229498358287;0.979283909678317;0.00546081081023516;-0.205230477042876;-2.53840545136565;-0.304749027679866;0.805108602885714;0.603119004248454;1.22517651…
YOR206W;PT-induced;-0.737421391224048;-0.182613875474517;1.45851324323164;0.305091126179792;-0.29384845547386;-0.997296303848645;0.0950929293236189;-0.577580973694431;-0.699125575201516;-1.35581292234169;-1.92740627342367;-0.22955170688234;-0.314520334110302;0.720243074414425;0.195364238187794;0.0430854710344642;-1.67070119340738;0.682748673403285;0.17654941063423;-0.942933024697773;0.47079092652…
YNL141W;PT-induced;-2.17716626667458;0.0265599724898323;0.706722298288928;-2.11516795316826;-0.284974537684896;0.47992694528291;1.74843136646898;-0.89201239372174;0.09424195479672;-0.348206156731901;-1.09225062862412;0.257884038270783;0.793249825757053;-0.0987842531301272;-0.969876793199005;0.193019831736551;-1.91019494153337;-0.710556511463572;-0.901662703619699;0.439714132050967;0.6821837581429…
YKR092C;PT-induced;-0.723672609477544;-1.50889359681811;-0.142793204574906;-0.869558598126847;-0.115717890288455;0.556368648340298;1.41583502243454;-0.588935358955697;0.00991067216053085;0.383781702490581;-1.16493465154831;0.490075374939308;-0.607175260439682;-0.0858852915754335;-1.12628514536294;1.03034908125977;-0.693851924865159;-0.717175976093975;0.667246812796662;1.10987973992596;-0.22293798…
YAL025C;PT-induced;-1.16933713606461;-0.647769385848478;-0.916895664220617;-1.23657004386371;0.0427025637674204;0.532387373926643;1.75593439886244;-0.601949907782718;-0.592599244157594;0.257760785602052;-0.107066959913025;-0.525624568178397;-0.673268863197518;-0.881612823105709;-0.394497955143818;-1.29980055683306;-1.61001407039687;0.130736036873172;1.8000369227604;0.462808954694195;0.50551588060…
YDL014W;PT-induced;-0.863216839260294;-0.227650608050873;1.14587262645701;-0.938285156791535;0.110092037580352;0.622582347521462;1.04721704259087;0.23057335831459;-0.677593724510291;0.0184689988643832;-1.16697183334086;0.968385053788899;-0.857152576652338;0.702543977168436;-0.811204671923836;1.17379460145127;0.103779162388986;-0.319574276765042;-0.514285782492438;0.387723400980604;-0.229690324029…
YOR310C;PT-induced;-0.0398404954083976;-0.971139740908377;0.812678862151712;-1.32360053820347;0.0975517276281995;0.0104967618588441;1.53477524156614;-0.928368966388685;-0.683288999528446;0.423355630304095;-1.52738370791665;-0.00511078547171378;-1.36410709230073;0.65705508218899;-0.992083668738487;0.0416255054334078;-1.87948411340884;0.264432953051969;1.30116975379505;0.214983065959841;0.984646705…
YOR210W;PT-induced;-0.0618716318670912;0.674096707437921;0.0200084104403222;-0.135517732523923;0.984495903119719;0.941221977258744;-0.68519733854171;0.651342880780222;-0.420911442929695;-0.851290635939537;0.783123982435433;0.0574568588655241;0.601856821248355;0.901930799149626;0.940677388476196;0.937561656562278;1.00672944954645;-0.611707689663677;-0.795735965391128;0.272771358444582;-0.636586097…
YHR065C;PT-induced;0.552909188390694;-0.855083541088582;0.034994321215224;-0.676075805771771;-0.46183031441504;0.446232310092086;0.986649364212195;-0.446572749385151;-0.760992401580289;-0.590539877940136;-1.74915231427337;-1.14068416354093;-1.01122368735554;0.804817077634396;-0.537833503777356;-0.262479417009913;-1.13885919302469;0.502490123010981;1.03717676963333;-0.717774116662909;1.68043020697…
YPL263C;PT-induced;0.947687194045511;-0.0514257150620036;-0.269827815190018;-0.255663854291852;0.28798621691695;0.0332036520936218;0.941512297452006;-2.01097178345691;1.04822672418292;-0.0383083428787982;0.39680457733374;0.29341565934796;0.272261396821561;-1.15163030519501;-1.6674194537159;0.53259595118355;0.389258471124373;-0.918693854535681;0.459181740549566;1.2483259687534;0.22198872845439;-1.…
YML056C;PT-induced;-0.494506293277368;0.939968141071298;1.20121492955391;-1.30489182511711;0.402872428899169;-0.244554975184619;1.08009667561036;0.077187445643345;-0.355561346524567;0.749223207911845;-0.453621967134715;-0.0235530958594043;-1.66942249710556;-0.103337461654773;-1.170890485785;-0.187627069829954;0.615922507959742;0.0962253704307193;0.110116875516949;1.72354635859888;-0.4892312688098…
YLR180W;PT-induced;-1.20101254383124;-0.648317607438958;0.228335235239302;-0.16227968215286;0.416536471237425;0.0399538098590415;-0.608798987415189;0.281692259951854;-0.319451277362274;-1.31713810512512;-0.26840559620669;0.406151724653282;0.428008795866523;0.26090230843301;0.314379380681423;0.709100132398351;0.287933391721626;-0.181676707732896;-0.816496895472286;-1.22404789799734;-0.776354427682…
YOR108W;PT-induced;-0.187352790396498;0.362792176200046;1.02787781219143;-1.23216799373782;1.32681777009339;-0.309296541105009;1.29708277017372;0.0104200575432432;-0.636851591610825;0.187192825369622;-1.40164316303084;1.15094442213087;-1.68053282822952;0.201963428260591;0.810713145248643;-0.759331102499811;1.00619038660988;0.0529474487261134;-0.19198106958345;-0.869017511232994;1.46535164675121;-…
YPL198W;PT-induced;-1.03897659508098;-0.426049202743249;-0.03831537825328;-1.1423578643298;0.65792455344644;-0.248024806683699;1.04780403011756;-1.18063226898862;0.286873681509692;1.09858729119223;-0.944831610618713;0.156454783660404;0.14847043467879;-0.76454478620659;-0.818640032501126;-1.48092545684073;-0.272969441578884;0.196147808328075;-0.443395364540795;-0.503255728643495;0.971400959953613;…
YPL081W;PT-induced;-1.55490134904848;-0.976730028178926;-1.04925573273594;-1.22974879131213;0.00608960747625255;0.532633506187216;0.860311022514797;-0.441828338551141;-0.0344770884739855;0.825348211681668;-0.897512415401109;0.258406742707058;-0.848216091697129;-1.41683654929162;0.652690186259192;0.202670096231952;-1.62777658952183;-0.132292901713072;1.91192829828051;-1.677310730185;0.900313993462…
YLR061W;PT-induced;-0.723138032472246;-0.0541507546531048;-0.435245589372961;-1.02359985096133;0.200366721737835;-0.277753939041895;1.41980889616934;-0.51160060566698;0.294205142143595;1.15324381944613;-1.58774445556929;-0.367169912212105;-1.93791307947035;-1.48663981481474;-0.659608866636848;0.266156594306481;1.56661875224231;0.447032712568399;1.62282980921888;1.24612497174879;1.16694379058073;-…
YKR057W;PT-induced;-0.670135191999504;-0.61616714422552;0.00355609760702938;-2.14486000832591;0.102352090134352;0.488480895984264;0.119947711172215;1.3892959804197;-0.0613264075898456;-0.834054514858611;-2.29117728690581;0.19482476474221;0.0829975806443721;-1.83612707194646;-1.2177392351209;-0.120766910177664;0.243913585092788;0.808185008339178;-0.18916908547415;1.31185591941621;0.879207113479977…
YLR325C;PT-induced;-1.09996470448066;-0.124205396583041;0.210766885705196;-0.0436245047960334;0.21832055808347;-0.480910202735881;-0.0441025445308361;0.245419109199786;-0.0265161263159299;0.220167261118207;-0.886670266049346;0.288198593466047;-0.162141599168911;1.07510897723784;-0.0971928154531586;0.711884550090868;0.871420360923479;-0.0970945824089043;-0.621365781231181;0.543769692243956;-0.5046…
YLR388W;PT-induced;-0.977662723246327;-0.784307966261016;-0.0740820858919074;-1.33601802821869;0.30160545268216;0.0910790414072007;1.83149527403579;-0.0830991588671695;-0.322289233825435;0.739723743140853;-0.631866309503877;0.773763417289756;-0.925705557035977;-0.331492851118207;-1.06826782336974;0.61080046690365;-0.850032752591669;-0.410557816340642;1.21419140974757;-0.293018053165081;1.62188512…
YBR104W;PT-induced;-0.125924199949398;-1.01488495023424;-0.128553850834388;-0.753436055762717;1.57489558157279;-0.055334098612284;0.357085535204485;0.198500881318112;-0.563661129604427;0.428331609543237;-0.853583471561598;0.158430010183305;-1.3289573672014;0.734137537382083;-0.652157208699668;-0.150924679102808;0;0.884495313277649;-0.575122815901235;-0.269471210171693;0.110533346364128;0;-0.28560…
YLL026W;PT-reduced;-0.382012573245532;2.04163467207332;-0.127139744153588;-0.0515854354210018;-0.256665809768185;-1.41243341025501;-1.60599944681034;-1.28731250896232;1.65654036365588;0.555205001536155;0.0480991349356153;-0.328494257696427;0.059081869578944;-1.21482305884976;0.0628241234289845;-0.184156659716592;-0.226016636720021;0.830593755624137;1.30549048213318;-0.863169382429509;-1.025559580…
YER103W;PT-reduced;-0.394665245947682;0.589099069147553;-0.986907826315242;1.01653212516955;-1.56748135547663;0.310919059124896;-0.303207014190669;-0.772327525467878;1.05466445244659;1.79220792044423;-0.250068005477343;0;1.73985783563554;-0.475316202597934;0.26784747706083;-0.662331725397579;-0.804936991615309;-0.377435551434179;0.684859588991138;-0.345915577016354;-1.05557269632344;0.74569050211…
YOL126C;PT-reduced;-0.391491761357448;-0.691489874199788;-2.16333084978097;0.158719324269068;-0.116021885798123;-0.558334194819323;-0.857149622201623;0.564997730428577;-0.31939887013564;0.911624768783173;-0.535736827235599;-1.35106109571466;0.532134311619644;-0.0684558104708697;1.62939152376363;0.471091660387766;-2.36247405743911;0.215610541149793;0.679570212377629;0.179287816906285;-1.9236122072…
YNR001C;PT-reduced;0.735969680503286;0.0428779623537383;-0.975075735952119;1.7398081217088;-0.102024296286757;0.388335940243043;0.106404324692536;-0.0362621911734778;0.257870451265054;0.914066515512813;0.306354195500035;-0.694910761205644;1.37528803626248;0.632880616339985;0.959878635407213;-1.6359210102944;-0.0464477455160436;-0.405564195027542;1.61991887782879;0.0986578781140779;-1.007268295013…
YBL015W;PT-reduced;-0.164131847436247;0.0885734579313264;-0.418199827942807;1.87279037895454;-0.0387165966616748;0.399549014011278;-0.278295365915806;-0.662700614417617;0.375757532637157;-0.214600203578075;0.233973496386333;-0.361770285724148;2.67224345050105;0.128175341790082;0.239108772100398;-1.29847752136649;-0.738330624548291;0.68971452983759;1.78618572331563;0.699396474629319;0.064391822333…
YHL021C;PT-reduced;0.827422290856441;0.698747697062539;-1.30271566260276;1.17242816053553;-1.30720019236975;0.456635118189163;-1.15886729884873;0.19546126433101;0.658434608491309;1.31788673994895;-0.556815108046104;-0.632717685387497;1.44513407106701;0.264396814585773;1.76155380731487;0.183510065485415;0.689799715977567;-0.0672195144917162;0.749516643829948;-1.14872726094676;-0.696855602093026;1.…
YPL223C;PT-reduced;-0.0507050762680877;-0.0694796614044728;-2.36601748468812;0.7127739164977;-0.210010890440905;0.408042271826923;-0.883620884066381;0.961245981275811;-0.596851493298888;0.946952748091753;-0.277205709865858;-0.427844030428897;1.62747859981001;-0.0417102759249747;1.447528157377;-0.0342145083143589;-1.41778701572596;1.33432517724446;1.0520769790865;-0.335257198288301;-0.522881525859…
YMR169C;PT-reduced;0.362348245446472;0.63721771960492;-1.16838326571729;1.33792051470459;-0.727661055753162;0.402442429297289;-1.58408979115779;0.429802525284497;0.260184814070898;0.978645199904208;-0.492902416595865;-0.418040716095024;1.73636534405091;0.233029678242584;1.5889755181871;-0.243677056625097;0.0319044642547102;0.847474422911949;1.02160032897811;-0.33462424608617;-0.811347565780139;1.…
YDL204W;PT-reduced;0.455840854779574;0.211090971515773;-1.20892637324159;1.42879558964211;-0.773627884928375;0.384252641606066;-1.13544702422332;0.658512368945766;0.0898295509449172;1.05820629789764;-0.75643551366552;-0.0251208002802185;1.58087476746418;0.671871230400312;1.65401225683081;-0.278692890955829;0.19228531059364;1.03190116394624;0.778883280741576;-0.926493593980018;-0.536949630380838;1…
YLR178C;PT-reduced;0.276512464787358;0.708415528890926;-1.37496793636898;1.20413261040838;-1.15435320285074;0.65082374476831;-1.57804336967349;0.296475859794968;0.420845441864716;0.876861900249241;0.0801872179181333;-0.380332282834552;1.64485317413018;0.305592880742576;1.61726928605845;-0.036193751866992;-0.801423917578382;0.662433173509026;0.947668803741959;-1.29459980084569;-0.899592724457227;1…
YOR120W;PT-reduced;0.575815630013917;0.22192148834211;-0.888414862582344;0.838449324964926;-0.590206586631232;0.719228647111302;-1.51587778291734;0.909181074704471;-0.489117073576042;0.852304488254107;0.106347895126827;0.324629596617888;1.2404610035691;0.375684515355492;1.71816761534191;-0.13521076144291;0.049272272978876;0.745553240463865;1.03656447569423;-0.353869663510143;0.0499574868173952;1.…
YBR072W;PT-reduced;-0.107738572963276;1.13947020862029;0.0410427842736574;-0.210639630710996;-0.0132558536250366;-0.283241751756999;-0.224753344192687;-1.45430706051381;0.766926761464127;0.620229926441336;0.880282441576816;-0.669398617449039;0.607296612125233;-0.603446547209211;-0.595187203010941;-0.0713951798182944;-1.46230483196111;1.10186592183342;0.564415512300267;-0.180758055434193;-0.283472…
YDL222C;PT-reduced;0.168616948535313;-0.153785622361208;-1.90349991294213;1.48090896043653;-1.25418048770751;0.309468210068052;-1.55557017678194;0.606132836864184;-0.155499437862223;0.570121681118096;-0.397323647110658;-0.561504356066841;1.83753401078088;0.28337619470651;1.55626641598716;-0.837917177719948;-0.032798475588346;0.944173587546835;0.816576177313472;-0.356904603779619;-0.74685924120354…
YNR034W-A;PT-reduced;0.553477802976676;0.896235304908252;-0.419285852597925;0.866952928865644;-1.56096386786632;0.0411369035036132;-0.582058457643926;0.826738165257169;-0.333038294305539;1.13134695463812;-0.777458853420486;-0.00136693950429647;1.7679481277819;0.0761438063408058;1.53509778116151;-0.47307730902666;0.754808542759487;0.947454918995608;0.49759749249683;-0.772108853613427;-0.4898665544…
YPR184W;PT-reduced;0.953296028642561;0.604125341675247;-0.215575058427971;1.66712802542668;-1.09236624764917;0.153492824934673;-1.39166724786712;0.0123503897385891;1.06926167411806;0.764604740437981;-1.58327818409396;0.225856725323093;1.68066386440687;0.875065729737841;1.32120670456974;0.450817260257627;-0.187054913361335;0.34399054972819;0.179136497509199;-0.208992706147018;-1.05341154141304;1.2…
YNL160W;PT-reduced;0.818633897270351;0.828888732556393;-0.864658774539684;1.21558958275146;-1.48159542198203;-0.501357283488177;-1.75442856505766;0.176831479575324;0.399243973270568;0.586721631712868;-1.18020196498543;0.0807974248762028;1.71487014113628;0.286822168267383;1.33145028217875;0.225802786805502;0.571507573982708;0.794802290787451;0.524510666057917;-0.111212474564183;-1.17587357877307;1…
YPR149W;PT-reduced;0.0408867437338868;0.230596297992952;-0.42182257933496;1.56909321234369;-0.49335761010091;0.130799151466192;-0.731249062165844;0.088192684229142;0.327362903516719;0.56204371683881;-0.636486973237134;-0.579390547751283;1.28457723959009;0.454251569748192;1.41605381886842;-0.061226328738323;-0.54953945891086;1.19496479961978;1.22359400391122;-1.46859224758942;-0.676844889393712;2.…
YBR006W;PT-reduced;0.0529255073728692;-0.44393478556341;-0.434154450499987;1.23415632112643;-1.70142002334709;-0.79426036079791;-0.869727150224361;0.581879502397806;0.342786642239225;0.497720371110009;-0.513486455242336;0.931950490571419;0.61946247524169;-0.802111249290969;1.60991461251807;1.12365165485398;0.154000685670109;0.164470477597741;-0.370364105608067;-1.21943108068883;-0.202812862108941…
PT_score;PT_score;-0.94597002763623;-0.930955857054637;0.943527553290907;-2.29283995422548;1.00379785784098;-0.244677208963353;2.02646715754638;-0.690169106031135;-0.67752604284135;-0.625619170891545;-0.476058981156649;0.55695967029731;-2.24439874545569;-0.341048018766959;-2.2267197385496;0.145658458864538;-0.156218112140194;-0.792251332467054;-0.654396585951934;0.763611386779034;1.50255285745973…
