# Supplementary material for: Genetic effects on molecular network states explain complex traits
Source: Mol Syst Biol. 2023 Jul 24;19(8):e11493. doi: 10.15252/msb.202211493 (PMC10407735; doi:10.15252/msb.202211493)
Supplement: Supplementary file 6 — Source Data for Figure 2 [file MSB-19-e11493-s004.zip › Figure_2/README.txt]

Source data for Figure 2:

IRA2_effect_vs_chemical_inhibition.csv:
	Comparison of the effect of chemical inhibition (as reported in Kunkel et al., 2022, see main text) to
	the difference in protein abundance between strains carrying opposite alleles at the IRA2 locus for 584
	proteins, for which changes on the transcript level were reported in Kunkel et al., 2019.
	IRA2.RM_vs_IRA2.BY: Difference in (scaled and centered) protein abundance between strains carrying opposite
	alleles at the most signficant marker for the IRA2 pQTL hotspot (see Grossbach et al., 2022)
	PKA_inhibition: Reported changes due to PKA inhibition for 20 min in Kunkel et al., 2019
	TOR_inhibition: Reported changes due to TOR inhibition for 20 min in Kunkel et al., 2019
	PKA/TOR_marker: Indicates membership in the marker sets used to calculate the PT score for each strain

PTscore_all.csv:
	Proteomic data (scaled, centered) for all proteins in the PT score marker sets and PT score calculated 
	for 110 segregants and two parental strains of the BYxRM collection.

genotype_for_mapping.csv:
	Genotype for 110 segregants of the BYxRM collection as derived in Grossbach et al., 2022 (see main text)

PTQTL_mapping.csv:
	Results from Random Forest-based mapping of PT scores for 110 segregants and 2 parental strains of the BYxRM collection.
	RF_score: Random Forest raw score as derived using R package 'RFQTL' (see Grossbach et al., 2022 and methods)
	p_noFDR: empirical p-value based on 10080 permutations of PT scores between 112 samples
	p_FDR: FDR (Benjamini-Hochberg)-corrected empirical p-values
	PTQTL_no: Indication of most significant markers for three QTL with p_FDR < 0.15
