# Supplementary material for: Genetic effects on molecular network states explain complex traits
Source: Mol Syst Biol. 2023 Jul 24;19(8):e11493. doi: 10.15252/msb.202211493 (PMC10407735; doi:10.15252/msb.202211493)
Supplement: Supplementary file 7 — Source Data for Figure 5 [file MSB-19-e11493-s005.zip]

Archive with 4 entries (4 files):
- Figure_5/README.txt
- Figure_5/Smith_genotype_for_mapping.csv
- Figure_5/Smith_PTQTL_mapping.csv
- Figure_5/Smith_PTscore_glucose_ethanol.csv
