# Supplementary material for: Genetic effects on molecular network states explain complex traits
Source: Mol Syst Biol. 2023 Jul 24;19(8):e11493. doi: 10.15252/msb.202211493 (PMC10407735; doi:10.15252/msb.202211493)
Supplement: Supplementary file 7 — Source Data for Figure 5 [file MSB-19-e11493-s005.zip › Figure_5/README.txt]

Source data for Figure 5:

Smith_PTscore_glucose_ethanol.csv:
	PT scores calculated for 109 segregants in two conditions based on transcriptome data reported in 
	Smith et al., 2008 (see main text) and comparison to PT score data for the same strains calculated
	based on proteome data reported in Grossbach et al., 2022 (see main text).

Smith_genotype_for_mapping.csv:
	Genotype for 99 segregants of the BYxRM collection as derived in Grossbach et al., 2022 (see main text)

Smith_PTQTL_mapping.csv:
	Results from Random Forest-based mapping of PT scores for 99 segregants of the BYxRM collection
	in two conditions. PT scores were based on transcriptome data reported in Smith et al., 2008 whereas
	genotype data were derived in Grossbach et al., 2022 (see main text).
	RF_score_condition: Random Forest raw score as derived using R package 'RFQTL' (see methods)
	p_noFDR_condition: empirical p-value based on 11200 permutations of PT scores between 99 samples
	p_FDR_condition: FDR (Benjamini-Hochberg)-corrected empirical p-values
	PTQTL_no: Indication of most significant markers for PTQTL with p_FDR < 0.15 in both conditions
