# Supplementary material for: Genetic effects on molecular network states explain complex traits
Source: Mol Syst Biol. 2023 Jul 24;19(8):e11493. doi: 10.15252/msb.202211493 (PMC10407735; doi:10.15252/msb.202211493)
Supplement: Supplementary file 7 — Source Data for Figure 5 [file MSB-19-e11493-s005.zip › Figure_5/Smith_genotype_for_mapping.csv]

	CHR	start	end	1.1.d	1.3.d	1.4.d	1.5.c	10.1.c	10.2.d	10.3.c	11.1.a	11.3.b	12.1.d	12.2.b	13.1.a	13.2.c	13.3.b	13.4.a	13.5.c	14.1.b	14.2.c	14.4.a	14.5.b	14.6.d	14.7.c	15.2.d	15.3.b	15.4.d	15.5.b	17.1.a	17.2.d	17.4.a	17.5.b	18.2.d	18.3.d	18.4.c	19.1.c	19.2.c	19.3.c	19.4.b	19.5.b	2.2.d	2.3.d	2.4.a	2.6.d	20.1.d	20.2.d	20.3.c	20.4.c
m1	chrI	31635	32883	1	0	1	0	1	0	0	0	1	1	1	0	1	0	0	1	0	0	0	0	0	0	1	0	1	1	0	0	1	1	1	1	1	0	1	1	1	0	1	0	1	1	0	0	0	1
m2	chrI	33502	33612	1	0	1	0	1	0	0	0	1	1	1	0	1	0	0	1	0	0	0	0	0	0	1	0	1	1	0	0	1	1	1	1	1	0	1	1	1	0	1	0	1	1	0	0	0	1
m3	chrI	33892	34170	1	0	1	0	1	0	0	0	1	1	1	0	1	0	0	1	0	0	0	0	0	0	1	0	1	1	0	0	1	1	1	1	1	0	1	1	1	0	1	0	1	1	0	0	0	1
m4	chrI	34308	34554	1	0	1	0	1	0	0	0	1	1	1	0	1	0	0	1	0	0	0	0	0	0	1	0	1	1	0	0	1	1	1	1	1	0	1	1	1	0	1	0	1	1	0	0	0	1
m5	chrI	35466	37069	1	0	1	0	1	0	0	0	1	1	1	0	1	0	0	1	0	0	0	0	0	0	1	0	1	1	0	0	1	1	1	1	1	0	1	1	1	0	1	0	1	1	0	0	0	1
m6	chrI	37255	37478	1	0	1	0	1	0	0	0	1	1	1	0	1	0	0	1	0	0	0	0	0	0	1	0	1	1	0	0	1	1	1	1	1	0	1	1	1	0	1	0	1	1	0	0	0	1
m7	chrI	37553	40914	1	0	1	0	1	0	0	0	1	1	1	0	1	0	0	1	0	0	0	0	0	0	1	0	1	1	0	0	0	1	1	1	1	0	1	1	1	0	1	0	1	1	0	0	0	1
m8	chrI	41278	41802	1	0	0	0	1	0	0	0	1	1	1	0	1	0	0	1	0	0	0	0	0	0	1	0	1	1	0	0	0	1	1	1	1	0	1	1	1	0	1	0	1	1	0	0	0	1
m9	chrI	41883	48286	1	0	0	0	1	0	0	0	1	1	1	0	1	0	0	1	0	0	0	0	0	0	1	0	1	1	0	0	0	1	1	1	1	0	1	1	1	0	1	0	1	1	0	0	0	1
m10	chrI	43004	46846	1	0	0	0	1	0	0	0	1	1	1	0	1	0	0	1	0	0	0	0	0	0	1	0	1	1	0	0	0	1	1	1	1	0	1	1	1	0	1	0	1	1	0	0	0	1
m11	chrI	48751	49871	1	0	0	0	1	0	0	0	1	1	1	0	1	0	0	1	0	0	0	0	0	0	1	0	1	1	0	0	0	1	1	1	1	0	1	0	1	0	1	0	1	1	0	0	0	1
m12	chrI	50024	51095	1	0	0	0	1	0	0	0	1	1	1	0	1	0	0	1	0	0	0	0	0	0	1	0	0	1	0	0	0	1	1	1	1	0	1	0	1	0	1	0	1	1	0	0	0	1
m13	chrI	51287	53266	1	0	0	0	1	0	0	0	1	1	1	0	1	0	0	1	0	0	0	0	0	0	1	0	0	1	0	0	0	1	1	1	1	0	1	0	1	0	1	0	1	1	1	0	0	1
m14	chrI	53542	56351	1	0	0	0	1	0	0	0	1	1	1	0	1	0	0	1	0	0	0	0	0	0	1	0	0	1	0	0	0	1	1	1	1	0	1	0	1	0	1	0	1	1	1	0	0	1
m15	chrI	56786	57669	1	0	0	0	1	0	0	0	1	1	1	0	1	0	0	1	0	0	0	0	0	0	1	0	0	1	0	0	0	1	1	1	1	0	1	0	1	0	1	0	1	1	1	0	0	1
m16	chrI	57320	57320	1	0	0	0	1	0	0	0	1	1	1	0	1	1	0	1	0	0	0	0	0	0	1	0	0	1	0	0	0	1	1	1	1	0	1	0	1	0	1	0	1	1	1	0	0	1
m17	chrI	58073	58073	1	0	0	0	1	0	0	0	1	1	1	0	1	0	0	1	0	0	0	0	0	0	1	0	0	0	0	0	0	1	1	1	1	0	1	0	1	0	1	0	1	1	1	0	0	1
m18	chrI	58794	59073	1	0	0	0	1	0	0	0	1	1	1	0	1	0	0	1	0	0	0	0	0	0	1	0	0	0	0	0	0	1	1	1	1	0	1	0	1	0	1	0	1	1	1	0	0	1
m19	chrI	59229	60198	1	0	0	0	1	0	0	0	1	1	1	0	1	0	0	1	0	0	0	0	0	0	1	0	0	0	0	0	0	1	1	1	1	0	1	0	1	0	1	0	1	1	1	0	0	1
m20	chrI	60246	60526	1	0	0	0	1	0	0	0	1	1	1	0	1	0	0	1	0	0	0	0	0	0	1	0	0	0	0	0	0	1	1	1	1	0	1	0	1	0	1	0	1	1	1	0	0	1
m21	chrI	60774	60912	1	0	0	0	1	0	0	0	1	1	1	0	1	0	0	1	0	0	0	0	0	0	1	0	0	0	0	0	0	1	1	1	1	0	1	0	1	0	1	0	1	1	1	0	0	1
m22	chrI	62361	62361	1	0	0	0	1	0	0	0	1	1	1	0	1	0	0	1	0	0	0	0	0	0	1	0	0	0	0	0	0	1	1	1	1	0	1	0	1	0	1	0	1	1	1	0	0	1
m23	chrI	62869	62869	1	0	0	0	1	0	0	0	1	1	1	0	1	0	0	1	0	0	0	0	0	0	1	0	0	0	0	0	0	1	1	1	1	0	1	0	1	0	1	0	1	1	1	0	0	1
m24	chrI	63520	66033	1	0	0	0	1	0	0	0	1	1	1	0	1	0	0	1	0	0	0	0	0	0	1	0	0	0	0	0	0	1	1	1	1	0	1	0	1	0	1	0	0	1	1	0	0	1
m25	chrI	66948	67476	1	0	0	0	1	0	0	0	1	1	1	0	1	0	1	1	0	0	0	0	0	0	1	0	0	0	0	0	0	1	1	1	1	0	1	0	1	0	1	0	0	1	1	0	0	1
m26	chrI	68785	68785	1	0	0	0	1	0	0	0	1	1	1	0	1	0	1	1	0	0	0	0	0	0	1	0	0	0	0	0	0	1	1	1	0	0	1	0	1	0	1	0	0	1	0	0	0	1
m27	chrI	74327	74572	1	0	0	0	1	0	1	0	1	1	1	0	1	0	1	1	1	0	0	0	0	0	1	0	0	0	0	0	0	1	1	0	0	1	1	0	1	0	1	0	0	1	0	0	0	1
m28	chrI	76030	76497	1	0	0	0	1	0	1	0	1	1	1	0	1	0	1	1	1	0	0	0	0	0	1	0	0	0	0	0	0	1	1	0	0	1	1	0	1	0	1	0	0	1	0	0	0	1
m29	chrI	77115	77115	1	0	0	0	1	0	1	0	1	1	1	0	1	0	1	0	1	0	0	0	0	0	1	0	0	0	0	0	0	1	1	0	0	1	1	0	1	0	1	0	0	1	0	0	0	1
m30	chrI	81262	81442	1	0	0	0	1	0	1	0	1	1	1	0	1	0	1	0	1	0	0	0	0	0	1	0	1	0	0	0	0	1	1	0	0	1	1	0	1	0	1	0	0	1	0	0	0	1
m31	chrI	81999	82379	1	0	0	0	1	0	1	0	1	1	1	0	1	0	1	0	1	0	0	0	0	0	1	0	1	0	0	0	0	1	1	0	0	1	1	0	1	0	1	0	0	1	0	0	0	1
m32	chrI	82431	82431	1	0	0	0	1	0	1	0	1	1	1	0	1	0	1	0	1	0	0	0	0	0	1	0	0	0	0	0	0	1	1	0	0	1	1	0	1	0	1	0	0	1	0	0	0	1
m33	chrI	83284	83613	1	0	0	0	1	0	1	0	1	1	1	0	1	0	1	0	1	0	0	0	0	0	1	0	1	0	0	0	0	1	1	0	0	1	1	0	1	0	1	0	0	1	0	0	0	1
m34	chrI	84112	84112	1	0	0	0	1	0	1	0	0	1	1	0	1	0	1	0	1	0	0	0	0	0	1	0	1	0	0	0	0	1	1	0	0	1	1	0	1	0	1	0	0	1	0	0	0	1
m35	chrI	84858	84858	1	0	0	0	1	0	1	0	0	1	1	0	1	0	1	0	1	0	0	0	0	0	1	0	1	0	0	0	0	1	1	0	0	1	1	0	1	0	1	0	0	1	0	0	0	1
m36	chrI	85480	85480	1	0	0	0	1	0	1	0	0	1	1	0	1	0	1	0	1	0	0	0	0	0	1	0	1	0	0	0	0	1	1	0	0	1	1	0	1	0	1	0	0	1	0	0	0	1
m37	chrI	88173	93789	1	0	0	0	1	0	1	0	0	1	1	0	1	0	1	0	1	0	0	0	0	0	1	0	1	0	0	0	0	1	1	0	0	1	1	0	1	0	1	0	0	0	0	0	0	1
m38	chrI	94351	112742	1	0	0	0	1	0	1	0	0	1	1	0	1	0	1	0	1	0	0	0	0	0	1	0	1	0	0	0	0	1	1	0	0	1	1	0	1	0	1	0	0	0	0	0	0	1
m39	chrI	113132	113326	1	0	0	0	1	0	1	0	0	1	0	0	1	0	1	0	1	0	0	0	0	0	1	0	1	0	0	0	0	1	1	0	0	1	1	0	1	0	1	0	0	0	0	0	0	1
m40	chrI	116327	116327	1	0	0	0	0	0	1	0	0	1	0	0	1	0	1	1	1	0	0	0	0	0	1	0	1	0	0	0	0	1	1	0	0	1	1	0	1	0	1	0	0	0	0	0	0	1
m41	chrI	119951	120378	1	0	0	0	0	0	1	0	0	1	0	0	1	0	1	1	1	0	0	0	0	0	1	0	1	0	0	0	0	1	1	0	0	NA	1	0	1	0	1	0	0	0	0	0	0	1
m42	chrI	127853	127853	1	0	0	0	0	0	1	0	0	1	0	0	1	1	1	1	1	0	0	0	0	0	1	0	1	0	0	0	1	1	1	0	0	0	1	0	1	0	1	1	0	0	0	0	0	1
m43	chrI	128302	128302	1	0	0	0	0	0	1	0	0	1	0	0	1	1	1	1	1	0	0	0	0	0	1	0	1	0	0	0	1	1	1	0	0	0	1	0	1	0	1	1	0	0	0	0	0	1
m44	chrI	128704	128704	1	0	0	0	0	0	1	0	0	1	0	0	1	1	1	1	1	0	0	0	0	0	1	0	1	0	0	0	1	1	1	0	0	0	1	0	1	0	1	1	0	0	0	0	0	1
m45	chrI	129476	129517	1	0	0	0	0	0	1	0	0	1	0	0	1	1	0	1	1	0	0	0	0	0	1	0	1	1	0	0	0	1	1	0	0	0	1	0	1	0	1	1	0	0	0	1	0	1
m46	chrI	130254	130975	1	0	0	0	0	0	1	0	0	1	0	0	1	1	1	1	1	0	0	0	0	0	1	0	1	1	0	0	0	1	1	0	0	0	1	0	1	0	1	1	0	0	1	1	1	1
m47	chrI	131539	131635	1	0	0	0	0	0	1	0	0	1	0	0	1	1	1	1	1	0	0	0	0	0	1	0	1	1	0	0	0	1	1	0	0	0	1	0	1	0	1	1	0	0	1	1	1	1
m48	chrI	131980	131980	1	0	0	0	0	0	1	0	0	1	0	0	1	1	1	1	1	0	0	0	0	0	1	0	1	1	0	0	0	1	1	0	0	0	1	0	1	0	1	1	0	0	1	1	1	1
m49	chrI	132423	132618	1	0	0	0	0	0	1	0	0	1	0	0	1	1	1	1	1	1	0	0	0	0	1	0	1	1	0	0	0	1	1	0	0	0	1	0	1	0	1	1	0	0	1	1	1	1
m50	chrI	132723	133749	1	0	0	0	0	0	1	0	0	1	0	0	1	1	1	1	1	1	0	0	0	0	1	0	1	1	1	0	0	1	1	0	0	0	1	0	1	0	1	1	0	0	1	1	1	1
m51	chrI	133857	133857	1	0	0	0	0	0	1	0	0	1	0	0	1	1	1	1	1	1	0	0	0	0	1	0	1	1	1	0	1	1	1	0	0	0	1	0	1	0	1	1	0	0	1	1	1	1
m52	chrI	134219	134219	1	0	0	0	0	0	1	0	0	1	0	0	1	1	1	1	1	1	0	0	0	0	1	0	1	1	1	0	1	1	1	0	0	0	1	0	1	1	1	1	0	0	1	1	1	1
m53	chrI	134475	139692	1	0	0	0	0	0	1	0	0	1	0	0	1	1	1	1	1	1	0	0	0	0	1	0	1	1	1	0	1	1	1	0	0	0	1	0	1	1	1	1	0	0	1	1	1	1
m54	chrI	135181	137336	1	0	0	0	0	0	1	0	0	1	0	0	1	1	1	1	1	1	0	0	0	0	1	0	1	1	1	0	1	1	1	0	0	0	1	0	1	1	1	1	0	0	1	1	1	1
m55	chrI	141180	141342	1	0	0	0	0	0	1	0	1	1	0	0	1	1	1	1	1	1	0	0	0	0	1	0	1	1	1	0	1	1	1	0	0	0	1	0	1	1	1	1	0	0	1	1	1	1
m56	chrI	143085	159467	1	0	0	0	0	0	1	0	1	1	0	0	1	1	1	1	1	1	1	0	0	0	1	0	1	1	1	0	1	1	1	0	0	0	1	0	1	1	1	1	0	0	1	1	1	1
m57	chrI	153742	154332	1	0	0	0	0	0	1	0	1	1	0	0	1	1	1	1	1	1	1	0	0	0	1	0	1	1	1	0	1	1	1	0	0	0	1	0	1	1	1	1	0	0	1	1	1	1
m58	chrI	167326	167326	1	0	0	0	0	0	1	0	1	1	0	0	1	1	1	1	1	1	1	0	0	0	1	0	1	1	1	0	1	1	1	0	0	0	1	0	1	1	1	1	0	0	1	1	1	0
m59	chrI	168686	170022	1	0	0	0	0	0	1	1	1	1	0	0	1	1	1	1	1	1	1	0	0	0	1	0	1	1	1	0	1	1	1	0	0	0	1	0	1	1	1	1	0	0	1	1	1	0
m60	chrI	170564	173339	1	0	0	0	0	0	1	1	1	1	0	0	1	1	1	1	1	1	1	0	0	0	1	0	1	1	1	0	1	1	1	0	0	0	1	0	1	1	1	1	0	0	1	1	1	0
m61	chrI	173845	173845	1	0	0	0	0	0	1	1	1	1	0	0	1	1	1	1	1	1	1	0	0	0	1	0	1	1	1	0	1	1	1	0	0	1	1	0	1	1	1	1	0	0	1	1	1	0
m62	chrI	174118	174746	1	0	0	0	0	0	1	1	1	1	0	0	1	1	1	1	1	1	1	0	0	0	1	0	1	1	1	0	1	1	1	0	0	1	1	0	1	1	1	1	0	0	1	1	1	0
m63	chrI	174919	176948	1	0	0	0	0	0	1	1	1	1	0	0	1	1	1	1	1	1	1	0	0	0	1	1	1	1	1	0	1	1	1	0	0	1	1	0	1	1	1	1	0	0	1	1	1	0
m64	chrI	177285	178191	1	0	0	0	0	0	1	1	1	1	0	0	1	1	1	1	1	1	1	0	0	0	1	1	1	1	1	0	1	1	1	0	0	1	1	0	1	1	1	1	0	0	1	1	1	0
m65	chrI	178602	179397	1	0	0	0	0	1	1	1	1	1	0	0	1	1	1	1	1	1	1	0	0	0	1	1	1	1	1	0	1	1	1	0	0	1	1	0	1	1	1	1	0	0	1	1	1	0
m66	chrI	179578	179796	1	0	0	0	0	1	1	1	1	1	0	0	1	1	1	1	1	1	1	0	0	0	1	1	1	1	1	0	1	1	1	0	0	1	1	0	1	1	1	1	0	0	1	1	1	0
m67	chrI	183802	188823	1	0	0	0	0	1	1	1	1	1	1	0	1	1	1	1	1	1	1	0	0	0	1	1	0	1	1	0	1	1	1	0	0	1	0	0	1	0	1	1	0	0	1	1	1	0
m68	chrI	192073	192196	0	0	0	1	0	1	1	1	1	1	1	0	1	1	1	1	1	1	1	0	0	0	1	1	0	1	1	0	1	1	1	0	0	1	0	0	1	0	1	1	0	0	1	1	1	0
m69	chrI	192693	192795	0	0	0	1	0	1	1	1	1	1	1	0	1	1	1	1	1	1	1	0	0	0	1	1	0	1	1	0	1	1	1	0	0	1	0	0	1	0	1	1	0	0	1	1	1	0
m70	chrI	192954	192954	0	0	0	1	0	1	1	1	1	1	1	0	1	1	1	1	1	1	1	0	0	0	1	1	0	1	1	0	1	1	1	0	0	1	0	0	1	0	1	1	1	0	1	1	1	0
m71	chrI	193260	193260	0	0	0	1	0	1	1	1	1	1	1	0	1	1	1	1	1	1	1	0	0	0	1	1	0	1	1	0	1	1	1	0	0	1	0	0	1	0	1	1	0	0	1	1	1	0
m72	chrI	193452	193500	0	0	1	1	0	1	1	1	1	1	1	0	1	1	1	1	1	1	1	0	0	0	1	1	0	1	1	0	1	1	1	0	0	1	0	0	1	0	1	1	0	0	1	1	1	0
m73	chrI	194101	194499	0	0	1	1	0	1	1	1	1	0	1	0	1	1	1	1	1	1	1	0	0	0	1	1	0	1	1	0	1	1	1	0	0	1	0	0	1	0	1	1	1	0	1	1	1	0
m74	chrI	194290	194475	0	0	1	1	0	1	1	1	1	0	1	0	1	1	1	1	1	1	1	0	0	0	1	1	0	1	1	0	1	1	1	0	0	1	0	0	1	0	1	1	1	0	1	1	0	0
m75	chrI	194626	196284	0	0	1	1	0	1	1	1	1	0	1	0	1	1	1	1	1	1	1	1	0	0	1	1	0	1	1	0	1	1	1	0	0	1	0	0	1	0	1	1	1	0	1	1	1	0
m76	chrII	9932	19967	1	1	1	0	0	0	0	1	0	1	1	0	1	1	1	1	0	1	0	1	0	1	0	1	1	1	0	0	0	1	0	0	0	0	1	0	1	0	1	1	1	0	1	1	1	1
m77	chrII	22385	26500	1	1	1	0	0	0	0	1	0	1	1	0	1	1	1	1	0	1	0	1	0	1	0	1	1	1	0	0	0	1	0	0	0	0	1	0	1	0	1	1	1	0	1	1	1	1
m78	chrII	36830	38273	1	1	1	0	0	0	0	1	0	1	1	0	1	1	1	1	0	1	0	1	0	1	0	1	1	0	0	0	0	1	0	0	0	0	1	0	1	0	1	1	1	0	1	1	1	1
m79	chrII	38757	40260	1	1	1	0	0	0	0	1	0	1	1	1	1	1	1	1	0	1	0	1	0	1	0	1	1	0	0	0	0	1	0	0	0	0	1	0	1	0	1	1	1	0	1	1	1	1
m80	chrII	47104	47104	1	1	0	0	0	0	0	1	0	1	1	1	1	0	1	1	0	1	0	1	0	1	0	1	1	0	0	0	0	1	1	0	0	0	1	1	0	0	1	1	1	0	1	1	1	1
m81	chrII	49603	51771	1	1	0	0	0	0	0	1	0	1	1	1	1	0	1	1	0	1	0	1	0	1	0	1	1	0	0	0	0	1	1	0	0	0	1	1	0	0	1	1	1	0	1	1	1	1
m82	chrII	63857	63857	1	1	0	0	0	0	0	1	0	0	1	1	1	0	1	1	0	1	0	1	0	1	0	1	1	0	0	0	0	1	0	0	0	0	1	1	0	0	1	1	1	0	1	1	1	1
m83	chrII	67976	67976	1	1	0	0	0	0	0	1	0	0	1	1	1	0	1	1	0	1	0	1	0	1	0	1	1	0	0	0	1	1	0	0	0	0	1	1	0	0	1	1	1	0	1	1	1	1
m84	chrII	68834	68834	1	1	0	0	0	0	0	1	0	0	1	1	1	0	1	1	0	1	0	1	0	1	0	1	1	0	0	0	1	1	0	0	0	0	1	1	0	0	1	1	1	0	1	1	1	1
m85	chrII	69772	69772	1	1	0	0	0	0	0	1	0	0	1	1	1	0	1	1	0	1	0	1	0	1	0	1	1	0	0	0	1	1	0	0	0	0	1	1	0	0	1	1	1	0	1	1	1	1
m86	chrII	72395	72663	1	1	0	0	0	0	0	1	0	1	1	1	1	0	1	1	0	1	0	1	0	1	0	1	1	0	0	0	1	1	0	0	0	0	1	1	0	0	0	0	1	0	1	1	1	1
m87	chrII	73337	73470	1	1	0	0	0	0	0	1	0	1	1	1	1	0	1	1	0	1	0	1	0	1	0	1	1	0	0	1	1	1	0	0	0	0	1	1	0	0	0	0	1	0	1	1	1	1
m88	chrII	73646	74189	1	1	0	0	0	0	0	1	0	1	1	1	1	0	1	1	0	1	0	1	0	1	0	1	1	0	0	1	1	1	0	0	0	1	1	1	0	0	0	0	1	0	1	1	1	1
m89	chrII	73943	73943	1	1	0	0	0	0	0	1	0	1	1	1	1	0	1	0	0	1	0	1	0	1	0	1	1	0	0	1	1	1	0	0	0	1	1	1	0	0	0	0	1	0	1	1	1	1
m90	chrII	75564	75564	1	1	0	0	0	0	0	1	1	1	1	1	1	0	1	0	0	1	0	1	0	1	0	1	1	0	0	1	1	1	0	0	0	0	1	1	0	0	0	0	1	0	1	1	1	1
m91	chrII	76212	76947	1	1	0	0	0	0	0	1	1	1	1	1	1	0	1	1	0	1	0	1	0	1	0	0	1	0	0	1	1	1	0	0	0	0	1	1	0	0	0	0	1	0	1	1	1	1
m92	chrII	77223	77259	1	1	0	0	0	0	0	1	1	1	1	1	1	0	1	1	0	1	0	1	0	1	0	0	1	0	0	1	1	1	0	0	0	0	1	1	0	0	0	0	1	0	1	1	1	1
m93	chrII	81501	81501	1	1	0	0	0	0	0	1	1	1	1	1	1	0	1	1	0	1	0	1	0	1	0	0	1	0	0	1	1	1	0	0	0	0	1	1	0	0	0	0	1	0	1	1	1	1
m94	chrII	83698	83698	1	1	0	0	0	0	0	1	1	1	1	1	1	0	1	1	0	1	0	1	0	1	0	0	1	0	0	1	1	1	0	0	0	1	1	1	0	0	0	0	1	0	1	1	1	1
m95	chrII	87391	87849	1	1	0	0	0	0	0	1	1	1	1	1	1	0	1	1	0	1	0	1	0	1	0	0	1	0	0	1	1	1	0	0	0	1	1	1	0	0	0	0	1	0	1	1	1	1
m96	chrII	93811	93952	1	1	0	0	0	0	0	1	1	1	1	1	1	0	1	1	0	1	1	1	0	1	0	0	1	0	0	1	1	1	0	0	0	1	1	1	0	0	0	0	1	0	1	1	1	1
m97	chrII	102053	107123	0	1	0	0	0	0	0	1	1	1	1	1	1	0	1	1	0	1	1	1	0	1	0	0	1	0	0	1	1	1	0	0	0	1	1	1	0	0	0	0	1	0	1	0	1	1
m98	chrII	108452	109165	0	1	0	0	0	0	0	1	1	1	1	1	1	0	1	1	0	1	1	1	0	1	0	0	1	0	0	0	1	1	0	0	0	1	1	1	0	0	0	0	1	0	1	0	1	1
m99	chrII	112335	118457	0	1	0	0	0	0	0	1	1	1	1	1	1	0	1	1	0	1	1	1	0	1	0	0	1	0	0	0	1	1	0	0	0	1	1	1	0	0	0	0	1	0	1	0	1	1
m100	chrII	118818	121908	0	1	0	0	0	0	0	1	1	1	1	1	1	0	1	1	0	1	1	1	0	1	0	0	1	0	0	0	1	1	0	0	0	1	1	1	0	0	0	0	1	0	1	0	1	1
m101	chrII	122437	126836	0	1	0	0	0	0	0	1	1	1	1	1	1	0	1	1	0	1	1	1	0	1	0	0	1	0	0	0	1	1	0	0	1	1	1	1	0	0	0	0	1	0	1	0	1	1
m102	chrII	125552	126130	0	1	0	0	0	0	0	1	1	1	1	1	1	0	1	1	0	1	1	1	0	1	0	0	1	0	0	0	1	1	0	0	1	1	1	1	0	0	0	0	1	0	1	0	1	1
m103	chrII	127964	128257	0	1	0	0	0	0	0	1	1	1	1	1	1	0	1	1	0	1	1	0	0	1	0	0	1	0	0	0	1	1	0	0	1	1	1	1	0	0	0	0	1	0	1	0	1	1
m104	chrII	128423	131020	0	1	0	0	0	0	0	1	1	1	1	1	1	0	1	1	0	1	1	0	0	1	0	0	1	0	0	0	0	1	0	0	1	1	1	1	0	0	0	0	1	0	1	0	1	1
m105	chrII	131051	131783	0	1	0	0	0	0	0	1	1	1	1	1	1	0	1	1	0	1	1	0	0	1	0	0	1	0	0	0	0	1	0	0	0	1	1	1	0	0	0	0	1	0	1	0	1	1
m106	chrII	132482	132654	0	1	0	0	0	0	0	1	1	1	1	1	1	0	1	1	0	1	1	0	0	1	0	0	1	0	0	0	0	1	0	0	0	1	0	1	0	0	0	0	1	0	1	0	1	1
m107	chrII	132945	133355	0	1	0	0	0	0	0	1	1	1	1	1	1	0	1	1	0	1	1	0	0	1	0	0	1	0	0	0	0	1	0	0	1	1	0	1	0	0	0	0	1	0	1	0	1	1
m108	chrII	133435	133779	0	1	0	0	0	0	0	1	0	1	1	1	1	0	1	1	0	1	1	0	0	1	0	0	1	0	0	0	0	1	0	0	1	1	0	1	0	0	0	0	1	0	1	0	1	1
m109	chrII	133938	144991	0	1	0	0	0	0	0	1	0	1	1	1	1	0	1	1	0	1	1	0	0	1	0	0	1	0	0	0	0	1	0	0	1	1	0	1	0	0	0	0	1	0	1	0	1	1
m110	chrII	137272	138695	0	1	0	0	0	0	0	1	0	1	1	1	1	0	1	1	0	1	1	0	0	1	1	0	1	0	0	0	0	1	0	0	1	1	0	1	0	0	0	0	1	0	1	0	1	1
m111	chrII	141175	141579	0	1	0	0	0	0	0	1	0	1	1	1	1	0	1	1	0	1	1	0	0	1	0	0	1	0	0	0	0	1	0	0	1	1	0	1	0	0	0	0	1	0	1	0	1	1
m112	chrII	145108	149872	0	1	0	0	0	0	0	1	0	1	1	1	1	0	1	1	0	1	1	0	0	1	0	0	1	0	0	0	0	1	0	0	1	1	0	1	0	0	0	0	1	0	1	0	1	1
m113	chrII	150200	156261	0	1	0	0	0	0	0	1	0	1	1	1	1	0	1	1	0	1	1	0	0	1	0	0	1	0	0	0	0	1	0	0	1	1	0	1	0	0	0	0	1	0	0	0	1	1
m114	chrII	158114	158591	0	1	1	0	1	0	0	1	0	1	1	1	1	0	1	1	0	1	1	0	0	1	0	0	1	0	0	0	0	1	0	0	1	1	0	1	0	0	0	0	1	0	0	0	1	1
m115	chrII	158800	160143	0	1	1	0	1	0	0	1	0	1	1	1	1	0	1	1	0	1	1	0	0	1	0	0	1	0	0	0	0	1	0	0	1	1	0	1	0	0	0	0	1	0	0	0	1	1
m116	chrII	160403	160403	0	1	1	0	1	0	0	1	0	1	1	1	1	0	1	1	0	1	1	0	0	1	0	0	1	0	0	0	0	1	0	0	1	1	0	1	0	0	0	0	1	0	0	0	1	1
m117	chrII	160810	160810	0	1	1	0	1	0	0	1	0	1	1	1	1	0	1	1	0	1	1	0	0	1	0	0	1	0	0	0	0	1	0	0	1	1	0	1	0	0	0	0	1	0	0	0	1	1
m118	chrII	161065	161757	0	1	1	0	1	0	0	1	0	1	1	1	1	0	1	1	0	1	1	0	0	1	0	0	1	0	0	0	0	1	0	0	1	1	0	1	0	0	0	0	1	0	0	0	1	1
m119	chrII	161840	163080	0	0	1	0	1	0	0	1	0	1	1	1	1	0	1	1	0	1	1	0	0	1	0	0	1	0	0	0	0	1	0	0	1	1	0	1	0	0	0	0	1	0	0	0	1	1
m120	chrII	163180	166909	0	0	1	0	1	0	0	1	0	1	1	1	1	0	1	1	0	1	1	0	0	1	0	0	1	1	0	0	0	1	0	0	1	1	0	1	0	0	0	0	1	0	0	0	1	1
m121	chrII	167174	169820	0	0	1	0	1	0	0	1	0	1	1	1	1	0	1	1	0	1	1	0	0	1	0	0	1	1	0	0	0	1	0	0	1	1	0	1	0	0	0	0	1	0	0	0	1	1
m122	chrII	170790	172346	0	0	1	0	1	0	0	1	0	1	0	1	1	0	1	1	0	1	1	0	0	1	0	0	1	1	0	0	0	1	0	0	1	1	0	1	0	0	0	0	1	0	0	0	1	1
m123	chrII	173028	176261	0	0	1	0	1	0	0	1	0	1	0	1	1	0	1	1	0	1	1	0	0	1	0	0	1	1	0	0	0	1	0	0	1	1	0	1	0	0	0	0	1	0	0	0	1	1
m124	chrII	178351	178351	0	0	1	0	1	0	0	1	0	1	0	1	1	0	1	1	0	1	1	0	0	1	0	0	1	1	0	0	0	1	0	0	1	1	0	1	0	0	0	0	1	0	0	0	1	1
m125	chrII	179248	182901	0	0	1	0	1	0	0	1	0	1	0	1	1	0	1	1	0	1	1	0	0	1	0	1	1	1	0	0	0	1	0	0	1	1	0	1	0	0	0	0	1	0	0	0	1	1
m126	chrII	183084	191528	0	0	1	0	1	0	0	1	0	1	0	1	1	0	1	1	0	1	1	1	0	1	0	1	1	1	0	0	0	1	0	0	1	1	0	1	0	0	0	0	1	0	0	0	1	1
m127	chrII	192591	192591	0	0	1	0	1	0	0	1	0	1	0	1	1	0	1	1	0	1	1	1	0	1	0	1	1	1	0	0	0	1	0	0	1	1	0	1	0	0	0	0	1	0	0	0	1	1
m128	chrII	193380	194057	0	0	1	0	1	0	0	1	0	1	0	1	1	0	1	1	0	1	1	1	0	1	0	1	1	1	0	0	0	1	0	0	1	1	0	1	0	0	0	1	1	0	0	0	1	1
m129	chrII	194226	194226	0	0	1	0	1	0	0	1	0	1	0	1	1	0	1	1	0	1	1	1	0	1	0	1	1	1	0	0	0	1	0	0	1	1	0	1	0	0	0	1	1	0	0	0	1	1
m130	chrII	195009	195719	0	0	1	0	1	0	0	1	0	1	0	1	1	0	1	1	0	1	1	1	0	1	0	1	1	1	0	0	0	1	0	0	1	1	0	1	0	0	0	1	1	0	0	0	1	1
m131	chrII	199139	199762	0	0	1	0	1	0	0	1	0	1	0	1	1	0	1	1	0	1	1	1	0	1	0	1	0	1	0	0	0	1	0	0	1	1	0	1	0	0	0	1	1	0	0	0	1	0
m132	chrII	199961	200008	0	0	1	0	1	0	0	1	0	1	0	1	1	0	1	1	0	1	1	1	0	1	0	1	0	1	0	0	0	1	0	0	1	1	0	1	0	0	0	0	1	0	0	0	1	0
m133	chrII	200483	200530	0	0	1	0	1	0	0	1	1	1	0	1	1	0	1	1	0	1	1	1	0	1	0	1	0	1	0	0	0	1	0	0	1	1	0	1	0	0	0	0	1	0	0	0	1	0
m134	chrII	200968	201476	0	0	1	0	1	0	0	1	1	1	0	1	1	0	1	1	0	1	1	1	0	1	0	1	0	1	0	0	0	1	0	0	1	1	0	1	0	0	0	0	1	0	0	0	1	0
m135	chrII	201611	201647	0	0	1	0	1	0	0	1	1	1	0	1	1	0	1	1	0	1	1	1	0	1	0	1	0	1	0	0	0	1	0	0	1	1	0	1	0	0	0	0	1	0	0	0	1	0
m136	chrII	202108	202108	0	0	1	0	1	0	0	1	1	1	0	1	1	0	1	1	0	1	1	1	0	1	0	1	0	1	0	0	0	1	0	0	1	1	0	1	0	0	0	0	1	0	0	0	1	0
m137	chrII	202227	204215	0	0	1	0	1	0	0	1	1	1	0	1	1	0	1	1	0	1	1	1	0	1	0	1	0	1	0	0	0	1	0	0	1	1	0	1	0	0	0	1	1	0	0	0	1	0
m138	chrII	204404	204536	0	0	1	0	1	0	0	1	1	1	0	1	1	0	1	1	0	1	1	1	0	1	0	1	0	1	0	0	0	1	0	0	1	1	0	1	0	0	0	1	1	0	0	0	1	0
m139	chrII	204923	207923	0	0	1	0	1	0	0	1	1	1	0	1	1	0	1	1	0	1	1	1	0	1	0	1	0	1	0	0	0	1	0	0	1	1	0	1	0	0	0	1	1	0	0	0	1	0
m140	chrII	208189	210387	0	0	1	0	1	0	0	1	1	1	0	1	1	0	1	1	0	1	1	1	0	1	0	1	0	1	0	0	0	1	0	0	1	1	0	1	0	0	0	1	1	0	0	0	1	0
m141	chrII	209245	214439	0	0	1	0	1	0	0	1	1	1	0	1	1	0	1	1	0	1	1	1	0	1	0	1	0	1	0	0	0	1	0	0	1	1	0	1	0	0	0	1	1	0	0	0	1	0
m142	chrII	214711	214891	0	0	1	0	1	0	0	1	1	1	0	1	1	0	0	1	0	1	1	1	0	1	0	1	0	1	0	0	0	1	0	0	1	1	0	1	0	0	0	1	1	0	0	0	1	0
m143	chrII	215016	215962	0	0	1	0	1	0	0	1	1	1	0	1	1	0	0	1	0	1	1	1	0	1	0	1	0	1	0	0	0	1	0	0	1	1	0	1	0	0	0	1	1	0	0	0	1	0
m144	chrII	216520	217109	0	0	1	0	1	0	0	1	1	1	0	1	1	0	0	0	0	1	1	1	0	1	0	1	0	1	0	0	0	1	0	0	1	1	0	1	0	0	0	1	1	0	0	0	1	0
m145	chrII	217636	217676	0	0	1	0	1	0	0	1	1	1	0	1	1	0	0	0	0	1	1	1	0	1	0	1	0	1	0	0	0	1	0	0	1	1	0	1	0	0	0	1	1	0	0	0	1	0
m146	chrII	218039	218039	0	0	1	0	1	0	0	1	1	1	0	1	1	0	1	0	0	1	1	1	0	1	0	1	0	1	0	0	0	1	0	0	1	1	0	1	0	0	0	1	1	0	0	0	1	0
m147	chrII	218507	218876	0	0	1	0	1	1	0	1	1	1	0	1	1	0	1	0	0	1	1	1	0	1	0	1	0	1	0	0	0	1	0	0	1	1	0	1	0	0	0	1	1	0	0	0	1	0
m148	chrII	219410	219506	0	0	1	0	1	0	0	1	1	1	0	1	1	0	1	0	0	1	1	1	0	1	0	1	0	1	0	0	0	1	0	0	1	1	0	1	0	0	0	1	1	0	0	0	1	0
m149	chrII	220055	220451	0	0	1	0	0	0	0	1	1	1	0	0	1	0	1	0	0	1	1	1	0	1	0	1	0	1	0	0	0	1	0	0	1	1	0	1	0	0	0	1	1	0	0	0	1	0
m150	chrII	227881	243768	0	0	1	0	0	0	0	1	1	1	0	1	1	0	1	0	0	1	1	1	0	1	0	1	0	1	0	0	0	1	0	0	1	1	0	1	0	0	0	1	1	0	0	0	1	0
m151	chrII	243846	245073	0	1	1	0	0	0	0	1	1	1	0	1	1	0	1	0	0	1	1	1	0	1	0	1	0	1	0	0	0	1	0	0	1	1	0	1	0	0	0	1	1	0	0	0	1	0
m152	chrII	245305	247993	0	1	1	0	0	0	0	1	1	1	0	1	1	0	1	0	0	1	1	1	0	1	0	1	0	1	0	0	0	1	0	0	1	1	0	1	0	0	0	1	1	0	0	0	1	0
m153	chrII	248152	248555	0	1	1	0	0	0	0	1	1	1	0	1	1	1	1	0	0	1	1	1	0	1	0	1	0	1	0	0	0	1	0	0	1	1	0	1	0	0	0	1	1	0	0	0	1	0
m154	chrII	248659	249073	0	1	1	0	0	0	0	1	1	1	0	1	1	1	1	0	0	1	1	1	0	1	0	1	0	1	0	0	0	1	0	0	1	1	0	1	0	0	0	1	1	0	0	0	1	0
m155	chrII	249400	255743	0	1	1	0	0	0	0	1	1	1	0	1	1	1	1	0	0	1	1	1	0	1	0	1	0	1	0	0	0	1	0	0	1	1	0	1	0	0	0	1	1	0	0	0	1	0
m156	chrII	252161	255127	0	1	1	0	0	0	0	1	1	1	0	1	1	1	1	0	0	1	1	1	0	1	0	1	0	1	0	0	0	1	1	0	1	1	0	1	0	0	0	1	1	0	0	0	1	0
m157	chrII	256925	256941	0	1	1	0	0	0	0	1	1	1	0	1	1	1	1	0	0	1	1	1	0	1	0	1	0	1	0	0	0	1	0	0	1	1	0	1	0	0	0	1	1	0	0	0	1	0
m158	chrII	257430	267594	0	1	1	0	0	0	0	1	1	1	0	1	1	1	1	0	0	1	1	1	0	1	0	1	0	1	0	0	0	1	0	0	1	1	0	1	0	0	0	1	1	0	0	0	1	0
m159	chrII	278218	286762	0	1	0	1	0	0	0	1	1	1	0	1	1	1	1	0	0	1	1	1	0	1	0	1	0	1	0	0	0	1	0	0	1	1	0	1	0	0	0	1	1	0	0	0	1	0
m160	chrII	287483	287483	0	1	0	1	0	0	0	1	1	1	0	1	1	1	1	0	0	1	1	1	0	1	0	1	0	1	0	0	0	1	0	0	1	1	0	1	0	0	0	1	1	0	0	0	1	0
m161	chrII	290619	290619	0	1	0	1	0	0	0	1	1	1	0	1	1	1	1	0	0	1	1	1	0	1	0	0	0	1	0	0	0	1	0	0	1	1	0	1	1	0	0	1	1	0	0	0	1	0
m162	chrII	291464	292835	0	1	0	1	0	0	0	1	1	1	0	1	1	1	1	0	0	1	1	1	0	1	0	0	0	1	0	0	0	1	0	0	1	1	0	1	1	0	0	1	1	0	0	0	0	0
m163	chrII	295710	295912	0	1	0	1	0	0	0	1	1	1	0	1	1	1	1	0	0	1	1	1	0	1	0	0	0	1	0	0	0	1	0	0	1	1	0	1	1	0	0	1	1	0	0	0	0	0
m164	chrII	297226	299524	0	1	0	1	0	0	0	1	1	1	0	1	1	1	1	0	0	1	1	1	0	1	0	0	0	1	0	0	0	1	1	0	1	1	0	1	1	0	0	1	1	0	0	0	0	0
m165	chrII	299680	299803	0	1	0	1	0	0	0	1	1	1	0	1	1	1	1	0	0	1	1	1	0	1	0	0	0	1	0	0	0	1	1	0	1	1	0	1	1	0	0	1	1	0	0	0	0	0
m166	chrII	301455	302839	0	1	0	1	0	0	0	1	1	1	0	1	1	1	1	0	0	1	1	1	0	1	0	0	0	1	0	0	0	1	0	0	1	1	0	1	1	0	0	1	1	0	0	0	0	0
m167	chrII	303528	304691	0	1	0	1	0	0	0	1	1	1	0	1	1	1	1	0	0	1	1	1	0	1	0	0	0	1	0	0	0	1	0	0	1	1	0	1	1	0	0	1	1	0	1	1	1	1
m168	chrII	308097	312659	0	1	0	1	0	0	0	1	1	1	0	1	0	1	1	0	0	1	1	0	0	1	0	0	0	0	0	0	0	0	0	0	0	1	0	1	1	0	0	1	1	0	1	1	1	1
m169	chrII	314198	324525	0	1	0	1	0	0	0	1	1	1	0	1	0	1	1	0	0	1	1	0	1	1	0	0	0	0	0	0	0	0	0	0	0	1	0	1	1	0	0	1	1	0	1	1	1	1
m170	chrII	318379	318379	0	1	0	1	0	0	0	1	1	1	0	1	0	1	1	0	0	1	1	0	1	1	0	0	0	0	0	0	0	0	0	0	0	1	0	1	1	0	0	1	1	0	1	1	1	1
m171	chrII	319900	321553	0	1	0	1	0	0	0	1	1	1	0	1	0	1	1	0	0	1	1	0	1	1	0	0	0	0	0	0	0	0	0	0	0	1	0	1	1	0	0	1	1	0	1	1	1	1
m172	chrII	321857	322182	0	1	0	1	0	0	0	1	1	1	0	1	0	1	1	0	0	1	1	0	1	1	0	0	0	0	0	0	0	0	0	0	0	1	0	1	1	0	0	1	1	0	1	1	1	1
m173	chrII	324887	325007	0	1	0	1	0	0	0	1	1	1	0	1	0	1	1	0	0	1	1	0	1	1	0	0	0	0	0	0	0	0	0	0	0	1	0	1	1	0	0	1	1	0	1	1	1	1
m174	chrII	325175	325701	0	1	0	1	0	0	0	1	1	0	0	1	0	1	1	0	0	1	1	0	1	1	0	0	0	0	0	0	0	0	0	0	0	1	0	1	1	0	0	1	1	0	1	1	1	1
m175	chrII	328179	328908	0	1	0	1	0	0	1	1	1	0	0	1	0	1	1	0	0	1	1	0	1	1	0	0	0	0	0	0	0	0	0	0	0	1	0	1	1	0	0	1	1	0	1	1	1	1
m176	chrII	330495	330647	0	1	0	1	0	0	1	1	1	0	0	1	0	1	1	0	0	1	1	0	1	1	0	0	0	0	0	0	0	0	0	0	0	1	0	1	1	0	0	1	1	0	1	1	1	1
m177	chrII	331253	331973	0	1	0	1	0	0	1	1	1	0	0	1	0	1	1	0	0	1	1	0	1	1	0	0	0	0	0	1	0	0	0	0	0	1	0	1	1	0	0	1	1	0	1	1	1	1
m178	chrII	332940	333382	0	1	0	1	0	0	1	1	1	0	0	1	0	1	1	0	1	1	1	0	1	1	0	0	0	0	0	1	0	0	0	0	0	1	0	1	1	0	0	1	1	0	1	1	1	1
m179	chrII	334452	334452	0	1	0	1	0	0	1	1	0	0	0	1	0	1	1	0	1	1	1	0	1	1	0	0	0	0	0	1	0	0	0	0	0	1	0	1	1	1	0	1	1	0	1	1	1	1
m180	chrII	335046	336747	0	1	0	1	0	0	1	1	0	0	0	1	0	1	1	0	1	1	1	0	1	1	0	0	0	0	0	1	0	0	0	0	0	1	0	1	1	1	0	1	1	0	1	1	1	1
m181	chrII	338656	338664	0	1	0	1	0	0	1	1	0	0	0	1	0	1	1	0	1	1	1	0	1	1	0	0	0	0	0	1	0	0	0	0	0	1	0	1	1	1	0	0	1	0	1	1	1	1
m182	chrII	339083	339200	0	1	0	1	0	0	1	1	0	0	0	1	0	1	1	0	1	1	1	0	1	1	0	0	0	0	0	1	0	0	0	0	0	1	0	1	1	1	0	0	1	0	1	1	1	1
m183	chrII	339326	340644	0	1	0	1	0	0	1	1	0	0	0	1	0	1	1	0	1	1	1	0	1	1	0	0	0	0	0	1	0	0	0	0	0	1	0	1	1	1	0	0	1	0	1	1	1	1
m184	chrII	343086	347935	0	1	0	0	0	0	1	1	0	0	0	1	0	1	1	0	1	1	1	0	1	1	0	0	0	0	0	1	0	0	0	0	0	1	0	1	1	1	0	0	1	0	1	0	1	1
m185	chrII	348625	349415	0	1	0	0	0	0	1	1	0	0	0	1	0	1	1	0	1	1	1	0	1	1	0	0	0	0	0	1	0	0	0	0	0	1	0	1	1	1	0	0	1	0	1	0	1	1
m186	chrII	351335	351335	0	0	0	0	0	0	1	1	0	0	0	1	0	1	1	0	1	1	1	0	1	1	0	1	0	0	0	1	0	0	0	0	0	1	0	1	1	1	0	0	1	0	1	0	1	1
m187	chrII	352302	355349	0	0	0	0	0	0	1	1	0	0	0	1	0	1	1	0	1	1	1	0	1	1	0	1	0	0	0	1	0	0	0	0	0	1	0	1	1	1	0	0	1	0	1	0	1	1
m188	chrII	355626	355836	0	0	0	0	0	0	1	1	0	0	0	1	0	1	1	0	1	1	1	0	1	1	0	1	0	0	0	1	0	0	0	0	0	1	0	1	1	1	0	0	1	0	0	0	1	1
m189	chrII	357199	361669	0	0	0	0	0	0	1	1	0	0	0	1	0	1	1	0	1	1	1	0	1	1	0	1	0	0	0	1	0	0	0	0	0	1	0	1	1	1	0	0	1	0	0	0	1	1
m190	chrII	362082	371146	0	0	0	0	0	0	1	1	0	0	0	1	0	1	1	0	1	1	1	0	1	1	0	1	0	0	0	1	0	0	0	0	0	1	0	1	0	1	0	0	1	0	0	0	1	1
m191	chrII	367200	367884	0	0	0	0	0	0	1	1	0	0	0	1	0	1	1	0	1	1	1	0	1	1	0	1	0	0	0	1	0	0	0	0	0	1	0	1	0	1	0	0	1	0	0	0	1	1
m192	chrII	368051	370007	0	0	0	0	0	0	1	1	0	0	0	1	0	1	1	1	1	1	1	0	1	1	0	1	0	0	0	1	0	0	0	0	0	1	0	1	0	1	0	0	1	0	0	0	1	1
m193	chrII	371555	374149	0	0	0	0	0	0	1	1	0	0	0	1	0	1	0	0	1	1	1	0	1	1	0	1	0	0	0	1	0	0	0	0	0	1	0	1	0	1	0	0	1	0	0	0	1	1
m194	chrII	375303	379598	0	0	0	0	0	0	1	1	0	0	0	1	0	1	0	0	1	1	1	0	1	1	0	1	0	0	0	1	0	0	0	0	0	1	0	1	0	1	0	0	1	0	0	0	0	1
m195	chrII	377820	377820	0	0	0	0	0	0	1	1	0	0	0	1	0	1	0	0	1	1	1	0	1	1	0	1	0	0	0	1	0	0	0	0	0	1	0	1	0	1	0	0	1	0	0	0	0	1
m196	chrII	380932	380971	0	0	0	0	0	0	1	1	0	0	0	1	0	1	0	0	1	1	1	0	1	1	0	1	0	1	0	1	0	0	0	0	0	1	0	1	0	1	0	0	1	0	0	0	0	1
m197	chrII	382146	382146	0	0	0	0	0	0	1	1	0	0	0	1	0	1	0	0	1	1	1	0	1	1	0	1	0	1	0	1	0	0	0	0	0	1	0	1	0	1	0	0	1	0	0	0	0	1
m198	chrII	382471	383768	0	0	0	0	0	0	1	1	0	0	0	1	0	1	0	0	1	1	1	0	1	1	0	1	0	1	0	1	0	0	0	0	0	1	0	1	0	1	0	0	1	0	0	0	0	1
m199	chrII	384458	389243	0	0	0	0	0	0	1	1	0	0	0	1	0	1	0	0	1	1	1	0	1	1	0	1	0	1	0	1	0	0	0	0	0	1	0	1	0	1	0	0	1	0	0	0	0	1
m200	chrII	391319	392182	0	0	0	0	0	0	1	1	0	0	0	1	0	1	0	0	1	1	1	0	1	1	0	1	0	1	0	1	0	0	0	0	0	1	0	1	0	1	0	0	1	0	0	0	0	1
m201	chrII	393191	393191	0	0	0	0	0	0	1	1	0	0	0	1	0	1	0	0	1	1	1	0	1	1	0	1	0	1	0	1	0	0	0	0	0	1	0	1	0	1	0	0	1	0	0	0	0	1
m202	chrII	393269	393708	0	0	0	0	0	0	1	1	0	0	0	1	0	1	0	0	1	1	1	0	1	1	0	1	0	1	0	1	0	0	0	0	0	1	0	1	0	1	0	0	1	0	0	0	0	1
m203	chrII	394376	394461	0	0	0	0	0	0	1	1	0	0	0	1	0	1	0	0	1	1	1	0	1	1	0	1	0	1	0	1	0	0	0	1	0	1	0	1	0	1	0	0	1	0	0	0	0	1
m204	chrII	394726	402249	0	0	0	0	0	0	1	1	0	0	0	1	0	1	0	0	1	1	1	0	1	1	0	1	0	1	0	1	0	0	0	1	0	1	0	1	0	1	0	0	1	0	0	0	0	1
m205	chrII	403146	405275	0	0	0	0	0	0	1	1	0	0	0	1	0	1	0	0	1	1	1	0	1	1	0	1	0	1	0	1	0	0	0	1	0	1	0	1	0	1	0	0	1	0	0	0	0	1
m206	chrII	406787	411152	1	0	0	0	0	0	1	1	0	0	0	1	0	1	0	0	1	1	1	0	1	1	0	1	0	1	0	1	0	0	0	1	0	1	0	1	0	1	0	0	1	0	0	0	0	1
m207	chrII	406889	406889	1	0	0	0	0	0	1	1	0	0	0	1	0	1	0	0	1	1	1	0	1	1	0	1	0	1	0	1	0	0	0	1	0	1	0	1	0	1	0	0	1	0	0	0	0	1
m208	chrII	409149	414987	1	0	0	0	0	0	1	1	0	0	0	1	0	1	0	0	1	1	1	0	1	1	0	1	0	1	0	1	0	0	0	1	0	1	0	1	0	1	0	0	1	0	0	0	0	1
m209	chrII	418557	418557	1	0	0	0	0	0	1	1	0	0	0	1	0	1	0	0	1	1	1	0	1	1	0	1	0	1	0	1	0	0	0	1	0	1	0	1	0	1	0	0	1	0	0	0	0	1
m210	chrII	418629	418629	1	0	0	0	0	0	1	1	0	0	0	1	0	1	0	0	1	1	1	0	1	1	0	1	0	1	0	1	0	0	0	1	0	1	0	1	0	1	0	0	1	0	0	0	0	1
m211	chrII	419086	419197	1	0	0	0	0	0	1	1	0	0	0	1	0	1	0	0	1	1	1	0	1	1	0	1	0	1	0	1	0	0	0	1	0	1	0	1	0	1	0	0	1	0	0	0	0	1
m212	chrII	420402	420567	1	0	0	0	0	0	1	1	0	0	0	1	0	1	0	0	1	1	1	0	1	1	0	1	0	1	0	1	0	0	0	1	0	1	0	1	0	1	0	0	1	0	0	0	0	1
m213	chrII	420692	424031	1	0	0	0	0	0	1	1	0	0	0	1	0	1	0	0	1	1	1	0	1	1	0	1	0	1	0	1	0	0	0	1	0	0	0	1	0	1	0	0	1	0	0	0	0	1
m214	chrII	424199	427812	1	0	0	0	0	0	1	1	0	0	0	1	0	1	0	0	1	1	1	0	1	1	1	1	0	1	0	1	0	0	0	1	0	0	0	1	0	1	0	0	1	0	0	0	0	1
m215	chrII	425467	425467	1	0	0	0	0	0	1	1	0	0	0	1	0	1	0	0	1	1	1	0	1	1	1	1	0	1	0	1	0	0	0	1	0	0	0	1	0	1	0	0	1	0	0	0	0	1
m216	chrII	427998	429746	1	0	0	0	0	0	1	1	0	0	0	1	0	1	0	0	1	1	1	0	1	1	1	1	0	1	0	1	0	0	0	1	0	0	0	1	0	1	0	0	1	0	0	0	0	1
m217	chrII	428064	428064	1	0	0	0	0	0	1	1	0	0	0	1	0	1	0	0	1	1	1	0	1	1	1	1	0	1	0	1	0	0	0	1	0	0	0	1	0	1	0	0	1	0	0	0	0	1
m218	chrII	430040	430301	1	0	0	0	0	0	1	1	0	0	0	0	0	1	0	0	1	1	1	0	1	1	1	1	0	1	0	1	0	0	0	1	0	0	0	1	0	1	0	0	1	0	0	0	0	1
m219	chrII	430846	433640	1	0	0	0	0	0	1	1	0	0	0	0	0	1	0	0	1	1	1	0	1	1	1	1	0	1	0	1	0	0	0	1	0	0	0	1	0	1	1	0	1	0	0	0	0	1
m220	chrII	433187	433232	1	0	0	0	0	0	1	1	0	0	0	0	0	1	0	0	1	1	1	1	1	1	1	1	0	1	0	1	0	0	0	1	0	0	0	1	0	1	1	0	1	0	0	0	0	1
m221	chrII	434976	435279	1	0	0	0	0	0	1	1	0	0	0	0	0	0	0	0	1	1	1	0	1	1	1	1	0	1	0	1	0	0	0	1	0	0	0	1	0	1	1	0	1	0	0	0	0	1
m222	chrII	435637	437154	1	0	0	0	0	0	1	1	0	0	0	0	0	0	0	0	1	0	1	0	1	1	1	1	0	1	0	1	0	0	0	1	0	0	0	1	0	1	1	0	1	0	0	0	0	1
m223	chrII	438126	442819	1	0	0	0	0	0	1	1	0	0	0	0	0	0	0	0	1	0	1	0	1	1	1	1	0	1	0	1	0	0	0	1	0	0	0	1	0	1	1	0	1	0	0	0	0	1
m224	chrII	447158	450017	1	0	0	0	0	0	1	1	0	0	0	0	0	0	0	0	1	0	1	0	1	1	1	1	0	1	0	1	0	0	0	1	0	0	0	1	0	1	1	0	1	0	0	0	0	1
m225	chrII	450377	451784	1	0	0	0	0	0	1	1	0	0	0	0	0	0	0	0	1	0	1	0	1	1	1	1	0	1	0	1	0	0	0	1	0	0	0	1	0	1	1	0	1	0	0	0	0	1
m226	chrII	451373	451373	1	0	0	0	0	0	1	1	0	0	0	0	0	0	0	0	1	0	1	0	1	1	1	1	0	1	0	1	0	0	0	1	0	0	0	1	0	1	1	0	1	0	0	0	0	1
m227	chrII	452891	453192	1	0	0	0	0	0	1	1	0	0	0	0	0	0	0	0	1	0	1	0	1	1	1	1	0	1	0	1	0	0	1	1	0	0	0	1	0	1	1	0	1	0	0	0	0	1
m228	chrII	453417	462587	1	0	0	0	0	0	1	1	0	0	0	0	0	0	0	0	1	0	1	0	1	1	1	1	0	1	0	1	0	0	1	1	0	0	0	1	0	1	1	0	1	0	0	0	0	1
m229	chrII	459628	459672	1	0	0	0	0	0	1	0	0	0	0	0	0	0	0	0	1	0	1	0	1	1	1	1	0	1	0	1	0	0	1	1	0	0	0	1	0	1	1	0	1	0	0	0	0	1
m230	chrII	462765	463509	1	0	0	0	0	0	1	1	0	0	0	0	0	0	0	0	1	0	1	0	1	1	1	1	0	1	0	1	0	0	1	1	0	0	0	1	0	1	1	0	1	0	0	0	0	1
m231	chrII	463791	465156	1	0	0	0	0	0	1	1	0	0	0	0	0	0	0	0	1	0	1	0	1	1	1	1	0	1	0	1	0	0	1	1	0	0	0	1	0	1	1	0	1	0	0	0	0	1
m232	chrII	465493	469648	1	0	0	0	0	0	1	1	0	0	0	0	0	0	0	0	1	0	1	0	1	1	1	1	0	1	0	1	0	0	1	1	0	0	0	1	0	1	1	0	1	0	0	0	0	1
m233	chrII	465694	469374	1	0	0	0	0	0	1	1	0	0	0	0	0	0	0	0	1	0	1	0	1	1	1	1	0	1	0	1	0	0	1	1	0	0	0	1	0	1	1	0	1	0	0	0	0	1
m234	chrII	469663	476335	1	0	0	0	0	0	1	1	0	0	0	0	0	0	0	0	1	0	1	0	1	1	1	1	0	1	0	1	0	0	1	1	0	0	0	1	0	1	1	0	1	0	0	0	0	1
m235	chrII	479201	480674	1	0	0	0	0	0	1	1	0	0	0	0	0	0	0	0	1	0	1	0	1	0	1	1	0	1	0	1	0	0	1	0	0	0	0	1	0	1	1	0	1	0	0	0	0	1
m236	chrII	481261	487661	1	0	0	0	0	0	1	1	0	0	0	0	0	0	0	0	1	0	1	0	1	0	1	1	0	1	0	1	0	0	1	0	0	0	0	1	0	1	1	0	1	0	0	0	0	1
m237	chrII	482984	485107	1	0	0	0	0	0	1	1	0	0	0	0	0	0	0	0	1	0	1	0	1	0	1	1	0	1	0	1	0	0	1	0	0	0	0	1	0	1	1	0	1	0	0	0	0	1
m238	chrII	488875	488899	1	0	0	0	0	0	1	1	0	0	0	0	0	0	0	0	1	1	1	0	1	0	1	1	0	1	0	1	0	0	1	0	0	0	0	1	0	1	1	0	1	0	0	0	0	1
m239	chrII	489223	489241	1	1	0	0	0	0	1	1	0	0	0	0	0	0	0	0	1	1	1	0	1	0	1	1	0	1	0	1	0	0	1	0	0	0	0	1	0	1	1	0	1	0	0	0	0	1
m240	chrII	489688	489805	1	1	0	0	0	0	1	1	0	0	0	0	0	0	0	0	1	1	1	0	1	0	1	1	0	1	0	1	0	0	1	0	0	0	0	1	0	1	1	0	1	0	0	0	0	1
m241	chrII	490264	490264	1	1	0	0	0	1	1	1	0	0	0	0	0	0	0	0	1	1	1	0	1	0	1	1	0	0	0	1	0	0	1	0	0	0	0	1	0	1	1	0	1	0	0	0	0	1
m242	chrII	491265	491265	1	1	0	0	0	1	1	1	0	0	0	0	0	0	0	0	1	1	1	0	1	0	1	1	0	0	0	1	0	0	1	0	0	0	0	1	0	1	1	0	1	0	0	0	0	1
m243	chrII	492025	492025	1	1	0	0	0	1	1	1	0	0	0	0	0	0	0	0	1	1	1	1	1	0	1	1	0	0	0	1	0	0	1	0	0	0	0	1	0	1	1	0	1	0	0	0	0	1
m244	chrII	495558	495627	1	1	0	0	0	1	1	1	0	0	0	0	0	0	0	0	1	1	1	1	1	0	1	1	0	0	0	1	0	0	1	0	0	0	0	1	0	1	1	0	1	0	0	0	0	1
m245	chrII	498348	499454	1	1	0	0	0	1	1	1	0	0	0	0	0	0	0	0	1	1	1	1	1	0	1	1	0	0	0	1	0	0	1	0	0	0	0	1	0	1	1	0	1	0	0	0	0	1
m246	chrII	499621	502627	1	1	0	0	0	1	1	1	0	0	0	0	0	0	0	0	1	1	1	1	1	0	1	1	0	0	0	1	0	0	1	0	0	0	0	1	0	1	1	0	1	0	1	0	0	1
m247	chrII	503196	503196	1	1	0	0	0	1	1	0	0	0	1	0	0	0	0	0	1	1	1	1	1	0	1	1	0	0	0	1	0	0	1	0	0	0	0	1	0	1	1	0	1	0	1	0	0	1
m248	chrII	503310	505396	1	1	0	0	0	1	1	0	0	0	1	0	0	0	0	0	1	1	1	1	1	0	1	1	0	0	0	1	0	0	1	0	0	0	0	1	0	1	1	0	1	0	1	0	0	1
m249	chrII	511946	512880	1	1	0	0	0	1	1	0	0	0	1	0	0	0	0	0	1	1	1	1	1	0	1	1	0	0	0	1	0	0	1	0	0	0	0	1	0	1	1	0	1	0	1	0	0	1
m250	chrII	513202	514468	1	1	0	0	0	1	1	0	0	0	1	0	0	0	0	0	1	1	0	1	1	0	1	1	0	0	0	1	0	0	1	0	0	0	0	1	0	1	1	0	1	0	1	0	0	1
m251	chrII	514806	515130	1	1	0	0	0	1	1	0	0	0	1	0	0	0	1	0	1	1	0	1	1	0	1	1	0	0	0	1	0	0	1	0	0	0	0	1	0	1	1	0	1	0	1	0	0	1
m252	chrII	515157	517869	1	1	0	0	0	1	1	0	0	0	1	0	0	0	1	0	1	1	0	1	1	0	1	1	0	0	0	1	0	0	1	0	0	0	0	1	1	1	1	0	1	0	1	0	0	1
m253	chrII	518106	530153	1	1	0	0	0	1	0	0	0	0	1	0	0	0	1	0	1	1	0	1	1	0	1	1	0	0	0	1	0	0	1	0	0	0	0	1	1	1	1	0	1	0	1	0	0	1
m254	chrII	530473	533002	1	1	0	0	0	1	0	0	0	0	1	0	0	0	1	0	1	1	0	1	1	0	1	1	0	0	0	1	0	0	1	0	0	0	0	1	1	1	1	0	1	0	1	0	0	1
m255	chrII	533760	533767	1	1	0	0	0	1	0	0	0	0	1	0	0	0	1	0	1	1	0	1	1	0	1	1	0	0	0	1	0	0	1	0	0	0	0	1	1	1	1	0	1	0	1	0	0	1
m256	chrII	534460	537535	1	1	0	0	0	1	0	0	0	0	1	0	0	0	1	0	1	1	0	1	1	0	1	1	0	0	0	1	0	0	1	0	0	0	0	1	1	1	1	0	1	0	1	0	0	1
m257	chrII	539105	548443	1	1	0	0	0	1	0	0	0	0	1	0	0	0	1	0	1	1	0	1	1	0	1	1	0	0	0	1	0	0	1	0	0	0	0	1	1	1	1	0	1	0	1	0	0	1
m258	chrII	539637	542402	1	1	0	0	0	1	0	0	0	0	1	0	0	0	1	0	1	1	0	1	1	0	1	1	0	0	0	1	0	0	1	0	0	0	0	1	1	1	1	0	1	0	1	0	0	1
m259	chrII	544962	545201	1	1	0	0	0	1	0	0	0	0	1	0	0	0	1	0	1	1	0	1	1	0	1	1	0	0	0	1	0	0	1	0	0	1	0	1	1	1	1	0	1	0	1	0	0	1
m260	chrII	549769	550736	1	1	0	0	0	1	0	0	0	0	1	0	0	0	1	0	1	1	0	1	1	0	1	1	0	0	0	1	0	0	1	0	0	0	0	1	1	1	1	0	1	0	1	0	0	1
m261	chrII	550847	551109	1	1	0	0	0	1	0	0	0	0	1	0	0	0	1	0	1	1	0	1	1	0	1	1	1	0	0	1	0	0	1	0	0	0	0	1	1	1	1	0	1	0	1	0	0	1
m262	chrII	551302	555964	1	1	0	0	0	1	0	0	0	0	1	0	0	0	1	0	1	1	0	1	1	0	1	1	1	0	0	1	0	0	1	0	0	0	0	1	1	1	1	0	1	0	1	0	0	1
m263	chrII	551704	554862	1	1	0	0	0	1	0	0	0	0	1	0	0	0	1	0	1	1	0	1	1	1	1	1	1	0	0	1	0	0	1	0	0	0	0	1	1	1	1	0	1	0	1	0	0	1
m264	chrII	556539	557246	1	1	0	0	0	1	0	0	0	0	1	0	0	0	1	0	1	1	0	1	1	0	1	1	1	0	0	1	0	0	1	0	0	0	0	1	1	1	1	0	1	0	1	0	0	1
m265	chrII	558866	563644	1	1	0	0	0	1	0	0	0	1	1	0	0	0	1	0	0	1	0	1	1	0	1	1	1	0	0	1	0	0	1	0	0	1	0	1	1	1	1	0	0	0	1	0	0	1
m266	chrII	560006	560006	1	1	0	0	0	1	0	0	0	1	1	0	0	0	1	0	0	1	0	1	1	0	1	1	1	0	0	1	0	0	1	0	0	1	0	1	1	1	1	0	0	0	1	0	0	1
m267	chrII	560987	560987	1	1	0	0	0	1	0	0	0	1	0	0	0	0	1	0	0	1	0	1	1	0	1	1	1	0	0	1	0	0	1	0	0	1	0	1	1	1	1	0	0	0	1	0	0	1
m268	chrII	563695	566670	1	1	0	0	0	1	0	0	0	1	1	1	0	0	1	0	0	1	0	1	1	0	1	1	1	0	0	1	0	0	1	0	0	1	0	1	1	1	1	0	0	0	1	0	0	1
m269	chrII	566827	570929	1	1	0	0	0	1	0	0	0	1	1	1	0	0	1	0	0	1	0	1	1	0	1	1	1	0	0	1	0	0	1	0	0	1	0	1	1	1	1	0	0	0	1	0	0	1
m270	chrII	571034	571949	1	1	0	0	0	1	0	0	0	1	1	1	0	0	1	0	0	1	0	1	1	0	0	1	1	0	0	1	0	0	1	0	0	1	0	1	1	1	1	0	0	0	1	0	0	1
m271	chrII	572114	583984	1	1	0	0	0	1	0	0	0	1	1	1	0	0	1	0	0	1	0	1	1	0	0	1	1	0	0	1	0	0	1	0	0	1	0	1	1	1	1	0	0	0	1	0	0	1
m272	chrII	582458	582470	1	1	0	0	0	1	0	0	0	1	1	1	0	0	1	0	0	1	0	1	1	0	0	1	1	0	0	1	0	0	1	0	0	1	0	1	1	1	1	0	0	0	1	0	0	0
m273	chrII	584397	594784	1	1	0	0	0	1	0	0	0	1	1	1	0	0	1	0	0	1	0	1	1	0	0	1	1	0	0	1	0	0	1	0	0	1	0	1	1	1	1	0	0	0	1	0	0	1
m274	chrII	596219	605067	1	1	0	0	0	1	0	0	0	1	1	1	0	0	1	0	0	1	0	1	1	0	0	1	1	0	0	1	0	0	1	0	0	1	0	1	1	1	1	0	0	0	1	0	0	1
m275	chrII	606236	617606	1	1	0	0	0	1	0	0	0	1	1	1	0	0	1	0	0	1	0	1	1	0	0	1	1	0	0	1	0	0	1	0	0	1	0	1	1	1	1	0	0	1	1	0	0	1
m276	chrII	617783	621963	1	1	0	0	0	1	0	0	0	1	0	1	0	0	1	0	0	1	0	1	1	0	0	1	1	0	0	1	0	0	1	0	0	1	0	1	1	1	1	0	0	1	1	0	0	1
m277	chrII	621057	621057	1	1	0	0	0	1	0	0	0	1	0	1	0	0	1	0	0	1	0	1	1	0	0	0	1	0	0	1	0	0	1	0	0	1	0	1	1	1	1	0	0	1	1	0	0	1
m278	chrII	622305	627055	1	1	0	0	0	1	0	0	0	1	0	1	0	0	1	0	0	1	0	1	1	0	0	1	1	0	0	1	0	0	1	0	0	1	0	1	1	1	1	0	0	1	1	0	0	1
m279	chrII	628267	629323	1	1	0	0	0	1	0	0	0	1	0	1	0	0	1	1	0	1	0	1	1	0	0	1	1	0	0	1	0	0	1	0	0	1	0	1	1	1	1	0	0	1	1	0	0	1
m280	chrII	629636	630671	1	1	0	0	0	1	0	0	0	1	0	1	0	0	1	1	0	1	0	1	1	0	0	1	1	0	0	1	0	0	1	0	0	1	0	1	1	1	1	0	0	1	1	0	0	1
m281	chrII	630784	634599	1	1	0	0	0	1	0	0	0	1	0	1	0	0	1	1	0	1	0	1	1	0	0	1	1	0	0	1	0	0	1	0	0	1	0	1	1	1	1	0	0	1	1	0	0	1
m282	chrII	635127	635478	1	1	0	0	0	1	0	0	0	1	0	1	0	0	1	1	0	1	0	1	1	0	0	1	1	0	0	1	0	0	1	0	0	1	0	1	1	1	1	0	0	1	1	0	0	1
m283	chrII	635928	636709	1	1	0	0	0	1	0	0	0	1	0	1	0	0	1	1	0	1	0	1	1	0	0	1	1	0	0	1	0	0	1	0	0	1	0	1	1	1	1	0	0	1	1	0	0	1
m284	chrII	636994	637366	1	1	0	0	0	1	0	0	0	1	0	1	0	0	1	1	0	1	0	1	1	0	0	1	1	0	0	1	0	0	1	0	0	1	0	1	1	1	1	0	0	1	1	0	0	1
m285	chrII	637651	640141	1	1	0	0	0	1	0	0	0	1	0	1	0	0	1	1	0	1	0	1	1	0	0	1	0	0	0	1	0	0	1	0	0	1	0	1	1	1	1	0	0	1	1	0	0	1
m286	chrII	640834	640834	1	1	0	0	0	1	0	0	0	1	0	1	0	0	1	1	0	1	0	1	1	0	0	1	0	0	0	1	0	0	1	0	0	1	0	1	1	1	1	0	0	1	1	0	0	1
m287	chrII	641071	641467	1	1	0	0	0	1	0	0	0	1	0	1	0	0	1	1	0	0	0	1	1	0	0	1	0	0	0	1	0	0	1	0	0	1	0	1	1	1	1	0	0	1	1	0	0	1
m288	chrII	641842	642492	1	1	0	0	0	1	0	0	0	1	0	1	0	0	1	1	0	0	0	1	1	0	0	1	0	0	0	1	0	0	1	0	0	1	0	1	1	1	1	0	0	1	1	0	0	1
m289	chrII	645476	645807	1	1	0	0	0	1	0	0	0	1	0	1	0	0	1	1	0	0	0	1	1	0	1	1	0	0	1	1	0	0	1	0	0	1	0	1	1	1	1	0	0	1	1	0	0	1
m290	chrII	645989	646524	1	1	0	0	0	1	0	0	0	1	0	1	0	0	1	1	0	0	0	1	1	0	1	1	0	0	1	1	0	0	1	0	0	1	0	1	1	1	1	0	0	1	1	0	0	1
m291	chrII	646843	647924	1	1	0	0	0	1	0	0	0	1	0	1	0	0	1	1	0	0	0	1	1	0	1	1	0	0	1	1	0	0	1	0	0	1	0	1	1	1	1	0	0	1	1	0	0	1
m292	chrII	648275	649931	1	1	0	0	0	1	0	0	0	1	0	1	0	0	1	1	0	0	0	1	1	0	1	1	0	0	1	1	0	0	1	0	0	1	0	1	1	1	1	0	0	1	1	0	0	1
m293	chrII	650411	650976	1	1	0	0	0	1	0	0	0	1	0	1	0	0	1	1	0	0	0	1	1	0	1	1	0	0	1	1	1	0	1	0	0	1	0	1	1	1	1	0	0	1	1	0	0	1
m294	chrII	651310	651310	1	1	0	0	0	1	0	0	0	1	0	1	0	0	1	1	0	0	0	1	1	0	1	1	0	0	1	1	1	0	1	0	0	1	0	NA	1	1	1	0	0	1	1	0	0	1
m295	chrII	651616	651616	1	1	0	0	0	1	0	0	0	1	0	1	0	0	1	1	0	0	0	1	1	0	1	1	0	0	1	1	1	0	1	0	0	1	0	0	1	1	1	0	0	1	1	0	0	1
m296	chrII	651951	653007	1	1	0	0	0	1	0	0	0	1	0	1	0	0	1	1	0	0	0	1	1	0	1	1	0	0	1	1	1	0	1	0	0	1	0	0	1	1	1	0	0	1	1	0	0	1
m297	chrII	653730	660237	1	1	0	0	0	1	0	0	0	1	0	1	0	0	1	1	0	0	0	1	1	0	1	1	0	0	1	1	0	0	1	0	0	1	0	0	1	1	1	0	0	1	1	0	0	1
m298	chrII	660402	660728	1	1	0	0	0	1	0	0	0	1	0	1	0	0	1	1	0	1	0	1	1	0	1	1	0	0	1	1	0	0	1	0	0	1	0	0	1	1	1	0	0	1	1	0	0	1
m299	chrII	661314	661878	1	1	0	0	0	1	0	0	0	1	0	1	0	0	1	1	0	1	0	1	1	0	1	1	0	0	1	1	0	0	1	0	0	1	0	0	1	1	1	0	0	1	1	0	0	1
m300	chrII	662073	663226	1	1	0	0	0	0	0	0	0	1	0	1	0	0	1	1	0	1	0	1	1	0	1	1	0	0	1	1	0	0	1	0	0	1	0	0	1	1	1	0	0	1	1	0	0	1
m301	chrII	663478	664354	1	1	0	0	0	0	0	0	0	1	0	1	0	0	1	1	0	1	0	0	1	0	1	1	0	0	1	1	0	0	1	0	0	1	0	0	1	1	1	0	0	1	1	0	0	1
m302	chrII	665139	665795	1	1	0	0	0	1	0	0	0	1	0	1	0	0	1	1	0	1	0	1	1	0	1	1	0	0	1	1	0	0	1	0	0	1	0	0	1	1	1	0	0	1	1	0	0	1
m303	chrII	666366	666366	1	1	0	0	0	1	0	0	0	1	1	1	0	0	1	0	0	1	0	1	1	0	1	1	0	0	1	1	0	0	1	0	0	1	0	0	1	1	1	0	0	1	1	0	0	1
m304	chrII	666708	671051	1	1	0	0	0	1	0	0	0	1	1	1	0	0	1	0	0	1	0	1	1	0	1	1	0	0	1	1	0	0	1	0	0	1	0	0	1	1	1	0	0	1	1	0	0	1
m305	chrII	668585	669262	1	1	0	0	0	1	0	0	0	1	1	1	0	0	1	1	0	1	0	1	1	0	1	1	0	0	1	1	0	0	1	0	0	1	0	0	1	1	1	0	0	1	1	0	0	1
m306	chrII	671376	677110	1	1	0	0	0	1	0	0	0	1	1	1	0	0	1	0	0	1	0	1	1	0	1	1	0	0	1	1	0	0	1	0	0	1	0	0	1	1	1	0	0	1	1	0	0	1
m307	chrII	677653	677719	1	1	0	0	0	1	0	0	0	1	1	1	0	0	1	0	0	1	0	1	1	0	1	1	0	0	1	1	0	0	1	0	0	1	0	0	1	1	1	0	0	1	1	0	0	1
m308	chrII	678375	678648	1	1	0	0	0	1	0	0	0	1	1	1	0	0	1	0	0	1	0	1	1	0	1	1	0	0	1	1	0	0	1	0	0	1	0	0	1	1	1	0	0	1	1	0	0	1
m309	chrII	678941	679643	1	1	0	0	0	1	0	0	0	1	1	1	0	0	1	0	0	1	0	1	1	0	1	1	0	0	1	1	0	0	1	0	0	1	0	0	1	1	1	0	0	1	1	1	0	1
m310	chrII	680372	680726	1	1	0	0	0	1	0	0	0	1	1	1	0	0	1	0	0	1	0	1	1	0	1	1	0	0	1	1	0	0	1	0	1	1	0	0	1	1	1	0	0	1	1	1	0	1
m311	chrII	681025	681492	1	1	0	0	0	1	0	0	0	1	1	1	0	0	1	0	0	1	0	1	1	0	1	1	0	0	1	1	0	0	1	0	1	1	0	0	1	1	1	0	0	1	1	1	0	1
m312	chrII	681557	682968	1	1	0	0	0	1	0	0	0	1	1	1	0	0	1	0	0	1	0	1	1	0	1	1	0	0	1	1	0	0	1	0	1	1	0	0	1	1	1	0	0	1	1	1	0	1
m313	chrII	683415	684585	1	1	0	0	0	1	0	0	0	1	1	1	0	0	1	0	0	1	0	1	1	0	1	1	0	0	1	1	0	0	1	0	1	1	0	0	1	1	1	0	0	1	1	1	0	1
m314	chrII	685165	700736	1	1	0	0	0	1	0	1	0	1	1	1	0	0	1	0	0	1	0	1	1	0	1	1	0	0	1	1	0	0	1	0	1	1	0	0	1	1	1	0	0	1	1	1	0	1
m315	chrII	693825	693825	1	1	0	0	0	1	0	1	0	1	1	1	0	0	1	0	0	1	0	1	1	0	1	1	0	0	1	1	0	0	1	0	1	1	0	0	1	1	1	0	0	1	1	1	0	1
m316	chrII	698208	698208	1	1	0	0	0	1	0	1	0	1	1	1	0	0	1	0	0	0	0	1	1	0	1	1	0	0	1	1	0	0	1	0	1	1	0	0	1	1	1	0	0	1	1	1	0	1
m317	chrII	705106	705106	1	1	0	1	0	1	0	1	1	1	1	1	0	0	1	0	0	1	0	1	1	0	1	1	0	0	1	1	0	0	0	0	1	0	0	0	1	1	1	1	0	1	1	1	0	1
m318	chrII	707848	707848	1	1	0	1	0	1	0	1	1	1	1	1	0	0	1	0	0	1	0	1	1	0	1	1	0	0	1	1	0	0	1	0	1	0	0	0	1	1	1	1	0	1	1	1	0	1
m319	chrII	708909	708952	1	1	0	1	0	1	0	1	1	1	1	1	0	0	1	0	0	1	0	1	1	0	1	1	0	0	1	1	0	0	1	0	1	0	0	0	1	1	1	1	0	1	1	1	0	1
m320	chrII	710109	710109	1	1	0	1	0	1	0	1	1	1	1	1	0	0	1	0	0	1	0	1	1	0	1	1	0	0	1	1	0	0	1	0	1	0	0	0	1	1	1	1	0	1	1	1	0	1
m321	chrII	712303	712962	1	1	0	1	0	1	0	1	1	1	1	1	0	0	1	0	0	1	0	1	1	0	1	1	0	0	1	1	0	0	1	0	1	0	0	0	1	1	1	1	0	1	1	1	0	1
m322	chrII	716391	717833	1	1	0	1	0	1	0	1	1	1	1	1	0	0	1	0	0	1	0	1	1	0	1	1	0	0	1	1	0	0	1	0	1	0	0	0	1	1	1	1	0	1	1	1	0	1
m323	chrII	722169	722169	1	1	0	1	0	1	0	1	1	1	1	1	0	0	1	0	0	1	0	1	1	0	1	0	0	0	1	1	0	0	1	0	1	0	0	0	1	1	1	1	0	1	1	1	0	1
m324	chrII	723281	725168	1	1	0	1	0	1	0	1	1	1	1	1	0	0	1	0	0	1	0	1	1	0	1	0	0	0	1	1	0	0	1	0	1	0	0	0	1	1	1	1	0	1	1	1	0	0
m325	chrII	732123	732123	1	1	0	1	0	1	0	1	1	1	1	1	0	0	0	0	0	1	0	1	1	0	1	0	0	0	1	1	0	0	1	0	1	0	0	0	1	1	1	1	0	1	1	1	0	0
m326	chrII	734445	734775	1	1	0	1	0	1	0	1	1	1	1	1	0	0	0	0	0	1	0	1	1	0	1	0	0	0	1	1	0	0	1	0	1	0	0	0	1	1	1	1	0	1	1	1	0	0
m327	chrII	737571	737571	1	1	0	1	0	1	0	1	1	1	1	1	0	0	0	0	0	1	1	1	1	0	1	0	0	0	1	1	1	0	1	0	1	0	0	0	1	0	1	1	0	1	0	1	1	0
m328	chrII	739892	739892	1	1	0	1	0	0	0	1	1	1	1	1	0	0	0	0	0	1	1	1	1	0	1	0	0	0	1	1	1	0	1	0	1	0	0	0	1	0	1	1	0	1	0	1	1	0
m329	chrII	740827	741554	1	1	0	1	0	0	0	1	1	1	1	1	0	0	0	0	0	1	1	1	1	0	1	0	0	0	1	1	1	0	1	0	1	0	0	0	1	0	1	1	0	1	0	1	1	0
m330	chrII	744063	744519	1	1	0	1	0	0	0	1	1	1	1	1	0	0	0	0	0	1	1	1	1	1	1	0	0	0	1	1	1	0	1	0	1	0	0	0	1	0	1	0	0	1	0	1	1	0
m331	chrII	745190	749314	1	1	0	1	0	0	0	1	1	1	1	1	0	0	0	0	0	1	1	1	1	1	1	0	0	0	1	1	1	0	1	0	1	0	0	0	1	0	1	0	0	1	0	1	1	0
m332	chrII	745793	745793	1	1	0	1	0	0	0	1	1	1	1	1	0	0	0	0	0	1	1	1	0	1	1	0	0	0	1	1	1	0	1	0	1	0	0	0	1	0	1	0	0	1	0	1	1	0
m333	chrII	749992	757005	1	1	0	1	0	0	0	1	1	1	1	1	0	0	0	0	0	1	1	1	1	1	1	0	0	0	1	1	1	0	1	0	1	0	0	0	1	0	1	0	0	1	0	1	1	0
m334	chrII	757931	757931	1	1	0	1	0	0	0	1	1	1	1	1	0	0	0	0	0	1	1	1	1	1	1	0	0	0	1	0	1	0	1	0	1	0	0	0	1	0	1	0	0	1	0	1	1	0
m335	chrII	758975	759424	1	1	0	1	0	0	0	1	1	1	1	1	0	0	0	0	0	1	0	1	1	1	1	0	0	0	1	0	1	0	1	0	1	0	0	0	1	0	1	0	0	1	0	1	1	0
m336	chrII	760471	760471	1	1	0	1	0	0	0	1	1	1	1	1	0	0	0	0	0	1	0	1	1	1	1	0	0	1	1	0	1	0	1	0	1	0	0	0	1	0	1	0	0	1	0	1	1	0
m337	chrII	762267	769972	1	1	0	1	0	0	0	1	1	1	1	1	0	0	0	0	0	1	0	1	1	1	1	0	0	1	1	0	1	0	0	0	1	0	0	0	1	0	1	0	0	1	0	1	1	0
m338	chrII	774954	775070	1	1	0	1	0	0	0	1	1	1	1	0	0	1	0	0	0	1	0	1	1	1	1	0	0	1	1	0	1	0	0	0	1	1	0	0	1	0	1	0	0	1	0	1	1	0
m339	chrII	777303	780545	1	1	0	1	0	0	0	1	1	1	1	0	0	1	0	0	1	1	0	1	1	1	1	0	0	1	1	0	1	0	0	0	1	1	0	0	1	0	1	0	0	1	0	1	1	0
m340	chrII	782605	782605	1	1	0	1	0	0	0	1	1	1	0	0	0	1	0	0	1	1	0	1	1	1	1	0	0	1	1	0	1	0	0	0	1	1	0	0	1	0	1	0	0	1	0	1	1	0
m341	chrII	784284	785333	1	1	0	1	0	0	0	1	1	1	0	0	0	1	0	0	1	1	0	1	1	1	1	0	0	1	1	0	1	0	0	0	1	1	0	0	1	0	1	0	0	1	0	1	1	0
m342	chrII	785852	786053	1	1	0	1	0	0	0	1	1	1	0	0	0	1	0	0	1	1	0	1	1	1	1	0	0	1	1	0	1	0	0	0	1	1	0	0	1	0	1	0	0	1	0	1	1	0
m343	chrII	787277	788369	1	1	0	1	0	0	0	1	1	1	0	0	0	1	0	0	1	1	0	1	1	1	1	0	0	1	1	0	1	0	0	0	1	1	0	0	1	0	1	0	0	1	0	1	1	0
m344	chrII	789465	789530	1	1	0	1	0	0	0	1	1	1	0	0	0	1	0	0	1	1	1	1	1	1	1	0	0	1	1	0	1	0	0	0	1	1	0	0	1	0	1	0	0	1	0	1	1	0
m345	chrII	790998	790998	1	1	0	1	0	0	0	1	1	1	0	0	0	1	0	0	1	1	1	1	1	1	1	0	0	1	1	1	0	0	0	0	1	1	0	0	1	0	1	0	0	1	0	1	1	0
m346	chrII	791790	795756	1	1	0	1	0	0	0	1	1	1	0	0	0	1	0	0	1	1	1	1	1	1	1	0	0	1	1	1	0	0	0	0	1	1	1	0	1	0	1	0	0	1	0	1	1	0
m347	chrII	804707	804707	1	1	0	1	0	0	1	1	1	1	1	0	0	1	0	1	1	1	1	1	1	1	1	1	0	1	1	1	0	0	0	0	1	1	1	0	1	0	1	0	0	1	0	1	0	0
m348	chrIII	17635	23149	0	0	1	0	1	0	1	1	1	0	0	1	1	0	0	1	0	1	1	0	0	1	1	0	0	1	1	0	0	0	0	1	0	1	1	1	1	0	0	0	1	1	1	1	0	1
m349	chrIII	25689	25808	0	0	1	0	1	0	1	1	1	0	0	1	1	0	0	1	0	1	1	0	0	1	1	0	0	1	1	0	0	0	0	1	0	1	1	1	1	0	0	0	1	1	1	1	0	1
m350	chrIII	32816	38664	0	0	1	0	1	0	1	1	1	0	0	1	1	0	0	1	0	1	1	0	0	1	1	0	0	1	1	0	0	0	0	1	0	1	1	1	1	0	0	0	1	1	1	1	0	1
m351	chrIII	40089	40089	0	0	1	0	1	0	1	1	1	0	0	1	1	0	0	1	1	1	1	0	0	1	1	0	0	1	1	0	0	0	0	1	0	1	1	1	1	0	0	0	1	1	1	1	0	1
m352	chrIII	43835	43877	0	0	1	0	1	0	1	1	0	0	0	1	1	0	0	1	1	1	1	0	0	1	1	0	0	1	1	0	0	0	0	1	0	1	1	1	1	0	0	0	1	1	1	1	0	1
m353	chrIII	46486	46562	0	0	1	0	1	0	1	1	0	0	0	1	1	0	0	1	1	1	1	0	0	1	1	0	0	1	1	0	0	0	0	1	0	1	1	1	1	0	0	0	1	1	1	1	0	1
m354	chrIII	48656	50099	0	0	1	0	1	0	1	1	0	0	0	1	1	0	0	1	1	1	1	0	0	1	1	0	0	1	1	0	0	0	0	1	0	1	1	1	1	0	0	1	1	1	1	1	0	1
m355	chrIII	50897	51119	0	0	1	0	1	0	1	1	0	0	0	1	1	0	1	1	1	1	1	0	0	1	1	0	0	1	1	0	0	0	0	1	0	1	1	1	1	0	0	1	1	1	1	1	0	1
m356	chrIII	51419	51650	0	0	1	0	1	0	1	1	0	0	0	1	1	0	1	1	1	1	1	0	0	1	1	0	0	1	1	0	0	1	0	1	0	1	1	1	1	0	0	1	1	1	1	1	0	1
m357	chrIII	53891	53891	0	0	1	0	1	0	1	1	0	0	1	1	1	0	1	1	1	1	1	0	0	1	1	0	0	1	1	0	0	1	0	1	0	1	1	1	1	0	0	0	1	1	1	1	0	1
m358	chrIII	54110	54721	0	0	0	0	1	0	1	1	0	0	1	1	1	0	1	1	1	1	1	0	0	1	1	0	0	1	1	0	0	1	0	1	0	1	1	1	1	0	0	0	1	1	1	1	0	1
m359	chrIII	55716	55716	0	0	0	0	1	0	1	1	0	0	1	1	1	0	1	1	1	1	1	0	0	1	1	0	0	1	1	0	0	1	0	1	0	1	1	1	1	0	0	0	1	0	1	1	0	1
m360	chrIII	56210	56210	0	0	0	0	1	0	1	1	0	0	1	1	1	0	1	1	1	1	1	0	0	1	1	0	0	1	1	0	0	1	0	1	0	1	1	1	0	0	0	0	1	0	1	1	0	1
m361	chrIII	59775	59775	0	0	0	0	1	0	1	1	0	0	1	1	1	0	1	1	1	1	1	0	0	1	1	0	0	1	1	0	0	1	0	1	0	1	1	0	0	0	0	0	1	0	0	1	0	1
m362	chrIII	59925	60463	0	0	0	0	1	0	1	1	0	0	1	1	1	0	1	1	1	1	1	0	0	1	1	0	0	1	1	0	0	1	0	1	0	1	1	0	0	0	0	0	1	0	0	1	0	0
m363	chrIII	63611	64304	0	0	0	0	1	0	0	1	0	0	1	1	1	1	1	1	1	1	1	0	0	1	1	0	0	1	1	0	0	1	0	1	0	1	1	0	0	0	0	0	1	0	0	1	0	0
m364	chrIII	67820	68070	0	0	0	0	1	0	0	1	0	0	1	1	1	1	1	1	1	1	1	0	0	1	1	0	0	1	1	0	0	1	1	1	1	1	1	0	0	0	0	0	1	0	0	1	0	0
m365	chrIII	69265	69265	0	0	0	0	1	0	0	1	0	0	1	1	1	1	1	1	1	1	1	0	0	1	1	0	0	1	1	0	0	1	1	1	0	1	0	0	0	0	0	0	1	0	0	1	0	0
m366	chrIII	70158	70158	0	0	0	0	1	0	0	1	0	0	1	1	1	1	1	1	1	1	1	0	0	1	1	0	0	1	1	0	0	1	1	1	0	1	0	0	0	0	0	0	1	0	0	1	0	0
m367	chrIII	70425	71079	0	0	0	0	1	0	0	1	0	0	1	1	1	1	1	1	1	1	1	0	0	1	1	0	0	1	1	0	0	1	1	1	0	1	0	0	0	0	0	0	1	0	0	1	0	0
m368	chrIII	72786	72786	0	0	0	0	1	0	0	1	0	0	1	1	1	1	1	1	1	1	1	0	0	NA	1	0	0	1	1	0	0	1	1	1	0	1	0	0	0	0	0	0	1	0	0	1	0	0
m369	chrIII	73403	73471	0	0	0	0	1	0	0	1	0	0	1	1	1	1	1	1	1	1	1	0	0	0	1	0	0	1	1	0	0	1	1	1	0	1	0	0	0	0	0	0	1	0	0	1	0	0
m370	chrIII	76131	76147	1	0	0	0	1	0	0	1	0	1	1	1	1	1	1	1	1	1	1	0	1	1	1	0	0	1	1	0	0	0	1	1	0	1	0	0	0	0	0	0	1	0	0	1	0	0
m371	chrIII	76973	77505	1	0	0	0	1	0	0	1	0	1	1	1	1	1	1	1	1	1	1	0	1	1	1	0	0	1	1	0	0	1	1	1	0	1	0	0	0	0	0	0	1	0	0	1	0	0
m372	chrIII	79170	79170	1	NA	0	0	1	0	0	1	0	1	1	1	1	1	1	1	1	0	1	0	1	1	1	0	0	1	1	0	0	0	1	1	0	1	0	0	0	1	0	0	1	0	0	1	0	0
m373	chrIII	79867	80444	1	NA	0	0	1	0	0	1	0	1	1	1	1	1	1	1	1	0	1	0	1	1	1	0	0	1	1	0	0	0	1	1	0	1	0	0	0	1	0	0	1	0	0	1	0	0
m374	chrIII	81391	81444	1	NA	0	0	1	0	0	1	0	1	1	1	1	1	1	1	1	0	1	0	1	1	1	0	0	1	1	0	0	0	1	1	0	1	0	0	0	1	0	0	1	0	0	1	0	0
m375	chrIII	81693	95149	1	1	0	0	1	0	0	1	0	1	1	1	1	1	1	1	1	0	1	0	1	1	1	0	0	1	1	0	0	0	1	1	0	1	0	0	0	1	0	0	1	0	0	1	0	0
m376	chrIII	95527	98308	1	1	0	0	1	0	0	1	0	1	1	1	1	1	1	1	1	0	1	0	1	1	1	0	0	1	1	0	0	0	1	1	0	1	0	0	0	1	0	0	1	0	0	1	0	0
m377	chrIII	98535	103593	1	1	0	0	1	0	0	1	0	1	1	1	1	1	1	1	1	0	1	0	1	1	1	0	0	1	1	0	0	0	1	1	0	1	0	0	0	1	1	0	1	0	0	1	0	0
m378	chrIII	105047	105429	1	1	0	0	1	0	0	1	0	1	1	1	1	0	0	1	1	0	1	0	1	1	1	0	0	1	1	0	0	0	1	1	0	1	0	0	0	1	1	0	1	0	0	1	0	0
m379	chrIII	110545	110545	1	1	0	0	1	0	0	1	0	1	1	1	1	0	0	1	1	0	1	0	1	0	1	0	0	1	1	0	0	0	1	1	0	1	0	0	0	1	1	0	1	0	0	1	0	0
m380	chrIII	111960	111960	1	1	0	0	1	0	0	1	0	1	1	1	1	0	0	1	1	0	1	0	1	0	1	0	0	0	1	0	0	0	1	1	0	1	0	0	0	1	1	0	1	0	0	1	0	0
m381	chrIII	119474	130462	1	1	0	0	1	0	0	1	0	1	1	1	1	0	0	1	1	0	1	0	1	1	1	0	0	1	1	0	0	0	1	1	0	1	0	0	0	1	1	0	1	0	0	1	0	0
m382	chrIII	126954	126954	1	1	0	0	1	0	0	1	0	1	1	1	1	0	0	1	1	0	1	0	1	1	1	0	0	1	1	0	0	0	1	1	0	1	0	0	0	1	1	0	1	0	0	1	0	0
m383	chrIII	130940	130940	1	1	0	0	1	0	0	1	0	1	1	1	1	0	0	1	1	0	1	0	1	1	1	0	0	1	1	0	0	0	1	1	0	1	0	0	0	1	1	0	1	0	0	1	0	0
m384	chrIII	131280	135857	1	1	0	0	1	0	0	1	0	1	1	1	1	0	0	1	1	0	1	0	1	1	1	0	0	1	1	0	0	0	1	1	0	1	0	0	0	1	1	0	1	0	0	1	0	0
m385	chrIII	136159	136656	1	1	0	0	1	0	0	1	0	1	1	1	1	0	0	1	1	0	1	0	1	1	1	0	0	1	1	0	0	0	1	1	0	1	0	0	0	1	1	0	1	0	0	1	0	0
m386	chrIII	139959	145735	1	1	0	0	1	0	0	1	0	1	1	1	1	0	0	1	1	0	1	0	1	1	1	0	0	1	1	0	0	0	1	1	0	1	0	0	0	1	1	0	1	0	0	1	0	0
m387	chrIII	156868	156868	1	1	0	0	1	0	0	1	0	1	1	1	1	0	0	1	1	0	1	0	1	1	1	0	0	0	1	1	0	0	1	1	0	1	0	0	0	0	1	0	1	0	0	1	0	1
m388	chrIII	157998	158956	1	1	0	0	1	0	0	1	0	1	1	1	1	0	0	1	1	0	1	0	1	1	1	0	0	0	1	1	0	0	1	1	0	1	0	0	0	0	1	0	1	0	0	1	0	1
m389	chrIII	159689	159894	1	1	0	0	1	0	0	1	0	1	1	1	1	0	0	1	1	0	1	0	1	1	1	0	0	0	1	1	0	1	1	1	0	1	0	0	0	0	1	0	1	0	0	1	0	1
m390	chrIII	161749	161749	1	1	0	0	1	0	0	1	0	1	1	1	1	0	0	1	1	0	1	0	1	1	1	0	0	0	1	1	0	1	1	1	0	1	0	0	0	0	1	0	1	0	0	1	0	1
m391	chrIII	162941	162941	1	1	0	0	1	0	0	1	0	1	1	1	1	0	0	1	1	0	1	0	1	1	1	0	0	0	1	1	0	1	1	1	0	1	1	0	0	0	1	0	1	0	0	1	0	1
m392	chrIII	164249	165034	1	1	0	0	1	0	0	1	0	1	1	1	1	0	0	1	1	0	1	0	1	1	1	0	0	0	1	1	0	1	1	1	0	1	1	0	0	0	1	0	1	0	0	1	0	1
m393	chrIII	167724	167724	1	1	0	0	1	0	0	1	0	1	1	1	1	0	0	1	1	0	1	0	1	1	1	0	0	0	1	1	0	0	1	1	0	1	1	0	0	0	1	0	1	0	0	1	0	1
m394	chrIII	175328	189052	1	1	0	0	1	0	0	1	0	1	1	1	1	0	0	1	1	0	1	0	1	1	1	0	0	0	1	1	0	0	1	1	0	1	1	0	0	0	1	0	1	0	1	1	0	1
m395	chrIII	190765	190765	1	1	0	0	1	0	0	1	0	1	1	1	1	0	0	1	1	0	1	0	1	1	1	0	0	0	1	1	0	0	1	1	0	1	1	0	0	0	1	0	1	0	1	1	0	1
m396	chrIII	191932	195779	1	1	0	0	1	0	0	1	1	0	1	1	1	0	0	1	1	0	1	0	1	1	1	0	0	0	1	1	0	0	1	1	0	1	1	0	0	0	1	0	1	0	1	1	0	1
m397	chrIII	196331	198164	1	1	0	0	1	0	0	1	1	0	1	1	1	0	0	1	1	0	1	0	1	1	1	0	0	0	1	1	0	0	1	1	0	1	1	0	0	0	1	0	1	0	1	1	0	1
m398	chrIII	201258	207086	1	1	0	0	1	0	0	1	1	0	1	1	1	0	0	1	1	0	1	0	1	1	1	0	0	0	1	1	0	0	1	1	0	1	1	0	0	0	1	0	1	0	1	1	0	1
m399	chrIII	204750	204897	1	1	0	0	1	0	0	1	1	0	1	1	1	0	0	1	1	0	1	0	1	1	1	0	0	0	1	1	0	0	1	1	0	1	1	0	0	0	1	0	1	0	1	1	1	1
m400	chrIII	209941	209941	1	1	0	0	1	0	0	1	1	0	1	1	1	1	0	1	1	0	1	0	1	1	1	0	0	0	1	1	1	0	1	1	0	1	1	0	0	0	1	0	1	0	1	1	0	1
m401	chrIII	213859	215487	1	1	1	0	1	1	1	1	1	0	1	1	1	1	0	1	0	0	1	0	1	1	1	0	0	0	1	1	1	0	1	1	0	1	1	0	0	0	0	0	1	0	1	1	0	1
m402	chrIII	214135	214135	1	1	1	0	1	1	1	1	1	0	1	1	1	1	0	1	0	0	1	0	1	1	1	1	0	0	1	1	1	0	1	1	0	1	1	0	0	0	0	0	1	0	1	1	0	1
m403	chrIII	215848	216257	1	1	1	0	1	1	1	1	1	0	1	1	1	1	0	1	0	0	1	0	1	1	1	0	0	0	1	1	1	0	1	1	0	1	1	0	0	0	0	0	1	0	1	1	0	1
m404	chrIII	218769	219050	1	0	1	0	1	1	1	1	1	0	1	1	1	1	0	1	0	0	1	0	1	1	1	0	0	0	1	1	1	0	1	1	0	1	1	0	0	0	0	0	1	0	1	1	0	1
m405	chrIII	222524	222524	1	0	1	0	1	1	1	1	1	0	1	1	1	1	0	1	0	0	1	0	1	1	1	0	0	0	1	1	1	0	1	1	0	1	1	0	0	0	0	0	1	0	1	1	0	1
m406	chrIII	222829	222829	1	0	1	0	1	1	1	1	1	0	1	1	1	1	0	1	0	0	1	0	1	1	1	0	0	0	1	1	1	0	1	1	0	1	1	0	0	0	0	0	1	0	1	1	0	1
m407	chrIII	225343	225343	1	0	1	0	1	1	1	1	1	0	1	1	0	1	0	0	0	NA	1	0	1	1	1	0	0	0	1	1	1	0	1	1	0	1	1	0	0	0	0	0	1	1	1	1	0	1
m408	chrIII	226510	226510	1	0	1	0	1	1	1	1	1	0	1	1	0	1	0	0	NA	NA	1	0	1	1	1	0	0	0	1	1	1	0	1	1	0	1	1	0	0	0	0	0	1	0	1	1	0	1
m409	chrIII	227570	227669	1	0	1	0	1	1	1	1	1	0	1	1	0	1	0	0	1	1	1	0	1	1	1	0	0	0	1	1	1	0	1	1	0	1	1	0	0	0	0	0	1	0	1	1	1	1
m410	chrIII	230175	230267	1	0	1	0	1	1	1	1	1	0	1	1	0	0	0	0	1	1	0	0	1	1	1	0	0	0	1	0	1	1	1	1	0	1	0	0	0	0	0	0	1	0	1	1	1	0
m411	chrIII	231858	235472	1	0	1	0	1	1	1	1	1	0	1	1	0	0	0	0	1	1	0	0	1	1	1	0	0	1	1	0	1	1	1	1	0	1	0	0	0	0	0	0	1	0	1	1	1	0
m412	chrIII	235561	235669	1	0	1	0	1	1	1	1	1	0	1	1	0	0	0	0	1	1	0	0	1	1	1	0	0	1	1	0	1	1	1	1	0	1	0	0	0	0	0	0	1	0	1	1	1	0
m413	chrIII	237610	238947	1	0	1	0	1	1	1	1	1	0	1	1	0	0	0	0	1	1	0	0	1	1	1	0	0	1	1	0	1	1	1	1	0	1	0	0	0	0	0	0	0	0	1	1	1	0
m414	chrIII	239515	241753	1	0	1	0	1	1	1	1	1	0	1	1	0	0	0	0	1	1	0	0	1	1	1	0	0	1	1	0	1	1	1	1	0	1	0	0	0	0	0	0	0	0	1	1	1	0
m415	chrIII	240337	240922	1	0	1	0	1	0	1	1	1	0	1	1	0	0	0	0	1	1	0	0	1	1	1	0	0	1	1	0	1	1	1	1	0	1	0	0	0	0	0	0	0	0	1	1	1	0
m416	chrIII	241156	247472	1	0	1	0	1	1	1	1	1	0	1	1	0	0	0	0	1	1	0	0	1	1	1	0	0	1	1	0	1	1	1	1	0	1	0	0	0	0	0	0	0	0	1	1	1	0
m417	chrIII	248057	249311	1	0	1	0	1	1	1	1	1	0	1	1	0	0	0	0	1	1	0	0	1	1	1	0	0	1	1	0	1	1	1	1	0	1	0	0	0	0	0	0	0	0	1	1	1	0
m418	chrIII	249499	249898	1	0	1	0	1	0	1	1	1	0	1	1	0	0	0	0	1	1	0	0	1	1	1	0	0	1	1	0	1	1	1	1	0	1	0	0	0	0	0	0	0	0	1	1	1	0
m419	chrIII	249994	250253	1	0	1	0	1	0	1	1	1	0	1	1	0	0	0	0	1	1	0	0	1	1	1	0	0	1	1	0	1	1	1	1	0	1	0	0	0	0	0	0	0	0	1	1	1	0
m420	chrIII	250855	250855	1	0	1	0	1	1	1	1	1	0	1	1	0	0	0	0	1	1	0	0	1	1	1	0	0	1	1	0	1	1	1	1	0	1	0	0	0	0	0	0	0	0	1	1	1	0
m421	chrIII	251323	259351	1	0	1	0	1	0	1	1	1	0	1	1	0	0	0	0	1	1	0	0	1	1	1	0	0	1	1	0	1	1	1	1	0	1	0	1	0	0	0	0	0	0	1	1	1	0
m422	chrIII	259724	260698	1	0	1	0	1	0	1	1	1	0	1	1	0	0	0	0	1	1	0	0	1	1	1	0	0	1	1	0	1	1	1	1	0	1	0	1	0	0	0	0	0	0	1	1	1	0
m423	chrIII	261281	262631	1	0	1	0	1	0	1	1	1	0	1	1	0	0	0	0	1	1	0	0	1	1	1	0	0	1	1	0	1	1	1	1	0	1	0	1	0	0	0	1	0	1	1	1	1	0
m424	chrIII	263790	265240	1	0	1	0	1	0	1	1	1	0	1	1	0	0	0	0	1	1	0	0	1	1	1	0	0	1	1	0	1	1	1	1	0	1	0	1	0	0	0	1	0	1	1	1	1	0
m425	chrIII	266048	266399	1	0	1	0	1	0	1	1	1	0	1	1	0	0	0	0	1	1	0	0	1	1	1	0	0	1	1	0	1	1	1	1	0	1	0	1	0	0	0	1	0	1	1	1	1	0
m426	chrIII	271337	271337	1	0	1	0	1	0	1	1	1	0	0	1	0	0	0	0	1	1	0	0	1	1	1	0	0	1	1	0	1	1	1	1	0	1	0	1	0	0	0	1	0	1	1	1	1	0
m427	chrIII	278675	280449	1	0	1	0	1	0	1	1	1	0	0	1	0	0	0	0	1	1	0	0	1	1	1	0	0	1	1	0	1	1	1	1	0	1	0	1	0	0	0	1	0	1	1	1	1	0
m428	chrIII	282537	286440	1	0	1	0	1	0	1	1	1	0	0	1	0	0	0	0	1	1	0	0	1	1	1	0	0	1	1	0	1	1	1	1	0	1	0	1	0	0	0	1	0	1	1	1	1	0
m429	chrIII	291075	300804	1	0	1	0	1	0	1	1	1	0	0	1	0	0	0	0	1	1	0	0	1	1	1	0	0	1	1	0	1	1	1	1	0	1	0	1	0	0	0	1	0	1	1	1	1	0
m430	chrIII	300695	300695	1	0	1	NA	1	0	1	1	1	0	0	1	0	0	0	1	1	1	0	0	1	1	1	0	0	1	1	0	1	1	1	1	0	1	0	1	0	0	0	1	0	1	1	1	1	0
m431	chrIII	301452	301452	1	NA	1	NA	1	0	1	1	1	0	0	0	0	0	NA	1	1	1	0	0	1	1	1	0	0	1	1	0	1	1	1	1	0	1	0	1	0	0	0	1	NA	1	1	1	1	0
m432	chrIII	311452	311452	1	1	1	0	1	0	0	1	1	1	1	0	1	1	1	1	1	1	0	0	1	1	1	1	0	1	1	0	1	1	1	0	0	1	1	1	1	0	1	1	1	0	1	1	1	1
m433	chrIV	17716	17716	1	1	1	0	0	0	1	1	0	0	0	0	1	0	0	0	0	1	0	0	1	1	1	0	0	1	1	1	1	1	1	0	0	1	0	1	1	1	0	0	0	1	1	0	0	1
m434	chrIV	23647	27059	1	1	1	0	0	0	1	0	1	0	0	0	1	0	0	0	0	1	0	1	1	1	1	0	0	1	0	1	1	1	1	0	0	1	0	1	1	1	0	0	0	1	1	0	0	1
m435	chrIV	27235	27235	1	1	1	0	0	0	1	0	1	0	0	0	1	0	0	0	0	1	0	1	1	1	1	0	0	1	0	1	1	1	1	0	0	1	0	1	1	1	0	0	0	1	1	0	1	1
m436	chrIV	30826	30826	1	1	1	0	0	0	1	0	1	0	0	0	1	0	0	0	0	1	0	1	1	1	1	0	0	1	0	1	1	1	1	0	0	1	0	1	1	1	0	0	0	1	1	0	1	1
m437	chrIV	31224	31224	1	1	1	0	0	0	1	0	1	0	0	0	1	0	0	0	0	1	0	1	1	1	1	0	0	1	0	1	1	1	1	0	0	1	0	1	1	1	0	0	0	1	1	0	1	1
m438	chrIV	33211	33328	1	1	1	0	0	0	1	0	1	0	0	0	1	0	1	0	0	1	0	1	1	1	0	0	0	1	0	1	1	1	1	0	0	1	0	1	1	1	0	0	0	1	1	0	1	1
m439	chrIV	33904	34142	1	1	1	0	0	0	1	0	1	0	0	0	1	0	1	0	0	1	0	1	1	1	0	0	0	1	0	1	1	1	1	0	0	1	0	1	1	1	0	0	0	1	1	0	1	1
m440	chrIV	37106	37123	1	1	1	0	0	0	1	0	1	0	0	0	1	0	1	0	0	1	0	1	1	1	0	0	0	1	0	1	1	0	1	0	0	1	0	1	1	1	0	0	0	1	1	0	1	1
m441	chrIV	40439	52556	1	1	1	0	0	0	0	0	1	0	0	0	1	0	1	0	0	1	0	1	1	1	0	0	0	1	0	1	1	0	1	0	0	1	0	1	1	1	0	0	0	1	1	0	1	1
m442	chrIV	41772	41772	1	1	1	0	0	0	0	0	1	0	1	0	1	0	1	0	0	1	0	1	1	1	0	0	0	1	0	1	1	0	1	0	0	1	0	1	1	1	0	0	0	1	1	0	1	1
m443	chrIV	42970	43708	1	1	1	0	0	0	0	0	1	0	0	0	1	0	1	0	0	1	1	1	1	1	0	0	0	1	0	1	1	0	1	0	0	1	0	1	1	1	0	0	0	1	1	0	1	1
m444	chrIV	54223	54379	1	1	1	0	0	0	0	0	1	0	0	0	1	0	1	0	0	1	0	1	1	1	0	0	0	1	0	1	1	0	0	0	0	1	0	1	1	1	0	0	0	1	1	0	1	1
m445	chrIV	56089	57157	1	1	1	0	0	0	0	0	1	0	0	0	1	0	1	0	0	1	0	1	1	1	0	1	0	1	0	1	1	0	0	0	0	1	0	1	1	1	0	0	0	1	1	0	1	1
m446	chrIV	60460	60460	1	1	1	0	0	0	0	0	1	0	0	0	1	0	1	0	0	1	0	1	1	1	0	1	0	1	0	1	1	0	0	0	0	1	0	1	1	1	0	0	0	1	1	0	1	0
m447	chrIV	62021	62324	1	1	1	0	0	0	0	0	1	0	0	0	1	0	1	0	0	1	0	1	1	1	0	1	0	0	0	1	1	0	0	0	0	1	0	1	1	1	0	0	0	1	1	0	1	0
m448	chrIV	62726	63300	1	1	1	0	0	0	0	0	1	0	0	0	1	0	1	0	0	1	0	1	1	1	0	1	1	0	0	1	1	0	0	0	0	1	0	1	1	1	0	0	0	1	1	0	1	0
m449	chrIV	63653	64935	1	1	1	0	0	0	0	0	1	0	0	0	1	0	1	0	0	1	0	1	1	1	0	1	1	0	0	1	1	0	0	0	0	1	0	1	1	1	0	0	0	1	1	0	1	0
m450	chrIV	65250	65250	1	1	1	0	0	0	0	1	1	0	0	0	1	0	1	0	0	1	0	1	1	1	0	1	1	0	0	1	1	0	0	0	0	1	0	1	1	1	0	0	0	1	1	0	1	0
m451	chrIV	65400	67254	1	1	1	0	0	0	0	1	0	0	0	0	1	0	1	0	0	1	0	1	1	1	0	1	1	0	0	1	1	0	0	0	0	1	0	1	1	1	0	0	0	1	1	0	1	0
m452	chrIV	67659	80251	1	1	1	0	0	0	0	0	0	0	0	0	1	0	1	0	0	1	0	1	1	1	0	1	1	0	0	1	1	0	0	0	0	1	0	1	1	1	0	0	0	1	1	0	1	0
m453	chrIV	79321	80056	1	1	1	0	0	0	0	0	0	0	0	1	1	0	1	0	0	1	0	1	1	1	0	1	1	0	0	1	1	0	0	0	0	1	0	1	1	1	0	0	0	1	1	0	1	0
m454	chrIV	86111	89066	1	1	1	0	1	0	0	0	0	0	0	0	0	0	1	0	0	1	0	1	1	0	0	1	1	0	0	1	1	0	0	0	0	1	0	1	1	1	0	0	0	1	1	0	1	0
m455	chrIV	89384	90554	1	1	1	0	1	0	0	0	0	0	0	0	0	0	1	0	0	1	0	1	1	0	0	1	1	0	0	1	1	0	0	0	0	1	0	1	1	1	0	0	0	1	1	0	1	0
m456	chrIV	90638	92364	1	1	1	0	1	0	0	0	0	0	0	0	0	0	1	0	0	1	0	1	1	0	0	1	1	0	0	1	1	0	0	0	1	1	0	1	1	1	0	0	0	1	1	0	1	0
m457	chrIV	94379	94538	1	1	1	0	1	0	0	0	0	0	0	0	0	0	1	0	0	1	0	1	1	0	0	1	1	0	0	1	1	0	0	0	1	1	0	1	1	1	0	0	0	1	1	0	1	0
m458	chrIV	95033	97927	1	1	1	0	1	0	0	0	0	0	0	0	0	0	1	0	0	1	0	1	1	0	0	1	1	0	0	1	1	0	0	0	1	1	0	1	1	1	0	0	0	1	1	0	1	0
m459	chrIV	98507	99689	1	1	1	0	1	0	0	0	0	0	0	0	0	0	1	0	0	1	0	1	1	0	1	1	1	0	0	1	1	0	0	0	1	1	0	1	1	1	0	0	0	1	1	0	1	0
m460	chrIV	99854	99929	1	1	1	1	1	0	0	0	0	0	0	0	0	0	1	0	0	1	0	1	1	0	1	1	1	0	0	1	1	0	0	0	1	1	0	1	1	1	0	0	0	1	1	0	1	0
m461	chrIV	100715	102739	1	1	1	1	1	0	0	0	0	0	0	0	0	0	1	0	0	1	0	1	1	0	0	1	1	0	0	1	1	0	0	0	1	1	0	1	1	1	0	0	0	1	1	0	1	0
m462	chrIV	102115	106143	1	1	1	1	1	0	0	0	0	0	0	0	0	0	1	0	0	1	0	1	1	0	0	1	1	0	0	1	1	0	0	0	1	1	0	1	1	1	0	0	0	1	1	0	1	0
m463	chrIV	106297	106763	1	1	1	1	1	0	1	0	0	0	0	0	0	0	1	0	0	1	0	1	1	0	0	1	1	0	0	1	1	0	0	0	1	1	0	1	1	1	0	0	0	1	1	0	1	0
m464	chrIV	107197	107197	1	1	1	1	1	0	1	0	0	1	0	0	0	0	1	0	0	1	0	1	1	0	0	1	1	0	0	1	1	0	0	0	1	1	0	1	1	1	0	0	0	1	1	0	1	0
m465	chrIV	107930	113295	1	1	1	1	1	0	0	0	0	1	0	0	0	0	1	0	0	1	0	1	1	0	0	1	1	0	0	1	1	0	0	0	1	1	0	1	1	1	0	0	0	1	1	0	1	0
m466	chrIV	114755	116482	1	0	1	1	1	0	0	0	0	1	0	0	0	0	1	0	0	1	0	1	1	0	0	1	1	0	0	1	1	0	0	0	1	1	0	1	1	1	0	0	0	1	1	0	1	0
m467	chrIV	116782	121676	1	0	1	1	1	0	0	0	0	1	0	0	0	0	1	0	0	1	0	1	1	0	0	1	1	0	0	1	1	0	0	0	1	1	0	1	1	1	0	0	0	1	1	0	1	0
m468	chrIV	122309	123113	1	0	1	1	1	0	0	0	0	1	0	0	0	0	1	0	0	1	0	1	1	0	0	1	1	0	0	1	1	0	0	0	1	1	0	1	1	1	0	0	0	1	1	0	0	0
m469	chrIV	124321	124630	1	0	1	1	1	0	0	0	0	1	0	0	0	0	1	0	0	1	0	1	1	0	0	1	1	0	0	1	1	0	0	0	1	1	0	1	1	1	0	0	0	1	1	0	0	0
m470	chrIV	127308	127323	1	0	1	0	1	0	0	0	0	0	0	0	0	0	1	0	0	0	0	1	0	0	0	0	0	0	0	1	1	0	0	0	0	1	0	1	0	1	0	0	0	0	0	0	0	0
m471	chrIV	130517	130517	1	0	1	0	1	0	0	0	0	1	0	0	1	0	0	0	1	0	0	1	0	0	0	0	1	0	0	1	1	1	0	1	0	1	0	1	1	1	0	0	0	0	1	0	0	1
m472	chrIV	130869	131141	1	0	1	0	1	0	0	0	0	1	0	0	1	0	0	0	1	0	0	1	0	0	0	0	1	0	0	1	1	1	0	1	0	1	0	1	1	1	0	0	0	0	1	0	0	1
m473	chrIV	131453	131625	1	0	1	0	1	0	0	0	0	1	0	0	1	0	1	0	1	0	0	1	0	0	0	1	1	0	0	1	1	1	0	1	0	1	0	1	1	1	0	0	0	0	1	0	0	1
m474	chrIV	134327	134327	1	1	1	0	1	0	0	1	0	1	0	0	1	0	1	0	1	0	0	1	0	0	0	1	1	0	0	1	1	1	0	1	0	1	0	1	1	1	0	1	0	1	1	0	0	1
m475	chrIV	135298	135409	1	1	1	0	1	0	0	1	0	1	0	0	1	0	1	0	1	0	0	1	0	0	0	1	1	0	0	1	1	1	0	1	0	1	0	1	1	1	0	1	0	1	1	0	0	1
m476	chrIV	135873	136069	1	1	1	0	1	0	0	1	0	1	0	0	1	0	1	0	1	0	0	1	0	0	0	1	1	0	0	1	1	1	0	1	1	1	0	0	1	1	0	1	0	1	1	0	0	1
m477	chrIV	136516	137410	1	1	1	0	1	0	0	1	0	1	0	0	1	0	1	0	1	0	0	1	0	0	0	1	1	0	1	1	1	1	0	1	1	1	0	0	1	1	0	1	0	1	1	0	0	1
m478	chrIV	138482	139681	1	1	1	0	1	0	0	1	0	1	0	0	1	0	1	0	1	0	0	1	0	0	0	1	1	0	1	1	1	1	0	1	1	1	0	0	1	1	0	1	0	1	1	0	1	1
m479	chrIV	140808	141606	1	1	1	0	1	0	0	1	0	1	0	0	1	0	1	0	1	0	0	1	0	0	0	1	1	0	1	1	1	1	0	1	1	1	0	0	1	1	0	1	0	1	1	0	1	1
m480	chrIV	142603	142799	1	1	1	0	1	0	0	1	0	1	0	0	1	0	1	0	1	0	0	1	0	0	0	1	1	0	1	1	1	1	0	1	1	1	0	0	0	1	0	1	0	1	1	0	1	1
m481	chrIV	143626	148638	1	1	1	0	1	0	0	1	0	1	0	0	1	0	1	0	1	0	0	1	0	0	0	1	1	0	1	1	1	1	0	1	1	1	0	0	1	1	0	1	0	1	1	0	1	1
m482	chrIV	148986	155661	1	1	1	0	1	0	1	1	0	1	0	0	1	0	1	0	1	0	0	1	0	0	0	1	1	0	1	1	1	1	0	1	1	1	0	0	1	1	0	1	0	1	1	0	1	1
m483	chrIV	156591	157424	1	1	1	0	1	0	1	1	0	1	0	0	1	0	1	0	1	0	0	1	0	0	0	1	1	0	1	1	1	1	0	1	1	1	0	0	1	1	0	1	0	1	1	0	1	1
m484	chrIV	157918	161421	1	1	1	0	1	0	1	1	0	1	0	0	1	0	1	0	1	0	0	1	0	0	0	1	0	0	1	1	1	1	0	1	1	1	0	0	1	1	0	1	0	1	1	0	1	1
m485	chrIV	162498	162498	1	1	1	0	1	0	1	1	0	1	0	0	1	0	1	0	1	0	0	1	0	0	0	1	0	0	1	1	1	1	0	1	1	1	0	0	1	1	0	1	0	1	1	0	1	1
m486	chrIV	163737	164439	1	1	1	0	1	0	1	1	0	1	0	0	1	0	1	0	1	0	0	1	0	0	0	1	0	0	1	1	1	1	0	1	1	1	1	0	1	1	0	1	0	1	1	0	1	0
m487	chrIV	164580	165386	1	1	1	0	1	0	1	1	0	1	0	0	1	0	1	0	1	0	0	1	0	0	0	1	0	0	1	1	1	1	0	1	1	1	0	0	1	1	0	1	0	1	1	0	1	0
m488	chrIV	165032	165032	1	1	1	0	1	0	1	1	0	1	0	0	1	0	1	0	1	0	0	1	0	0	0	1	0	0	1	1	1	1	0	1	1	1	0	0	1	1	0	1	0	1	1	0	1	0
m489	chrIV	166100	166427	1	1	1	0	1	0	1	1	0	1	0	0	1	0	1	0	1	0	0	1	0	0	0	1	0	0	1	1	1	1	0	1	1	1	0	0	1	1	0	1	0	1	1	0	1	0
m490	chrIV	166604	166634	1	1	1	0	1	0	1	1	0	1	0	0	1	0	1	0	1	0	0	1	0	0	0	1	0	0	1	1	1	1	0	1	1	1	0	0	1	1	0	1	0	1	1	0	1	0
m491	chrIV	168238	168256	1	1	1	0	1	0	1	1	0	1	0	0	1	0	1	0	1	0	0	1	0	0	0	1	0	0	0	1	1	1	0	1	1	1	0	0	1	1	0	1	0	1	1	0	1	0
m492	chrIV	170327	170455	1	0	1	0	1	0	1	1	0	1	1	0	1	0	1	0	1	0	0	1	0	0	0	1	0	0	0	1	1	1	0	1	1	1	0	0	1	1	0	1	0	1	1	0	1	0
m493	chrIV	170722	170953	1	0	1	0	1	0	1	1	0	1	1	0	1	0	1	0	1	0	0	1	0	0	0	1	0	0	0	1	1	1	0	1	1	1	0	0	1	1	0	1	0	1	1	0	1	0
m494	chrIV	171294	172927	1	0	1	0	0	0	1	1	0	1	1	0	1	0	1	0	1	0	0	1	0	0	0	1	0	0	0	1	1	1	0	1	1	1	0	0	1	1	0	1	0	1	1	0	1	0
m495	chrIV	173380	173461	1	0	1	0	1	0	1	1	0	1	1	0	1	0	1	0	1	0	0	0	0	0	0	1	0	0	0	1	1	1	0	1	1	1	0	0	1	1	0	1	0	1	1	0	1	0
m496	chrIV	174546	180121	1	0	1	0	1	0	1	1	0	1	1	0	1	0	1	0	1	0	0	0	0	0	0	1	0	0	0	1	1	1	0	1	1	1	0	0	1	1	0	1	0	1	1	0	1	0
m497	chrIV	175847	178058	1	0	1	0	1	0	1	1	0	1	1	0	1	0	1	0	1	0	0	1	0	0	0	1	0	0	0	1	1	1	0	1	1	1	0	0	1	1	0	1	0	1	1	0	1	0
m498	chrIV	180382	180644	1	0	1	0	1	0	1	1	0	1	1	0	1	0	1	0	1	0	0	0	0	0	0	1	0	0	0	1	1	1	0	1	1	1	0	0	1	1	0	1	0	1	1	0	1	0
m499	chrIV	181988	187696	1	0	1	0	1	0	1	1	0	1	1	0	1	0	1	0	1	0	0	0	0	0	0	1	0	0	0	1	1	1	0	1	1	1	0	0	1	1	0	1	0	1	1	0	1	0
m500	chrIV	187789	191790	1	0	1	0	1	0	1	1	0	1	1	0	1	0	1	0	1	0	0	0	0	0	0	1	0	0	0	1	1	1	0	1	1	1	0	0	1	0	0	1	0	1	1	0	1	0
m501	chrIV	189502	191112	1	0	1	0	1	1	1	1	0	1	1	0	1	0	1	0	1	0	0	0	0	0	0	1	0	0	0	1	1	1	0	1	1	1	0	0	1	0	0	1	0	1	1	0	1	0
m502	chrIV	192247	196014	1	0	1	0	1	0	1	1	0	1	1	0	1	0	1	0	1	0	0	0	0	0	0	1	0	0	0	1	1	1	0	1	1	1	0	0	1	0	0	1	0	1	1	0	1	0
m503	chrIV	196443	196851	1	0	1	0	1	0	1	1	0	1	1	0	1	0	1	0	1	0	0	0	0	0	0	1	0	1	0	1	1	1	0	1	1	1	0	0	1	0	0	1	0	1	1	0	1	0
m504	chrIV	197574	197574	1	0	1	0	1	0	1	1	0	1	1	0	1	0	1	0	1	0	0	0	0	0	0	1	0	1	0	1	1	1	0	1	1	1	0	0	1	0	0	1	0	1	1	0	1	0
m505	chrIV	197883	197883	1	0	1	0	1	0	1	1	0	1	1	0	1	0	1	0	1	0	0	0	0	0	0	1	0	1	1	1	1	1	0	1	1	1	0	0	1	0	0	1	0	1	1	0	1	0
m506	chrIV	198659	198950	1	0	1	0	1	0	1	1	0	1	1	0	1	0	1	1	1	0	0	0	0	0	0	1	0	1	1	1	1	1	0	1	1	1	0	0	1	0	0	1	0	1	1	0	1	0
m507	chrIV	199259	199393	1	0	1	0	1	0	1	1	0	1	1	0	1	0	1	1	1	0	0	0	0	0	0	1	0	1	1	1	1	1	0	1	1	1	0	0	1	0	0	1	0	1	1	0	1	0
m508	chrIV	199642	200337	1	0	1	0	1	0	1	0	0	1	1	0	1	0	1	1	1	0	0	0	0	0	0	1	0	1	1	1	1	1	0	1	1	1	0	0	1	0	0	1	0	1	1	0	1	0
m509	chrIV	200994	201393	1	0	1	0	1	0	1	0	0	0	1	0	1	0	1	1	1	0	0	0	0	0	0	1	0	1	1	1	1	1	0	1	1	1	0	0	1	0	0	1	0	1	1	0	1	0
m510	chrIV	202117	205977	1	0	1	0	1	0	1	0	1	0	1	0	1	0	1	1	1	0	0	0	0	0	0	1	0	1	1	1	1	1	0	1	1	1	0	0	1	0	0	1	0	1	1	0	1	0
m511	chrIV	209791	211978	0	0	1	0	1	0	1	0	1	0	1	0	1	0	1	1	1	0	0	0	0	0	0	1	0	1	1	1	1	1	0	1	1	1	0	0	1	0	0	1	0	1	1	0	1	0
m512	chrIV	213530	214436	0	0	1	0	1	0	1	0	1	0	1	0	1	0	1	1	1	0	0	0	0	0	0	1	0	1	1	1	1	1	0	1	1	1	0	0	1	0	0	1	0	1	1	0	1	0
m513	chrIV	214658	220373	1	0	1	0	1	0	1	0	1	0	1	0	1	0	1	1	1	0	0	0	0	0	0	1	0	1	1	1	1	1	0	1	1	1	0	0	1	0	0	1	0	1	1	0	1	0
m514	chrIV	221090	226314	1	0	1	0	1	0	1	0	1	0	1	0	1	0	1	1	1	0	0	0	0	0	0	1	0	1	1	1	1	1	0	1	1	1	0	0	1	0	0	1	0	1	1	0	1	0
m515	chrIV	227375	227641	1	0	1	0	1	0	1	0	1	0	1	0	1	0	1	1	1	0	0	0	0	0	0	1	0	1	1	1	1	0	0	1	1	1	0	0	1	0	0	1	0	1	1	0	1	0
m516	chrIV	228112	228112	1	0	1	0	1	0	1	0	1	0	1	0	0	0	1	1	1	0	0	0	0	0	0	1	0	0	1	1	1	0	0	1	1	1	0	0	1	0	0	1	0	1	1	0	1	0
m517	chrIV	228430	230153	1	0	1	0	1	0	1	0	1	0	1	0	0	0	1	1	1	0	0	0	0	0	0	1	0	1	1	1	1	0	0	1	1	1	0	0	1	0	0	1	0	1	1	0	1	0
m518	chrIV	230620	230620	1	0	1	0	1	0	1	0	1	0	1	0	0	0	0	1	1	0	0	0	0	0	0	1	0	1	1	1	1	0	0	1	1	1	0	0	1	0	0	1	0	1	1	0	1	0
m519	chrIV	231260	232181	1	0	1	0	1	0	1	0	0	0	1	0	0	0	0	1	1	0	0	0	0	0	0	1	0	1	1	1	1	0	0	1	1	1	0	0	1	0	0	1	0	1	1	0	1	0
m520	chrIV	232777	237897	1	0	1	0	1	0	1	0	0	0	1	0	0	0	1	1	1	0	0	0	0	1	0	1	0	1	1	1	1	0	0	1	1	1	0	0	1	0	0	1	0	1	1	0	1	0
m521	chrIV	239573	242001	1	0	1	0	1	0	1	0	0	0	1	0	0	0	1	1	1	0	0	0	0	1	0	1	0	1	1	1	1	0	0	1	1	1	0	0	1	0	0	1	0	1	1	0	1	0
m522	chrIV	240480	241206	1	0	1	0	1	0	1	0	0	0	1	0	0	0	1	1	1	0	0	0	0	1	0	1	0	1	1	1	1	0	0	1	1	1	0	0	1	0	0	1	0	1	1	0	1	0
m523	chrIV	242997	246743	1	0	1	0	1	0	1	0	0	0	1	0	0	0	1	1	1	0	0	0	0	1	0	1	0	1	1	1	1	0	0	1	1	1	0	0	1	0	0	1	0	1	1	0	1	0
m524	chrIV	248779	252925	1	0	1	0	1	0	1	0	0	0	1	0	0	0	1	1	1	0	0	0	0	1	0	1	0	1	1	1	1	0	0	1	1	1	0	0	1	0	0	1	0	1	1	0	1	0
m525	chrIV	253388	253602	1	0	1	0	1	0	1	0	0	0	1	0	0	0	1	1	1	0	0	0	0	1	0	1	0	1	1	1	1	0	0	1	1	1	0	0	1	0	0	1	0	1	1	0	1	0
m526	chrIV	254130	258250	1	0	1	0	1	0	1	0	0	0	1	0	0	0	1	1	1	0	0	0	0	1	0	1	0	1	1	1	1	0	0	1	1	1	0	0	1	0	0	1	0	1	1	0	1	0
m527	chrIV	254813	256620	1	0	1	0	1	0	1	0	0	0	1	0	0	0	1	1	1	0	0	0	0	1	0	1	0	1	0	1	1	0	0	1	1	1	0	0	1	0	0	1	0	1	1	0	1	0
m528	chrIV	259049	259211	1	0	1	0	1	0	1	0	0	0	1	0	0	0	1	1	1	0	0	0	0	1	0	1	0	1	1	1	1	0	0	1	1	1	0	0	1	0	0	1	0	1	1	0	1	1
m529	chrIV	259676	263773	1	0	1	0	1	0	1	0	0	0	1	0	0	0	1	1	1	0	0	0	0	1	0	1	0	1	1	1	1	0	0	1	1	1	0	0	1	0	0	1	0	1	1	0	1	1
m530	chrIV	264134	264370	1	0	1	0	1	0	1	0	0	0	1	0	0	0	1	1	1	0	0	0	0	1	0	1	0	1	1	1	1	0	0	1	1	1	0	0	1	0	0	1	0	1	1	0	1	1
m531	chrIV	265445	270285	1	0	1	0	1	0	1	0	0	0	1	0	0	0	1	1	1	0	0	0	0	1	0	1	0	0	1	1	1	0	0	1	1	1	0	0	1	0	0	1	0	1	1	0	1	1
m532	chrIV	270858	274059	1	0	1	0	1	0	1	0	0	0	1	0	0	0	1	1	1	0	0	0	0	1	0	1	0	0	1	1	1	0	0	1	1	1	0	0	1	0	0	1	0	1	1	0	1	1
m533	chrIV	274409	274672	1	0	1	0	1	0	1	0	0	0	1	0	0	0	1	1	1	0	0	0	0	1	0	1	0	0	1	1	0	0	0	1	1	1	0	0	1	0	0	1	0	1	1	0	1	1
m534	chrIV	274809	274809	1	0	1	0	1	0	1	0	0	0	1	0	0	0	1	1	1	0	0	0	0	1	0	1	0	0	1	1	0	0	0	1	1	1	0	0	1	0	0	1	0	1	1	0	1	1
m535	chrIV	275111	284746	1	0	1	0	1	0	1	0	0	0	1	0	0	0	1	1	1	0	0	0	0	1	0	1	0	0	1	1	0	0	0	1	1	1	0	0	1	0	0	1	0	1	1	0	1	1
m536	chrIV	280934	282145	1	0	1	0	1	0	1	0	0	0	1	0	0	0	1	1	1	0	0	0	0	1	0	1	1	0	1	1	0	0	0	1	1	1	0	0	1	0	0	1	0	1	1	0	1	1
m537	chrIV	285457	287634	1	0	1	0	1	0	1	0	0	0	1	0	0	0	1	1	1	0	0	0	0	1	0	1	0	0	1	1	0	0	0	1	1	1	0	0	1	0	0	1	0	1	1	0	1	1
m538	chrIV	288063	296063	1	0	1	0	1	0	1	0	0	0	1	0	0	0	1	1	1	0	0	0	0	1	0	1	0	0	1	1	0	0	0	1	1	1	0	0	1	0	0	1	0	1	1	0	1	1
m539	chrIV	289365	289365	1	0	1	0	1	0	1	0	0	0	1	0	0	0	1	1	1	0	0	0	0	1	0	1	0	0	1	1	0	0	0	1	1	1	0	0	1	0	0	1	0	1	1	0	1	1
m540	chrIV	293191	295469	1	0	1	0	1	0	1	0	0	0	1	0	0	0	1	1	1	0	0	0	0	1	0	1	0	0	1	1	0	0	0	1	1	1	0	0	1	0	0	1	0	1	1	0	1	1
m541	chrIV	296793	299599	1	0	1	0	1	0	1	0	0	0	1	0	0	0	1	1	1	0	0	0	0	1	0	1	0	0	1	1	0	0	0	1	1	1	0	0	1	0	0	1	0	1	1	0	1	1
m542	chrIV	299792	299792	1	0	0	0	1	0	1	0	0	0	1	0	0	0	1	1	1	0	0	0	0	1	0	1	0	0	1	1	0	0	0	1	1	1	0	0	1	0	0	1	0	1	1	0	1	1
m543	chrIV	300148	304248	1	0	0	0	1	0	1	0	0	0	1	0	0	0	1	1	1	0	0	0	0	1	0	1	0	0	1	1	0	0	0	1	1	1	0	0	1	0	0	1	0	1	1	0	1	1
m544	chrIV	304677	305680	1	0	0	0	1	0	1	0	0	0	1	0	0	0	1	1	1	0	0	0	0	1	0	0	0	0	1	1	0	0	0	1	1	1	0	0	1	0	0	1	0	1	1	0	1	1
m545	chrIV	307387	309716	1	0	0	0	1	0	1	0	0	0	1	0	0	0	1	1	1	0	0	0	0	1	0	0	0	0	1	1	0	0	0	1	1	1	0	0	1	0	0	1	0	1	1	0	1	1
m546	chrIV	310132	313108	1	0	0	0	1	0	1	0	0	0	1	0	0	0	1	1	1	0	0	0	0	1	0	0	0	0	1	1	0	0	0	1	1	1	0	1	1	0	0	1	0	1	1	0	1	1
m547	chrIV	314015	314015	1	0	0	0	1	0	1	0	0	0	1	0	0	0	1	1	1	0	0	0	0	1	0	0	0	0	1	1	0	0	0	1	1	1	0	1	1	0	0	1	0	1	1	0	1	1
m548	chrIV	318487	320548	1	0	0	0	1	0	1	0	0	0	1	0	0	1	1	1	1	0	0	0	0	1	0	0	0	0	1	1	0	0	0	0	1	0	0	1	1	0	0	1	0	1	1	0	0	1
m549	chrIV	321142	328992	1	0	0	0	1	0	1	0	0	0	1	0	0	1	1	1	1	0	0	0	0	1	0	0	0	0	1	1	0	0	0	0	1	0	0	1	1	0	0	1	0	1	1	0	0	1
m550	chrIV	330288	330288	1	0	0	0	1	0	1	0	0	0	1	0	0	1	1	1	1	0	0	0	0	1	0	0	0	0	1	0	0	0	0	0	1	0	0	1	1	0	0	1	0	1	1	0	0	1
m551	chrIV	334393	334393	1	0	0	0	1	0	1	0	0	0	1	0	0	1	1	1	1	0	0	0	0	1	0	0	0	0	1	0	0	0	0	0	1	0	0	1	1	0	0	1	0	1	1	0	0	1
m552	chrIV	336884	336943	1	0	0	0	1	0	1	0	0	0	1	0	0	1	1	1	1	0	0	0	0	1	0	0	0	0	1	0	0	0	1	0	1	0	0	1	1	0	0	1	0	1	1	0	0	1
m553	chrIV	339391	339391	1	0	0	0	1	0	1	0	0	0	1	1	0	1	1	1	1	0	0	0	0	1	0	0	0	0	1	0	0	0	1	0	1	0	0	1	1	0	0	1	0	1	1	0	0	1
m554	chrIV	341953	341953	1	0	0	0	1	0	1	0	0	0	1	1	0	1	1	1	1	0	0	0	0	1	0	0	0	0	1	0	0	0	1	0	1	0	0	1	1	0	0	0	0	1	1	0	0	1
m555	chrIV	346745	353682	1	0	0	0	1	0	1	0	0	0	1	1	0	1	1	1	1	0	0	0	0	1	0	0	0	0	1	0	0	0	1	0	1	0	0	1	1	1	0	0	0	1	1	0	0	1
m556	chrIV	357802	364908	1	0	0	0	1	0	1	0	0	0	0	1	1	1	1	1	0	1	0	0	0	1	0	0	0	0	1	0	0	0	1	0	1	0	0	0	1	1	0	0	0	1	1	1	0	1
m557	chrIV	366862	366968	1	0	0	0	1	0	1	0	0	0	0	1	1	1	1	1	0	1	1	0	0	1	0	0	0	0	1	0	0	0	1	0	1	0	0	0	1	1	0	0	0	1	1	1	0	1
m558	chrIV	367213	367213	1	0	0	0	1	0	1	0	0	0	0	1	1	1	1	1	0	1	1	0	0	1	0	0	0	0	1	0	0	0	1	0	1	0	0	0	1	1	0	0	0	1	1	1	0	1
m559	chrIV	367564	371085	1	0	0	0	1	0	1	0	0	0	0	1	1	1	1	1	0	1	1	0	0	1	0	0	0	0	1	0	0	0	1	0	1	0	0	0	1	1	0	0	0	1	1	1	0	1
m560	chrIV	371142	372564	1	0	0	0	1	0	1	0	0	0	0	1	1	1	1	1	0	1	1	0	0	1	0	0	0	1	1	0	0	0	1	0	1	0	0	0	1	1	0	0	0	1	1	1	0	1
m561	chrIV	373723	373723	1	0	0	0	1	0	1	0	0	0	0	1	1	1	1	1	0	1	1	0	0	1	0	0	0	1	1	0	0	0	1	1	1	0	0	0	1	1	0	0	0	1	1	1	0	1
m562	chrIV	375394	375394	1	0	0	0	1	0	1	0	0	0	0	1	1	1	1	1	0	1	1	0	0	1	0	0	0	1	1	0	0	0	1	1	1	0	0	0	1	1	0	0	0	1	1	1	0	1
m563	chrIV	380252	380252	1	0	0	0	1	0	1	0	0	0	0	1	1	1	1	1	0	1	1	0	0	1	0	0	0	1	1	0	0	0	1	1	1	0	0	0	1	1	0	0	0	1	1	1	0	1
m564	chrIV	383065	391712	1	0	0	0	1	0	1	0	0	0	0	1	1	1	1	1	0	1	1	0	0	1	0	0	0	1	1	0	0	0	1	1	1	0	0	0	0	1	0	0	0	1	1	1	0	1
m565	chrIV	395767	395873	1	0	0	0	1	0	1	0	0	0	0	1	1	1	1	1	0	1	1	0	0	1	0	0	0	1	1	0	0	0	0	1	1	0	0	0	0	1	0	0	0	1	1	1	0	1
m566	chrIV	396610	396610	1	0	0	0	1	0	1	0	0	0	0	1	1	1	1	1	0	1	1	1	0	1	0	0	0	1	1	0	0	0	0	1	1	0	0	0	0	1	0	0	0	1	1	1	0	1
m567	chrIV	397927	398523	1	0	0	0	1	1	1	0	0	0	0	1	1	1	1	1	0	1	1	1	0	1	0	0	0	1	1	0	0	0	0	1	1	0	0	0	0	1	0	0	0	1	1	1	0	1
m568	chrIV	400709	400864	1	0	0	0	1	1	1	0	0	0	0	1	1	1	1	1	0	1	1	1	0	1	0	0	0	1	1	0	0	0	0	1	1	0	0	0	0	1	0	0	0	1	1	1	0	1
m569	chrIV	402371	402371	1	0	0	0	1	1	1	0	0	0	0	1	1	1	1	1	0	1	1	1	0	1	0	0	0	1	1	0	0	0	0	1	1	0	0	0	0	1	0	0	0	1	1	1	0	1
m570	chrIV	404459	407064	1	0	0	0	1	1	1	0	0	0	0	1	1	1	1	1	0	1	1	1	0	1	0	0	0	1	1	0	0	0	0	1	1	0	0	0	0	1	0	0	0	1	1	1	0	1
m571	chrIV	413029	413029	1	0	0	0	1	1	1	0	0	0	0	1	1	1	1	1	0	1	1	1	1	1	0	0	0	1	1	0	0	0	0	1	0	0	0	0	0	1	0	0	0	1	1	1	0	1
m572	chrIV	414243	418963	1	0	0	0	1	1	1	0	0	0	0	1	1	1	1	1	0	1	1	1	0	1	0	0	0	1	0	0	0	0	0	1	0	0	0	0	0	1	0	0	0	1	1	1	0	1
m573	chrIV	420255	421542	1	0	0	0	1	1	1	0	0	0	0	1	1	1	1	1	1	1	1	1	0	1	0	0	0	1	0	0	0	0	0	1	0	0	0	0	0	1	0	0	0	1	1	1	0	1
m574	chrIV	424905	424905	1	0	0	0	1	1	1	0	0	1	0	1	1	1	1	1	1	1	1	1	0	1	0	0	1	1	0	0	0	0	0	1	0	0	0	0	0	0	0	0	0	1	1	1	0	1
m575	chrIV	425689	427330	1	0	0	0	1	1	1	0	0	1	0	1	1	1	1	1	1	1	1	1	0	1	0	0	1	1	0	0	0	0	0	1	0	0	0	0	0	0	0	0	0	1	1	1	0	1
m576	chrIV	431267	438868	1	1	0	0	1	1	1	0	0	1	0	1	1	1	1	1	1	1	1	1	0	1	0	0	1	1	0	0	0	0	0	1	0	0	0	0	0	0	0	0	0	1	1	1	0	1
m577	chrIV	439746	464571	1	1	0	0	1	1	1	0	0	1	0	1	1	0	1	1	1	1	1	1	0	1	0	0	1	1	0	0	0	0	0	1	0	0	0	0	0	0	0	0	0	1	1	1	0	1
m578	chrIV	443547	443547	1	1	0	0	1	1	1	0	0	1	0	1	1	0	1	1	1	1	1	1	0	1	0	0	1	1	0	0	0	0	0	1	0	0	0	0	0	0	0	0	0	1	1	1	0	1
m579	chrIV	445249	445817	1	1	0	0	1	1	1	0	0	1	0	1	1	0	1	1	1	1	1	1	0	1	0	0	1	1	0	0	0	0	0	1	0	0	0	0	0	0	0	1	0	1	1	1	0	1
m580	chrIV	465882	471061	1	1	0	0	1	1	1	0	0	1	0	1	1	0	1	1	1	1	1	1	0	1	0	0	1	1	0	0	0	0	0	1	0	0	0	0	0	0	0	0	0	1	1	1	0	1
m581	chrIV	474265	476181	1	1	0	0	1	1	1	0	0	1	0	1	1	0	1	1	1	1	1	1	0	1	0	0	0	1	0	0	0	0	0	1	0	0	0	0	0	0	0	0	0	1	1	1	0	1
m582	chrIV	480076	481074	1	1	0	0	1	1	1	0	0	1	0	1	1	0	1	1	1	1	1	1	0	1	0	0	0	1	0	0	0	0	0	1	0	1	0	0	0	0	0	0	0	1	1	1	0	1
m583	chrIV	482955	482955	1	1	0	0	1	1	1	0	0	1	0	1	1	0	1	1	1	1	1	1	0	1	1	0	0	1	0	0	0	0	0	1	0	1	0	0	0	0	0	0	0	1	1	1	0	1
m584	chrIV	484028	484028	1	1	0	0	1	1	1	0	0	1	0	1	1	0	1	1	1	1	1	1	0	0	1	0	0	1	0	0	0	0	0	1	0	1	0	0	0	0	0	0	0	1	1	1	0	1
m585	chrIV	485454	487957	1	1	0	0	1	1	1	0	0	1	0	1	1	0	1	1	1	1	1	1	0	0	0	0	0	1	0	0	0	0	0	1	0	1	0	0	0	0	0	0	0	1	1	1	0	1
m586	chrIV	491804	498305	1	1	0	0	1	1	1	0	0	1	0	1	1	1	1	1	1	1	1	1	0	0	0	0	0	1	0	0	0	0	0	1	0	0	0	0	0	0	0	0	0	1	1	1	0	1
m587	chrIV	499794	504047	1	1	0	0	1	1	1	0	0	1	0	1	1	1	1	1	1	1	1	1	0	0	0	0	0	1	0	0	0	0	0	1	0	0	0	0	0	0	0	0	0	1	1	1	0	1
m588	chrIV	506998	509831	1	1	0	0	1	1	1	0	0	1	0	1	1	1	1	1	1	1	1	1	0	0	0	0	0	1	0	0	0	0	0	1	0	0	0	0	0	0	0	0	0	1	1	1	0	1
m589	chrIV	511129	511129	1	1	0	0	1	1	1	0	0	1	0	1	1	1	1	1	1	1	1	1	0	0	0	0	0	1	0	0	0	0	0	1	0	0	0	0	0	0	0	0	1	1	1	1	0	1
m590	chrIV	521406	521776	1	1	1	0	1	1	1	0	0	1	0	1	1	1	1	1	1	1	1	1	0	0	0	0	0	1	0	0	0	0	0	1	0	0	0	0	0	0	0	0	1	1	1	1	0	1
m591	chrIV	523964	523964	1	1	1	0	1	1	1	0	0	1	0	1	1	1	1	1	1	1	1	1	0	0	0	0	0	1	0	0	0	0	0	1	0	0	0	0	0	0	0	0	1	1	1	1	0	1
m592	chrIV	525412	525412	1	1	1	0	1	1	1	0	1	1	0	0	1	1	1	1	1	1	1	1	0	0	0	0	0	1	0	0	0	0	0	1	0	0	0	0	1	0	0	0	1	1	1	1	0	1
m593	chrIV	525682	525682	1	1	1	0	1	1	1	0	1	1	0	0	1	1	1	1	1	1	1	1	0	0	0	0	0	1	0	0	0	0	0	1	0	0	0	0	1	0	0	0	1	1	1	1	0	1
m594	chrIV	527319	527319	1	1	1	0	1	1	1	0	1	1	0	0	1	1	1	1	1	1	1	1	0	0	0	0	0	1	0	0	0	0	0	0	0	0	0	0	0	0	0	0	1	1	1	0	0	1
m595	chrIV	540228	545374	1	1	1	0	1	1	1	0	1	1	0	0	1	1	1	1	1	1	1	1	0	0	0	0	0	1	0	0	0	0	0	1	0	0	0	0	0	0	0	0	1	1	1	0	0	1
m596	chrIV	547460	547792	1	1	1	0	1	1	1	0	1	1	0	0	1	1	1	1	1	1	1	1	0	0	0	0	0	0	1	0	0	0	0	1	0	0	0	0	0	0	0	0	1	1	1	0	0	1
m597	chrIV	548896	549071	1	1	1	1	1	1	1	0	1	1	0	0	1	1	1	1	1	1	1	1	0	0	0	0	0	0	1	0	0	0	0	1	0	0	0	0	0	0	0	0	1	1	1	0	0	1
m598	chrIV	551764	551843	1	1	1	1	1	0	1	0	1	1	0	0	1	1	1	1	1	1	1	1	0	0	0	0	0	0	1	0	0	0	0	1	0	1	0	0	0	0	0	0	1	1	1	0	0	1
m599	chrIV	553651	553651	1	1	1	1	1	0	1	0	1	1	0	0	1	1	1	1	1	1	1	1	0	0	0	0	0	0	1	0	0	0	0	1	0	0	0	0	0	0	0	0	1	1	1	0	0	1
m600	chrIV	554971	555588	1	1	1	1	1	0	1	0	1	1	0	0	1	1	0	1	1	1	1	1	0	0	0	0	0	0	1	0	0	0	0	1	0	0	0	0	0	0	0	0	1	1	1	0	0	1
m601	chrIV	555957	555957	1	1	1	1	1	0	1	0	1	1	0	0	1	1	0	1	1	1	1	1	0	0	0	0	0	0	1	0	0	0	0	1	0	0	0	0	0	0	0	0	1	1	1	0	0	1
m602	chrIV	557242	557242	1	1	1	1	1	0	1	0	1	1	0	0	1	1	0	1	1	1	1	1	0	0	0	0	0	0	1	0	0	1	0	1	0	0	0	0	0	0	0	0	1	1	1	0	0	1
m603	chrIV	559258	559258	1	1	1	1	1	0	0	0	1	1	1	0	1	1	0	1	1	1	1	1	0	0	0	0	0	0	1	0	0	1	0	1	0	0	0	0	0	0	0	0	1	1	1	0	0	1
m604	chrIV	559461	560449	1	1	1	1	1	0	0	0	1	1	1	0	1	1	0	1	1	1	1	1	0	0	0	0	0	0	1	0	0	1	0	1	0	0	0	1	0	0	0	0	1	1	1	0	0	1
m605	chrIV	562103	562103	1	1	1	1	1	0	0	0	1	1	1	0	1	1	0	1	1	1	1	1	0	0	0	0	0	0	1	0	0	1	0	1	0	0	0	0	0	0	0	0	1	1	1	0	0	1
m606	chrIV	564066	564745	1	1	1	1	1	0	0	0	1	1	1	0	0	1	0	1	1	1	1	1	0	0	0	0	0	0	1	0	0	1	0	1	0	0	0	0	0	0	0	0	1	1	1	0	0	1
m607	chrIV	565313	569606	1	1	1	1	1	0	0	0	1	1	1	0	1	1	0	1	1	1	1	1	0	0	0	0	0	0	1	0	0	1	0	1	0	0	0	0	0	0	0	0	1	1	1	0	0	1
m608	chrIV	572100	586457	1	1	1	1	1	0	0	0	1	1	1	0	1	1	0	1	1	1	1	1	0	0	0	0	0	0	1	0	0	1	0	1	0	0	0	0	0	0	0	0	1	1	1	0	0	1
m609	chrIV	574753	576758	1	1	1	1	1	0	0	0	1	1	1	0	1	1	0	1	1	1	1	1	0	0	0	0	0	1	1	0	0	1	0	1	0	0	0	0	0	0	0	0	1	1	1	0	0	1
m610	chrIV	579755	579755	1	1	1	1	1	0	0	0	1	1	1	0	1	1	0	1	1	1	1	1	0	0	0	0	0	0	1	0	0	1	0	1	0	0	0	0	0	0	0	0	1	1	1	0	0	1
m611	chrIV	588381	599737	1	1	1	1	1	0	0	0	1	1	1	0	1	1	0	1	1	1	1	1	0	0	0	1	0	0	1	0	0	1	0	1	0	0	0	0	0	0	0	0	1	1	1	0	0	1
m612	chrIV	592527	592527	1	1	1	1	1	0	0	0	1	1	1	0	1	1	0	1	1	1	1	1	0	0	0	1	0	0	1	0	0	1	0	1	0	0	0	0	0	0	0	0	1	1	1	0	0	1
m613	chrIV	592559	592559	1	1	1	1	1	0	0	0	1	1	1	0	1	1	0	1	1	1	1	1	0	0	0	1	0	0	1	0	0	1	0	1	0	0	0	0	0	0	0	0	1	1	1	0	0	1
m614	chrIV	600764	600764	1	1	1	1	1	0	0	1	1	1	1	0	1	1	0	1	1	1	1	1	0	0	0	1	0	0	1	0	0	1	0	1	0	0	0	0	0	0	0	0	1	1	1	0	0	0
m615	chrIV	601251	611625	1	1	1	1	1	0	0	1	1	1	1	0	1	1	0	1	1	1	1	1	0	0	0	1	0	0	1	0	0	1	0	1	0	0	0	0	0	1	0	0	1	1	1	0	0	0
m616	chrIV	612573	613791	1	1	1	1	1	0	0	1	1	1	1	0	1	1	0	1	1	1	1	1	0	0	0	1	0	0	1	0	0	1	0	1	0	0	0	0	0	1	0	0	1	1	1	0	0	0
m617	chrIV	614738	615114	1	1	1	1	1	0	0	1	1	1	1	0	1	1	0	1	1	1	1	1	0	0	0	1	0	0	1	0	0	1	0	1	0	0	0	0	0	1	0	0	1	1	1	0	0	0
m618	chrIV	615816	616624	1	0	1	1	1	0	0	1	1	1	1	0	1	1	0	1	1	1	1	1	0	0	0	1	0	0	1	0	0	1	0	1	0	0	0	0	0	1	0	0	1	1	1	0	0	0
m619	chrIV	617842	617842	1	0	1	1	1	0	0	1	1	1	1	0	1	1	0	1	1	1	1	1	0	0	0	1	0	0	1	0	0	1	0	1	0	0	0	0	0	1	0	0	1	1	1	0	0	0
m620	chrIV	618461	619621	1	0	1	1	1	0	0	1	1	1	1	0	1	1	0	1	1	1	1	1	0	0	0	1	0	0	1	0	0	1	0	1	0	0	0	0	0	1	0	0	1	1	1	0	0	0
m621	chrIV	622259	624733	1	0	0	1	1	0	0	1	1	1	1	0	1	1	0	1	1	1	1	1	0	0	0	1	0	0	1	0	0	1	0	1	0	0	0	0	0	1	0	0	1	1	1	0	0	0
m622	chrIV	623642	624969	1	0	0	1	1	0	0	1	1	1	1	0	1	1	0	1	1	1	1	1	0	0	0	1	0	0	1	0	0	1	0	1	0	0	0	0	0	1	0	0	1	1	1	0	0	0
m623	chrIV	625173	625250	1	0	1	1	1	0	0	1	1	1	1	0	1	1	0	1	1	1	1	1	0	1	0	1	0	0	1	0	0	1	0	1	0	0	0	0	0	1	0	0	1	1	1	0	0	0
m624	chrIV	637663	639037	1	0	0	1	0	0	0	1	1	1	1	0	0	1	0	1	1	1	1	1	0	1	0	1	0	0	1	0	0	1	0	1	0	0	0	0	0	1	0	0	1	1	0	0	0	0
m625	chrIV	641150	644629	1	0	0	1	0	0	0	1	1	1	1	0	0	1	0	1	1	1	1	1	0	1	0	1	0	0	1	0	0	1	0	1	0	0	0	0	0	1	0	0	1	1	0	0	0	0
m626	chrIV	653246	653336	1	0	0	1	0	0	0	1	1	1	1	0	0	1	0	1	1	1	1	1	0	1	0	1	0	0	1	0	0	0	0	1	0	0	0	0	0	1	0	0	1	1	0	0	0	0
m627	chrIV	654608	654608	1	0	0	1	0	0	0	1	1	1	1	0	0	1	0	1	1	1	1	1	0	1	0	1	0	0	1	0	0	0	0	1	0	0	0	0	0	1	0	0	1	1	0	0	0	0
m628	chrIV	657366	664414	1	0	0	1	0	0	0	1	1	1	1	0	0	1	0	1	1	1	1	1	0	1	0	1	0	0	1	0	0	0	0	1	0	0	0	0	0	1	0	0	1	1	0	0	0	0
m629	chrIV	671424	674519	1	0	0	1	0	0	0	1	1	1	1	0	0	1	0	1	1	1	1	1	0	1	0	1	0	0	1	0	0	0	0	1	0	0	0	0	0	0	0	0	1	1	0	0	0	0
m630	chrIV	678135	678135	1	0	0	1	0	0	0	1	1	1	1	0	0	1	0	1	1	1	1	1	0	1	0	1	0	0	1	0	0	0	0	1	0	0	0	0	1	0	0	0	1	1	0	0	0	0
m631	chrIV	678773	678773	1	0	0	1	0	0	0	0	1	1	1	0	0	1	0	1	1	1	1	1	0	1	0	1	0	0	1	0	0	0	0	1	0	0	0	0	1	0	0	0	1	1	0	0	0	0
m632	chrIV	680477	689618	1	0	0	1	0	0	0	0	1	1	1	0	0	1	0	1	1	1	1	1	0	1	0	1	0	0	1	0	0	0	0	1	0	0	0	0	1	0	0	0	1	1	0	0	1	0
m633	chrIV	691713	692033	1	0	0	1	0	0	0	0	1	1	1	0	0	1	0	1	1	1	1	1	0	1	0	1	0	0	1	0	0	0	0	1	0	0	0	0	1	0	0	0	1	1	0	0	1	0
m634	chrIV	692323	697118	1	0	0	1	0	0	0	0	1	1	1	0	0	1	0	1	1	1	1	1	0	1	0	1	0	0	1	0	0	0	0	1	0	0	0	0	1	0	0	0	1	1	0	0	1	0
m635	chrIV	700621	700621	1	0	0	1	0	0	1	0	1	1	1	0	0	0	0	1	1	0	1	1	0	1	0	1	0	0	1	0	0	0	0	1	0	0	0	0	1	0	0	0	1	1	0	0	1	0
m636	chrIV	703386	703521	1	0	0	1	0	0	1	0	1	1	1	0	0	0	0	1	1	0	1	1	0	1	0	1	0	0	1	0	0	0	0	1	0	0	0	0	1	0	0	0	1	1	0	0	1	0
m637	chrIV	705139	707926	1	0	0	0	0	0	1	0	1	1	1	0	0	0	0	1	1	0	1	1	0	1	0	1	0	0	1	0	0	0	0	1	0	0	0	0	1	0	0	0	1	1	0	0	1	0
m638	chrIV	708514	713336	1	0	0	0	0	0	1	0	1	1	1	0	0	0	0	1	1	0	1	1	0	1	0	1	0	0	1	0	0	0	0	1	0	0	0	0	1	0	0	0	1	1	0	0	1	0
m639	chrIV	714933	714933	1	0	0	0	0	0	1	0	1	1	1	0	0	0	0	1	1	0	1	1	0	1	0	1	0	0	0	0	0	0	0	1	0	0	0	0	1	0	0	0	1	1	0	0	1	0
m640	chrIV	717377	717840	1	1	0	0	0	0	1	0	0	1	1	0	0	0	1	1	1	0	1	1	0	1	0	1	0	0	0	0	0	0	0	1	0	0	0	0	1	0	0	0	1	1	0	0	1	0
m641	chrIV	719380	720061	1	1	0	0	0	0	1	0	0	1	1	0	0	0	1	1	1	0	1	1	0	1	0	1	0	0	0	0	0	0	0	1	0	1	0	0	1	0	0	0	1	1	0	0	1	0
m642	chrIV	720763	724081	1	1	0	0	0	0	1	0	0	1	1	0	0	0	1	1	1	0	1	1	0	1	0	1	0	0	0	0	0	0	0	1	0	1	0	0	1	0	0	0	1	1	0	0	1	0
m643	chrIV	724549	744534	1	1	1	0	0	0	1	0	0	1	1	0	0	0	1	1	1	0	1	1	0	1	0	1	0	0	0	0	0	0	0	1	0	1	0	0	1	0	0	0	1	1	0	0	1	0
m644	chrIV	728391	728470	1	1	1	0	0	0	1	0	0	1	1	0	0	0	1	1	1	0	1	1	0	1	0	1	0	0	0	0	0	0	0	1	0	1	0	0	1	0	0	0	1	1	0	0	1	0
m645	chrIV	745766	748297	1	1	1	0	0	0	1	0	0	1	1	0	0	0	1	1	1	0	1	1	0	1	0	1	0	0	0	0	0	0	0	1	0	1	0	0	1	0	0	0	1	1	0	0	1	0
m646	chrIV	749263	753137	1	1	1	0	0	0	1	0	0	1	1	0	0	0	1	1	1	0	1	1	0	1	1	1	0	0	0	0	0	0	0	1	0	1	0	0	1	0	0	0	1	1	0	0	1	0
m647	chrIV	753496	763207	1	1	1	0	0	0	1	0	0	1	1	0	0	1	1	1	1	0	1	1	0	1	1	1	0	0	0	0	0	0	0	1	0	1	0	0	1	0	0	0	1	1	0	0	1	0
m648	chrIV	755101	755257	1	1	1	0	0	0	1	0	0	1	1	0	0	1	1	1	1	0	1	1	0	1	1	1	0	0	0	0	0	0	0	1	0	1	0	0	1	0	0	0	1	1	0	1	1	0
m649	chrIV	765852	765852	1	1	1	0	0	0	1	0	0	1	1	0	0	1	1	1	1	0	1	1	0	1	1	1	0	0	0	0	0	0	0	1	0	1	0	0	1	0	0	0	1	1	0	0	1	0
m650	chrIV	766886	769943	1	1	1	0	0	0	1	0	0	1	1	0	0	1	1	1	1	0	1	1	0	1	1	1	0	0	0	0	0	0	0	1	1	1	0	0	1	0	0	0	1	1	0	0	1	0
m651	chrIV	770352	770352	1	1	1	0	0	0	1	0	0	1	1	0	0	1	1	1	1	0	1	1	0	1	1	1	0	0	0	0	0	0	0	1	1	1	0	0	1	0	0	0	1	1	0	0	1	0
m652	chrIV	774849	782125	1	1	1	0	0	0	1	0	0	1	1	0	0	1	1	1	1	0	1	1	0	1	1	1	0	0	0	0	0	0	0	1	1	1	0	0	1	0	0	0	1	1	0	0	1	1
m653	chrIV	785712	785712	1	1	1	0	0	0	1	0	0	1	1	0	0	1	1	1	1	0	1	1	0	1	1	1	0	0	0	0	0	0	0	1	1	1	0	0	1	0	0	0	1	1	0	0	1	1
m654	chrIV	796092	804961	1	1	1	0	0	0	1	0	0	1	1	0	0	1	1	0	1	0	1	1	0	1	1	1	0	0	0	0	0	0	0	1	1	1	0	0	1	0	1	1	1	1	0	0	1	1
m655	chrIV	806584	810443	1	1	1	0	0	0	1	0	0	1	1	0	0	1	1	0	1	0	1	1	0	1	1	1	0	0	0	0	0	0	0	1	1	1	0	0	1	0	1	1	1	1	0	0	1	1
m656	chrIV	812947	812947	1	1	1	0	0	0	1	0	0	1	1	0	0	1	1	0	1	0	1	1	0	1	1	1	0	0	0	0	0	0	0	1	1	1	0	0	1	0	1	1	1	1	0	0	1	1
m657	chrIV	813568	815495	1	1	1	0	0	0	1	0	0	1	1	0	0	1	0	0	1	0	1	1	0	1	1	1	0	0	0	0	0	0	0	1	1	1	0	0	1	0	1	1	1	1	0	0	1	1
m658	chrIV	816707	820028	1	1	1	0	0	0	1	0	0	1	1	0	0	1	0	0	1	1	1	1	0	1	1	1	0	0	0	0	0	0	0	1	1	1	0	0	1	0	1	1	1	1	0	0	1	1
m659	chrIV	820419	831973	1	1	1	0	0	0	1	0	0	1	1	0	0	1	0	0	1	0	1	1	0	1	1	1	0	0	0	0	0	0	0	1	1	1	0	0	1	0	1	1	1	1	0	0	1	1
m660	chrIV	832289	832289	1	1	1	0	0	0	1	0	0	1	1	0	0	1	0	0	1	0	1	1	0	1	1	1	0	0	0	0	0	0	0	1	1	1	0	0	1	0	1	1	1	1	0	0	1	1
m661	chrIV	833173	833173	1	1	1	0	0	0	1	0	0	1	1	0	0	1	0	0	1	0	1	1	0	1	1	1	0	0	0	0	0	0	0	0	1	1	0	0	1	0	1	1	1	1	0	0	1	1
m662	chrIV	838720	838720	1	1	1	0	0	0	1	0	0	1	1	0	0	1	0	1	1	0	0	1	0	0	1	1	0	0	0	0	1	0	1	0	0	1	0	0	1	1	1	1	1	0	0	0	1	1
m663	chrIV	843125	843707	1	1	0	0	0	0	1	0	0	1	1	0	0	1	0	1	1	0	0	1	0	0	1	1	1	0	0	0	1	0	1	0	0	1	0	0	1	1	1	1	1	0	0	0	1	1
m664	chrIV	843818	844392	1	1	0	0	0	0	1	0	0	1	1	0	0	1	0	1	1	0	0	1	0	0	1	1	1	0	0	0	1	0	1	0	0	1	0	0	1	1	1	1	1	0	0	0	1	1
m665	chrIV	847796	851282	1	1	0	0	0	0	1	0	0	1	1	0	0	1	0	1	1	0	0	1	0	0	1	1	1	0	0	0	1	0	1	0	0	1	0	1	1	1	1	1	1	0	0	0	1	1
m666	chrIV	855191	855191	1	1	0	0	0	0	1	0	0	1	1	0	0	1	0	1	1	0	0	1	0	0	1	1	1	0	0	0	1	0	1	0	0	1	0	1	1	1	1	1	1	0	0	1	1	1
m667	chrIV	856366	856366	1	NA	0	0	0	0	1	0	0	1	1	0	0	1	0	1	1	0	0	1	0	0	1	1	1	0	0	0	1	0	1	0	0	0	0	1	1	1	1	1	1	0	0	0	1	1
m668	chrIV	857627	857627	1	0	0	0	0	0	1	0	0	1	1	0	0	1	0	1	1	0	0	1	0	0	1	1	1	0	0	0	1	0	1	0	0	0	0	1	1	1	1	1	1	0	0	1	1	1
m669	chrIV	859170	859173	1	0	0	0	0	0	1	0	0	1	1	0	0	1	0	1	1	0	0	1	0	0	1	1	1	0	0	0	1	0	1	0	0	1	1	1	1	1	1	1	1	0	0	1	1	1
m670	chrIV	860711	860764	1	0	0	0	0	0	1	0	0	1	1	0	0	1	0	1	1	0	0	1	0	0	1	1	1	0	0	0	1	0	1	0	0	1	1	1	1	1	1	1	1	0	0	1	1	1
m671	chrIV	861257	871622	1	0	0	0	0	0	1	0	0	1	1	0	0	1	0	1	1	0	0	1	0	0	1	1	1	0	0	0	1	0	1	0	0	1	1	1	1	1	1	1	1	0	1	1	1	1
m672	chrIV	861441	861441	1	0	0	0	0	0	1	0	0	1	1	0	0	1	0	1	1	0	0	1	0	0	1	1	1	0	0	0	1	0	1	0	0	1	1	1	1	1	1	1	1	0	1	1	1	1
m673	chrIV	884761	884761	1	0	0	0	0	0	1	0	0	1	1	0	0	1	0	1	1	0	0	1	0	0	1	1	1	0	0	0	1	0	1	0	0	1	1	1	1	1	1	1	1	0	1	1	1	1
m674	chrIV	886952	890069	1	0	0	0	0	0	1	0	0	1	1	0	0	1	0	1	1	0	0	1	0	0	1	1	1	0	0	0	1	0	1	0	0	1	1	1	1	1	1	1	1	0	1	1	1	1
m675	chrIV	893485	896181	1	0	0	0	0	0	1	0	0	1	1	0	0	1	0	1	1	0	0	1	0	0	1	1	1	0	0	0	1	0	1	0	0	1	1	1	1	1	1	1	1	0	1	1	1	1
m676	chrIV	898087	898970	1	0	0	0	0	0	1	0	0	1	1	0	0	1	0	1	1	0	0	1	0	0	1	1	1	0	0	0	1	0	1	0	0	1	1	1	1	1	1	1	1	0	1	1	1	1
m677	chrIV	900294	906490	1	0	0	0	0	0	1	0	0	1	1	0	0	1	0	1	1	0	0	1	0	0	1	1	1	0	0	0	1	0	1	0	0	1	1	1	1	1	1	1	1	0	1	1	1	1
m678	chrIV	909447	909447	1	0	0	0	0	0	1	0	0	1	1	1	0	1	0	1	1	0	0	1	0	0	1	1	1	0	0	0	1	0	1	0	0	1	1	1	1	1	1	1	1	0	1	1	1	1
m679	chrIV	910688	911925	1	1	0	0	0	0	1	0	0	1	1	1	0	1	0	1	1	0	0	1	0	0	1	1	1	0	0	0	1	0	1	0	0	1	1	1	1	1	1	1	1	0	1	1	1	1
m680	chrIV	922174	923675	1	1	0	0	0	0	1	0	0	1	1	1	0	0	0	1	1	0	0	1	0	0	1	1	1	0	0	0	1	0	1	0	0	1	1	1	1	1	1	1	1	0	1	1	1	1
m681	chrIV	926405	927628	1	1	0	0	0	0	1	0	0	1	1	1	0	0	0	1	1	0	0	1	0	0	1	1	1	0	0	0	1	0	1	0	0	0	1	1	1	1	1	1	1	0	1	1	1	1
m682	chrIV	928114	928756	1	1	0	0	0	0	1	0	0	1	1	1	0	0	0	1	1	0	0	1	0	0	1	1	1	0	0	0	1	0	1	0	0	0	1	1	1	1	1	1	1	0	1	1	1	1
m683	chrIV	928988	929196	1	1	0	0	0	0	1	0	0	1	1	1	0	0	0	1	1	0	0	1	0	0	1	1	1	0	0	0	1	0	1	0	0	0	1	1	1	1	1	1	1	0	1	1	1	1
m684	chrIV	929658	930059	1	1	0	0	0	0	1	0	0	1	1	1	0	0	0	1	1	0	1	1	0	0	1	1	1	0	0	0	1	0	1	0	0	0	1	1	1	1	1	1	1	0	1	1	1	1
m685	chrIV	934187	941151	1	1	0	0	0	0	1	0	0	1	1	1	0	0	1	1	1	0	0	1	0	1	1	1	1	0	0	0	1	0	1	0	0	0	1	1	1	1	1	1	1	0	1	1	1	1
m686	chrIV	942067	942069	1	1	0	0	0	0	1	0	0	1	1	1	0	0	1	1	1	0	0	1	0	1	1	1	1	0	0	0	0	0	1	0	0	0	1	1	1	1	1	1	1	0	1	1	1	1
m687	chrIV	944445	952329	1	1	0	0	0	0	1	0	0	1	1	1	0	0	1	1	1	0	0	1	0	1	1	1	1	0	0	0	0	0	1	0	0	0	1	1	1	1	1	1	1	0	0	1	1	1
m688	chrIV	955222	955222	1	1	0	0	0	0	1	0	0	1	1	1	0	0	1	1	1	0	0	1	0	1	1	1	NA	0	0	0	0	0	1	0	0	0	1	1	1	1	1	1	1	0	0	1	1	1
m689	chrIV	955831	955831	1	1	0	0	0	0	1	0	0	1	1	1	0	0	1	1	1	0	0	1	0	1	1	1	0	0	0	0	0	0	1	0	0	0	1	1	1	1	1	1	1	0	0	1	1	1
m690	chrIV	956734	956734	1	1	0	0	0	0	1	0	0	1	1	1	0	0	1	1	1	0	0	1	0	1	1	1	0	0	0	0	0	0	1	0	0	0	1	1	1	1	1	1	1	0	0	1	1	1
m691	chrIV	959283	959283	1	1	0	0	0	0	1	0	0	1	1	1	0	0	1	1	1	0	0	1	0	0	1	1	0	0	0	0	0	0	1	0	0	0	1	1	1	1	1	1	1	0	0	1	1	1
m692	chrIV	960835	962572	1	1	0	0	0	0	1	0	0	1	1	1	0	1	1	1	1	0	0	1	0	0	1	1	0	0	0	0	0	0	1	0	0	0	1	1	1	1	1	1	1	0	0	1	1	1
m693	chrIV	961744	969630	1	1	0	0	0	0	1	0	0	1	1	1	0	1	1	1	1	0	1	1	0	0	1	1	0	0	0	0	0	0	1	0	0	0	1	1	1	1	1	1	1	0	0	1	1	1
m694	chrIV	974042	980596	1	1	0	0	0	0	1	0	0	1	1	1	0	1	1	1	1	0	1	1	0	0	1	1	0	0	0	0	0	0	1	0	0	0	1	1	1	1	0	1	1	0	0	1	1	1
m695	chrIV	996583	996583	1	1	0	0	0	0	1	0	0	1	1	1	0	1	1	1	1	0	1	1	0	0	1	1	0	0	0	0	0	0	1	0	0	0	1	1	1	1	0	1	1	0	0	1	1	1
m696	chrIV	997624	997624	1	1	0	0	0	0	1	0	0	1	1	1	0	1	1	1	1	0	1	1	0	0	1	1	0	0	0	0	0	0	1	0	0	0	1	1	1	1	0	1	1	0	0	1	1	1
m697	chrIV	1004080	1004080	1	1	0	0	0	0	1	0	0	1	1	1	0	1	1	1	1	0	1	1	0	0	1	1	0	0	0	0	0	0	1	0	0	0	0	1	1	1	0	1	1	0	0	1	1	1
m698	chrIV	1006085	1008697	1	1	0	0	0	0	1	0	0	1	1	1	0	1	1	1	1	0	1	1	0	0	1	1	0	0	0	0	0	0	1	0	0	0	0	1	1	1	0	1	1	0	0	1	1	1
m699	chrIV	1011936	1012657	1	1	0	0	0	0	1	0	0	1	1	1	0	1	1	1	1	0	1	0	0	0	1	1	0	0	0	0	0	0	1	0	0	0	0	1	1	1	0	1	1	0	0	1	1	1
m700	chrIV	1013236	1013385	1	1	0	0	0	0	1	0	0	1	1	1	0	1	1	1	1	0	1	0	0	0	1	1	0	0	0	0	0	0	1	0	0	0	0	1	1	1	0	1	1	0	0	1	1	1
m701	chrIV	1015754	1029308	1	1	0	0	0	0	1	0	0	1	1	1	0	1	1	1	1	0	1	0	0	0	1	1	0	0	0	0	0	0	1	0	0	0	0	1	1	1	0	1	1	0	0	1	1	1
m702	chrIV	1036179	1036179	1	1	0	0	1	0	1	0	0	1	1	1	0	1	1	1	1	0	1	0	0	0	1	1	0	0	0	0	0	0	1	0	0	0	0	1	1	1	0	1	1	0	0	1	1	1
m703	chrIV	1036857	1037347	1	1	0	0	1	0	1	0	0	1	1	1	0	1	1	1	1	0	1	0	0	0	1	1	1	0	0	0	0	0	1	0	0	0	0	1	1	1	0	1	1	0	0	1	1	1
m704	chrIV	1039385	1047131	1	1	0	0	1	0	1	0	0	1	1	1	0	1	1	1	1	0	1	0	0	0	1	1	1	0	0	0	0	0	1	0	0	0	0	1	1	1	0	1	1	0	0	1	1	1
m705	chrIV	1040300	1040300	1	1	0	0	1	0	1	0	0	1	1	1	0	1	1	1	1	0	1	0	0	0	1	1	1	0	0	0	0	0	1	0	0	0	0	1	1	1	0	1	1	0	0	1	1	1
m706	chrIV	1051307	1054018	1	1	0	0	1	0	1	0	0	1	1	1	0	1	1	1	1	0	1	0	0	0	1	1	1	0	0	0	0	0	1	1	0	0	0	1	1	1	0	1	1	0	0	1	1	1
m707	chrIV	1054225	1054225	1	1	0	0	1	0	1	0	0	1	1	1	0	1	1	1	1	0	1	0	0	0	1	1	1	0	0	0	0	0	1	1	0	0	0	1	1	0	0	1	1	0	0	1	1	1
m708	chrIV	1054527	1058083	1	1	0	0	1	0	1	0	0	1	1	1	0	1	1	1	1	0	1	0	0	0	1	1	1	0	0	0	0	0	1	1	0	0	0	1	1	0	0	1	1	0	0	1	1	1
m709	chrIV	1058179	1058179	1	1	0	0	1	0	1	0	0	1	1	1	0	1	1	1	1	0	1	0	0	0	1	1	1	0	0	0	0	0	1	1	0	0	0	1	1	0	0	1	1	0	0	1	1	1
m710	chrIV	1058335	1060010	1	1	0	0	1	0	1	0	0	1	1	1	0	1	1	1	1	0	1	0	0	0	1	1	1	0	0	0	0	0	1	1	0	0	0	1	1	0	0	1	1	0	0	1	1	1
m711	chrIV	1062037	1062037	1	1	0	0	1	0	1	0	0	1	1	1	0	1	1	1	1	0	1	0	1	0	1	1	1	0	0	0	0	0	1	1	0	0	0	1	1	0	0	1	1	0	0	1	1	1
m712	chrIV	1062762	1062762	1	1	0	0	1	0	1	0	0	1	1	1	0	1	1	1	1	0	1	0	1	0	0	1	1	0	0	0	0	0	1	1	0	0	0	1	1	0	0	1	1	0	0	1	1	1
m713	chrIV	1064285	1067784	1	1	0	0	1	0	1	0	0	1	1	1	0	1	1	1	1	0	1	0	0	0	0	1	1	0	0	0	0	0	1	1	0	0	0	1	1	0	0	1	1	0	0	1	1	1
m714	chrIV	1072384	1072962	1	1	0	0	1	0	1	0	1	1	1	1	0	1	1	1	1	0	1	0	0	0	0	1	1	0	0	0	0	0	1	1	0	0	0	1	1	0	0	1	1	0	0	1	1	1
m715	chrIV	1077718	1077851	1	1	0	0	1	0	1	0	1	1	1	1	0	1	1	1	1	0	1	0	0	0	0	1	1	0	0	0	0	0	1	1	0	0	0	1	1	0	0	1	1	0	0	1	1	1
m716	chrIV	1095148	1095215	1	1	1	1	1	0	1	0	1	1	0	0	1	1	0	0	1	0	1	1	0	0	0	0	1	0	0	1	0	0	1	1	0	0	0	1	1	0	0	1	1	0	1	1	0	1
m717	chrIV	1102674	1106241	1	1	1	1	1	0	1	0	1	1	0	0	1	0	0	0	1	0	1	1	0	0	0	0	1	0	0	1	0	0	1	1	0	0	0	1	1	0	0	1	1	0	0	1	0	1
m718	chrIV	1106617	1114303	1	1	1	1	1	0	1	0	1	1	0	0	1	0	0	0	1	0	1	1	0	0	0	0	1	0	0	1	0	0	1	1	0	0	0	1	1	0	0	1	1	0	0	1	0	0
m719	chrIV	1107083	1109890	1	1	1	1	1	0	1	0	1	1	0	0	1	0	0	0	1	0	1	1	0	0	0	0	1	0	0	1	0	0	1	1	0	0	0	1	1	0	0	1	1	0	0	1	0	0
m720	chrIV	1107805	1108696	1	1	1	1	1	0	1	0	1	1	0	0	1	0	0	0	1	0	1	1	0	0	0	0	1	1	0	1	0	0	1	1	0	0	0	1	1	0	0	1	1	0	0	1	0	0
m721	chrIV	1116044	1124465	1	1	1	1	1	0	1	0	1	1	0	0	1	0	0	0	1	0	1	1	0	0	0	0	1	0	0	1	0	0	1	1	0	0	0	1	1	0	0	1	1	0	0	1	0	0
m722	chrIV	1127544	1130680	1	1	1	1	1	0	1	0	1	1	0	0	1	0	0	0	1	0	1	1	0	0	0	0	1	0	0	1	0	0	1	1	0	0	0	1	1	0	0	1	1	0	0	1	0	0
m723	chrIV	1135023	1135023	1	1	1	1	1	0	1	0	1	1	0	0	1	0	0	0	1	0	1	1	0	0	0	0	1	0	0	1	0	0	1	1	0	0	0	1	1	0	0	1	1	0	0	1	0	0
m724	chrIV	1137761	1144484	1	1	1	1	1	0	1	0	1	1	0	0	1	0	0	0	1	0	1	1	0	0	0	0	1	0	0	1	0	0	1	1	1	0	0	1	1	0	0	1	1	0	0	1	0	0
m725	chrIV	1149030	1152671	1	1	1	1	1	0	1	0	1	1	0	1	1	0	0	0	1	0	1	1	0	0	0	0	1	0	0	1	0	0	1	1	1	0	0	1	1	0	0	1	1	0	0	1	0	0
m726	chrIV	1171430	1175302	1	1	1	1	1	0	1	0	1	1	0	1	0	0	0	0	1	0	1	1	0	0	0	0	1	0	0	1	0	0	1	1	0	0	1	1	1	0	0	1	1	0	0	1	0	0
m727	chrIV	1181165	1182098	1	1	1	1	1	0	1	0	1	1	1	1	0	0	0	0	1	0	1	1	0	0	0	0	1	0	0	1	0	0	1	1	0	0	1	1	1	0	0	1	1	0	0	1	0	0
m728	chrIV	1183454	1183454	1	1	1	1	1	0	1	0	1	1	1	1	0	0	0	0	1	0	1	0	0	0	0	0	1	0	0	1	0	0	1	1	0	0	1	1	1	0	0	1	1	0	0	1	0	0
m729	chrIV	1184776	1190854	1	1	1	1	1	0	1	0	1	1	1	1	0	0	0	0	1	0	1	0	0	0	0	0	1	0	0	1	0	0	1	1	0	0	1	1	1	0	0	1	1	0	0	1	0	0
m730	chrIV	1185640	1185640	1	1	1	1	1	0	1	0	1	1	1	1	0	0	0	0	1	0	1	0	0	0	0	0	1	0	0	1	0	0	1	1	0	0	1	1	1	0	0	1	1	0	0	1	0	0
m731	chrIV	1197837	1197837	1	0	1	1	1	0	1	0	1	1	1	1	0	0	0	0	1	0	1	0	0	0	0	0	1	0	0	1	0	0	1	1	0	0	1	1	1	0	0	1	1	0	0	1	0	0
m732	chrIV	1213560	1213560	1	0	1	1	1	0	1	0	1	1	1	1	0	0	0	0	1	0	1	0	0	0	0	0	1	0	0	1	0	0	1	1	0	0	1	1	1	0	0	1	1	0	0	1	0	0
m733	chrIV	1215342	1226443	1	0	1	1	1	0	1	0	1	1	1	1	0	0	0	0	1	0	1	0	0	0	0	0	1	0	0	1	0	0	1	1	0	0	1	1	1	0	0	1	1	0	0	1	0	0
m734	chrIV	1219509	1219676	1	0	1	1	1	0	1	0	1	1	1	1	0	0	0	0	1	0	1	0	0	0	0	0	1	0	0	1	0	0	1	1	0	0	1	1	1	0	0	1	1	0	0	1	0	0
m735	chrIV	1227990	1229224	1	0	1	1	1	0	1	0	1	1	1	1	0	0	0	0	1	0	1	0	0	0	0	0	1	0	0	1	0	0	1	1	0	0	1	1	1	0	0	1	1	0	0	1	0	0
m736	chrIV	1235338	1241303	1	0	1	1	1	0	1	0	1	1	1	1	0	0	0	0	1	0	1	0	0	0	0	0	1	0	0	1	0	0	1	1	0	0	1	1	1	0	0	1	1	0	0	1	0	0
m737	chrIV	1248530	1250650	1	0	1	1	1	0	1	0	1	1	1	1	0	0	0	0	1	0	1	0	0	0	0	0	1	0	0	1	0	0	1	1	0	0	1	1	1	0	0	1	1	0	1	1	0	0
m738	chrIV	1252116	1252379	1	0	1	1	1	0	1	0	1	1	1	1	0	0	0	0	1	0	1	0	0	0	0	0	1	0	0	1	0	0	1	1	0	0	1	1	1	0	0	1	1	0	1	1	0	0
m739	chrIV	1256208	1263265	1	0	1	1	1	0	1	0	1	1	1	1	0	0	0	0	1	0	1	0	0	0	0	0	1	0	0	1	0	0	1	1	0	0	1	1	1	0	0	1	1	0	1	1	0	0
m740	chrIV	1257382	1257441	1	0	1	1	1	1	1	0	1	1	1	1	0	0	0	0	1	0	1	0	0	0	0	0	1	0	0	1	0	0	1	1	0	0	1	1	1	0	0	1	1	0	1	1	0	0
m741	chrIV	1261102	1261236	1	0	1	1	1	0	1	0	1	0	1	1	0	0	0	0	1	0	1	0	0	0	0	0	1	0	0	1	0	0	1	1	0	0	1	1	1	0	0	1	1	0	1	1	0	0
m742	chrIV	1264269	1264269	1	0	1	1	1	0	1	0	1	0	1	1	0	0	0	0	1	0	1	0	0	0	0	0	1	0	0	1	0	0	1	1	0	0	1	1	1	0	0	1	1	0	1	1	0	0
m743	chrIV	1266919	1266919	1	0	1	1	1	0	1	0	1	0	1	1	0	0	0	0	1	0	1	0	0	0	0	0	1	0	0	1	0	0	1	1	0	0	1	1	1	0	0	1	1	0	1	1	0	1
m744	chrIV	1267740	1267950	1	0	1	1	1	0	1	0	1	0	1	1	0	0	0	0	1	0	1	0	0	0	0	0	1	0	0	1	0	0	1	1	0	0	1	1	1	0	0	1	1	0	1	1	0	1
m745	chrIV	1267989	1268647	1	0	1	1	1	0	1	0	1	0	1	1	0	0	0	0	1	0	1	0	0	0	0	0	1	0	0	1	0	0	1	1	0	0	1	1	1	0	0	1	1	0	1	1	0	0
m746	chrIV	1271701	1277282	1	0	1	1	1	0	1	0	1	0	1	1	0	0	0	0	1	0	1	0	0	0	0	0	1	0	0	1	0	0	1	1	0	0	1	1	1	0	0	1	1	0	1	1	0	0
m747	chrIV	1278407	1278481	1	0	1	1	1	0	1	0	1	0	1	1	0	0	0	0	1	0	1	0	0	0	0	0	1	0	0	1	0	0	1	1	0	0	1	1	1	0	0	1	1	0	1	1	0	0
m748	chrIV	1279912	1286166	1	0	1	0	1	0	1	0	1	0	1	1	0	0	0	0	1	0	1	0	0	0	0	0	1	0	0	1	0	0	1	1	0	0	1	1	1	0	0	1	1	0	1	1	0	0
m749	chrIV	1290073	1290073	1	0	1	0	1	0	1	0	1	0	1	1	0	0	0	0	1	0	1	0	0	0	0	0	1	0	0	1	0	0	1	1	0	1	1	1	1	0	1	1	1	0	1	1	0	0
m750	chrIV	1291435	1292515	1	0	1	0	1	0	1	0	1	0	1	1	0	0	0	0	1	0	1	0	0	0	0	0	1	0	0	1	0	0	1	1	0	1	1	1	1	0	1	1	1	0	1	1	0	0
m751	chrIV	1296240	1296240	1	1	1	0	1	0	1	0	1	0	1	0	0	0	0	1	1	0	1	0	0	0	0	0	1	0	0	1	0	0	1	1	0	1	1	1	1	0	1	1	1	0	0	1	0	0
m752	chrIV	1298073	1298073	1	1	1	0	1	0	1	0	1	0	1	0	0	0	0	1	1	0	1	0	0	1	0	0	1	0	0	1	0	0	1	1	0	1	1	1	1	0	1	1	1	0	0	1	0	0
m753	chrIV	1302530	1302530	1	1	1	0	1	0	1	0	1	0	1	0	0	0	0	1	1	1	1	0	0	1	0	0	1	0	0	1	0	0	1	1	0	1	1	1	1	0	1	1	1	0	0	1	0	0
m754	chrIV	1309620	1312702	1	1	1	0	1	0	1	0	0	0	1	0	0	0	0	1	1	1	1	0	1	1	0	0	1	0	0	1	0	0	1	1	0	1	1	1	1	0	1	1	1	0	0	1	0	0
m755	chrIV	1316641	1317259	1	1	1	0	1	0	1	0	0	0	1	0	0	0	0	1	1	1	1	0	1	1	0	0	1	0	0	1	0	0	1	1	0	1	1	1	1	0	1	1	1	0	0	1	0	0
m756	chrIV	1317903	1318378	1	1	1	0	1	0	1	0	0	0	1	0	0	0	0	1	1	1	1	0	1	1	0	0	1	0	0	1	0	0	1	1	0	1	1	1	1	0	1	1	1	0	0	1	0	0
m757	chrIV	1318845	1318845	1	1	1	0	1	0	1	0	0	0	1	0	0	0	0	1	1	1	1	0	1	1	0	0	1	0	1	1	0	0	1	1	0	1	1	1	1	0	1	1	1	0	0	1	0	0
m758	chrIV	1320900	1320900	1	1	1	1	1	0	1	0	0	0	1	0	1	0	0	1	1	1	1	0	1	1	0	0	1	0	1	1	0	0	1	1	0	1	1	1	1	0	1	1	1	0	0	1	0	0
m759	chrIV	1321563	1323775	1	1	1	1	1	0	1	0	0	0	1	0	1	0	0	1	1	1	1	0	1	1	0	0	1	0	1	1	0	0	1	1	0	1	1	1	1	0	1	1	1	0	0	1	0	0
m760	chrIV	1331502	1333527	1	1	1	1	0	0	1	0	0	0	1	0	1	0	0	1	1	1	1	0	1	1	0	0	1	0	1	1	0	0	1	1	0	1	1	1	1	0	1	1	1	0	0	1	0	0
m761	chrIV	1335398	1335398	1	1	1	1	1	0	1	0	0	0	1	0	1	0	0	1	1	1	1	0	1	1	0	0	1	0	1	1	0	0	1	1	0	1	0	1	1	0	1	1	1	0	0	1	0	0
m762	chrIV	1337043	1337715	1	0	1	1	1	0	1	0	0	0	1	0	1	0	0	1	1	1	1	0	1	1	0	0	1	0	1	1	0	0	1	1	0	1	0	1	1	0	1	1	0	0	0	1	0	0
m763	chrIV	1338262	1338321	1	0	1	1	1	0	1	0	0	0	1	0	1	0	0	1	1	1	1	0	1	1	0	0	1	0	1	1	0	0	1	1	0	1	0	1	1	0	1	1	1	0	0	1	0	0
m764	chrIV	1338585	1338585	1	0	1	1	1	0	1	0	0	0	1	0	1	0	0	1	1	1	1	0	1	1	1	0	1	0	1	1	0	0	1	1	0	1	0	1	1	0	1	1	1	0	0	1	0	0
m765	chrIV	1341095	1345664	1	0	1	1	1	0	1	0	0	0	1	0	1	0	0	1	1	1	1	0	1	1	1	0	1	0	1	1	0	0	1	1	0	1	0	1	1	0	1	1	1	0	0	1	0	0
m766	chrIV	1346089	1346336	1	0	1	1	1	0	1	0	0	0	1	0	1	0	0	1	1	1	1	0	1	1	1	0	1	0	1	1	0	0	1	1	0	1	0	1	1	0	1	1	1	0	0	1	0	0
m767	chrIV	1347437	1347437	1	0	1	1	1	0	1	0	0	0	1	0	1	0	0	1	1	1	1	0	1	1	1	0	1	0	1	1	0	0	1	1	0	1	0	1	1	0	1	1	1	0	0	1	0	0
m768	chrIV	1349687	1354715	1	0	1	1	1	0	1	0	0	0	1	0	1	0	0	1	1	1	1	0	1	1	1	0	1	0	1	1	0	0	1	1	0	1	0	1	1	0	1	1	1	0	0	1	0	0
m769	chrIV	1357207	1357207	1	0	1	1	1	0	1	0	0	0	1	0	1	0	0	1	1	1	1	0	1	1	1	0	1	1	1	1	0	0	1	1	0	1	0	1	1	0	1	1	1	0	0	1	0	0
m770	chrIV	1357789	1368022	1	0	1	1	1	0	1	0	0	0	1	0	1	0	0	1	1	1	1	0	1	1	1	0	1	1	1	1	0	0	1	1	0	1	0	1	1	0	1	1	1	0	0	1	0	0
m771	chrIV	1366750	1368624	1	0	1	1	1	0	1	0	0	0	1	0	1	0	0	1	1	1	1	0	0	1	1	0	1	1	1	1	0	0	1	1	0	1	0	1	1	0	1	1	1	0	0	1	0	0
m772	chrIV	1372422	1381394	1	0	1	1	1	0	1	0	0	0	1	0	1	0	0	1	1	1	1	0	1	1	1	0	1	1	1	1	0	0	1	1	0	1	0	1	1	0	1	1	1	0	0	0	0	0
m773	chrIV	1385256	1394087	1	0	0	1	1	0	1	0	0	0	1	0	1	0	0	1	1	0	1	0	1	1	1	0	1	1	1	1	1	0	1	1	0	1	0	1	1	0	1	0	1	0	0	0	0	0
m774	chrIV	1398006	1400971	1	0	0	1	1	0	1	0	0	0	1	0	1	0	0	1	1	0	1	0	1	1	1	0	1	1	1	1	1	0	1	1	0	1	0	1	1	0	1	0	0	0	0	0	0	0
m775	chrIV	1401828	1401828	1	0	0	1	1	0	1	0	0	0	1	0	1	0	0	1	1	0	1	0	1	1	1	0	1	1	1	1	1	0	1	1	0	1	0	1	1	0	1	0	0	0	0	0	0	0
m776	chrIV	1402695	1403147	1	0	0	1	0	0	1	0	0	0	1	0	1	0	0	1	1	0	1	0	1	1	1	0	1	1	1	1	1	0	1	1	0	1	0	1	1	0	1	0	0	0	0	0	0	0
m777	chrIV	1403491	1403792	1	0	0	1	1	0	1	0	0	0	1	0	1	0	0	1	1	0	1	0	1	1	1	0	1	1	1	1	1	0	1	1	0	1	0	1	1	0	1	0	0	0	0	0	0	0
m778	chrIV	1404745	1411737	1	0	0	1	1	0	1	0	0	0	1	0	1	0	0	1	1	0	1	0	1	1	1	0	1	1	1	1	1	0	1	1	0	1	0	1	1	0	1	0	0	0	0	0	0	0
m779	chrIV	1408589	1409847	1	0	0	1	1	0	1	0	0	0	1	0	1	0	0	1	1	0	1	0	1	1	1	0	1	1	1	1	1	0	1	1	0	1	0	1	1	0	1	0	0	0	0	0	0	0
m780	chrIV	1411853	1411853	1	0	0	0	1	0	1	0	0	0	1	0	1	0	0	1	1	0	1	0	1	1	1	0	1	1	1	1	1	0	1	1	0	1	0	1	1	0	1	0	0	0	0	0	0	0
m781	chrIV	1412444	1416431	1	0	0	0	1	0	1	0	0	0	1	0	1	0	0	1	1	0	1	0	1	1	1	0	1	1	1	1	1	0	1	1	0	1	0	1	1	0	1	0	0	0	0	0	0	0
m782	chrIV	1416716	1416716	1	0	0	0	1	0	1	0	0	0	0	0	1	0	0	1	1	0	1	0	1	1	1	0	1	1	1	1	1	0	1	1	0	1	0	1	1	0	1	0	0	0	0	0	0	0
m783	chrIV	1417489	1417509	1	0	0	0	1	0	1	0	0	0	0	0	1	0	0	1	1	0	1	0	1	1	1	0	1	1	1	1	1	0	1	1	0	1	0	1	1	0	1	0	0	0	0	0	0	0
m784	chrIV	1417646	1417646	1	0	0	0	1	0	1	0	0	0	0	0	1	0	0	1	1	0	1	0	1	1	1	0	1	1	1	1	1	0	1	1	0	1	0	1	1	0	1	0	0	0	0	0	0	0
m785	chrIV	1417872	1418662	1	0	0	0	1	0	1	0	0	0	1	0	1	0	0	1	1	0	1	0	1	1	1	0	1	1	1	1	1	0	1	1	0	1	0	1	1	0	1	0	0	0	0	0	0	0
m786	chrIV	1420155	1420155	1	0	0	0	1	0	1	0	0	0	1	0	1	0	0	1	1	0	1	0	1	1	1	0	1	1	1	1	1	0	1	1	0	1	0	1	1	0	1	0	0	0	0	0	0	0
m787	chrIV	1425361	1432812	0	0	0	0	1	1	1	0	0	0	1	0	1	0	1	1	1	0	1	0	1	1	0	0	0	1	1	1	1	0	1	1	0	1	0	1	1	0	1	0	0	0	0	0	0	0
m788	chrIV	1435743	1435743	0	0	0	0	1	1	1	0	0	0	1	0	1	0	1	1	1	0	1	0	1	1	0	0	0	1	1	1	1	0	1	1	0	1	0	1	0	0	0	0	0	0	0	0	0	0
m789	chrIV	1440118	1446136	0	0	0	0	1	1	1	0	0	0	1	0	0	0	1	1	1	0	1	0	1	1	0	0	0	1	1	1	1	0	1	1	0	1	0	1	0	0	0	0	0	0	0	0	0	0
m790	chrIV	1446425	1448600	0	0	0	0	1	1	1	0	0	0	1	0	0	0	1	1	1	0	1	0	1	1	0	0	0	1	1	1	1	0	1	1	0	1	0	1	0	0	0	0	0	0	0	0	0	0
m791	chrIV	1448987	1452434	0	0	0	0	1	1	1	0	0	0	1	1	0	0	1	1	1	0	1	0	1	1	0	0	0	1	1	1	1	0	1	1	0	1	0	1	0	0	0	0	0	0	0	0	0	0
m792	chrIV	1452539	1459840	0	0	0	1	1	1	1	0	0	0	1	1	0	0	1	1	1	0	1	0	1	1	0	0	0	1	1	1	1	0	1	1	0	1	0	1	0	0	0	0	0	0	0	0	0	0
m793	chrIV	1456713	1459382	0	0	0	1	1	1	1	0	0	0	1	1	0	0	1	1	1	0	1	0	1	1	0	0	0	1	1	1	1	0	1	1	0	1	0	1	0	0	0	0	0	0	0	0	0	0
m794	chrIV	1460367	1460585	0	0	0	1	1	1	1	0	0	0	1	1	0	0	1	1	1	0	1	0	1	1	0	0	0	1	1	1	1	0	1	1	0	1	0	1	0	0	0	0	0	0	0	0	0	0
m795	chrIV	1460694	1462865	0	0	0	1	1	1	1	0	0	0	1	1	0	0	1	1	1	0	1	0	1	1	0	0	0	1	1	1	1	0	1	1	0	1	0	1	0	0	0	0	0	0	0	0	0	0
m796	chrIV	1463461	1465643	0	0	0	1	1	1	1	0	0	0	1	1	0	0	1	1	1	0	1	0	1	1	0	0	0	1	1	1	1	0	1	1	0	1	0	1	0	0	0	0	0	0	0	0	0	0
m797	chrIV	1466338	1469510	0	0	0	1	1	1	1	0	0	0	1	1	0	0	1	1	1	0	1	0	1	1	0	0	0	1	1	1	1	0	1	1	0	1	0	1	0	0	0	0	0	0	0	0	0	0
m798	chrIV	1469751	1472336	0	0	0	1	1	1	1	0	0	0	1	1	0	0	1	1	1	0	1	0	1	1	0	0	0	1	1	1	1	0	1	1	0	1	0	1	0	0	0	0	0	0	0	0	0	0
m799	chrIV	1472661	1474141	0	0	0	1	1	1	1	0	0	0	1	1	0	0	1	1	1	0	1	0	1	1	0	0	0	1	1	1	1	0	1	1	0	1	0	1	0	0	0	0	0	0	0	0	0	0
m800	chrIV	1474394	1475397	0	0	0	1	1	1	1	0	0	0	1	1	0	0	1	1	1	0	1	0	1	1	0	0	0	1	1	1	1	0	1	1	0	1	0	1	0	0	0	0	0	0	0	0	0	0
m801	chrIV	1475645	1475652	0	0	0	1	1	0	1	0	0	0	1	1	0	0	1	1	1	0	1	0	1	1	0	0	0	1	1	1	1	0	1	1	0	1	0	1	0	0	0	0	0	0	0	0	0	0
m802	chrIV	1476051	1476051	0	0	1	1	1	0	1	0	0	0	1	1	0	0	1	1	1	0	1	1	1	1	0	0	0	1	1	1	1	0	1	1	0	1	0	1	0	0	0	0	0	0	0	0	0	0
m803	chrIV	1477505	1477505	0	0	1	1	1	0	1	0	0	0	1	1	0	0	1	1	1	0	1	1	1	1	0	1	0	1	0	1	1	0	1	1	0	1	0	1	0	0	0	0	0	0	0	0	0	0
m804	chrIV	1479403	1479537	0	0	0	1	1	0	1	0	0	0	1	1	0	0	1	1	1	0	1	1	1	1	0	1	0	1	0	1	1	0	1	1	0	1	0	1	0	0	0	0	0	0	0	0	0	0
m805	chrIV	1485724	1489717	0	0	0	1	1	0	1	0	0	0	1	1	0	0	1	1	1	0	1	1	1	1	0	1	0	1	0	1	1	0	1	1	0	1	0	1	0	0	0	0	0	0	0	0	0	0
m806	chrIV	1490594	1490862	0	0	0	1	1	0	1	0	0	0	1	1	0	0	1	1	1	0	1	1	0	1	0	1	0	1	0	1	1	0	1	1	0	1	0	1	0	0	0	0	1	0	0	0	0	0
m807	chrIV	1491114	1492309	0	0	0	1	1	0	1	0	0	0	1	1	0	0	1	1	1	0	1	1	0	1	0	1	0	1	0	1	1	0	1	1	0	1	0	1	0	0	0	0	1	0	0	0	0	0
m808	chrIV	1492576	1494869	0	0	0	1	1	0	1	0	0	0	1	1	0	0	1	1	1	0	1	1	0	1	0	1	0	1	0	1	1	0	1	1	0	1	0	1	0	0	0	0	1	0	0	0	0	0
m809	chrIV	1495218	1495512	0	0	0	1	0	0	1	0	0	0	1	1	0	0	1	1	1	0	1	1	0	1	0	1	0	1	0	1	1	0	1	1	0	1	0	1	0	0	0	0	1	0	0	0	0	0
m810	chrIV	1495550	1495814	0	0	0	1	0	0	1	0	0	0	1	1	0	0	1	1	1	0	1	1	0	1	0	1	0	1	0	1	1	0	1	1	0	1	0	1	0	0	0	0	1	0	0	0	0	0
m811	chrIV	1496034	1498969	0	0	0	1	0	0	1	0	0	0	1	1	0	0	1	1	1	0	1	1	0	1	0	1	0	1	0	0	1	0	1	1	0	1	0	1	0	0	0	0	1	0	0	0	0	0
m812	chrIV	1496691	1497214	0	0	0	1	0	0	1	0	0	0	1	1	0	0	1	1	1	0	1	1	0	1	0	1	0	1	0	0	1	1	1	1	0	1	0	1	0	0	0	0	1	0	0	0	0	0
m813	chrIV	1499290	1500134	0	0	0	1	1	0	1	0	0	0	1	1	0	0	1	1	1	0	1	1	0	1	0	1	0	1	0	0	1	1	1	1	1	1	0	1	0	0	0	0	1	0	0	0	0	0
m814	chrIV	1500945	1505138	0	0	0	1	1	0	1	0	0	0	0	1	0	0	1	1	1	0	1	1	0	1	0	1	0	1	0	0	1	1	1	1	1	1	0	1	0	0	0	0	1	0	0	0	0	0
m815	chrIV	1501879	1501879	0	0	0	1	1	0	1	0	0	0	0	1	0	0	1	1	1	0	1	1	0	1	0	1	0	1	0	0	1	1	1	1	1	1	0	1	0	0	0	0	1	0	0	0	0	0
m816	chrIV	1505243	1510214	0	0	0	1	1	0	1	0	0	0	0	1	0	0	1	0	1	0	1	1	0	1	0	1	0	1	0	0	1	1	1	1	1	1	0	1	0	0	0	0	1	0	0	0	0	0
m817	chrIV	1510882	1521711	0	0	0	1	1	0	1	0	0	0	0	1	0	0	1	0	1	0	1	1	0	1	0	1	0	1	0	0	1	1	1	1	1	1	0	1	0	0	0	0	1	0	0	0	0	0
m818	chrIV	1518334	1518694	0	0	0	1	1	1	1	0	0	0	0	1	0	0	1	0	1	0	1	1	0	1	0	1	0	1	0	0	1	1	1	1	1	1	0	1	0	0	0	0	1	0	0	0	0	0
m819	chrIX	20548	20548	0	1	0	1	0	1	1	1	1	0	0	1	1	1	1	1	1	0	1	0	1	1	1	1	1	1	1	1	1	0	0	1	1	1	0	1	1	1	1	0	0	1	1	1	1	0
m820	chrIX	25066	25376	0	1	0	1	0	1	1	1	0	0	0	1	1	1	1	1	1	0	1	0	1	1	1	1	1	1	1	1	1	0	0	1	1	1	0	1	1	1	1	0	0	0	1	1	1	0
m821	chrIX	25765	31312	0	1	0	1	0	1	1	1	0	0	0	1	1	1	1	1	1	0	1	0	1	1	1	1	1	1	1	1	1	0	0	1	1	1	0	1	1	1	1	0	0	0	1	1	1	0
m822	chrIX	32147	32483	0	1	0	1	0	1	1	1	0	0	1	1	1	1	1	1	1	0	1	0	1	1	1	1	1	1	1	1	1	0	0	1	1	1	0	1	1	1	1	0	0	0	1	1	1	0
m823	chrIX	33702	34088	0	1	0	1	0	1	1	1	0	0	1	1	1	1	1	1	1	0	1	0	1	1	1	1	1	1	1	1	1	0	0	1	1	1	0	1	1	1	1	0	0	0	1	1	1	0
m824	chrIX	34809	36609	0	1	0	1	0	1	1	1	0	0	1	1	1	1	1	1	1	0	1	0	1	1	1	1	1	1	1	1	1	0	0	1	1	1	0	1	1	1	1	0	0	0	1	1	1	0
m825	chrIX	37634	38929	0	1	0	1	0	1	1	1	0	0	1	1	1	1	1	1	1	0	1	0	1	1	1	1	1	1	1	1	0	0	0	1	1	1	0	1	1	1	1	0	0	0	1	1	1	0
m826	chrIX	39470	40190	0	1	0	1	0	1	1	1	0	0	1	1	1	1	1	1	1	0	1	0	1	1	1	1	1	1	1	1	0	0	0	1	1	1	0	1	1	1	1	0	0	0	1	1	1	0
m827	chrIX	40512	40512	0	1	0	1	0	1	1	1	0	0	1	1	1	1	1	1	1	0	1	0	1	1	1	1	1	1	1	1	0	0	0	1	1	1	0	1	1	1	1	0	0	0	1	1	1	0
m828	chrIX	40928	42365	0	1	0	1	0	1	1	1	0	0	1	1	1	1	1	1	1	0	1	0	1	1	1	1	1	1	1	1	0	0	0	1	1	1	0	1	0	1	1	0	0	0	1	1	1	0
m829	chrIX	42679	43753	0	1	0	1	0	1	1	1	0	0	1	1	1	1	1	1	1	0	1	0	1	1	1	1	1	1	1	1	0	0	0	1	1	1	0	1	0	1	0	0	0	0	1	1	1	0
m830	chrIX	44632	45859	0	1	0	1	0	1	1	1	0	0	1	1	1	1	1	1	1	0	1	0	1	1	1	1	1	1	1	1	0	0	0	1	1	1	0	1	0	1	0	0	0	0	1	1	1	0
m831	chrIX	45705	45705	0	1	0	1	0	1	1	1	0	0	1	1	1	1	1	1	1	0	1	0	1	1	1	1	1	1	1	1	0	0	0	1	1	1	0	1	0	1	0	0	0	0	1	1	1	0
m832	chrIX	46556	46556	0	1	0	1	0	1	1	1	0	0	1	1	1	1	1	1	1	0	1	0	1	1	1	1	1	1	1	1	0	0	0	1	1	1	0	1	0	1	0	0	0	0	1	1	1	0
m833	chrIX	46692	47766	0	1	0	1	0	1	1	1	0	0	1	1	1	1	1	1	1	0	1	0	1	1	1	1	1	1	1	1	0	0	0	1	1	1	0	1	0	1	0	0	0	0	1	1	1	0
m834	chrIX	47916	47931	0	1	0	1	0	1	1	1	0	0	1	1	1	1	1	1	1	0	1	0	1	1	1	1	1	1	1	1	0	0	0	1	1	1	0	1	0	1	0	0	0	0	1	1	1	0
m835	chrIX	48626	49801	0	1	0	1	0	1	1	1	0	0	1	1	1	1	1	1	1	0	1	0	1	1	1	1	1	1	1	1	0	0	0	1	1	1	0	1	0	1	0	0	0	0	1	1	1	0
m836	chrIX	50388	50388	0	1	1	1	0	1	1	0	0	0	1	1	1	1	1	1	1	0	1	0	1	1	1	1	1	1	1	1	0	0	0	1	1	1	0	1	0	1	0	0	0	0	1	1	1	0
m837	chrIX	51147	51375	0	1	1	1	0	1	1	1	0	0	1	1	1	1	1	1	1	0	1	0	1	1	1	1	1	1	1	1	0	0	0	1	1	1	0	1	0	1	0	0	0	0	1	1	1	0
m838	chrIX	51500	51897	0	1	1	1	0	1	1	1	0	0	1	1	1	1	1	1	1	0	1	0	1	1	1	1	1	1	1	1	0	0	0	1	1	1	0	1	0	1	0	0	0	0	1	1	1	0
m839	chrIX	52260	52260	0	1	1	1	0	1	1	1	0	0	1	1	1	1	1	1	1	0	1	0	1	1	1	1	1	1	1	1	0	0	0	1	1	1	0	1	0	1	0	0	0	0	1	1	1	0
m840	chrIX	52905	53010	0	1	1	1	1	1	1	1	0	0	1	1	1	1	1	1	1	0	1	0	1	1	1	1	1	1	1	1	0	0	0	1	1	1	0	1	0	1	0	0	0	0	1	1	1	0
m841	chrIX	53091	53103	0	1	1	1	1	1	1	1	0	0	1	1	1	1	1	1	1	0	1	0	1	1	1	1	1	1	1	1	0	0	0	1	1	1	0	1	0	1	0	0	0	0	1	1	1	0
m842	chrIX	53238	53238	0	1	1	1	0	1	1	1	0	0	1	1	1	0	1	1	1	0	1	0	1	1	1	1	1	1	1	1	0	0	0	1	1	1	0	1	0	1	0	0	0	0	1	1	1	0
m843	chrIX	53484	53484	0	1	1	1	0	1	1	1	0	1	1	1	1	0	1	1	1	0	1	0	1	1	1	1	1	1	1	1	0	0	1	1	1	1	0	0	0	1	0	0	0	0	1	1	1	0
m844	chrIX	53965	53965	1	0	1	1	0	1	1	1	0	1	1	1	1	0	1	1	1	0	1	0	1	1	1	1	1	1	1	1	0	0	0	1	1	1	0	0	0	1	0	0	0	0	1	1	1	0
m845	chrIX	54404	54404	1	0	1	1	0	1	1	1	0	1	1	1	1	0	0	1	1	0	1	0	1	0	1	1	1	1	1	1	0	0	0	1	1	1	0	0	0	1	0	0	0	0	1	1	1	0
m846	chrIX	54480	54551	1	0	1	1	0	1	1	1	0	1	1	1	1	0	0	1	1	0	1	1	1	0	1	1	1	1	1	1	0	0	0	1	1	1	0	0	0	1	0	0	0	0	1	1	1	0
m847	chrIX	55251	55461	0	1	1	1	0	1	1	1	1	0	0	1	1	0	0	1	1	0	1	1	1	0	1	1	1	1	0	1	0	0	0	1	1	1	0	0	0	1	0	0	0	0	1	1	1	0
m848	chrIX	55428	55428	0	1	1	1	0	1	1	1	1	0	0	1	1	0	0	1	1	0	1	1	1	0	1	1	1	1	0	1	0	0	0	0	1	1	0	0	0	1	0	0	0	0	1	1	1	0
m849	chrIX	55663	56028	0	1	1	1	0	1	1	1	1	0	0	1	1	0	0	1	1	0	1	1	1	1	1	1	1	1	0	1	0	0	0	0	1	1	0	0	0	1	0	0	0	0	1	1	1	0
m850	chrIX	57063	57153	0	1	1	1	0	1	1	1	1	0	0	1	1	1	0	1	1	0	1	1	1	1	1	1	1	1	0	1	1	0	0	0	1	1	0	0	0	1	0	0	0	0	1	1	1	0
m851	chrIX	57578	59639	0	1	1	1	0	1	1	1	1	0	0	1	1	1	0	1	1	0	1	1	1	1	1	1	1	1	0	1	1	0	0	0	1	1	0	0	0	1	0	0	0	0	1	1	1	0
m852	chrIX	59981	79996	0	1	1	1	0	1	1	1	1	0	0	1	1	1	0	0	1	0	1	1	1	1	1	1	1	1	0	1	1	0	0	0	1	1	0	0	0	1	0	0	0	0	1	1	1	0
m853	chrIX	80696	84138	0	1	1	1	0	1	1	1	1	0	0	1	1	1	0	0	1	0	1	1	1	1	1	1	1	1	0	1	1	0	0	0	1	1	0	0	0	1	0	0	0	0	1	1	1	0
m854	chrIX	84696	88448	0	1	1	1	0	1	1	1	1	0	0	1	1	1	0	0	1	0	1	1	1	1	1	1	1	1	0	1	1	0	0	0	1	1	0	0	0	1	0	0	0	0	1	1	1	0
m855	chrIX	90515	92420	0	1	1	1	0	1	1	1	1	0	0	1	1	1	0	0	1	0	0	1	1	1	1	1	1	1	0	1	1	0	0	0	1	1	0	0	0	1	0	0	0	0	1	1	1	0
m856	chrIX	94563	95590	0	1	1	1	0	1	1	1	1	0	0	1	1	1	0	0	1	0	0	1	1	1	1	1	1	0	0	1	1	0	0	0	1	1	0	0	0	1	0	0	0	0	1	1	1	0
m857	chrIX	97661	97730	0	1	1	1	0	1	1	1	1	0	0	1	1	1	0	0	1	0	0	1	1	1	1	1	1	0	1	1	1	0	0	0	1	1	0	0	0	1	0	0	0	0	1	1	0	0
m858	chrIX	98050	100355	0	1	1	1	0	1	1	1	1	0	0	1	1	1	0	0	1	0	0	1	1	1	1	1	1	0	1	1	1	0	0	0	1	1	0	0	0	1	0	0	0	0	1	1	0	0
m859	chrIX	101006	101030	0	1	1	1	0	1	1	1	1	0	0	1	1	1	0	0	1	0	0	1	1	1	1	1	1	0	1	1	1	0	0	0	1	1	0	0	0	1	0	0	0	0	1	1	0	0
m860	chrIX	101270	102011	0	1	1	1	0	1	1	1	1	0	0	1	1	1	0	0	1	0	0	1	1	1	1	1	1	0	1	1	1	0	0	0	1	1	0	0	0	1	0	0	0	0	1	1	0	0
m861	chrIX	102974	112032	0	1	1	1	0	1	1	1	1	0	0	1	1	1	0	0	1	0	0	1	1	1	1	1	1	0	1	1	1	0	0	0	1	1	0	0	0	1	0	0	0	0	1	1	0	0
m862	chrIX	112854	127749	0	1	1	1	0	1	1	1	1	0	0	1	1	1	0	0	1	0	0	1	1	1	0	1	1	0	1	1	1	0	0	0	1	1	0	0	0	1	0	0	0	0	1	1	0	0
m863	chrIX	127774	137742	0	1	1	1	0	1	1	1	1	0	0	1	1	1	0	0	1	0	0	1	1	1	0	1	1	0	1	1	1	0	0	0	1	1	0	0	0	1	0	0	0	0	1	1	0	0
m864	chrIX	129784	130876	0	1	1	1	0	1	1	1	1	0	0	1	1	1	0	0	1	0	0	1	1	1	0	1	1	0	1	1	1	0	0	0	1	1	0	0	0	1	0	0	0	0	1	1	0	0
m865	chrIX	141013	141321	0	1	1	1	0	1	1	1	1	0	0	1	1	1	0	0	1	0	0	1	1	1	0	1	1	0	1	1	1	1	0	0	1	1	0	0	0	0	0	0	0	0	1	1	0	0
m866	chrIX	142906	143302	0	1	1	1	0	1	1	1	1	0	0	1	1	1	0	0	1	0	0	1	1	1	0	1	1	0	1	1	1	1	0	1	1	1	0	0	0	0	0	0	0	0	1	1	0	0
m867	chrIX	144699	147523	0	1	1	1	0	1	1	1	1	0	0	1	1	1	0	0	1	0	0	1	1	1	0	1	1	0	1	1	1	1	0	1	1	1	0	0	0	0	0	0	0	0	1	1	0	0
m868	chrIX	148596	148596	0	1	1	1	0	1	1	1	1	0	0	1	1	1	0	0	1	0	0	1	1	1	0	1	1	0	1	1	0	1	0	1	1	1	0	0	0	0	0	0	0	0	1	1	0	0
m869	chrIX	149536	149978	0	1	1	1	0	1	1	1	1	1	0	1	1	1	0	0	1	0	0	1	1	1	0	1	1	0	1	1	1	1	0	1	1	1	0	0	0	0	0	0	0	0	1	1	0	0
m870	chrIX	151731	151788	0	1	1	1	0	1	1	1	1	1	0	1	1	1	0	0	1	0	0	1	1	1	0	1	1	0	1	1	1	1	0	1	1	1	0	0	0	0	0	0	0	0	1	1	0	0
m871	chrIX	153463	153463	0	1	1	1	0	1	1	1	1	1	0	1	1	1	0	0	1	0	0	1	1	1	0	1	1	0	1	1	1	1	0	1	1	1	0	0	0	0	0	0	0	0	1	1	0	0
m872	chrIX	153725	155792	0	1	1	1	0	1	1	1	1	1	0	1	1	1	0	0	1	0	0	1	1	1	0	1	1	0	1	1	1	1	0	1	1	1	0	0	0	0	0	0	0	0	1	1	0	0
m873	chrIX	157808	157808	0	1	1	1	0	1	1	1	1	1	0	1	1	1	0	0	1	0	0	1	1	1	0	1	1	0	1	1	1	1	0	1	1	1	0	0	0	0	0	0	0	0	1	1	0	0
m874	chrIX	158904	158904	0	1	1	1	0	1	1	1	1	1	0	1	1	1	0	0	1	0	0	1	1	1	0	1	1	1	1	1	1	1	0	1	1	1	0	0	0	0	0	0	0	0	0	1	0	0
m875	chrIX	160170	160170	0	1	1	1	0	1	1	1	1	1	0	1	1	1	0	0	1	0	0	1	1	1	0	1	1	1	1	1	1	1	1	1	1	1	0	0	0	0	0	0	0	0	0	1	0	0
m876	chrIX	161738	161738	0	1	1	1	0	1	1	1	1	1	0	1	1	1	0	0	1	0	0	1	1	1	0	1	1	1	1	1	1	1	1	1	1	1	0	0	0	0	0	0	0	0	0	1	0	0
m877	chrIX	163793	165039	0	1	1	1	0	1	1	1	1	1	0	1	1	1	0	0	1	0	0	1	1	1	0	1	1	1	1	1	1	1	1	1	1	1	0	0	0	0	0	0	0	0	0	1	0	0
m878	chrIX	166532	166532	0	1	1	1	0	1	1	1	1	1	0	1	1	1	0	0	1	0	0	1	1	1	0	1	1	1	1	1	1	1	1	1	1	1	0	0	0	0	0	0	0	0	0	1	0	0
m879	chrIX	172231	172231	0	0	1	1	0	1	1	1	1	1	0	1	1	1	0	0	1	1	1	1	1	0	0	1	1	1	1	1	1	1	1	1	1	1	0	1	0	0	1	0	0	0	0	1	0	0
m880	chrIX	173151	173286	0	0	1	1	0	1	1	1	1	1	0	1	1	1	0	0	1	1	1	1	1	0	0	1	1	1	1	1	1	1	1	1	1	1	0	1	0	0	1	0	0	0	0	1	0	0
m881	chrIX	175751	175960	0	0	1	1	0	1	1	1	1	1	1	1	1	1	0	0	1	1	1	1	1	0	0	1	1	1	1	1	1	1	1	1	1	1	0	1	0	0	1	0	0	0	0	1	0	0
m882	chrIX	176421	176841	0	0	1	1	0	1	1	1	1	1	1	1	1	1	0	0	0	1	1	1	1	0	0	1	1	1	1	1	1	1	1	1	1	1	0	1	0	0	1	0	0	0	0	1	0	0
m883	chrIX	179763	180009	0	0	1	1	0	0	1	1	1	1	1	1	1	1	0	0	1	1	1	1	1	1	0	1	1	1	1	1	1	1	1	1	1	1	0	1	0	0	1	0	0	0	0	1	0	0
m884	chrIX	180792	181677	0	0	1	1	0	0	1	1	1	1	1	1	1	1	0	0	1	1	1	1	1	1	0	1	1	1	1	1	1	1	1	1	1	1	0	1	0	0	1	0	0	0	0	1	0	0
m885	chrIX	182483	184053	0	0	1	1	0	0	1	1	1	1	1	1	1	1	0	0	1	1	1	1	1	1	0	1	1	1	1	1	0	1	1	1	1	1	0	1	0	0	1	0	0	0	0	1	0	0
m886	chrIX	188608	192137	0	0	1	1	0	0	1	1	1	1	1	1	1	1	0	0	1	1	1	1	1	1	0	1	1	1	1	1	0	1	1	1	1	1	0	1	0	0	1	0	0	0	0	1	0	0
m887	chrIX	192374	192753	0	0	1	1	0	0	1	1	1	1	1	1	1	1	0	0	1	1	1	1	1	1	0	1	1	1	1	1	0	1	1	1	1	1	0	1	0	0	1	0	0	0	0	1	0	0
m888	chrIX	193744	193815	0	0	1	1	0	0	1	1	1	1	0	1	1	1	0	0	1	1	1	1	1	1	0	1	1	1	1	1	0	1	1	1	1	1	0	1	0	0	1	0	0	0	0	1	0	0
m889	chrIX	194026	194587	0	0	1	1	0	0	1	1	1	1	0	1	1	1	0	0	1	1	1	1	1	1	0	1	1	1	1	1	0	1	1	1	1	1	0	1	0	0	1	0	0	0	0	1	0	0
m890	chrIX	194686	204609	0	0	1	1	0	0	1	1	1	1	0	1	1	1	0	0	1	1	1	1	1	1	0	1	1	1	1	1	0	1	1	1	1	1	0	1	0	0	1	0	0	0	0	1	0	0
m891	chrIX	211064	212552	0	0	1	1	0	0	1	1	1	1	0	1	1	1	0	0	1	1	1	1	1	1	0	1	1	1	1	1	0	1	1	1	1	1	0	1	0	0	1	0	1	0	0	1	0	0
m892	chrIX	213122	213299	0	0	1	1	0	0	1	1	1	1	0	1	1	1	0	0	1	1	1	1	1	1	0	1	1	1	1	1	0	1	1	1	1	1	0	1	0	0	1	1	1	0	0	1	0	0
m893	chrIX	213605	219192	0	0	1	1	0	0	1	1	1	1	0	1	1	1	0	0	1	1	0	1	1	1	0	1	1	1	1	1	0	1	1	1	1	1	0	1	0	0	1	1	1	0	0	1	0	0
m894	chrIX	222311	233049	0	0	1	1	0	0	1	1	1	1	0	1	1	1	0	0	1	1	0	1	1	1	0	1	1	1	1	1	0	1	1	1	1	1	0	1	0	0	1	1	1	0	0	1	0	0
m895	chrIX	238349	239129	0	0	1	1	0	0	1	1	1	1	0	1	1	1	0	0	1	1	0	1	1	1	0	1	1	NA	1	1	0	1	1	1	1	1	0	1	0	0	1	1	1	0	0	1	0	0
m896	chrIX	242419	242543	0	0	1	1	0	0	1	1	1	1	0	1	1	1	0	0	1	1	0	1	1	1	0	1	1	1	1	1	0	1	1	1	1	1	0	1	0	0	1	1	1	0	0	1	0	0
m897	chrIX	242713	246592	0	0	1	1	0	0	1	1	1	1	0	1	1	1	0	0	1	1	0	1	1	1	0	1	1	1	1	1	0	1	1	1	1	1	0	1	0	0	1	1	1	0	0	1	0	0
m898	chrIX	246643	246729	0	0	1	1	0	0	1	1	1	1	0	1	1	1	0	0	1	1	0	1	1	1	0	1	1	1	1	1	0	1	1	1	1	1	0	1	0	0	1	1	1	0	0	1	0	0
m899	chrIX	246817	246958	0	0	1	1	0	0	1	1	1	1	0	1	1	1	0	0	1	1	0	1	1	1	0	1	1	1	1	1	0	1	1	1	1	1	0	1	0	0	1	1	1	0	0	1	0	0
m900	chrIX	249795	249795	0	0	1	1	0	0	1	1	1	1	0	1	1	1	0	0	1	1	0	1	1	1	0	1	1	1	1	1	0	1	1	1	1	1	0	1	0	0	0	1	1	0	0	1	0	0
m901	chrIX	250317	253488	0	0	1	1	0	0	1	1	1	1	0	1	1	1	0	0	1	1	0	1	1	1	0	1	1	1	1	1	0	1	1	1	1	1	0	1	0	0	0	1	1	0	0	1	0	0
m902	chrIX	250668	251208	0	0	1	1	0	0	1	1	1	1	0	1	1	1	0	0	1	1	0	1	1	1	0	1	1	1	1	1	0	1	1	1	1	1	0	1	0	0	0	1	1	0	0	1	0	0
m903	chrIX	255654	256094	0	0	1	1	0	0	1	1	1	1	0	1	1	1	0	0	1	1	0	1	1	1	0	1	1	1	1	1	0	1	1	1	1	0	0	1	0	0	0	1	1	0	0	1	0	0
m904	chrIX	256304	258345	0	0	1	1	0	0	1	1	1	1	0	1	1	1	0	0	1	1	0	1	1	1	0	1	1	1	1	1	0	1	1	1	1	0	0	1	0	0	0	1	1	0	0	1	0	0
m905	chrIX	258854	265793	0	0	1	1	0	0	1	1	1	1	0	1	1	1	0	0	1	1	0	1	1	1	0	1	1	1	1	1	0	1	1	1	1	1	0	1	0	0	0	1	1	0	0	1	0	0
m906	chrIX	266567	266567	0	0	1	1	0	0	1	1	1	1	0	1	1	1	0	0	1	1	0	1	1	1	0	1	1	1	1	1	0	1	1	1	1	1	0	1	0	0	0	1	1	0	0	1	0	0
m907	chrIX	266696	266720	0	0	1	1	0	0	1	1	1	1	0	1	1	0	0	0	1	1	0	1	1	1	0	1	1	1	1	1	0	1	1	1	1	1	0	1	0	0	0	1	1	0	0	1	0	0
m908	chrIX	266933	266933	0	0	1	1	0	0	1	1	1	1	0	0	1	0	0	0	1	1	0	1	1	1	0	1	1	1	1	1	0	1	1	1	1	1	0	1	0	0	0	1	1	0	0	1	0	0
m909	chrIX	267287	267785	0	0	1	1	0	0	1	1	1	1	0	0	1	0	0	0	1	1	0	1	1	1	0	1	1	1	1	1	0	1	1	1	1	1	0	1	0	0	0	1	1	0	0	1	0	0
m910	chrIX	268690	268690	0	0	1	1	0	0	1	1	1	1	0	0	1	0	1	0	1	1	0	1	1	1	0	1	1	1	1	1	0	1	1	1	1	1	0	1	0	0	0	1	1	0	0	1	0	0
m911	chrIX	269349	269349	0	0	1	1	0	0	1	1	1	1	0	0	1	0	1	0	1	1	0	1	1	1	0	1	1	1	1	1	0	1	1	1	1	1	0	1	0	0	0	1	1	0	0	1	0	0
m912	chrIX	269523	269580	0	0	1	1	0	0	1	1	1	1	0	0	1	0	1	0	1	1	0	1	1	1	0	1	1	1	1	1	0	1	1	1	1	1	1	1	0	0	0	1	1	0	0	1	0	0
m913	chrIX	269763	270588	0	0	1	0	0	0	1	1	1	1	0	0	1	0	1	0	1	1	1	1	1	1	0	1	1	1	1	0	0	1	1	1	1	1	1	1	0	0	0	1	1	0	0	1	0	0
m914	chrIX	269793	269793	0	0	1	0	0	0	1	1	1	1	0	0	1	0	1	0	1	1	1	1	1	1	0	1	1	1	1	1	0	1	1	1	1	1	1	1	0	0	0	1	1	0	0	1	0	0
m915	chrIX	271273	272006	0	0	1	0	0	0	1	1	1	1	0	0	1	0	1	0	1	1	1	1	1	1	0	1	1	1	1	0	0	1	1	1	1	1	1	1	0	0	0	1	1	0	0	1	0	0
m916	chrIX	272078	273224	0	0	1	0	0	0	1	1	1	1	0	0	1	0	1	0	1	1	1	1	1	1	0	1	1	1	1	0	0	1	1	1	1	1	1	1	0	0	0	1	1	0	0	1	0	0
m917	chrIX	273421	274516	0	0	1	0	0	0	1	1	1	1	0	0	1	0	1	0	1	1	1	1	1	1	0	1	1	1	1	0	0	1	1	1	1	1	1	1	0	0	0	1	1	0	0	1	0	0
m918	chrIX	275112	276080	0	0	1	0	0	0	1	1	1	1	0	0	1	0	1	0	1	1	1	1	1	1	0	1	1	1	1	0	0	1	0	1	1	1	1	1	0	0	0	1	1	0	0	1	0	0
m919	chrIX	276744	276744	0	0	1	0	0	0	1	1	1	1	0	0	1	0	1	0	1	1	1	1	1	1	0	1	1	1	1	0	0	1	0	1	1	1	1	1	0	0	0	1	1	0	0	1	0	0
m920	chrIX	276932	276932	0	0	1	0	0	0	1	1	1	1	0	0	1	0	1	0	1	1	1	1	1	1	0	1	1	1	1	0	0	1	0	1	1	1	1	1	0	0	0	0	1	0	0	1	0	0
m921	chrIX	277232	277347	0	0	1	0	0	0	1	1	1	1	0	0	1	0	1	0	1	1	1	1	1	1	0	1	1	1	1	0	0	1	1	1	1	1	1	1	0	0	0	0	1	0	0	1	0	0
m922	chrIX	277526	280080	0	0	1	0	0	0	1	1	1	1	0	0	1	0	1	0	1	1	1	0	1	1	0	1	1	1	1	0	0	1	1	1	1	1	1	1	0	0	0	0	1	0	0	1	0	0
m923	chrIX	280264	281969	0	0	1	0	0	0	0	1	1	1	0	0	1	0	1	0	1	1	1	0	1	1	0	1	1	1	1	0	0	1	1	1	1	1	1	1	0	0	0	0	1	0	0	1	0	0
m924	chrIX	285554	286346	0	0	1	0	0	0	0	1	1	1	0	0	1	0	1	0	1	1	1	0	1	1	0	1	1	1	1	0	0	1	1	1	1	1	1	1	0	0	0	0	1	0	0	1	0	0
m925	chrIX	288825	288825	0	0	1	0	0	0	0	1	1	1	0	0	1	0	1	0	1	1	1	0	1	1	0	1	1	1	1	0	0	1	1	1	1	1	1	1	0	0	0	0	1	0	0	1	0	0
m926	chrIX	289513	289513	0	0	1	0	0	0	0	1	1	1	0	0	1	0	1	0	1	1	1	0	1	1	0	1	1	1	1	0	0	1	1	1	1	1	1	1	0	0	0	0	1	0	0	1	0	0
m927	chrIX	294986	294986	0	0	1	0	0	0	0	1	1	0	0	0	1	0	1	0	1	1	1	0	1	1	0	1	1	1	1	0	0	1	1	1	1	1	1	1	0	0	0	0	1	0	0	1	0	0
m928	chrIX	296453	296974	0	0	1	0	0	0	0	1	1	0	0	0	1	0	1	0	1	1	1	0	1	1	0	1	1	1	1	0	0	1	1	1	1	1	1	1	0	0	0	0	1	0	0	1	0	0
m929	chrIX	298782	298782	0	0	1	0	0	0	0	1	1	0	0	0	1	0	1	0	1	1	1	0	1	1	0	1	1	1	1	0	0	1	1	1	1	0	1	1	0	0	0	0	1	0	0	1	0	0
m930	chrIX	299767	299767	0	0	1	0	0	0	0	1	1	0	0	0	1	0	1	0	1	1	1	0	1	1	0	1	1	1	1	0	0	1	1	1	1	0	1	1	0	0	0	0	1	0	0	1	0	0
m931	chrIX	300655	300655	0	0	1	0	0	0	0	1	1	0	0	0	1	0	1	0	1	1	1	0	1	1	0	1	1	1	1	0	0	1	1	1	1	0	1	1	0	0	0	0	1	0	0	1	0	0
m932	chrIX	303589	306523	0	0	1	0	0	0	0	1	1	0	0	0	1	0	1	0	1	1	1	0	1	1	0	1	1	1	1	0	0	1	1	1	1	0	1	1	0	0	0	0	1	0	0	1	0	0
m933	chrIX	308815	308908	0	0	1	0	0	0	0	1	1	0	1	0	1	0	1	0	1	1	1	0	1	1	1	1	1	1	1	0	0	1	1	1	1	0	1	1	0	0	0	0	1	0	0	1	0	0
m934	chrIX	310160	311143	0	0	1	0	0	0	0	1	1	0	1	0	1	0	1	0	1	1	1	0	1	1	1	1	1	1	1	0	0	1	1	1	1	0	1	1	0	0	0	0	1	0	0	1	0	0
m935	chrIX	311461	323432	0	0	1	0	0	0	0	1	1	0	1	0	1	0	1	0	1	1	1	0	1	1	1	1	1	1	1	0	0	1	1	1	1	0	1	1	0	0	0	0	1	0	0	1	0	0
m936	chrIX	323727	328585	0	0	1	0	0	0	0	1	1	0	1	0	1	0	1	0	1	1	1	0	1	1	1	1	1	1	1	0	0	1	1	1	1	0	1	1	0	0	0	0	1	0	0	1	0	0
m937	chrIX	326195	326875	0	0	1	0	0	0	0	1	1	0	1	0	1	0	1	0	1	1	1	0	1	1	1	1	1	1	1	0	0	1	1	1	1	0	1	1	0	0	0	1	1	0	0	1	0	0
m938	chrIX	331384	331384	0	0	1	0	0	0	0	1	1	0	1	0	1	0	1	0	1	1	1	0	1	1	1	1	0	1	1	0	0	1	1	1	1	0	1	1	0	0	0	1	1	0	0	1	0	1
m939	chrIX	333801	334061	0	0	1	0	0	0	0	1	1	0	1	0	1	0	1	0	1	1	1	0	1	1	1	1	0	1	1	0	0	1	1	1	1	0	1	1	0	0	0	1	1	0	0	1	0	1
m940	chrIX	334096	336197	0	0	1	0	0	0	0	1	1	0	1	0	1	0	1	0	1	1	0	0	1	1	1	1	0	1	1	0	0	1	1	1	1	0	1	1	0	0	0	1	1	0	0	1	0	1
m941	chrIX	337002	339383	0	0	1	0	0	0	0	1	1	0	1	0	1	1	1	0	1	1	0	0	1	1	1	1	0	1	1	0	0	1	1	1	1	0	1	1	0	0	0	1	1	0	0	1	0	1
m942	chrIX	339502	341299	0	0	1	0	0	0	0	1	1	0	1	0	1	1	1	0	1	1	0	0	1	1	1	1	0	1	1	0	0	1	1	1	1	0	1	1	0	0	0	1	1	0	0	1	0	1
m943	chrIX	354047	354047	0	0	1	0	0	0	0	1	1	0	1	1	1	1	1	1	1	1	0	0	1	1	1	1	0	1	1	0	0	1	1	1	1	1	1	1	0	0	0	1	1	0	0	1	0	1
m944	chrIX	360067	360067	0	0	1	0	0	0	0	1	1	0	1	1	1	1	1	1	1	1	0	0	1	1	1	1	0	1	1	0	0	1	1	1	1	1	1	1	0	0	0	1	1	0	0	1	0	1
m945	chrIX	362714	363854	0	0	1	0	0	0	0	1	1	0	1	1	1	1	1	1	1	1	0	0	1	1	1	1	0	1	1	1	0	1	1	1	1	1	1	1	0	0	0	1	1	0	0	1	0	1
m946	chrIX	365942	367860	0	0	1	0	0	0	0	1	1	0	1	1	1	1	1	1	1	1	0	0	1	1	1	1	0	1	1	1	0	1	1	1	1	1	1	1	0	0	0	1	1	0	0	1	0	1
m947	chrIX	369589	369589	0	0	1	0	0	0	0	1	1	0	1	1	1	1	1	1	1	1	0	0	1	1	1	1	0	1	1	1	0	1	1	1	1	1	1	1	0	0	0	1	1	0	0	1	0	1
m948	chrIX	371957	373876	0	0	1	0	0	0	0	1	1	0	1	1	1	1	0	1	1	1	0	0	1	1	1	1	0	1	1	1	0	1	1	1	1	1	1	1	0	0	0	1	1	1	0	1	0	1
m949	chrIX	376391	376391	0	0	1	0	0	0	0	1	1	0	1	1	1	1	0	1	1	1	0	0	1	1	1	0	0	1	1	1	0	1	1	1	1	1	0	1	0	0	0	1	1	1	0	1	0	1
m950	chrIX	378552	379276	0	0	1	0	0	0	0	1	1	0	1	1	1	1	0	1	1	1	0	0	1	1	1	0	0	1	1	1	0	1	1	1	1	1	0	1	0	0	0	1	1	1	0	1	0	1
m951	chrIX	383251	383846	0	0	1	0	0	0	0	1	1	0	1	1	1	1	0	1	1	1	0	0	1	1	1	0	0	1	1	1	0	1	1	1	1	1	0	1	0	0	0	1	1	1	0	1	0	1
m952	chrIX	385423	386511	0	0	1	0	0	0	0	1	1	0	1	1	1	1	0	1	1	1	0	0	1	1	1	0	1	1	1	1	0	1	1	1	1	1	0	1	0	0	0	1	1	1	0	1	0	1
m953	chrIX	389512	395574	0	0	1	0	0	0	0	1	1	0	1	1	1	1	0	1	1	1	0	0	1	1	1	0	1	1	1	1	0	1	1	1	1	1	0	1	0	0	0	1	1	1	0	1	0	1
m954	chrIX	395873	395873	0	0	1	0	0	0	0	1	1	0	1	1	1	1	0	1	1	1	0	1	1	1	1	0	1	1	1	1	0	1	1	1	1	1	0	1	0	0	0	1	1	1	0	1	0	1
m955	chrIX	397305	398092	0	0	1	1	0	0	0	1	1	0	1	1	1	1	0	1	1	1	0	1	1	1	1	0	1	1	1	1	0	1	1	1	1	1	0	1	0	0	0	0	1	1	0	1	0	1
m956	chrIX	398957	400141	0	0	1	1	0	0	0	1	1	0	1	1	1	1	0	1	1	1	0	1	1	1	1	0	1	1	1	1	0	1	1	1	1	1	0	1	0	0	0	0	1	1	0	1	0	1
m957	chrIX	400481	400841	0	0	1	1	0	0	0	1	1	0	1	1	1	1	0	1	1	1	0	1	1	1	1	0	1	1	1	1	0	1	1	1	1	1	0	1	0	0	0	0	1	1	0	1	1	1
m958	chrIX	401177	401177	0	0	1	1	0	0	0	1	1	0	1	1	1	1	0	1	1	1	0	1	1	1	1	0	1	1	1	1	0	1	1	1	1	1	0	1	0	0	0	0	1	1	0	1	1	1
m959	chrIX	401259	401375	0	0	1	1	0	0	0	1	1	0	1	1	1	1	0	1	1	1	0	1	1	1	1	0	1	1	1	1	0	1	1	1	1	1	0	1	0	0	0	0	1	1	0	1	1	1
m960	chrIX	402014	403997	0	0	1	1	0	0	0	1	1	0	1	1	1	1	0	1	1	1	0	1	0	1	1	0	1	1	1	1	0	1	1	1	1	1	0	1	0	0	0	0	1	1	0	1	1	1
m961	chrIX	404489	405973	0	0	1	1	0	0	0	1	1	0	1	1	1	1	0	1	1	1	1	1	0	1	1	0	1	1	1	1	0	1	1	1	1	1	0	1	0	0	0	0	1	1	0	1	1	1
m962	chrIX	411193	413129	0	0	1	1	0	0	0	1	1	0	1	1	1	1	0	1	1	1	1	1	0	1	1	0	1	1	1	1	0	1	1	1	1	1	0	1	0	0	0	0	1	1	0	1	1	1
m963	chrIX	414362	416694	0	0	1	1	0	0	1	1	1	0	1	1	1	1	0	1	1	1	1	1	0	1	1	0	1	1	1	1	0	1	1	1	1	1	0	1	0	0	0	0	1	1	0	1	1	1
m964	chrIX	417992	420215	0	0	1	1	0	0	1	1	1	0	1	1	1	1	0	1	1	1	1	1	0	1	1	0	1	1	1	0	0	1	1	1	1	1	0	1	0	0	0	0	1	1	0	1	1	1
m965	chrIX	420376	420530	0	0	1	1	0	0	1	1	1	0	1	1	1	1	0	1	1	1	1	1	0	1	1	0	1	1	1	0	0	1	1	1	1	1	0	1	0	0	0	0	1	1	0	1	1	1
m966	chrIX	421122	421278	0	0	1	1	0	0	1	1	1	0	1	1	1	1	0	1	1	1	1	1	0	1	1	0	1	1	1	0	0	1	1	1	1	1	0	1	0	0	0	0	1	1	0	1	1	1
m967	chrIX	421475	421490	0	0	1	0	0	0	1	1	1	0	1	1	1	1	0	1	1	1	1	1	0	1	1	0	1	1	1	0	0	1	1	1	1	1	0	1	0	0	0	0	1	1	0	1	1	1
m968	chrIX	422134	422341	0	0	1	0	0	0	1	1	1	0	1	1	1	1	0	1	1	1	1	1	0	1	1	0	1	1	1	0	0	1	1	1	1	1	0	1	0	0	0	0	1	1	0	1	1	1
m969	chrIX	422694	422857	0	0	1	0	0	0	1	1	1	0	1	1	1	1	0	1	1	1	1	1	0	1	1	0	1	1	1	0	0	1	1	1	1	1	0	1	0	0	0	0	1	1	1	1	1	1
m970	chrIX	423451	423451	0	0	1	0	0	0	1	1	1	0	1	1	1	1	0	1	1	1	1	1	0	1	1	0	1	1	1	0	0	1	1	1	1	1	0	1	0	0	0	0	1	1	1	1	1	1
m971	chrIX	423556	423556	0	0	1	0	0	0	1	1	1	0	1	1	1	1	0	1	1	1	1	1	0	1	1	0	1	1	1	0	0	1	1	1	1	1	0	1	0	0	0	0	1	1	1	1	1	1
m972	chrIX	424069	424438	0	0	1	0	0	0	1	1	1	0	1	1	1	1	0	1	1	1	1	1	0	1	1	0	1	1	0	0	0	1	1	1	1	1	0	1	0	0	0	0	1	1	1	0	1	1
m973	chrV	7063	7069	0	0	1	1	0	0	1	1	0	0	1	1	0	1	1	1	0	0	0	1	0	0	0	1	1	1	0	0	0	1	1	1	0	1	1	0	1	0	0	1	0	1	1	0	0	1
m974	chrV	7235	9542	0	0	1	1	0	0	1	1	0	0	1	1	0	1	1	1	0	0	0	1	0	0	0	1	1	1	0	0	0	1	1	1	0	1	1	0	1	0	0	1	0	1	1	0	0	1
m975	chrV	13690	15826	0	0	1	1	0	0	1	1	0	0	1	1	0	1	1	1	0	0	0	1	0	0	0	1	1	1	0	0	0	1	1	1	0	1	1	0	1	0	0	1	0	1	1	0	0	1
m976	chrV	17311	17918	0	0	1	1	0	0	1	1	0	0	1	1	0	1	1	1	0	0	0	1	0	0	0	1	1	1	0	0	0	1	1	1	0	1	1	0	1	0	0	1	0	1	1	0	0	1
m977	chrV	25571	25874	0	0	1	1	0	0	1	1	0	0	0	1	0	1	1	1	0	0	0	1	0	0	0	1	1	1	0	0	0	1	1	1	0	1	1	0	1	1	0	1	0	1	1	0	0	1
m978	chrV	25914	25914	0	0	1	1	0	0	1	1	0	0	0	1	0	1	1	1	0	0	0	1	0	0	0	1	1	1	0	0	0	1	1	1	1	1	1	0	1	1	0	1	0	1	1	0	0	1
m979	chrV	26197	26413	0	0	1	1	0	0	1	1	0	0	0	1	0	1	0	1	0	0	0	1	0	0	0	1	1	1	0	0	0	1	1	1	1	1	1	0	1	1	0	1	0	1	1	0	0	1
m980	chrV	26594	26685	0	0	1	1	0	0	1	1	0	0	0	1	0	1	0	1	0	0	0	1	0	0	0	1	1	1	0	0	0	1	1	1	1	1	1	0	1	1	0	1	0	1	1	0	0	1
m981	chrV	27044	27119	0	0	1	1	0	0	1	1	0	0	0	1	0	1	0	1	0	0	0	1	0	0	1	1	1	1	0	0	0	1	1	1	1	1	1	0	1	1	0	1	0	1	1	0	0	1
m982	chrV	27260	27272	0	0	1	1	0	0	1	1	0	0	1	1	0	1	0	1	0	0	0	1	0	0	1	1	1	1	0	0	0	1	1	1	1	1	1	0	1	1	0	1	0	1	1	0	0	1
m983	chrV	27636	27636	0	0	1	1	0	0	1	1	0	0	1	1	0	1	0	0	0	0	0	1	0	0	1	1	1	1	0	0	0	1	1	1	1	1	1	NA	1	1	0	1	0	1	1	0	0	1
m984	chrV	27912	27912	0	0	1	1	0	0	1	1	0	0	1	1	0	1	0	0	0	0	0	1	0	0	1	1	1	1	0	0	0	1	1	1	1	1	1	1	1	1	0	1	0	1	1	0	0	1
m985	chrV	27980	27980	0	0	1	1	0	0	1	1	0	0	1	1	0	1	0	0	0	0	0	1	0	0	1	1	1	1	0	0	0	1	1	1	1	1	1	1	1	1	0	1	0	1	0	0	0	1
m986	chrV	28167	28427	0	0	1	1	0	0	1	1	0	0	1	1	0	1	0	1	0	0	0	1	0	0	1	1	1	1	0	0	0	1	1	1	1	1	1	1	1	1	0	1	0	1	0	0	0	1
m987	chrV	28622	29294	0	0	1	1	0	0	1	1	0	0	1	1	0	1	0	1	0	0	0	1	0	0	1	1	1	1	0	0	0	1	1	1	1	1	1	1	1	0	0	1	0	1	0	0	0	1
m988	chrV	29909	30054	0	0	1	1	0	0	1	1	0	0	0	1	0	1	0	1	0	0	0	1	0	0	1	1	1	1	0	0	0	1	1	1	1	1	1	1	1	0	0	1	0	0	0	0	0	1
m989	chrV	30505	35579	1	0	1	1	0	0	1	1	0	0	0	1	0	1	0	1	0	0	0	1	0	0	1	1	1	1	0	0	0	1	1	1	1	1	1	1	1	0	0	1	0	0	0	0	0	1
m990	chrV	35699	37036	1	0	1	1	0	0	1	1	0	0	0	1	0	1	0	1	0	0	0	1	0	0	1	1	1	1	0	0	0	1	1	1	1	1	1	1	1	0	0	1	0	0	0	0	0	1
m991	chrV	37407	38427	1	0	1	1	0	0	1	1	0	0	0	1	0	1	0	1	0	0	0	1	0	0	1	1	1	1	0	0	0	1	1	1	1	1	1	1	0	0	0	1	0	0	0	0	0	1
m992	chrV	38676	39304	1	0	1	1	0	0	1	1	0	0	0	1	0	1	0	1	0	1	0	1	0	0	1	1	1	1	0	0	0	1	1	1	1	1	1	1	0	0	0	1	0	0	0	0	0	1
m993	chrV	39493	40835	1	0	1	1	0	0	1	1	0	0	0	1	0	1	0	1	0	1	0	1	0	0	1	1	1	1	0	0	0	1	1	1	1	1	1	1	0	0	0	1	0	0	0	0	1	1
m994	chrV	40988	41711	1	0	1	1	0	0	1	1	0	0	0	1	0	1	0	1	0	1	0	1	0	0	1	1	1	1	0	0	0	1	1	1	1	1	1	1	0	0	0	1	0	0	0	0	1	1
m995	chrV	42418	42418	1	0	1	1	0	0	1	1	0	0	0	1	0	1	0	1	0	1	0	1	0	0	1	1	1	1	0	0	0	1	1	1	1	1	1	1	0	0	0	1	0	0	0	0	1	1
m996	chrV	42780	43074	1	0	1	1	0	0	1	1	0	0	0	1	0	1	0	1	0	1	0	1	0	0	1	1	1	1	0	0	0	1	1	1	1	1	1	1	0	0	0	1	0	0	0	0	1	1
m997	chrV	43494	43578	1	0	1	1	0	0	1	1	0	0	0	1	0	1	0	1	0	1	0	1	0	0	1	1	1	1	0	0	0	1	1	1	1	1	1	1	0	0	0	1	0	0	0	0	1	1
m998	chrV	43817	48081	1	0	1	1	0	0	1	1	0	0	0	1	0	1	0	1	0	1	0	1	0	0	1	1	1	1	0	0	0	1	1	1	1	1	1	1	0	0	0	1	0	0	0	0	1	1
m999	chrV	48124	57276	1	0	1	1	0	0	1	1	0	0	0	1	0	1	0	1	0	1	0	1	0	0	1	1	1	1	0	0	0	1	1	1	1	1	1	1	0	0	0	1	0	0	0	0	1	1
m1000	chrV	57448	58114	1	0	1	1	0	0	1	1	0	0	0	1	0	1	0	1	0	1	0	1	0	0	1	1	1	1	0	0	0	1	1	1	1	1	1	1	0	0	0	1	0	0	0	0	1	1
m1001	chrV	59261	60162	1	0	1	1	0	0	1	1	0	0	0	1	0	1	0	1	1	1	0	1	0	0	1	1	1	1	0	0	0	1	1	1	1	1	1	1	0	0	0	1	0	0	0	0	1	1
m1002	chrV	63695	64504	1	0	1	1	0	0	1	1	0	0	0	1	0	1	0	1	1	1	0	1	0	0	1	1	1	1	0	0	0	1	1	1	1	1	1	1	0	0	0	1	0	0	0	0	1	1
m1003	chrV	69813	69813	1	0	1	1	0	1	1	1	0	0	0	1	0	1	0	1	1	1	0	1	1	0	1	1	1	1	0	0	0	1	1	1	1	0	1	1	0	0	0	0	1	0	0	0	1	1
m1004	chrV	72069	73686	1	0	1	1	0	1	1	1	0	0	0	1	0	1	0	1	1	1	0	1	1	0	1	1	1	1	0	0	0	1	1	1	1	0	1	1	0	0	1	0	1	0	0	0	1	1
m1005	chrV	74271	74271	1	0	1	1	0	1	1	1	0	0	0	1	0	1	0	1	1	1	0	1	1	0	1	1	1	1	0	0	0	1	1	1	1	0	1	1	0	0	1	0	1	0	0	0	1	1
m1006	chrV	75225	81356	1	0	1	1	0	1	1	1	0	0	0	1	0	1	0	1	1	1	0	1	1	0	1	1	1	1	0	0	0	1	1	1	1	0	1	1	0	0	1	0	1	0	0	0	1	1
m1007	chrV	81401	83692	1	0	1	1	0	1	1	1	0	0	0	1	0	1	0	1	1	1	0	1	1	0	1	1	1	1	0	0	0	1	1	1	1	0	1	1	0	0	1	0	1	0	0	0	1	1
m1008	chrV	85693	85693	1	0	1	1	0	1	1	1	0	0	0	1	0	1	0	1	1	1	0	1	1	0	1	1	1	1	0	0	0	1	0	1	1	0	1	1	0	0	1	0	1	0	0	1	0	1
m1009	chrV	90719	91322	1	0	1	1	0	1	1	1	0	0	0	1	0	1	0	1	1	0	0	1	1	0	1	1	1	1	0	0	0	1	0	1	1	0	1	1	0	0	1	0	1	0	0	1	0	1
m1010	chrV	91637	96439	1	0	1	1	0	1	1	1	0	0	0	1	0	1	0	1	1	0	0	1	1	0	1	1	1	1	0	0	0	1	0	1	1	0	1	1	0	0	1	0	1	0	0	1	0	1
m1011	chrV	97416	99314	1	0	1	1	0	1	1	1	0	0	0	1	0	1	0	1	1	0	0	1	1	0	1	1	1	1	0	0	0	1	0	1	1	0	1	1	0	0	1	0	1	0	0	1	0	1
m1012	chrV	101381	101381	0	0	1	1	1	1	1	1	0	0	0	1	0	1	0	1	1	0	1	1	1	0	1	1	1	1	0	0	0	1	0	1	1	0	1	1	0	1	1	0	1	0	0	1	0	1
m1013	chrV	103136	104442	0	0	1	1	0	1	1	1	0	0	0	1	0	1	0	1	1	0	1	1	1	0	1	1	1	1	0	0	0	1	0	1	1	0	1	1	0	1	1	0	1	0	0	1	0	1
m1014	chrV	105743	105743	0	0	1	1	0	1	1	1	0	0	0	1	0	1	0	1	1	0	1	1	1	0	1	1	1	1	0	0	0	0	0	1	1	0	1	1	0	1	1	0	1	0	0	1	0	1
m1015	chrV	107341	107580	0	0	1	1	0	1	1	1	0	0	0	1	0	1	0	1	1	0	1	1	1	0	1	1	1	1	0	0	0	0	0	1	1	0	1	1	0	1	1	0	1	0	0	1	0	1
m1016	chrV	109308	117889	0	0	1	1	1	1	1	1	0	0	0	1	0	1	0	1	1	0	1	1	1	0	1	1	1	1	0	0	0	0	0	1	1	0	1	1	0	1	1	0	1	0	0	1	0	1
m1017	chrV	118304	120796	0	0	1	1	1	1	1	1	0	0	0	1	0	1	0	1	1	0	1	1	1	0	1	1	1	1	0	0	0	0	0	1	1	0	1	0	0	1	1	0	1	0	0	1	0	1
m1018	chrV	124644	125211	0	0	1	1	1	1	1	1	0	0	0	1	0	1	0	1	1	0	1	1	1	0	1	1	1	1	0	0	0	0	0	1	1	1	1	0	0	1	1	0	1	0	0	1	0	1
m1019	chrV	127339	127339	0	0	1	1	1	1	1	1	0	0	0	1	0	1	0	1	1	0	1	1	1	0	1	1	1	1	0	0	0	0	0	1	1	1	1	0	0	1	1	0	1	0	0	1	0	1
m1020	chrV	130174	130174	0	0	1	1	1	0	1	1	0	0	0	1	0	1	0	1	1	0	1	1	1	0	1	1	1	1	0	0	0	0	0	1	1	1	1	0	0	1	1	0	1	0	0	1	0	1
m1021	chrV	132558	132558	0	0	1	0	1	0	1	1	0	0	0	1	0	1	0	1	1	0	1	1	1	0	1	1	1	1	0	0	0	0	0	1	1	1	0	0	0	1	1	0	1	1	0	1	0	1
m1022	chrV	134626	134626	0	0	1	0	1	0	1	1	0	0	0	1	0	1	0	1	1	0	1	1	1	0	1	1	1	1	0	0	0	0	0	1	1	1	0	0	0	1	1	0	1	1	0	1	0	0
m1023	chrV	139492	145503	0	0	1	0	1	0	1	1	0	0	0	1	0	1	0	1	1	0	1	1	1	0	1	1	1	1	0	0	0	0	0	1	1	1	0	0	0	1	1	0	1	1	0	1	0	0
m1024	chrV	154915	157149	0	0	1	0	1	0	1	1	0	0	0	1	0	1	0	1	1	0	1	1	1	0	1	1	1	1	0	0	0	0	0	1	1	1	0	0	0	1	1	0	1	1	0	1	0	0
m1025	chrV	159624	159624	0	0	1	0	1	0	1	1	0	0	0	1	0	1	0	0	1	0	1	1	1	0	1	1	1	1	0	0	0	0	0	1	1	1	0	0	0	1	1	0	1	1	0	1	0	0
m1026	chrV	160010	160010	0	0	1	0	1	0	1	1	0	0	0	1	0	1	0	0	1	0	1	1	1	0	1	1	1	1	0	0	0	0	0	1	1	1	0	0	0	1	1	0	1	1	0	1	0	0
m1027	chrV	162464	164225	0	0	1	0	1	0	1	1	0	0	0	1	0	0	0	0	1	0	1	1	1	0	1	1	1	1	0	0	0	0	1	1	1	1	0	0	0	1	1	0	1	1	0	1	0	0
m1028	chrV	165294	166670	0	0	1	0	1	0	1	1	0	0	0	1	0	0	0	0	1	0	1	1	1	0	1	1	1	1	0	0	0	0	1	1	1	1	0	0	0	1	1	0	1	1	0	1	0	0
m1029	chrV	168930	170706	0	0	1	0	1	0	1	1	0	0	0	1	0	0	0	0	1	0	1	1	1	0	1	1	1	1	0	1	0	0	1	1	1	1	0	0	0	1	1	0	1	1	0	1	0	0
m1030	chrV	173645	173645	0	NA	1	0	1	0	1	1	0	0	0	0	NA	0	0	0	1	0	1	1	1	0	1	1	1	1	0	1	0	0	1	1	1	1	0	0	0	1	1	0	1	1	0	1	0	0
m1031	chrV	177250	179325	0	1	1	0	1	0	1	1	0	0	0	0	1	0	0	0	1	0	1	1	1	0	1	1	1	1	1	1	0	0	1	1	1	1	0	0	0	1	1	0	1	1	0	1	0	1
m1032	chrV	181135	183957	0	1	1	0	1	0	1	1	0	0	0	0	1	0	0	0	1	0	1	1	1	0	1	1	1	1	1	1	0	0	1	1	1	1	0	0	0	1	1	0	1	1	0	0	0	1
m1033	chrV	186149	186149	0	1	1	0	1	0	1	1	0	0	0	0	1	0	0	0	1	0	1	1	1	0	1	1	1	1	1	1	0	0	1	1	0	1	0	0	0	1	1	0	1	1	0	0	0	1
m1034	chrV	187087	187087	0	1	1	0	1	0	1	1	0	0	0	0	1	0	0	0	1	0	1	1	1	0	1	1	1	1	1	1	0	0	1	0	1	1	0	0	0	1	1	0	1	1	0	0	0	1
m1035	chrV	187466	187838	0	1	1	0	1	0	1	1	0	0	0	0	1	1	0	0	1	0	1	1	1	0	1	1	1	1	1	1	0	0	1	0	1	1	0	0	0	1	1	0	1	1	0	0	0	1
m1036	chrV	189599	193912	0	1	1	0	1	0	1	1	1	0	0	0	1	0	0	0	1	0	1	1	1	0	1	1	1	1	1	1	0	0	1	0	1	1	0	0	0	1	1	0	1	1	0	0	0	1
m1037	chrV	192377	193011	0	1	1	0	1	0	1	1	1	0	0	0	1	0	0	0	1	0	1	1	1	0	1	1	1	1	1	1	0	0	1	0	1	1	0	0	0	1	1	0	1	1	0	0	0	1
m1038	chrV	194101	195975	0	1	1	0	1	0	1	1	1	0	0	0	1	0	0	0	1	0	1	1	1	0	1	1	1	1	1	1	0	0	1	0	1	1	0	0	0	1	1	0	1	1	0	0	0	1
m1039	chrV	196190	197322	0	1	1	0	1	0	1	1	1	0	0	0	1	0	0	0	1	0	1	1	1	0	1	1	1	1	1	1	0	0	1	0	1	1	0	0	0	1	1	0	1	1	0	0	0	1
m1040	chrV	197352	197916	0	1	1	0	1	0	1	1	1	0	0	0	1	0	0	0	1	0	1	1	1	0	1	1	1	1	1	1	0	0	1	0	1	1	0	0	0	1	1	0	1	1	0	0	0	1
m1041	chrV	198077	198538	0	1	1	0	1	0	0	1	1	0	0	0	1	0	0	0	1	0	1	1	1	0	1	1	1	1	1	1	0	0	1	0	1	1	0	0	0	1	1	0	1	1	0	0	0	1
m1042	chrV	198865	199140	0	1	1	0	1	0	0	1	1	0	0	0	1	0	0	0	1	0	1	1	1	0	1	1	0	1	1	1	0	0	1	0	1	1	0	0	0	1	1	0	1	1	0	0	0	1
m1043	chrV	200053	201228	0	1	1	0	1	0	1	1	1	0	0	0	1	0	0	0	1	0	1	1	1	0	1	1	0	1	1	1	0	0	1	0	1	1	0	0	0	1	1	0	1	1	0	0	0	1
m1044	chrV	201468	209424	0	1	1	0	1	0	1	1	1	0	0	0	1	0	0	0	1	0	1	1	1	0	1	1	0	1	1	1	0	0	1	0	1	1	0	0	0	1	1	0	1	1	0	0	0	1
m1045	chrV	209836	211419	0	1	1	0	1	0	1	1	1	0	0	0	1	0	0	0	1	0	1	1	1	0	1	1	0	1	1	1	0	0	1	0	1	1	0	1	0	1	1	0	1	1	0	0	0	1
m1046	chrV	211559	211770	0	1	1	0	1	0	1	1	1	0	0	0	1	0	0	0	1	0	1	1	1	0	1	1	0	1	1	1	0	0	1	0	1	1	0	1	0	1	1	0	1	1	0	0	0	1
m1047	chrV	212585	213896	0	1	1	0	1	0	1	1	1	0	0	0	1	0	0	0	1	0	1	1	1	0	1	1	0	1	1	1	0	0	1	0	1	1	0	1	0	1	1	0	1	1	0	0	0	1
m1048	chrV	214406	214752	0	1	1	0	1	0	1	1	1	0	0	0	1	0	0	0	1	0	1	1	1	0	1	1	0	1	1	1	0	0	1	0	1	1	0	1	0	1	1	0	1	1	0	0	0	1
m1049	chrV	215862	218253	0	1	1	0	1	0	1	1	1	0	0	0	1	0	0	0	1	0	1	1	1	0	1	1	0	1	1	1	0	0	1	0	1	1	0	1	0	1	1	0	1	1	0	0	0	1
m1050	chrV	220108	223004	0	1	1	0	1	0	1	1	1	0	0	0	1	0	0	0	1	0	1	1	1	0	1	1	0	1	1	1	0	0	1	0	1	1	0	1	0	1	1	0	1	1	0	0	0	1
m1051	chrV	223618	223768	0	1	1	0	1	0	1	1	1	0	0	0	1	0	0	0	1	0	1	1	1	0	1	1	0	1	1	1	0	0	1	0	1	1	0	1	0	1	1	0	1	1	0	0	0	1
m1052	chrV	224276	227640	0	1	1	0	1	0	1	1	1	0	0	0	1	0	0	0	1	0	1	1	0	0	1	1	0	1	1	1	0	0	1	0	1	1	0	1	0	1	1	0	1	1	0	0	0	1
m1053	chrV	226491	226500	0	1	1	0	1	0	1	1	1	0	0	0	1	0	0	0	1	0	1	1	0	0	1	1	0	1	1	1	0	0	1	0	1	1	0	1	0	1	1	0	1	1	0	0	0	1
m1054	chrV	228104	229119	0	1	1	0	1	0	1	1	1	0	0	0	1	0	0	0	1	0	1	1	0	0	1	1	0	1	1	1	1	0	1	0	1	1	0	1	0	1	1	0	1	1	0	0	0	1
m1055	chrV	229833	229900	0	1	1	0	1	0	1	1	1	0	0	0	1	0	0	0	1	0	1	1	0	0	1	1	0	1	1	1	1	0	1	0	1	1	0	1	0	1	1	1	1	1	0	0	0	1
m1056	chrV	230375	235773	0	1	1	0	1	0	1	1	1	0	0	0	1	0	0	0	1	0	1	1	0	0	1	1	0	1	1	1	1	0	1	0	1	1	0	1	0	1	1	0	1	1	0	0	1	1
m1057	chrV	237047	237047	0	0	1	0	1	0	1	1	1	1	0	0	1	0	0	0	1	0	1	1	0	0	1	1	0	1	1	1	1	0	1	0	1	0	0	1	0	1	1	0	1	1	0	0	1	1
m1058	chrV	237481	237481	0	0	1	0	1	0	1	1	1	1	0	0	1	0	0	0	1	0	1	1	0	0	1	1	0	1	1	1	1	0	1	0	1	0	0	1	0	1	1	0	1	1	0	0	1	1
m1059	chrV	240029	242244	0	0	1	0	1	0	1	1	1	0	0	0	1	0	0	0	1	0	1	1	0	0	1	1	0	1	1	1	1	0	1	0	1	0	0	1	0	1	1	0	1	1	0	0	1	1
m1060	chrV	242752	246542	0	0	1	0	1	0	1	1	1	0	0	0	1	0	0	0	1	0	1	1	0	0	1	1	0	1	1	1	1	0	1	0	1	0	0	1	0	1	1	0	1	1	0	0	1	1
m1061	chrV	247147	247354	0	0	1	0	1	0	1	0	1	0	0	0	1	0	0	0	1	0	1	1	0	0	1	1	0	1	1	1	1	0	1	0	1	0	0	1	0	1	1	0	1	1	0	0	1	1
m1062	chrV	248691	249522	0	0	1	0	1	0	1	0	0	0	0	0	1	0	0	0	1	0	1	1	0	0	1	1	0	1	1	1	1	0	1	0	1	0	0	1	0	1	1	0	1	1	0	0	1	1
m1063	chrV	250852	250852	0	0	1	0	1	0	1	0	0	0	0	0	1	0	0	0	1	0	1	1	0	0	1	1	0	1	1	1	1	0	1	0	1	0	0	1	0	1	1	0	1	1	0	0	1	1
m1064	chrV	251006	252647	0	0	1	0	1	0	1	0	0	0	0	0	1	0	0	0	1	0	1	1	0	0	1	1	0	1	1	1	1	0	1	0	1	0	0	1	0	1	1	0	1	1	0	0	1	1
m1065	chrV	253670	253670	0	0	1	0	1	0	1	0	0	0	0	0	1	0	1	0	1	0	1	1	0	0	1	1	0	1	1	1	1	0	1	0	1	0	0	1	0	1	1	0	1	1	0	0	1	1
m1066	chrV	254274	256999	0	0	1	0	1	0	1	0	0	0	0	0	1	0	1	0	1	0	1	1	0	0	1	1	0	1	1	1	1	0	1	0	1	0	0	1	0	1	1	0	1	1	0	0	1	1
m1067	chrV	257927	258666	0	0	1	0	1	0	1	0	0	0	0	0	1	0	1	0	1	0	1	1	0	0	1	1	0	1	1	1	1	0	1	0	1	0	0	1	0	1	1	0	0	1	0	0	1	1
m1068	chrV	262042	262797	0	0	1	0	1	0	1	0	0	0	0	0	1	0	1	0	1	0	1	1	0	0	1	1	0	1	1	1	1	0	1	0	1	0	0	1	0	1	1	0	1	1	0	0	1	1
m1069	chrV	263549	266246	0	0	1	0	1	0	1	0	0	0	0	0	1	0	1	0	1	0	1	1	0	0	1	1	0	1	1	1	1	0	1	0	1	0	0	1	0	1	1	0	1	1	0	0	1	1
m1070	chrV	266991	266991	0	0	1	0	1	0	1	0	0	0	0	0	1	0	1	0	1	0	1	1	0	0	1	1	0	1	1	1	1	0	1	0	1	0	0	1	0	1	0	0	1	1	0	0	1	1
m1071	chrV	267318	270049	0	0	1	0	1	0	1	0	0	0	0	0	1	0	1	0	1	0	1	1	0	0	1	1	0	0	1	1	1	0	1	0	1	0	0	1	0	1	0	0	1	1	0	0	1	1
m1072	chrV	267673	269239	0	0	1	0	1	0	1	0	0	0	0	0	1	0	1	0	1	0	1	1	0	0	1	1	0	0	1	1	1	0	1	0	1	0	0	1	0	1	0	0	1	1	0	0	1	1
m1073	chrV	268713	268771	0	0	1	0	1	0	1	0	0	0	0	0	1	0	0	0	1	0	1	1	0	0	1	1	0	0	1	1	1	0	1	0	1	0	0	1	0	1	0	0	1	1	0	0	1	1
m1074	chrV	271135	280130	0	0	1	0	1	0	1	0	0	0	0	0	1	0	1	0	1	0	1	1	0	0	1	1	0	0	1	1	1	0	1	0	1	0	0	1	0	1	0	0	1	1	0	0	1	1
m1075	chrV	283424	290603	0	0	1	0	1	0	1	0	0	0	1	0	1	0	1	0	1	0	1	1	0	0	1	1	0	0	1	1	1	0	1	0	1	0	0	1	0	1	0	1	1	1	0	0	1	1
m1076	chrV	294112	294112	0	0	1	0	1	0	1	0	0	0	1	0	1	0	1	0	1	0	1	1	0	0	1	1	0	0	1	1	1	0	1	0	1	0	1	1	0	1	0	1	1	1	0	0	1	1
m1077	chrV	300738	301990	0	0	1	0	1	0	1	0	0	0	1	0	1	0	1	0	1	0	1	1	0	0	1	1	0	0	1	1	1	0	1	0	1	0	1	1	0	0	0	1	1	1	0	0	1	1
m1078	chrV	308135	308135	0	0	1	0	1	0	1	0	0	0	1	0	1	0	1	0	1	0	1	1	0	0	1	1	0	0	1	0	1	0	1	0	1	0	1	1	0	0	0	1	1	1	0	0	1	1
m1079	chrV	312465	312677	0	0	1	0	1	0	1	0	0	0	1	0	1	0	1	0	0	0	1	1	0	0	1	0	0	0	1	0	1	0	0	0	1	0	0	1	0	0	0	1	1	1	0	0	1	1
m1080	chrV	320971	322554	0	0	1	0	0	0	1	0	0	0	1	0	1	0	1	0	0	0	1	1	0	0	1	0	0	0	1	0	1	0	0	0	0	0	0	1	0	0	0	1	1	1	0	0	1	1
m1081	chrV	327363	328525	0	0	1	0	0	0	1	0	0	0	1	0	1	0	1	0	0	0	1	1	0	0	1	0	0	0	1	0	1	0	0	0	0	0	0	1	0	0	0	1	1	0	0	0	1	1
m1082	chrV	331977	332539	0	0	1	0	0	0	1	0	0	0	1	0	1	0	1	0	0	0	1	1	0	0	1	0	0	0	1	0	1	0	0	0	0	0	0	1	0	0	0	1	1	0	0	0	1	1
m1083	chrV	333114	334787	0	0	1	0	0	0	1	0	0	0	1	0	1	0	1	0	0	0	1	1	0	0	1	0	0	0	1	0	1	0	0	0	0	0	0	1	0	0	0	1	1	0	0	0	1	1
m1084	chrV	335604	335632	0	0	1	0	0	0	1	0	0	0	1	0	1	0	1	0	0	0	1	0	0	0	1	0	0	0	1	0	1	0	1	0	0	0	0	1	0	0	0	1	1	0	0	0	1	0
m1085	chrV	335812	335812	0	0	1	0	0	0	1	0	0	0	1	0	1	0	1	0	0	0	1	0	0	0	1	0	0	0	1	0	1	0	1	0	0	1	0	1	0	0	0	1	1	0	0	0	1	0
m1086	chrV	341045	341045	0	0	1	0	0	0	1	0	0	0	1	0	1	0	1	0	0	0	0	0	0	0	1	0	0	0	0	0	1	0	0	0	0	0	0	0	0	0	0	1	1	0	0	0	1	1
m1087	chrV	343502	343588	0	0	1	0	0	0	1	0	0	0	1	0	1	1	1	0	0	0	0	0	0	0	1	0	0	0	0	0	1	0	0	0	0	0	0	0	0	0	0	1	1	0	0	0	1	1
m1088	chrV	346707	346707	0	0	1	0	0	0	1	0	0	0	1	0	1	1	1	0	0	0	0	0	0	0	1	0	0	0	0	0	1	0	0	0	0	0	0	0	0	0	0	1	1	0	0	0	1	0
m1089	chrV	349236	350741	0	1	1	0	0	0	1	0	0	0	1	0	1	1	1	0	0	0	0	0	0	0	1	0	0	0	0	0	1	0	0	0	0	0	0	0	0	0	0	1	1	0	0	0	1	0
m1090	chrV	356079	356837	0	1	1	0	0	0	1	0	0	0	1	0	1	1	1	0	0	0	0	0	0	0	1	0	0	0	0	0	1	0	0	0	0	0	0	0	0	0	0	1	1	0	0	0	1	0
m1091	chrV	360247	371457	0	1	1	0	0	0	1	0	0	0	1	0	1	1	1	0	0	0	0	0	0	0	1	0	0	0	0	0	1	0	0	0	0	0	0	0	0	0	0	1	1	0	0	0	1	0
m1092	chrV	362832	363002	0	1	1	0	0	0	1	0	0	0	1	0	1	1	1	0	0	0	0	0	0	0	1	0	0	0	0	0	1	0	0	0	0	0	0	0	0	0	0	1	1	0	0	0	1	0
m1093	chrV	371849	375017	0	1	1	0	0	0	1	0	0	0	1	0	1	1	1	0	0	0	0	0	0	0	1	0	0	0	0	0	1	0	0	0	0	0	0	0	0	0	0	1	1	0	0	0	1	0
m1094	chrV	378586	378586	0	NA	1	0	0	0	1	0	0	0	1	0	NA	1	1	0	0	1	0	0	0	0	1	0	0	0	0	0	1	0	0	0	0	1	0	0	0	0	0	1	1	0	0	0	1	0
m1095	chrV	379332	379332	0	0	1	0	0	0	1	0	0	0	1	0	0	1	1	0	0	1	0	0	0	0	1	0	0	0	0	0	1	0	0	0	0	1	0	0	0	0	0	1	1	0	0	0	1	0
m1096	chrV	380460	394911	0	0	1	0	0	0	1	0	0	0	1	0	0	1	1	0	0	1	0	0	0	0	1	0	0	0	0	0	1	0	0	0	0	1	0	0	0	0	0	1	1	0	0	0	1	0
m1097	chrV	393496	393496	0	0	1	0	0	0	1	0	0	0	1	0	0	1	1	0	0	1	0	0	0	0	1	0	0	0	0	0	1	0	0	0	0	1	0	0	0	0	0	1	1	0	0	0	1	0
m1098	chrV	395447	397753	0	0	1	0	0	0	1	0	0	0	1	0	0	1	1	0	0	1	0	0	0	0	1	0	0	0	0	0	1	0	0	0	0	1	0	0	0	0	0	1	1	0	0	0	1	0
m1099	chrV	398644	399487	1	0	1	0	0	0	1	0	0	0	1	0	1	1	1	0	0	1	0	0	0	0	1	0	0	0	0	0	1	0	0	0	1	1	0	0	0	0	0	1	1	0	0	0	1	0
m1100	chrV	399921	400882	1	0	1	0	0	0	1	0	0	0	1	0	1	1	1	0	0	1	0	0	0	0	1	0	0	0	0	0	1	0	0	0	1	1	0	0	0	0	0	1	1	0	0	0	1	0
m1101	chrV	401545	401545	1	0	1	0	0	0	1	0	0	0	1	0	1	1	1	0	0	1	0	0	0	0	1	0	0	0	0	0	1	0	0	0	1	1	0	0	0	0	0	1	1	0	0	0	1	0
m1102	chrV	402468	402468	1	0	1	0	0	0	1	0	0	0	1	0	1	1	1	0	0	1	0	0	0	0	1	0	0	1	0	0	1	0	0	0	1	1	0	0	0	0	0	1	1	0	0	0	1	1
m1103	chrV	403557	405417	1	0	1	0	0	0	1	0	0	0	1	0	1	1	1	0	0	1	0	0	0	0	1	0	0	0	0	0	1	0	0	0	1	1	0	0	0	0	0	1	1	0	0	0	1	1
m1104	chrV	404317	407957	1	0	1	0	0	0	1	0	0	0	1	0	1	1	1	0	0	1	1	0	0	0	1	0	0	0	0	0	1	0	0	0	1	1	0	0	0	0	0	1	1	0	0	0	1	1
m1105	chrV	408422	408422	1	0	1	0	0	0	1	0	0	0	1	0	1	1	1	1	0	1	1	0	0	0	1	0	0	0	0	0	1	0	0	0	1	1	0	0	0	0	0	1	1	0	0	0	1	1
m1106	chrV	409900	410473	1	0	1	0	0	0	1	0	0	0	1	0	1	1	1	1	0	1	1	0	0	0	1	0	0	0	0	0	1	0	0	0	1	1	0	0	0	0	0	1	1	0	0	0	1	1
m1107	chrV	410808	410863	1	0	1	0	0	0	1	0	0	0	1	0	1	1	1	1	1	1	1	0	0	0	1	0	0	0	0	0	1	0	0	0	1	1	0	0	0	0	0	1	1	0	0	0	1	1
m1108	chrV	410947	410947	1	0	1	0	0	0	1	0	0	0	1	0	1	1	1	1	1	1	1	0	0	0	1	0	0	0	0	0	1	1	0	0	1	1	0	0	0	0	0	1	1	0	0	0	1	1
m1109	chrV	412759	413385	1	0	1	0	0	0	1	0	0	0	1	0	1	1	1	1	1	1	1	0	0	0	1	0	0	0	0	0	1	1	0	0	1	1	0	0	0	0	0	1	1	0	0	0	1	1
m1110	chrV	415310	415310	1	0	1	0	0	0	1	0	0	0	1	0	1	1	1	1	1	1	1	0	0	0	1	0	0	0	0	0	1	1	0	0	1	1	0	1	0	0	0	1	1	0	0	0	1	1
m1111	chrV	416841	416981	1	0	1	0	0	0	1	0	0	0	1	0	1	1	1	1	1	0	1	0	0	0	1	0	0	0	0	0	1	1	0	0	1	1	0	0	0	0	0	0	1	0	0	0	1	1
m1112	chrV	417511	417511	1	0	1	0	0	0	1	0	0	0	1	0	1	1	1	1	1	0	1	0	0	0	1	0	0	0	0	0	1	1	0	0	1	1	0	0	0	0	0	0	1	0	0	0	1	1
m1113	chrV	418504	420596	1	0	1	0	0	0	1	0	0	0	1	0	1	1	1	1	1	0	1	0	0	0	1	0	0	0	0	0	1	1	0	0	1	1	0	0	0	0	0	0	1	0	0	0	1	1
m1114	chrV	419378	427920	1	0	1	0	0	0	1	0	0	0	1	0	1	1	1	1	1	0	1	0	0	0	1	0	0	0	0	0	1	1	0	0	1	1	0	0	0	0	0	0	1	0	0	0	1	1
m1115	chrV	421695	423827	1	0	1	0	0	0	1	0	0	0	1	0	1	1	1	1	1	0	1	0	0	0	1	0	0	0	0	0	1	1	0	0	1	1	0	0	0	0	0	0	1	0	0	0	1	1
m1116	chrV	428227	429589	1	0	1	0	0	0	1	0	0	0	1	0	1	1	1	1	1	0	1	0	0	0	1	0	0	0	0	0	1	1	0	0	1	1	0	0	0	0	0	0	1	0	0	0	1	1
m1117	chrV	442211	450386	1	0	1	0	0	0	1	0	0	0	1	0	1	1	1	1	1	0	1	0	0	0	1	0	0	0	0	0	1	1	0	0	1	1	0	0	0	1	0	1	1	0	1	0	1	1
m1118	chrV	455676	455676	1	0	1	0	0	0	1	0	0	0	1	0	1	1	1	1	1	0	1	0	0	0	1	0	0	0	1	0	1	1	0	0	1	1	0	0	0	1	0	1	1	0	1	0	1	1
m1119	chrV	458086	458086	1	0	1	0	0	0	1	0	0	0	1	0	1	1	1	1	1	0	1	0	0	0	1	0	0	1	1	0	1	1	0	0	1	1	0	0	0	1	0	1	1	0	1	0	1	1
m1120	chrV	460028	460028	1	0	1	0	0	0	1	0	0	0	1	0	1	1	1	1	1	0	1	0	0	0	1	0	0	1	1	0	1	1	0	0	1	1	0	0	0	1	0	1	1	0	1	0	1	1
m1121	chrV	460661	460661	1	0	1	0	0	0	1	0	0	0	1	0	1	1	1	1	1	0	1	0	0	0	1	0	0	1	1	0	1	1	0	0	1	1	0	0	0	1	0	1	1	0	1	0	1	1
m1122	chrV	460898	460898	1	0	1	0	0	0	1	0	0	0	1	0	1	1	1	1	1	0	1	0	0	0	1	0	0	1	1	0	1	1	0	1	1	1	0	0	0	1	0	1	1	0	1	0	1	1
m1123	chrV	461234	461234	1	0	1	0	0	0	1	0	0	0	1	0	1	1	1	1	1	0	1	0	0	0	1	0	0	1	1	0	1	1	0	1	1	1	0	0	0	1	0	1	1	0	1	0	1	1
m1124	chrV	464494	468390	1	0	1	0	0	0	1	0	0	1	1	0	1	1	1	1	1	0	1	0	0	0	1	0	0	1	1	0	1	1	0	0	1	1	0	0	0	1	0	0	1	0	1	0	1	1
m1125	chrV	468645	468645	1	0	1	0	0	0	1	0	0	1	1	0	1	1	1	1	1	0	1	0	0	0	1	0	0	1	1	0	1	1	0	0	1	1	0	0	0	1	0	0	1	0	1	0	1	1
m1126	chrV	470796	471259	1	0	1	0	0	0	1	0	0	1	1	0	1	1	1	1	1	0	1	0	0	0	1	0	0	1	1	0	1	1	0	0	1	1	0	0	0	1	0	0	1	0	1	0	1	1
m1127	chrV	475322	475322	1	0	1	1	0	0	1	0	0	1	1	0	1	1	1	1	1	0	1	0	0	0	1	0	0	1	1	0	0	1	0	0	1	1	0	0	0	1	0	0	1	0	0	0	0	1
m1128	chrV	475607	475607	1	0	1	1	0	0	1	0	0	1	1	0	1	1	1	1	1	0	1	0	0	0	1	0	0	1	1	0	0	1	0	0	1	1	0	0	0	1	0	0	1	0	0	0	0	1
m1129	chrV	475736	475736	1	0	1	1	0	0	1	0	0	1	1	0	1	0	1	1	1	0	1	0	0	0	1	0	0	1	1	0	0	1	0	0	1	1	0	0	0	1	0	0	1	0	0	0	0	1
m1130	chrV	476809	485993	1	0	1	1	0	0	1	0	0	1	1	0	1	0	1	1	1	0	1	0	0	0	1	0	0	1	1	0	0	1	0	0	1	1	0	0	0	1	0	0	1	0	0	0	0	1
m1131	chrV	479996	483728	1	0	1	1	0	0	1	0	0	1	1	0	1	0	1	1	1	0	1	0	0	0	1	0	0	1	1	0	0	1	0	0	1	1	0	0	0	1	0	0	1	0	0	0	0	1
m1132	chrV	488835	489427	1	0	1	1	0	0	1	0	0	1	1	0	1	0	1	1	1	0	1	0	0	0	1	0	0	1	1	0	0	1	0	0	1	1	0	0	0	1	0	0	1	0	0	1	0	1
m1133	chrV	490549	490549	1	0	1	1	0	0	1	0	0	1	1	0	1	0	1	1	1	1	1	0	0	0	1	0	0	1	1	0	0	1	0	0	1	1	0	0	0	1	0	0	1	0	0	1	0	1
m1134	chrV	491806	491806	1	0	1	1	0	0	1	0	0	1	1	0	1	0	1	1	1	1	1	0	0	0	1	0	0	1	1	0	0	1	0	0	1	1	0	0	0	1	0	0	1	0	0	1	0	1
m1135	chrV	498534	502082	1	0	1	1	0	0	1	0	0	1	1	0	1	0	1	1	1	1	1	0	0	0	1	0	0	1	1	0	0	1	0	0	1	1	0	0	0	1	0	0	1	0	0	0	0	1
m1136	chrV	502995	505198	1	0	1	1	0	0	1	0	0	1	1	0	1	0	1	1	1	1	1	0	0	0	1	0	0	1	1	0	0	1	0	0	1	1	0	0	0	1	0	0	1	0	0	0	0	1
m1137	chrV	506069	507407	1	0	1	1	0	0	1	0	0	1	1	0	1	0	1	1	1	1	1	0	0	0	1	0	0	1	1	0	0	1	0	0	1	1	0	0	0	1	0	0	1	0	0	0	0	1
m1138	chrV	507644	516964	1	0	1	1	0	0	1	0	0	1	1	0	1	0	1	1	1	1	1	0	0	0	1	0	0	1	1	0	0	1	0	0	1	1	0	0	0	1	0	0	0	0	0	0	0	1
m1139	chrV	512696	519704	1	0	1	1	0	0	1	0	0	1	1	0	1	0	1	1	1	1	1	0	0	0	1	0	0	1	1	0	0	1	0	0	1	1	0	0	0	1	0	0	0	0	0	0	0	1
m1140	chrV	519742	520669	1	0	1	1	0	0	1	0	0	1	1	0	1	0	1	1	1	1	1	0	0	0	1	0	0	1	1	0	0	1	0	0	0	1	0	0	0	1	0	0	0	0	0	0	0	1
m1141	chrV	521007	524394	1	0	1	1	0	0	1	0	0	1	1	0	1	0	1	1	1	1	1	0	0	0	1	0	0	1	1	0	0	1	0	0	0	1	0	0	0	1	0	0	0	0	0	0	0	1
m1142	chrV	523179	523488	1	0	1	1	0	0	1	0	0	1	1	0	1	0	1	1	1	1	1	0	0	0	1	0	0	1	1	0	0	1	0	0	0	1	0	0	0	1	0	0	0	0	0	0	1	1
m1143	chrV	524625	525390	1	0	1	1	0	0	1	0	0	1	1	0	1	0	1	1	1	1	1	0	0	0	1	0	0	1	1	0	0	1	0	0	0	1	0	0	0	1	0	0	0	0	0	0	0	1
m1144	chrV	525755	526092	1	0	1	1	0	0	1	0	0	1	1	0	1	0	1	1	1	1	1	0	0	0	1	0	0	1	1	0	0	1	0	0	0	1	0	0	0	1	0	0	0	0	0	0	0	1
m1145	chrV	526634	526712	1	0	1	1	0	0	1	0	0	1	1	0	1	0	1	1	1	1	1	0	0	0	1	0	0	1	1	0	0	1	0	0	0	1	0	0	0	1	0	0	0	1	0	0	0	1
m1146	chrV	527192	527771	1	0	1	1	0	0	1	0	0	1	1	0	1	0	1	1	1	1	1	0	0	0	1	0	0	1	1	0	0	1	0	0	0	1	0	0	0	1	0	0	0	1	0	0	0	1
m1147	chrV	529484	543103	1	0	1	1	0	0	1	0	0	1	1	0	1	0	1	1	1	1	1	0	0	0	1	0	0	1	1	0	0	1	0	0	0	1	0	0	0	1	0	0	0	1	0	0	0	1
m1148	chrV	545025	545025	1	0	1	1	0	0	1	0	0	1	1	0	1	0	1	1	1	1	1	0	0	0	1	0	0	1	1	0	0	1	0	0	0	1	0	0	0	1	0	0	0	1	0	0	0	1
m1149	chrV	545826	545826	1	0	1	1	0	0	1	0	0	1	1	0	1	0	1	1	1	1	1	0	0	0	1	0	0	1	1	0	0	1	0	0	0	1	0	0	0	1	0	0	0	1	0	0	0	1
m1150	chrV	547317	548182	1	0	1	1	0	0	1	0	0	1	1	0	1	0	1	1	1	1	1	0	0	0	1	0	0	1	1	0	0	1	0	0	0	1	0	0	0	1	0	0	0	1	0	0	0	1
m1151	chrV	549055	550566	1	0	1	1	0	0	1	0	0	1	1	0	1	0	1	1	1	1	1	0	0	0	1	0	0	1	1	0	0	1	0	0	0	1	0	0	0	1	0	0	0	1	0	0	0	1
m1152	chrV	550744	550834	1	0	1	1	0	0	1	0	0	1	1	0	1	0	1	1	1	1	1	0	0	0	1	0	0	1	1	0	0	1	0	1	0	1	0	0	0	1	0	0	0	1	0	0	0	1
m1153	chrV	552597	553016	1	0	1	1	0	0	1	0	0	1	1	1	1	0	1	1	1	1	1	0	0	0	1	0	0	1	1	0	0	1	0	1	0	1	0	1	0	1	0	0	0	1	0	0	0	1
m1154	chrV	553226	566696	1	0	1	1	0	0	1	0	0	1	1	1	1	0	1	1	1	1	1	0	0	0	1	0	0	1	1	0	0	1	0	0	0	1	0	1	0	1	0	0	0	1	0	0	0	1
m1155	chrVI	12139	12139	1	1	1	1	NA	1	1	0	1	1	1	0	1	1	1	1	0	1	1	1	1	1	NA	NA	1	1	NA	1	1	0	1	0	0	1	0	0	1	NA	1	1	0	NA	0	1	NA	1
m1156	chrVI	33158	38041	1	1	1	1	1	0	0	0	0	0	0	1	0	1	0	0	0	1	1	0	0	0	0	1	0	1	1	1	1	0	0	0	0	1	0	0	1	0	1	0	0	1	0	0	1	0
m1157	chrVI	38588	42349	1	1	1	1	1	0	0	0	0	0	0	1	0	1	0	0	0	1	1	1	0	0	0	1	0	1	1	1	1	0	0	0	0	1	0	0	1	0	1	0	0	1	0	0	1	0
m1158	chrVI	42955	46380	1	1	1	1	1	0	0	0	0	0	0	1	0	1	0	0	0	1	1	1	0	0	0	1	0	1	1	1	1	0	0	0	0	1	0	0	1	0	1	0	0	1	0	0	1	0
m1159	chrVI	46872	49453	1	1	1	1	1	0	0	0	0	0	0	1	0	1	0	0	0	1	0	1	0	0	0	1	0	1	1	1	1	0	0	0	0	1	0	0	1	0	1	0	0	1	0	0	1	0
m1160	chrVI	49819	49826	1	1	1	1	1	0	0	0	0	1	0	1	0	1	0	0	0	1	0	1	0	0	0	1	0	1	1	1	1	0	0	0	0	1	0	0	1	0	1	0	0	1	0	0	1	0
m1161	chrVI	50137	52423	1	1	1	1	1	0	0	0	0	1	0	1	0	1	0	0	0	1	0	1	0	0	0	1	0	1	1	1	1	0	0	0	0	1	0	0	1	0	1	0	0	1	0	0	1	0
m1162	chrVI	53077	53989	1	1	1	1	1	0	0	0	0	1	0	1	0	1	0	0	0	1	0	1	0	0	0	1	0	1	1	1	1	0	0	0	0	1	0	0	1	0	1	0	0	1	0	0	1	0
m1163	chrVI	54487	56298	1	1	1	1	1	0	0	0	0	1	0	1	0	1	0	0	0	1	0	1	0	0	0	1	0	1	1	1	1	0	0	0	0	1	0	0	1	0	1	0	0	1	0	0	0	0
m1164	chrVI	56854	56854	1	1	1	1	1	0	0	0	0	1	0	1	0	1	0	0	0	1	0	1	0	0	0	1	0	1	1	1	1	0	0	0	0	1	1	0	1	0	1	0	0	1	0	0	1	0
m1165	chrVI	57460	57870	1	1	1	1	1	0	0	0	0	1	0	1	0	1	0	0	0	1	0	1	0	0	0	1	0	1	1	1	1	0	0	0	0	1	1	0	1	0	1	0	0	1	0	0	1	0
m1166	chrVI	58653	58994	1	1	1	1	1	0	0	0	0	1	0	1	0	1	0	1	0	1	0	1	0	0	0	1	0	1	1	1	1	0	0	0	0	1	1	0	1	0	1	0	0	1	0	0	1	0
m1167	chrVI	59811	60234	1	1	1	1	1	0	0	0	0	1	0	1	0	0	0	1	0	1	0	1	0	0	0	1	0	1	1	1	1	0	0	0	0	1	1	0	1	0	1	0	0	1	0	0	1	0
m1168	chrVI	61110	63014	1	1	1	1	1	0	0	0	0	1	0	1	0	0	0	1	0	1	0	1	0	0	0	1	0	1	1	1	1	0	0	0	0	1	1	0	1	0	1	0	0	1	0	0	1	0
m1169	chrVI	63394	63394	1	1	1	1	1	0	0	0	0	1	0	1	0	0	0	1	0	1	0	1	0	0	0	1	0	1	1	1	1	0	0	0	0	1	1	0	1	0	1	0	0	1	1	0	1	0
m1170	chrVI	64249	64249	1	1	1	1	1	0	0	0	0	1	0	1	0	0	0	1	0	1	0	1	0	0	0	1	0	1	1	1	1	0	0	0	0	1	1	0	1	0	1	0	0	1	1	0	1	0
m1171	chrVI	65504	65802	1	1	1	1	1	0	0	0	0	1	0	1	0	0	0	1	0	1	0	1	0	0	0	1	0	1	1	1	1	0	0	0	0	1	1	0	1	0	1	0	0	1	0	0	1	0
m1172	chrVI	66782	66782	1	1	1	1	1	0	0	0	0	1	0	1	0	0	0	1	0	1	0	1	0	0	0	1	0	1	1	1	1	0	0	0	0	1	1	0	1	0	1	0	0	1	0	0	0	0
m1173	chrVI	67184	67184	1	1	1	1	1	0	0	0	0	1	0	1	0	0	0	1	0	1	0	1	0	0	0	1	0	1	1	1	1	0	0	0	0	1	1	0	1	0	1	0	0	1	0	0	0	0
m1174	chrVI	69778	70408	1	1	1	1	1	0	0	0	0	1	0	1	0	0	0	1	0	1	0	1	0	0	0	1	0	1	1	1	1	0	0	0	0	1	1	0	1	0	1	0	0	1	0	0	0	0
m1175	chrVI	70009	74155	1	1	1	1	1	0	0	0	0	1	0	1	0	0	0	1	0	0	0	1	0	0	0	1	0	1	1	1	1	0	0	0	0	1	1	0	1	0	1	0	0	1	0	0	0	0
m1176	chrVI	75322	76783	1	1	1	1	1	0	0	0	0	1	0	1	0	0	0	1	0	0	0	1	0	0	0	1	0	1	0	1	1	0	0	0	0	1	1	0	1	0	1	0	0	1	0	0	0	0
m1177	chrVI	76914	76914	1	1	1	1	1	0	0	0	0	1	0	1	0	0	0	1	0	0	0	1	0	0	0	1	0	1	0	1	1	0	0	0	0	1	1	0	1	0	1	0	0	1	0	0	0	0
m1178	chrVI	76992	77340	1	1	1	1	1	0	0	0	0	1	0	1	0	0	0	1	0	0	0	1	0	0	0	1	0	1	0	1	1	0	0	0	0	1	1	0	1	0	1	0	0	1	0	0	0	0
m1179	chrVI	77928	83181	1	1	1	1	1	0	0	0	0	1	0	1	0	0	0	1	0	0	0	1	0	0	0	1	0	1	0	1	1	0	0	0	0	1	1	0	1	0	1	0	0	1	0	0	0	0
m1180	chrVI	83101	84736	1	1	1	1	1	0	0	0	0	1	0	1	0	0	0	1	0	0	0	1	0	0	0	1	0	1	0	1	1	0	0	0	0	1	1	0	1	0	1	0	0	1	0	0	0	0
m1181	chrVI	85406	88861	1	1	1	1	1	0	0	0	0	1	0	1	0	0	0	1	0	0	0	1	0	0	0	1	0	1	0	1	1	0	0	0	0	1	1	0	1	0	1	0	0	1	0	0	0	0
m1182	chrVI	89012	91573	1	1	1	1	1	0	0	0	0	1	0	1	0	0	0	1	0	0	0	1	0	0	0	1	0	1	0	1	1	0	0	0	0	1	1	1	1	0	1	0	0	1	0	0	0	0
m1183	chrVI	91902	92119	1	1	1	1	1	0	0	0	0	1	0	1	0	0	0	1	0	0	0	1	0	0	0	1	0	1	0	1	1	0	0	0	0	1	1	1	1	0	1	0	0	1	0	0	0	0
m1184	chrVI	94481	94481	1	1	1	1	0	0	0	0	0	1	0	1	0	0	0	1	0	0	0	0	0	0	0	1	0	1	0	1	1	0	0	0	0	1	1	1	1	0	1	0	0	1	0	0	0	0
m1185	chrVI	94726	94981	1	1	1	1	0	0	0	0	0	1	0	1	0	0	0	1	0	0	0	0	0	0	0	1	0	1	0	1	1	0	0	0	0	1	1	1	1	0	1	0	0	1	0	0	0	0
m1186	chrVI	95926	97308	1	1	1	1	0	1	0	0	0	1	0	1	0	0	0	1	0	0	0	0	0	0	0	1	0	1	0	1	1	0	0	0	0	1	1	1	1	0	1	0	0	1	0	0	0	0
m1187	chrVI	97737	97737	1	1	1	1	0	1	0	0	0	1	0	1	0	0	0	1	0	0	0	0	NA	0	0	1	0	1	0	1	1	0	0	0	0	1	1	1	1	0	1	0	0	1	0	0	0	0
m1188	chrVI	101826	104388	1	1	1	1	0	1	0	0	0	1	0	1	0	0	0	1	0	0	0	0	1	0	0	1	0	1	0	1	1	0	0	0	0	1	1	1	1	0	1	0	0	1	0	0	0	0
m1189	chrVI	104884	107478	1	1	1	1	0	1	0	0	0	1	0	1	0	0	0	1	0	0	0	0	1	0	0	1	0	1	0	1	1	0	0	0	0	1	1	1	1	0	1	0	0	1	0	0	0	0
m1190	chrVI	105370	105822	1	1	1	1	0	1	0	0	0	1	0	1	0	0	0	1	0	0	0	0	1	0	0	1	1	1	0	1	1	0	0	0	0	1	1	1	1	0	1	0	0	1	0	0	0	0
m1191	chrVI	107738	107844	1	1	1	1	0	1	0	0	0	1	0	1	0	0	0	1	0	0	0	0	1	0	0	1	0	1	0	1	1	0	0	0	0	1	1	1	1	0	1	0	0	1	0	0	0	0
m1192	chrVI	108011	108011	1	1	1	1	0	1	0	0	0	1	0	1	0	0	0	1	0	0	0	0	1	0	0	1	0	1	0	1	1	0	0	0	0	1	1	1	1	0	1	0	0	1	0	0	0	0
m1193	chrVI	111687	111687	1	1	1	1	0	1	0	0	0	1	0	1	0	0	0	1	0	0	0	0	1	0	0	1	0	1	0	1	1	0	0	0	0	1	1	1	1	0	1	0	0	1	0	0	0	0
m1194	chrVI	115088	115181	1	1	1	1	0	1	0	0	1	1	0	1	0	0	0	1	0	0	0	0	1	0	0	1	0	1	0	1	1	0	0	0	0	1	1	1	0	0	1	0	0	1	0	0	0	0
m1195	chrVI	115494	115494	1	1	1	1	0	1	0	0	1	1	0	1	0	0	0	1	0	0	0	0	1	0	0	1	0	1	0	1	1	0	0	0	0	1	1	1	0	0	1	0	0	1	0	0	0	0
m1196	chrVI	116573	116839	1	1	1	1	0	1	1	0	1	1	0	1	0	0	0	1	0	0	0	0	1	0	0	1	0	1	0	1	1	0	0	0	0	1	1	1	0	0	1	0	0	1	0	0	0	0
m1197	chrVI	118097	130995	1	1	1	1	0	1	1	0	1	1	0	1	0	0	0	1	0	0	0	0	1	0	0	1	0	1	0	1	1	0	0	0	0	1	1	1	0	0	1	0	0	1	0	0	0	0
m1198	chrVI	130188	134248	1	1	1	1	0	1	1	0	1	1	0	1	0	0	0	1	0	0	0	0	1	0	0	1	0	1	0	1	1	0	0	0	0	1	1	1	0	0	1	0	0	1	0	0	0	0
m1199	chrVI	131953	131953	1	1	1	1	0	1	1	0	1	1	0	1	0	0	0	1	0	0	0	0	1	0	0	1	0	1	0	1	1	0	0	0	1	1	1	1	0	0	1	0	0	1	0	0	0	0
m1200	chrVI	145086	155336	1	1	1	1	0	1	1	0	1	1	0	1	0	0	0	1	0	0	0	0	1	0	0	1	0	1	0	1	1	0	0	0	0	1	1	1	0	0	1	0	0	1	0	0	0	0
m1201	chrVI	155681	156375	1	1	1	1	0	1	1	0	1	1	0	1	0	0	0	1	0	0	0	0	1	0	0	1	0	1	0	1	1	0	0	0	0	1	1	1	0	0	1	0	0	1	0	0	0	0
m1202	chrVI	156651	158840	1	1	1	1	0	1	1	0	1	1	0	1	0	0	0	1	0	0	0	0	1	0	0	1	0	1	0	1	1	0	0	0	0	1	1	1	0	0	1	0	0	1	0	0	0	0
m1203	chrVI	159554	163549	1	1	1	1	0	1	1	0	1	1	0	1	0	0	0	1	0	0	0	0	1	0	0	1	0	1	0	1	1	0	0	0	0	1	1	1	0	0	1	0	1	1	0	0	0	0
m1204	chrVI	164557	165111	1	1	1	1	0	1	1	0	1	1	0	1	0	0	0	1	0	0	0	1	1	0	0	1	0	1	0	1	1	0	0	0	0	1	1	1	0	0	1	0	1	1	0	0	0	0
m1205	chrVI	167198	167198	1	1	1	1	0	1	1	0	1	1	0	1	0	0	0	1	0	0	0	1	1	0	0	1	0	1	0	1	1	0	0	0	0	1	1	1	0	0	1	0	1	1	0	0	0	0
m1206	chrVI	169900	169942	1	1	1	1	0	1	1	0	1	1	0	1	0	0	0	1	0	0	0	1	1	0	0	1	0	1	0	1	1	0	0	0	0	1	1	1	0	0	1	0	1	1	0	0	0	0
m1207	chrVI	170423	170473	1	1	1	1	0	1	0	0	1	1	0	1	0	0	0	1	0	0	0	1	1	0	0	1	0	1	0	1	1	0	0	0	0	1	1	1	0	0	1	0	1	1	0	0	0	0
m1208	chrVI	170689	170689	1	1	1	1	0	1	0	0	1	1	0	1	0	0	0	1	0	0	0	1	1	0	0	1	0	0	0	1	1	0	0	0	0	1	1	1	0	0	1	0	1	1	0	0	0	0
m1209	chrVI	170794	171501	1	1	1	1	0	1	0	0	1	1	0	1	0	0	0	1	0	0	0	1	1	0	0	1	0	0	0	1	1	0	0	0	0	1	1	1	0	0	1	0	1	1	0	0	0	0
m1210	chrVI	172334	180152	1	1	1	1	0	1	0	0	1	1	0	1	0	0	0	1	0	0	0	1	1	0	0	1	0	0	0	1	1	0	0	0	0	1	1	1	0	0	1	0	1	1	0	1	0	0
m1211	chrVI	175153	175153	1	1	1	1	0	0	0	0	1	1	0	1	0	0	0	1	0	0	0	1	1	0	0	1	0	0	0	1	1	0	0	0	0	1	1	1	0	0	1	0	1	1	0	1	0	0
m1212	chrVI	180546	180643	1	1	1	1	0	1	0	0	1	1	0	1	0	0	0	1	0	0	0	1	1	0	0	1	0	0	0	1	1	0	0	0	0	1	1	1	0	0	1	0	1	1	0	1	0	0
m1213	chrVI	182652	182652	1	1	1	1	0	1	0	0	1	1	0	1	0	0	0	1	0	0	0	1	1	0	0	1	0	0	0	1	1	0	0	0	0	1	1	1	0	0	1	0	1	1	0	1	0	0
m1214	chrVI	184083	184083	1	1	1	1	0	1	0	0	1	1	0	1	0	0	1	1	0	0	0	1	1	0	0	1	0	0	0	1	1	0	0	0	0	1	1	1	0	0	1	0	1	1	0	1	0	0
m1215	chrVI	185806	186433	1	1	1	1	0	1	0	0	1	1	0	1	0	0	1	1	0	0	0	1	1	0	0	0	0	0	0	1	1	0	0	0	0	1	1	1	0	0	1	0	1	1	0	1	0	0
m1216	chrVI	186589	187135	1	1	1	1	0	1	0	0	1	1	0	1	0	0	1	1	0	0	0	1	1	0	0	0	0	0	0	1	1	0	0	0	0	1	1	1	0	0	1	0	1	1	0	1	0	0
m1217	chrVI	187771	190627	1	1	1	1	0	1	0	0	1	1	0	1	0	0	1	1	0	0	0	1	1	0	0	0	0	0	0	1	1	0	0	0	0	1	1	1	0	0	1	0	1	1	0	1	0	0
m1218	chrVI	190831	193734	1	1	1	1	0	1	0	0	1	1	0	1	0	0	1	1	0	0	0	1	1	0	0	0	0	0	0	1	1	0	0	0	0	1	1	1	0	0	1	0	1	1	0	1	0	0
m1219	chrVI	196316	196316	1	1	1	1	0	1	0	0	1	1	0	1	0	0	1	1	0	0	0	1	1	0	0	0	0	0	0	1	1	0	0	0	0	1	1	1	0	0	1	0	1	1	0	1	0	0
m1220	chrVI	197402	201882	1	1	1	1	0	1	0	0	1	1	0	1	0	0	1	1	0	0	0	1	1	0	0	0	0	0	0	1	1	0	0	0	1	1	1	1	0	0	1	0	1	1	0	1	0	0
m1221	chrVI	205988	207125	1	1	1	1	1	1	0	0	1	1	0	0	0	0	1	1	0	0	0	1	1	0	0	0	0	1	0	1	1	0	1	0	1	1	1	1	0	1	0	1	1	1	0	1	0	1
m1222	chrVI	207472	207745	1	1	1	1	1	1	0	0	1	1	0	0	0	0	1	1	0	0	0	1	1	0	0	0	0	1	0	1	1	0	1	0	1	1	1	1	0	1	0	1	1	1	0	1	0	0
m1223	chrVI	208024	208850	1	1	1	1	1	1	0	0	1	1	0	0	0	0	1	1	0	0	0	1	1	0	0	0	0	1	0	1	1	0	1	0	1	1	1	1	0	1	0	1	1	1	0	1	0	0
m1224	chrVI	210967	212247	1	1	1	1	1	1	0	0	1	1	0	0	0	0	1	1	0	0	0	1	1	1	0	0	0	1	0	1	1	0	1	0	1	1	1	1	0	1	0	1	0	1	0	1	0	0
m1225	chrVI	213465	213465	1	1	1	1	1	1	0	0	1	1	0	0	0	0	1	1	0	0	0	0	1	1	0	0	0	1	0	1	1	0	0	0	1	1	1	1	0	1	0	1	0	1	0	1	0	0
m1226	chrVI	213825	214251	1	1	1	1	1	1	0	0	1	1	0	0	0	0	1	1	0	0	0	0	1	1	0	0	0	1	0	1	1	0	1	0	1	1	1	1	0	1	0	1	0	1	0	1	0	0
m1227	chrVI	219079	219079	1	1	1	1	1	1	0	0	1	1	0	0	0	0	1	1	0	0	0	0	1	1	0	0	0	1	0	1	1	0	1	0	1	1	1	1	0	1	0	1	0	1	0	1	0	0
m1228	chrVI	223266	223266	1	0	1	1	1	1	0	0	1	1	0	0	0	0	1	0	0	0	0	0	1	1	0	0	0	1	0	1	0	0	1	0	1	1	1	1	0	1	0	1	0	1	0	1	0	0
m1229	chrVI	225899	226370	1	0	1	1	1	1	0	0	1	1	0	0	0	0	1	0	0	0	0	0	1	1	0	0	0	1	0	1	0	0	1	0	1	1	1	1	0	1	0	1	0	1	0	1	0	0
m1230	chrVI	226463	227693	1	0	1	1	1	1	0	0	1	1	0	0	0	0	1	0	0	0	0	0	1	1	0	0	0	1	0	1	0	0	1	0	1	1	1	1	0	1	0	1	0	1	0	1	0	0
m1231	chrVI	228093	228344	1	0	1	1	1	1	0	0	1	1	0	0	0	1	1	0	0	0	0	0	1	1	0	0	0	1	0	1	0	0	1	0	1	1	1	1	0	1	0	1	0	1	0	1	0	0
m1232	chrVI	228509	228620	1	0	1	1	1	1	0	0	1	1	0	0	0	1	1	0	0	0	0	0	1	1	0	0	0	1	0	0	0	0	1	0	1	1	1	1	0	1	0	1	0	1	0	1	0	0
m1233	chrVI	229520	229586	1	0	1	1	1	1	0	0	1	1	0	0	0	1	1	0	0	0	0	0	1	1	0	0	0	1	0	0	0	0	1	1	1	1	1	1	0	1	0	1	0	1	0	1	0	0
m1234	chrVI	229757	230627	1	0	1	1	1	1	0	0	1	1	0	0	0	1	1	0	0	0	0	0	1	1	0	0	0	1	0	1	0	0	1	1	1	1	1	1	0	1	0	1	0	1	0	1	0	0
m1235	chrVI	230891	230918	1	0	1	1	1	1	0	0	1	1	0	0	0	1	1	0	0	0	0	0	1	1	0	0	0	1	0	1	0	0	1	1	1	1	1	1	0	1	0	1	0	1	0	1	0	0
m1236	chrVI	230993	231098	1	0	1	1	1	1	0	0	1	1	0	0	0	1	1	0	0	0	0	0	1	1	0	0	0	1	0	1	0	0	1	1	1	1	1	1	0	1	0	1	0	1	1	1	0	0
m1237	chrVI	231278	234914	1	0	1	1	1	1	0	0	1	1	0	0	0	1	1	0	0	0	0	0	1	1	0	0	0	1	0	1	0	0	1	1	1	1	1	1	0	1	0	1	0	1	1	1	0	0
m1238	chrVI	235072	235072	1	0	1	1	1	1	0	0	1	1	0	0	0	1	1	0	0	0	0	0	1	1	0	0	0	1	0	1	0	0	1	1	1	1	1	1	0	1	0	1	0	1	0	1	0	0
m1239	chrVI	235321	235489	1	0	1	1	1	1	0	0	1	1	1	0	0	1	1	0	0	0	0	0	1	1	0	0	0	1	0	1	0	0	1	1	1	1	1	1	0	1	0	1	0	1	0	1	0	0
m1240	chrVI	236008	236578	1	0	1	1	1	1	0	0	1	1	1	0	0	1	1	0	0	0	0	0	1	1	0	0	0	1	0	1	0	0	1	1	1	1	1	1	0	1	0	1	0	1	0	1	0	0
m1241	chrVI	237463	239639	1	0	1	1	1	1	0	0	1	1	1	0	0	1	1	0	0	0	0	0	1	1	0	0	1	1	0	1	0	0	1	1	1	1	1	1	0	1	0	1	0	1	0	1	0	0
m1242	chrVI	239766	240613	1	0	1	1	1	1	0	0	1	1	1	0	0	1	1	0	0	0	0	0	1	1	0	0	1	1	0	1	0	0	1	1	1	1	1	1	0	1	0	1	0	1	0	1	0	0
m1243	chrVI	241183	241183	1	0	1	1	1	1	0	0	1	1	1	0	0	1	1	0	0	0	0	0	1	1	0	0	1	1	0	1	0	0	1	1	1	1	1	1	0	1	0	1	0	1	0	1	0	0
m1244	chrVI	242390	242528	1	0	1	1	1	1	0	0	1	1	1	0	0	1	1	0	0	0	0	0	1	1	0	0	1	1	0	1	0	0	1	1	1	1	1	1	0	1	0	1	0	1	0	1	0	0
m1245	chrVI	242595	242595	1	0	1	1	1	1	0	0	1	1	1	0	0	1	1	0	0	1	0	0	1	1	0	0	1	1	0	1	0	0	1	1	1	1	1	1	0	1	0	1	0	1	0	1	0	0
m1246	chrVI	242717	242888	1	0	1	1	1	1	0	0	1	1	1	0	0	1	1	0	0	1	0	0	1	1	0	1	1	1	0	1	0	0	1	1	1	1	1	1	0	1	0	1	0	1	0	1	0	0
m1247	chrVI	244301	244301	1	0	1	1	1	1	0	0	1	0	1	0	0	1	1	0	0	1	0	0	1	1	0	1	1	1	0	1	0	0	1	1	1	1	1	1	0	1	0	1	0	1	0	1	0	0
m1248	chrVI	244552	244932	1	0	1	1	1	1	0	0	1	0	1	0	0	1	1	0	1	1	0	0	1	1	0	1	1	1	0	1	0	0	1	1	1	1	1	1	0	1	0	1	0	1	0	1	0	0
m1249	chrVI	246705	246893	1	0	1	1	1	1	0	0	1	0	1	0	1	1	1	0	0	1	0	0	1	1	0	1	1	1	0	1	0	0	0	1	1	1	1	1	0	1	0	1	0	1	0	1	0	0
m1250	chrVI	248124	248151	1	0	1	1	1	1	0	0	1	0	1	0	1	1	1	0	0	1	0	0	1	1	0	1	1	1	0	1	0	0	0	1	1	1	1	1	0	1	0	1	0	1	0	1	0	0
m1251	chrVI	251165	251165	1	0	1	1	1	1	0	0	1	0	1	0	0	1	1	0	0	1	0	0	1	1	0	1	1	1	0	1	0	0	0	1	1	1	1	1	0	1	0	1	0	1	0	1	0	0
m1252	chrVI	253673	254401	1	0	1	1	1	1	0	0	1	0	1	0	0	1	1	0	0	1	0	0	1	1	0	1	1	0	0	1	0	0	0	1	1	1	1	1	0	1	0	1	0	1	0	1	0	0
m1253	chrVI	264000	264000	1	0	0	1	1	1	0	0	1	0	1	0	0	1	1	0	0	1	0	0	1	1	0	1	1	0	NA	1	0	0	0	1	1	1	1	1	0	1	0	1	0	1	0	1	0	0
m1254	chrVI	264756	265060	1	0	1	1	1	1	0	0	1	0	1	0	0	1	1	0	0	1	0	0	1	1	0	1	1	0	1	1	0	0	0	1	1	1	1	1	0	1	0	1	0	1	0	1	0	0
m1255	chrVII	11286	13749	0	0	0	1	1	1	0	1	1	1	1	1	0	0	0	0	1	1	1	0	1	0	1	0	0	0	0	0	0	0	1	1	1	0	0	1	1	1	0	1	1	0	0	1	0	0
m1256	chrVII	14737	23602	0	0	0	1	1	1	0	1	1	1	1	1	0	0	0	0	1	1	1	0	1	0	1	0	0	0	0	0	0	0	1	1	1	0	0	1	1	1	0	1	1	0	0	1	0	0
m1257	chrVII	22028	22028	0	0	0	1	1	1	0	1	1	1	1	1	0	0	0	0	1	1	1	0	1	0	1	0	0	0	0	0	0	0	1	1	1	0	0	1	1	1	0	1	1	0	0	1	0	0
m1258	chrVII	23922	23922	0	0	1	1	1	1	0	1	1	1	1	1	0	0	0	0	1	1	1	0	1	0	1	0	0	0	0	0	0	0	1	1	1	0	0	1	1	1	0	1	1	0	0	1	0	0
m1259	chrVII	24075	25663	0	0	1	1	1	1	0	1	1	1	1	1	0	0	0	0	1	1	1	0	1	0	1	0	0	0	0	0	0	0	1	1	1	0	0	1	1	1	0	0	1	0	0	1	0	0
m1260	chrVII	26364	34702	0	0	0	1	1	1	0	1	1	1	1	1	0	0	0	0	1	1	1	0	1	0	1	0	0	0	0	0	0	1	1	1	1	0	0	1	1	1	0	0	1	0	0	1	0	0
m1261	chrVII	36448	37288	0	0	0	0	1	1	0	0	1	1	1	1	0	0	0	0	1	1	1	0	1	0	1	0	0	0	0	0	0	1	1	1	1	0	0	1	1	1	0	0	1	0	0	1	0	0
m1262	chrVII	43400	45723	0	0	0	1	1	1	0	0	1	1	1	1	0	0	0	0	1	1	1	0	1	0	1	0	0	0	0	0	0	1	1	1	1	0	0	1	1	1	0	0	1	0	0	1	0	0
m1263	chrVII	44308	44308	0	0	0	1	1	1	0	0	1	1	1	1	0	0	0	0	1	1	1	0	1	0	1	0	0	0	0	0	0	1	1	1	1	0	0	1	1	1	0	0	1	0	0	1	0	0
m1264	chrVII	46050	47026	0	0	0	1	1	1	0	0	1	1	1	1	0	0	0	0	1	1	1	0	1	0	1	0	0	0	0	0	0	1	1	1	1	0	0	1	1	1	0	0	1	0	0	1	0	0
m1265	chrVII	47565	47565	0	0	0	1	1	1	0	0	1	1	1	1	0	0	0	0	1	1	1	0	1	0	1	0	0	0	0	0	0	1	1	1	1	0	0	1	1	1	0	0	1	0	0	1	0	0
m1266	chrVII	47968	47998	0	0	0	1	1	1	0	0	1	1	1	1	0	0	0	0	1	1	1	0	1	0	1	0	0	0	0	0	1	1	1	1	1	0	0	0	1	1	0	0	1	1	0	1	0	0
m1267	chrVII	48435	52740	0	0	0	1	1	1	0	0	1	1	1	1	0	0	0	0	1	1	1	0	1	0	1	0	0	0	0	0	1	1	1	1	1	0	0	0	1	1	0	0	1	1	0	1	0	0
m1268	chrVII	52959	53419	0	0	0	1	1	1	0	0	1	1	1	1	0	0	0	0	1	1	1	0	1	0	1	0	0	0	0	0	1	1	1	1	1	0	0	0	1	0	0	0	1	1	0	1	0	0
m1269	chrVII	53152	53152	0	0	0	1	1	1	0	0	1	1	1	1	0	0	0	0	1	1	1	0	1	0	1	0	0	0	0	0	1	1	1	1	1	0	0	0	1	0	0	0	1	1	0	1	0	0
m1270	chrVII	54324	54933	0	0	0	1	1	1	0	0	1	1	0	1	0	0	1	0	1	1	1	0	1	0	1	0	0	0	0	0	1	1	1	1	1	0	0	0	1	1	0	0	1	1	0	1	0	0
m1271	chrVII	55107	55152	0	0	0	1	1	1	0	0	1	1	0	1	0	0	1	0	1	1	1	0	1	0	1	0	0	0	0	0	1	1	1	1	1	0	0	0	1	1	0	0	1	1	0	1	0	0
m1272	chrVII	55299	56448	0	0	0	1	1	1	0	0	1	1	0	1	0	0	1	0	1	1	1	0	1	0	1	0	0	0	0	0	1	1	1	1	1	0	0	0	1	1	0	0	1	1	0	1	0	0
m1273	chrVII	60729	60729	0	0	0	1	1	0	0	0	1	1	0	1	0	0	1	0	1	1	1	0	1	0	1	0	0	0	0	0	1	1	1	1	1	1	0	0	0	1	0	0	1	1	0	1	0	0
m1274	chrVII	67624	67624	0	0	0	1	1	0	0	0	0	1	0	1	0	0	1	0	1	1	1	0	1	0	1	0	0	0	0	0	1	1	1	1	1	1	0	0	0	1	0	0	1	1	0	1	0	0
m1275	chrVII	68009	73684	0	0	0	1	1	0	0	0	0	1	0	1	0	0	1	0	1	1	1	0	1	0	1	0	0	0	0	0	1	1	1	1	1	1	0	0	0	1	0	0	1	1	0	1	0	0
m1276	chrVII	75064	77052	0	0	0	1	1	0	0	0	0	1	0	1	0	0	1	0	1	1	1	0	1	0	1	0	0	0	0	0	1	1	1	1	1	1	0	0	0	1	0	0	1	1	0	1	0	0
m1277	chrVII	77580	78636	0	0	0	1	1	0	0	0	0	1	0	1	0	0	1	0	1	1	1	0	1	1	1	0	0	0	0	0	1	1	1	1	1	1	0	0	0	1	0	0	1	1	0	1	0	0
m1278	chrVII	78859	80305	0	0	0	1	1	0	0	0	0	1	0	1	0	0	1	0	1	1	1	0	1	1	1	0	0	0	0	0	1	1	1	1	1	1	0	0	0	1	0	0	1	1	0	1	0	0
m1279	chrVII	80653	80976	0	0	0	1	1	0	0	0	0	1	0	1	0	0	1	0	1	1	1	0	1	1	1	0	0	0	0	0	1	1	1	1	1	1	0	0	0	1	0	0	1	1	0	1	0	0
m1280	chrVII	81381	82858	0	0	0	1	1	0	0	0	0	1	0	1	0	0	1	0	1	1	1	0	1	1	1	0	0	0	0	0	1	1	1	1	1	1	0	0	0	1	0	0	1	1	0	1	0	0
m1281	chrVII	83968	85628	0	0	0	1	1	0	0	0	0	1	0	1	0	0	1	0	1	1	1	0	1	1	1	0	0	0	0	0	1	1	1	1	1	1	0	0	0	1	0	0	1	1	0	1	0	0
m1282	chrVII	86297	87147	0	0	0	1	1	0	0	0	0	1	0	1	0	0	1	0	1	1	1	0	1	1	1	0	0	0	0	0	1	1	1	1	1	1	0	0	0	1	0	0	1	1	0	1	0	0
m1283	chrVII	87769	89665	0	0	0	1	1	0	0	0	0	1	0	0	0	0	1	0	1	1	1	0	1	1	1	0	0	0	0	0	1	1	1	1	1	1	0	0	0	1	0	0	1	1	0	1	0	0
m1284	chrVII	90444	90444	0	0	0	1	1	0	0	0	0	1	0	0	0	0	1	0	1	1	1	0	1	1	1	0	0	0	0	0	1	1	1	0	1	1	0	0	0	1	0	0	1	1	0	1	0	0
m1285	chrVII	91031	91031	0	0	0	1	1	0	0	0	0	1	0	0	0	0	1	0	1	1	1	0	1	1	1	0	0	0	0	0	1	1	1	0	0	1	0	0	0	1	0	0	1	1	0	1	0	0
m1286	chrVII	91652	91652	0	0	0	1	1	0	0	0	0	1	0	0	0	0	1	0	1	1	1	0	1	1	1	0	0	0	0	0	1	1	1	0	0	1	0	0	0	1	0	0	1	1	0	1	0	0
m1287	chrVII	91958	92390	0	0	0	1	1	0	0	0	0	1	0	0	0	0	1	0	1	1	1	0	1	1	1	0	0	0	0	0	1	1	1	0	0	1	0	0	0	1	0	1	1	1	0	1	0	0
m1288	chrVII	92820	92892	0	0	0	1	1	0	0	0	0	1	0	0	0	0	1	0	1	1	1	0	1	1	1	0	0	0	0	0	1	1	1	0	0	1	0	0	0	1	0	1	1	1	0	1	0	0
m1289	chrVII	93397	93397	0	0	0	1	1	0	0	0	0	1	0	0	0	0	1	0	1	1	1	0	1	1	1	0	0	0	0	0	1	1	1	0	0	1	0	0	0	1	0	1	1	1	0	1	0	0
m1290	chrVII	95788	95788	0	0	0	1	NA	0	0	0	0	1	0	0	NA	0	1	0	1	1	1	0	1	1	1	0	0	1	0	0	1	1	1	0	0	1	0	0	0	1	0	1	1	1	0	1	0	0
m1291	chrVII	96337	96337	0	0	0	1	0	0	0	0	0	1	0	0	1	0	1	0	1	1	1	0	1	1	1	0	0	1	0	0	1	1	1	0	0	1	0	0	0	0	0	1	1	1	0	1	0	0
m1292	chrVII	96869	96869	0	0	0	1	0	0	0	0	0	1	0	0	1	0	1	0	1	1	1	0	1	1	1	0	0	1	0	0	1	1	1	0	0	1	0	0	0	0	0	0	1	1	0	1	0	0
m1293	chrVII	97616	97982	0	0	0	1	0	0	0	0	1	1	0	0	1	0	1	0	1	1	1	0	1	1	1	0	0	1	0	0	1	1	1	0	0	1	0	0	0	0	0	0	1	1	0	1	0	0
m1294	chrVII	98012	111921	0	0	0	1	0	0	0	0	1	1	0	0	1	0	1	0	1	1	1	0	1	1	1	0	0	1	0	0	1	1	1	0	0	1	0	0	0	0	0	0	1	1	0	1	0	0
m1295	chrVII	106214	108797	0	0	0	1	0	0	0	0	1	1	0	0	1	0	1	0	1	1	1	0	1	1	1	0	0	1	0	0	1	1	1	0	0	1	0	0	0	0	0	0	1	1	0	1	0	0
m1296	chrVII	112754	113828	0	0	0	1	0	0	0	0	1	1	0	0	1	0	1	0	1	1	1	0	1	1	1	0	0	1	0	0	1	1	1	0	0	1	0	0	0	0	0	0	1	1	0	1	0	0
m1297	chrVII	114332	114332	0	0	0	1	0	0	0	0	1	1	0	0	1	0	1	0	1	1	1	0	1	1	1	0	0	1	0	0	1	1	1	0	0	1	0	0	0	0	0	0	1	1	0	1	0	0
m1298	chrVII	115232	115232	0	0	0	1	0	0	0	0	1	1	0	0	1	0	1	0	1	1	1	0	1	1	1	0	0	1	0	0	1	1	1	0	0	1	0	0	0	0	0	0	1	1	0	1	0	0
m1299	chrVII	115965	116454	0	0	0	1	0	0	0	0	1	1	0	0	1	0	1	0	1	1	1	0	1	1	1	0	0	1	0	0	1	1	1	0	0	1	0	0	0	0	0	0	1	1	0	1	0	0
m1300	chrVII	116907	116907	0	0	0	1	0	0	0	0	1	1	0	0	1	0	1	0	1	1	1	0	1	1	1	0	0	1	0	0	1	1	1	0	0	1	0	0	0	0	0	0	1	1	0	1	0	0
m1301	chrVII	117360	117360	0	0	0	1	0	0	1	0	1	1	0	0	1	0	1	0	1	1	1	0	1	1	1	0	0	1	0	0	1	1	1	0	0	1	0	0	0	0	0	0	1	1	0	1	0	0
m1302	chrVII	117574	120263	0	0	0	1	0	0	1	0	1	1	0	0	1	0	1	0	1	1	1	0	1	1	1	0	0	1	0	0	1	1	1	0	0	1	0	0	0	0	0	0	1	1	0	1	0	0
m1303	chrVII	122622	123330	0	0	0	1	0	0	1	0	1	1	0	0	1	0	1	0	1	1	1	0	1	1	1	0	0	1	0	0	1	1	1	0	0	1	0	0	0	0	0	0	1	0	0	1	0	0
m1304	chrVII	123716	124931	0	0	0	1	0	0	1	0	1	1	0	0	1	0	1	0	1	1	1	0	1	1	1	0	0	1	0	0	1	1	1	0	0	1	0	0	0	0	0	0	1	0	0	1	0	0
m1305	chrVII	125048	125810	0	0	0	1	0	0	1	0	1	1	0	0	1	0	1	0	1	1	0	0	1	1	1	0	0	1	0	0	1	1	1	0	0	1	0	0	0	0	0	0	1	0	0	1	0	0
m1306	chrVII	126093	126362	0	0	0	1	0	1	1	0	1	1	0	0	1	0	1	0	1	1	0	0	1	1	1	0	0	1	0	0	1	1	1	0	0	1	0	0	0	0	0	0	1	0	0	1	0	0
m1307	chrVII	126466	131037	0	0	0	1	0	1	1	0	1	1	0	0	1	0	1	0	1	1	0	0	1	1	1	0	0	1	0	0	1	1	1	0	0	1	0	0	0	0	0	0	1	1	0	1	0	0
m1308	chrVII	131125	139917	0	0	0	1	0	1	1	0	1	1	0	0	1	0	1	0	1	1	0	0	1	1	1	0	0	1	0	0	1	1	1	0	0	1	0	0	0	0	0	0	1	1	0	1	0	0
m1309	chrVII	140030	140030	0	0	0	1	0	1	1	0	1	1	0	0	1	0	1	0	1	1	0	0	1	1	1	0	0	1	0	0	1	1	NA	0	0	1	0	0	0	0	0	0	1	1	0	1	0	0
m1310	chrVII	140631	141286	0	0	0	1	0	1	1	0	1	1	0	0	1	0	1	0	1	1	0	0	1	1	1	0	0	1	0	0	1	1	0	0	0	1	0	0	0	0	0	0	1	1	0	1	0	0
m1311	chrVII	141481	141481	0	0	0	1	0	1	1	0	1	1	0	0	1	0	1	0	1	1	0	0	1	1	1	0	0	1	0	0	1	1	0	0	0	1	0	0	0	0	0	0	1	1	0	1	0	0
m1312	chrVII	141946	159705	0	0	0	1	0	1	1	0	1	1	0	0	1	0	1	0	1	1	0	0	1	1	1	0	0	1	0	0	1	1	0	0	0	1	0	0	0	0	0	0	1	1	0	1	0	0
m1313	chrVII	164025	164025	0	0	0	1	0	1	1	0	1	1	0	0	1	0	1	0	1	1	0	0	1	1	1	0	0	1	0	0	1	0	0	0	0	1	0	0	0	0	0	0	1	1	0	1	0	0
m1314	chrVII	164774	164774	0	0	0	1	0	1	1	0	1	1	0	0	1	0	1	0	1	1	0	0	1	1	1	0	0	1	0	0	1	0	0	0	0	1	0	0	0	0	0	0	1	1	0	1	0	0
m1315	chrVII	164885	165111	0	0	0	1	0	1	1	0	1	1	0	0	1	0	1	0	1	1	0	0	1	1	1	0	0	1	0	0	0	0	0	0	0	1	0	0	0	0	0	0	1	1	0	1	0	0
m1316	chrVII	165780	165923	0	0	0	1	0	1	1	0	1	1	0	0	1	0	1	0	1	1	0	0	1	1	1	0	0	1	0	0	0	0	0	0	0	1	0	0	0	0	0	0	1	1	0	1	0	0
m1317	chrVII	167076	167210	0	0	0	1	0	1	1	0	1	1	0	0	1	0	1	0	1	1	0	0	1	1	1	0	0	1	0	0	0	0	0	0	0	1	0	0	0	0	0	0	1	1	0	1	0	0
m1318	chrVII	167889	168156	0	0	0	1	0	1	1	0	1	1	0	0	1	0	1	0	1	1	0	0	1	1	1	0	0	1	0	0	0	0	0	0	1	1	0	0	0	0	0	0	1	1	0	1	0	0
m1319	chrVII	168582	172407	0	0	0	1	0	1	1	0	1	1	0	0	1	0	1	0	1	1	0	0	1	1	1	0	0	1	0	0	0	0	0	0	1	1	0	0	0	0	0	0	1	1	1	1	0	0
m1320	chrVII	171892	176415	0	0	0	1	0	1	1	0	1	1	1	0	1	0	1	0	1	1	0	0	1	1	1	0	0	1	0	0	0	0	0	0	1	1	0	0	0	0	0	0	1	1	1	1	0	0
m1321	chrVII	174818	174818	0	0	0	1	0	1	1	0	1	1	1	0	1	0	1	0	1	1	0	0	1	1	1	0	0	1	0	0	0	0	0	0	1	1	0	0	0	0	0	0	1	1	1	1	0	0
m1322	chrVII	177152	187678	0	0	0	1	0	1	1	0	1	1	1	0	1	0	1	0	1	1	0	0	1	1	1	0	0	1	0	0	0	0	0	0	1	1	0	0	0	0	0	0	1	1	1	1	0	0
m1323	chrVII	188242	190037	0	0	0	1	0	1	1	0	1	1	1	0	1	0	1	0	1	1	0	0	1	1	1	0	0	1	0	0	0	0	0	0	1	1	0	0	0	0	0	0	1	1	1	1	0	0
m1324	chrVII	190333	193691	0	0	0	1	0	1	1	0	1	0	1	0	1	0	1	0	1	1	0	0	1	1	1	0	0	1	0	0	0	0	0	0	1	1	0	0	0	0	0	0	1	1	1	1	0	0
m1325	chrVII	193938	194553	0	0	0	0	0	1	1	0	1	0	1	0	1	0	1	0	1	1	0	0	1	1	1	0	0	1	0	0	0	0	0	0	1	1	0	0	0	0	0	0	1	1	1	1	0	0
m1326	chrVII	195492	196468	0	0	0	0	0	0	1	0	1	0	1	0	1	0	1	0	1	1	0	0	1	1	1	0	0	1	0	0	0	0	0	0	1	1	0	0	0	0	0	0	1	1	1	1	0	0
m1327	chrVII	198274	198476	0	0	0	0	0	0	1	0	1	0	1	0	1	0	1	0	1	1	0	0	1	1	1	0	0	1	0	0	1	0	0	0	1	1	0	0	0	0	0	0	1	1	1	1	1	0
m1328	chrVII	199690	201499	0	0	0	0	0	0	1	0	1	0	1	0	1	0	1	0	1	1	0	0	1	1	1	0	0	1	0	0	1	0	0	0	1	1	0	0	0	0	0	0	1	1	1	1	1	0
m1329	chrVII	201788	203897	0	0	0	0	0	0	1	0	1	0	1	0	1	0	1	0	1	1	0	0	1	1	1	0	0	1	0	0	1	0	0	0	1	1	0	0	0	0	0	0	1	1	1	1	1	0
m1330	chrVII	208986	209671	0	0	0	0	0	0	1	0	1	0	1	0	1	0	1	0	1	1	1	0	1	1	1	0	0	1	0	0	1	0	0	0	1	1	0	0	0	0	0	0	1	1	1	1	1	0
m1331	chrVII	210027	217016	0	0	0	0	0	0	1	0	1	0	1	0	1	0	1	0	1	1	1	1	1	1	1	0	0	1	0	0	1	0	0	0	1	1	0	0	0	0	0	0	1	1	1	1	1	0
m1332	chrVII	217776	221007	0	0	0	0	0	0	1	0	1	0	1	0	1	0	1	0	1	1	1	1	1	1	1	0	0	1	0	0	1	0	0	0	1	1	0	0	0	0	0	0	1	1	1	1	1	0
m1333	chrVII	227872	232997	0	0	0	0	0	0	1	0	0	0	1	0	1	0	1	0	1	1	1	1	1	1	1	0	0	1	0	0	1	0	0	0	1	1	0	0	0	0	0	0	1	1	1	1	1	0
m1334	chrVII	234702	238084	0	0	0	0	0	0	1	0	0	0	1	0	1	0	1	0	1	1	1	1	1	1	1	0	0	1	0	0	1	0	0	0	1	1	0	0	0	0	0	0	1	1	1	1	1	0
m1335	chrVII	241508	241711	0	0	0	0	0	0	1	0	0	0	1	0	1	0	1	0	1	1	1	1	1	1	1	0	0	1	0	0	1	0	0	0	1	1	0	0	0	1	0	0	1	1	1	1	1	0
m1336	chrVII	247666	247666	0	0	0	0	0	0	1	0	0	0	1	0	1	0	1	0	1	1	1	1	1	1	1	0	0	1	0	0	1	0	0	0	1	1	0	0	0	1	0	0	1	1	1	1	1	0
m1337	chrVII	248225	248225	0	0	0	0	0	0	1	0	0	0	0	0	1	0	1	0	1	1	1	1	1	1	1	0	0	1	0	0	1	0	0	0	1	1	0	0	0	1	0	0	1	1	1	1	1	0
m1338	chrVII	252804	252804	0	0	0	0	0	0	0	0	0	0	0	0	1	0	1	0	1	1	1	1	1	1	1	1	0	1	0	0	1	0	0	0	1	1	0	0	0	1	0	0	1	1	1	1	1	0
m1339	chrVII	256487	267458	0	0	0	0	0	0	0	0	0	0	0	1	1	0	1	0	1	1	1	1	1	1	1	1	0	1	0	0	1	0	0	0	1	1	0	0	0	0	0	0	1	1	1	1	0	0
m1340	chrVII	271816	272225	0	0	0	0	0	0	0	1	0	0	0	1	1	0	1	0	1	1	1	0	1	1	1	1	1	1	0	1	1	0	0	0	1	1	0	0	0	0	1	0	1	1	1	1	0	0
m1341	chrVII	273424	273503	0	0	0	0	0	0	0	0	0	0	0	1	1	0	1	0	1	1	1	0	1	1	1	1	0	1	0	1	1	0	0	0	1	1	0	0	0	0	1	0	1	1	1	1	0	0
m1342	chrVII	274142	274142	0	0	0	0	0	0	0	0	0	0	0	1	1	0	1	0	0	1	1	0	0	1	1	1	0	1	0	1	1	0	0	0	1	1	0	0	0	0	1	0	1	1	1	1	0	0
m1343	chrVII	274448	274448	0	0	0	0	1	0	0	0	0	0	0	1	1	0	1	0	0	1	1	0	0	1	1	1	0	1	0	1	1	0	0	0	1	1	0	0	0	0	1	0	1	1	1	1	0	0
m1344	chrVII	275009	276180	0	1	0	0	1	0	0	0	0	0	0	1	1	0	1	0	0	1	1	0	0	1	1	1	0	1	1	1	1	0	0	0	1	1	0	0	0	0	1	0	1	1	1	1	0	0
m1345	chrVII	276276	276276	0	1	0	0	1	0	0	0	0	0	0	1	1	0	1	0	0	1	1	0	0	1	1	1	0	1	1	1	1	0	0	0	1	1	0	0	0	0	1	0	1	1	1	1	0	0
m1346	chrVII	276379	276488	0	1	0	0	1	0	0	0	0	0	0	1	1	0	1	0	0	1	1	0	0	1	1	1	0	1	0	1	1	0	0	0	1	1	0	0	0	0	1	0	1	1	1	1	0	0
m1347	chrVII	283774	283774	0	1	0	0	1	0	0	0	0	0	0	1	1	0	1	0	0	1	1	0	0	1	1	1	0	1	1	1	1	0	0	0	1	1	0	0	0	0	1	0	1	1	1	1	0	0
m1348	chrVII	284855	284855	0	1	0	0	1	0	0	0	0	0	0	1	1	0	1	0	0	1	1	0	0	1	1	1	0	1	1	1	1	0	0	0	1	1	0	0	0	0	1	0	1	1	1	1	0	0
m1349	chrVII	288473	288473	0	1	0	0	1	0	0	0	0	0	0	1	1	1	1	0	0	1	1	0	0	1	1	1	0	1	1	1	1	0	0	0	1	1	0	0	0	0	1	0	1	1	1	1	0	0
m1350	chrVII	289212	290162	0	1	0	0	1	0	0	0	1	0	0	1	1	1	1	0	0	1	1	0	0	1	1	1	0	1	1	1	1	0	0	0	1	1	0	0	0	0	1	0	1	1	1	1	0	0
m1351	chrVII	291088	291992	0	1	0	0	1	0	0	0	0	0	0	1	1	1	1	0	0	1	1	0	0	1	1	1	0	1	1	1	1	0	0	0	1	1	0	0	0	0	1	0	1	1	1	1	0	0
m1352	chrVII	293925	294462	0	1	0	0	1	0	0	0	0	0	0	1	1	1	1	0	0	1	1	0	0	1	1	1	0	1	1	1	1	0	0	0	1	1	0	0	0	0	0	0	1	1	1	1	0	0
m1353	chrVII	295605	295605	0	1	0	0	1	0	0	0	0	0	0	1	1	1	1	0	0	1	1	0	0	1	1	1	0	1	1	1	1	0	0	0	1	1	0	0	0	0	1	0	1	1	1	1	0	0
m1354	chrVII	298874	302788	0	1	0	0	1	0	0	0	0	0	0	1	1	1	1	0	0	1	1	0	0	1	1	1	0	1	1	1	1	0	1	0	1	1	0	0	0	0	1	0	1	1	1	1	0	0
m1355	chrVII	303261	304609	0	1	0	0	1	0	0	0	0	0	0	1	1	1	1	1	0	1	1	0	0	1	1	1	0	1	1	1	1	0	1	0	1	1	0	0	0	0	1	0	1	1	1	1	0	0
m1356	chrVII	305019	305019	0	1	0	0	1	0	0	0	0	0	0	1	1	1	1	1	0	1	1	0	0	1	1	1	0	1	1	1	1	0	1	0	1	1	0	0	0	0	1	0	1	1	1	1	0	0
m1357	chrVII	305928	306650	0	1	0	0	1	0	0	0	0	0	0	1	1	1	1	1	0	0	1	0	0	1	1	1	0	1	1	1	1	0	1	0	1	1	0	0	0	0	1	0	1	1	1	1	0	0
m1358	chrVII	307064	307868	0	1	0	0	1	0	0	0	0	0	0	1	1	1	1	1	0	0	1	0	0	1	1	1	0	1	1	1	1	0	1	0	1	1	0	0	0	0	1	1	1	1	1	1	0	0
m1359	chrVII	308800	311272	0	1	0	0	1	0	0	0	0	0	0	1	1	1	1	1	0	0	1	0	0	1	1	1	0	1	1	1	1	0	1	0	1	1	0	0	0	0	1	1	1	1	1	1	0	0
m1360	chrVII	311762	321972	0	1	0	0	1	0	0	0	0	0	0	1	1	1	1	1	0	0	1	0	0	1	1	1	0	1	1	1	1	0	1	0	1	1	0	0	0	0	1	1	1	1	1	1	0	0
m1361	chrVII	329109	331193	0	1	0	0	1	0	0	0	0	0	0	1	1	1	1	1	0	0	1	0	0	1	1	1	0	1	1	1	1	0	0	0	1	1	0	0	0	0	1	1	1	1	1	1	0	0
m1362	chrVII	335555	339606	0	1	0	0	1	0	0	0	0	0	0	1	1	1	1	1	0	0	1	0	0	1	1	1	0	1	1	1	0	0	0	0	1	1	0	0	0	0	1	1	1	1	1	1	0	0
m1363	chrVII	340285	342051	0	1	0	0	1	0	0	0	0	0	0	1	1	1	1	1	0	0	1	0	0	1	1	1	0	1	1	1	0	0	0	0	1	1	0	0	0	0	1	1	1	1	1	1	0	0
m1364	chrVII	344309	344309	0	1	0	0	1	0	0	0	0	0	0	1	1	1	1	1	0	0	1	0	0	1	1	1	0	1	1	1	0	0	0	0	1	1	0	0	0	0	1	1	1	1	1	1	0	0
m1365	chrVII	347577	347577	1	1	0	0	1	0	0	0	0	0	0	1	1	1	1	1	0	0	1	0	0	1	1	1	0	1	1	1	0	0	0	0	0	0	0	0	0	0	0	1	1	1	1	1	0	0
m1366	chrVII	348923	348923	1	1	0	0	1	0	0	0	0	0	0	1	1	1	1	1	0	0	1	0	0	1	1	1	0	1	1	1	0	0	0	0	0	0	0	0	0	0	0	1	1	1	1	1	0	0
m1367	chrVII	350521	351511	1	1	0	0	1	0	0	0	0	0	0	1	1	1	1	1	0	0	1	0	0	1	1	1	0	1	1	1	0	0	0	0	0	0	0	0	0	0	0	1	1	1	1	1	0	0
m1368	chrVII	353297	358861	1	1	0	0	1	0	0	0	0	0	0	1	1	1	1	1	0	0	1	0	0	1	1	1	0	1	1	1	0	1	0	0	0	0	0	0	0	0	0	1	1	1	1	1	0	0
m1369	chrVII	360441	360498	1	1	0	0	1	0	0	0	0	0	0	1	1	1	1	1	0	0	1	0	0	1	1	1	0	1	1	1	0	1	0	0	0	0	0	0	0	0	0	1	1	1	1	1	0	0
m1370	chrVII	360816	381517	1	1	0	0	1	0	0	0	0	0	0	1	1	1	1	1	0	0	1	0	0	1	1	1	0	1	1	1	0	1	0	0	0	0	0	0	0	0	0	1	1	1	1	1	0	0
m1371	chrVII	367665	367828	1	1	0	0	1	0	0	0	0	0	0	1	1	1	1	1	0	0	1	0	0	1	1	1	0	1	1	1	0	1	0	0	0	0	0	0	0	0	0	1	1	1	1	1	0	0
m1372	chrVII	383573	383573	1	1	NA	0	1	0	0	0	0	0	0	0	1	1	1	1	0	0	1	0	0	1	1	1	0	1	1	1	0	1	0	0	0	0	0	0	0	0	0	1	1	1	1	1	0	0
m1373	chrVII	384239	384239	1	1	1	0	1	0	0	0	0	0	0	0	1	1	1	1	0	0	1	0	0	1	1	1	0	1	1	1	0	1	0	0	0	0	0	0	0	0	0	1	1	1	1	1	0	0
m1374	chrVII	385041	385041	1	1	1	0	1	0	0	0	0	0	0	0	1	1	0	1	0	0	1	0	0	1	1	1	0	1	1	1	0	1	0	0	0	0	0	0	0	0	0	1	1	1	1	1	0	0
m1375	chrVII	386539	387977	1	1	0	0	1	0	0	0	0	0	0	1	1	1	0	1	0	0	1	0	0	1	1	1	0	1	1	1	0	1	0	0	0	0	0	0	0	0	0	1	1	1	1	1	0	0
m1376	chrVII	389105	392315	1	1	0	0	1	0	0	0	0	0	0	1	1	1	0	0	0	0	1	0	0	0	1	1	0	1	1	1	0	1	0	0	0	0	0	0	0	0	0	1	1	1	1	1	0	0
m1377	chrVII	390472	390484	1	1	0	0	1	0	0	0	0	0	0	1	1	1	0	1	0	0	1	0	0	0	1	1	0	1	1	1	0	1	0	0	0	0	0	0	0	0	0	1	1	1	1	1	0	0
m1378	chrVII	394511	394511	1	1	0	0	1	0	0	0	0	0	0	1	1	1	0	0	0	0	1	0	0	0	0	1	0	1	1	1	0	1	0	0	0	0	0	0	0	0	0	1	1	1	1	1	0	0
m1379	chrVII	395106	395359	1	1	0	0	1	0	0	0	0	0	0	1	1	1	0	0	0	0	1	0	0	0	0	1	0	1	1	1	0	1	1	1	0	0	0	0	0	0	0	1	1	1	1	1	0	0
m1380	chrVII	395734	396269	1	1	0	0	1	0	0	0	0	0	0	1	1	1	0	0	0	0	1	0	0	0	0	1	0	1	1	1	0	1	1	1	0	0	0	0	0	0	0	1	1	1	1	1	0	0
m1381	chrVII	396575	397449	1	1	0	0	1	0	0	0	0	0	0	1	1	1	0	0	0	0	1	1	0	0	0	1	0	1	1	1	0	1	1	1	0	0	0	0	0	0	0	1	1	1	1	1	0	0
m1382	chrVII	398572	398572	1	1	0	0	1	0	0	0	0	0	0	1	1	1	0	0	0	0	1	1	0	0	0	1	0	1	1	1	0	1	1	1	0	0	0	0	0	0	0	1	1	1	1	1	0	0
m1383	chrVII	399014	399537	1	1	0	0	1	0	0	0	0	0	0	1	1	1	0	0	0	0	1	1	0	0	0	1	0	1	1	1	0	1	1	1	0	0	0	0	0	0	0	1	1	1	1	1	0	0
m1384	chrVII	400162	400432	1	1	0	0	1	0	0	0	0	0	0	1	1	1	0	0	0	0	1	1	0	0	0	1	0	1	1	1	0	1	1	1	0	0	0	0	0	0	0	1	1	1	0	1	0	0
m1385	chrVII	401117	401117	1	1	0	0	1	0	0	0	0	0	0	1	1	1	0	0	0	0	1	1	0	0	0	1	0	1	1	1	0	1	1	1	1	0	0	0	0	0	0	1	1	1	0	1	0	0
m1386	chrVII	405802	414752	1	1	0	0	1	0	0	0	0	0	0	1	1	1	0	0	0	0	1	1	0	0	0	1	0	1	1	1	0	1	1	1	1	0	0	1	0	0	0	1	1	1	0	1	0	0
m1387	chrVII	415307	416060	1	1	0	0	1	0	0	0	0	0	0	1	1	1	0	0	0	0	1	1	0	0	0	1	0	1	1	1	0	1	1	1	1	0	0	1	0	0	0	1	1	1	0	1	0	0
m1388	chrVII	416947	418502	1	1	0	0	1	0	0	0	0	0	0	1	1	1	0	0	0	0	1	1	0	0	0	1	0	1	0	1	0	1	1	1	1	0	0	1	0	0	0	1	1	1	0	1	0	0
m1389	chrVII	425446	425446	1	1	0	0	1	0	0	0	0	1	0	1	1	1	0	0	0	0	1	1	0	0	0	1	0	1	1	1	0	1	1	1	1	0	0	1	0	0	0	1	1	1	0	1	0	0
m1390	chrVII	427479	427600	1	1	0	0	1	0	0	0	0	1	0	1	0	1	0	0	0	1	1	1	0	0	0	1	0	1	1	1	0	1	1	1	1	0	0	1	0	0	0	1	1	1	0	1	0	0
m1391	chrVII	430559	431116	1	1	0	0	1	0	0	0	0	1	0	1	0	1	1	0	0	1	1	1	0	0	0	1	0	1	1	0	0	1	1	1	1	0	0	1	0	0	0	1	1	1	0	1	0	0
m1392	chrVII	431867	432695	1	1	0	0	1	0	0	0	0	1	0	1	0	1	1	0	0	1	1	1	0	0	1	1	0	0	1	0	0	1	1	1	1	0	0	1	0	0	0	1	1	1	0	1	0	0
m1393	chrVII	434363	434363	1	1	0	0	1	0	0	0	0	1	0	1	0	1	1	0	0	1	1	1	0	0	1	1	0	0	1	0	0	1	1	1	1	0	0	1	0	0	0	1	1	1	0	0	0	0
m1394	chrVII	437491	437491	1	1	0	0	1	0	0	0	0	1	0	1	0	1	1	0	0	1	1	1	0	0	1	1	0	0	1	0	0	1	1	1	1	0	0	1	0	0	0	0	1	1	0	0	0	0
m1395	chrVII	442184	442339	1	1	0	1	1	0	0	0	0	1	0	1	0	1	1	0	0	1	1	1	0	0	1	1	0	0	1	0	0	1	1	1	1	0	0	1	0	0	0	0	1	1	0	0	0	0
m1396	chrVII	442503	443007	1	1	0	1	1	0	0	0	0	1	0	0	0	1	1	0	0	1	1	1	0	0	1	1	0	0	1	0	0	1	1	1	1	0	0	1	0	0	0	0	1	1	0	0	0	0
m1397	chrVII	443972	444466	1	1	0	1	1	0	0	0	0	1	0	0	0	1	1	0	0	1	1	1	0	0	1	1	0	0	1	0	0	1	1	1	1	0	0	1	0	0	0	0	1	1	0	0	0	0
m1398	chrVII	448106	448106	1	1	0	1	1	0	0	0	0	1	0	0	0	1	1	0	0	1	1	1	0	0	1	1	0	0	1	0	0	1	1	1	1	0	0	1	0	1	0	0	1	1	0	0	0	0
m1399	chrVII	448929	448929	1	0	0	1	1	0	0	0	0	1	0	0	0	1	1	0	0	1	1	1	0	0	1	1	0	0	1	0	0	1	1	1	1	0	0	1	0	1	0	0	1	1	0	0	0	0
m1400	chrVII	449133	449895	1	0	0	1	1	0	0	0	0	1	0	0	0	1	1	0	0	1	1	1	0	0	1	1	0	0	1	0	0	1	1	1	1	0	0	1	0	1	0	0	1	1	0	0	0	0
m1401	chrVII	450372	451307	1	1	0	1	1	0	0	0	0	1	0	0	0	1	1	0	0	1	1	1	0	0	1	1	0	0	1	0	0	1	1	1	1	0	0	1	0	1	0	0	1	1	0	0	0	0
m1402	chrVII	451905	452571	1	1	0	1	1	0	0	0	0	1	0	0	0	1	1	0	0	1	1	1	0	0	1	1	0	0	1	0	0	1	1	1	1	0	0	1	0	1	0	0	1	1	0	0	0	0
m1403	chrVII	452796	452796	1	1	0	1	1	0	0	0	0	1	0	0	0	1	1	0	0	1	1	1	0	0	1	1	0	0	1	0	0	1	1	1	1	0	0	1	0	1	0	0	1	1	0	0	0	0
m1404	chrVII	453554	455013	1	1	0	1	1	0	0	0	0	1	0	0	0	1	1	0	0	1	1	1	0	0	1	1	0	0	1	0	0	1	1	1	1	0	0	1	0	1	0	0	1	1	0	0	0	0
m1405	chrVII	455625	471870	1	1	0	1	1	0	0	0	0	1	0	0	0	1	1	0	0	1	1	1	0	0	1	1	0	0	1	0	0	1	1	1	1	0	0	1	0	1	0	0	1	1	0	0	0	0
m1406	chrVII	465905	466404	1	1	0	1	1	0	0	0	1	1	0	0	0	1	1	0	0	1	1	1	0	0	1	1	0	0	1	0	0	1	1	1	1	0	0	1	0	1	0	0	1	1	0	0	0	0
m1407	chrVII	467277	475074	1	1	0	1	1	0	0	0	0	1	0	0	0	1	1	0	0	1	1	1	0	0	1	1	0	0	0	0	0	1	1	1	1	0	0	1	0	1	0	0	1	1	0	0	0	0
m1408	chrVII	469248	469248	1	1	0	1	1	0	0	0	0	1	0	0	0	1	1	0	0	1	1	1	0	0	1	1	0	0	0	0	0	1	1	1	1	0	0	1	0	1	0	0	1	1	0	0	0	0
m1409	chrVII	472019	472372	1	1	0	1	1	0	0	0	0	1	0	0	0	1	1	0	0	1	1	1	0	0	1	1	0	0	1	0	0	1	0	1	1	0	0	1	0	1	0	0	1	1	0	0	0	0
m1410	chrVII	473079	473951	1	1	0	1	1	0	0	0	0	1	0	0	0	1	1	0	0	1	1	1	0	0	1	1	0	0	0	0	0	1	0	1	1	0	0	1	0	1	0	0	1	1	0	0	0	0
m1411	chrVII	475766	475858	1	1	0	1	1	0	0	0	0	1	0	0	0	1	1	0	0	1	1	1	0	0	1	1	1	0	0	0	0	1	1	1	1	0	0	1	0	1	0	0	1	1	0	0	0	0
m1412	chrVII	476814	480612	1	1	0	1	1	0	0	0	0	1	0	0	0	1	1	0	0	1	1	1	0	0	1	1	1	0	0	0	0	1	1	1	1	0	0	1	0	1	0	0	1	1	0	0	0	0
m1413	chrVII	481776	482679	1	1	0	1	1	0	0	0	0	1	0	0	0	1	1	0	0	1	1	1	0	0	1	1	1	0	0	0	0	1	1	1	1	0	0	1	0	1	0	0	1	1	0	0	0	0
m1414	chrVII	485631	494079	1	1	0	1	1	0	0	0	0	1	0	0	0	1	1	0	0	1	1	1	0	0	1	1	1	0	0	0	0	1	1	1	1	0	0	1	0	0	0	0	1	1	0	0	0	0
m1415	chrVII	494624	512350	1	1	0	1	1	0	0	0	0	1	0	0	0	1	1	0	0	1	1	1	0	0	1	1	1	0	0	0	0	1	1	1	1	0	0	1	0	0	0	0	1	1	0	0	0	0
m1416	chrVII	513253	516867	1	1	0	1	1	0	0	0	0	1	0	0	0	1	1	0	0	1	1	1	0	0	1	1	1	0	0	0	0	1	1	1	1	0	0	1	0	0	0	0	1	1	0	0	0	0
m1417	chrVII	519278	522677	1	1	0	1	1	0	0	0	1	1	0	0	0	1	1	0	0	1	1	1	0	0	1	1	1	0	0	0	0	1	1	1	1	0	0	1	0	0	0	0	1	1	0	0	0	0
m1418	chrVII	523190	524803	1	1	0	1	0	0	0	0	1	1	0	0	0	1	1	0	0	1	1	1	0	0	1	1	1	0	0	0	0	1	1	1	1	0	0	1	0	0	0	0	1	1	0	0	0	0
m1419	chrVII	525390	525390	1	1	0	1	0	0	0	0	1	1	0	0	0	1	1	0	0	1	1	1	0	0	1	1	1	0	0	0	0	1	1	1	1	0	0	1	0	1	0	0	1	1	0	0	0	0
m1420	chrVII	525947	527159	1	1	0	0	0	0	0	0	1	1	0	0	0	1	1	0	0	1	1	1	0	0	1	1	1	0	0	0	0	1	1	1	1	0	0	1	0	1	0	0	1	1	0	0	0	0
m1421	chrVII	529282	529812	1	1	0	0	0	0	0	0	1	0	0	0	0	1	1	0	0	1	1	1	0	0	1	1	1	0	0	0	0	1	1	1	1	0	0	1	0	1	0	0	1	1	0	0	0	0
m1422	chrVII	530034	530034	1	1	0	0	0	0	0	0	1	0	0	0	0	1	1	0	0	1	1	1	0	0	0	1	1	0	0	0	0	1	1	1	1	0	0	1	0	1	0	0	1	1	0	0	0	0
m1423	chrVII	530308	531080	1	1	0	0	0	0	0	0	1	0	0	0	0	1	1	0	0	1	1	1	0	0	0	1	1	0	0	0	0	1	1	1	1	0	0	1	0	1	0	0	1	1	0	0	0	0
m1424	chrVII	533626	534707	1	1	0	0	0	0	0	0	1	0	0	0	0	1	1	0	0	1	1	1	0	1	0	1	1	0	0	0	0	1	1	1	1	0	0	1	0	1	0	0	1	1	0	0	0	0
m1425	chrVII	542283	546634	1	1	0	0	0	0	0	0	1	0	0	0	0	1	1	0	0	1	1	1	0	0	0	1	1	0	0	0	0	1	1	1	1	0	0	1	0	1	0	0	1	1	0	0	0	0
m1426	chrVII	548923	553252	1	1	0	0	0	0	0	0	1	0	0	0	0	1	1	0	0	1	1	1	0	0	0	0	1	0	0	0	0	1	1	1	1	0	0	1	0	1	0	0	1	1	0	0	0	0
m1427	chrVII	553492	554033	1	1	0	0	0	0	0	0	1	0	0	0	0	1	1	0	0	1	1	1	0	0	0	0	1	0	0	0	0	1	1	1	1	0	0	1	1	1	0	0	1	1	0	0	0	0
m1428	chrVII	554608	558969	1	1	0	0	0	0	0	0	1	0	0	0	0	1	1	0	0	1	1	1	0	0	0	0	1	0	0	0	0	1	1	1	1	0	0	1	1	1	0	0	1	1	0	0	0	0
m1429	chrVII	559340	576468	1	1	0	0	0	0	0	0	1	0	0	0	0	1	1	0	0	1	1	1	0	0	0	0	1	0	0	0	0	1	1	1	1	0	0	1	1	1	0	0	1	1	0	0	0	0
m1430	chrVII	577840	579227	1	1	0	0	0	0	0	0	1	0	0	0	0	1	1	0	0	1	0	1	0	0	0	0	1	0	0	0	0	1	1	1	1	0	0	1	1	1	0	0	1	1	0	0	0	0
m1431	chrVII	580178	580178	1	1	0	0	0	0	0	0	1	0	0	0	0	1	1	0	0	1	0	1	0	0	0	0	1	0	0	0	0	1	1	1	1	0	0	1	1	1	0	1	1	1	0	0	0	0
m1432	chrVII	582800	582800	1	1	0	1	0	0	0	0	1	0	0	0	0	1	1	0	0	1	0	1	0	0	0	0	1	0	0	0	0	1	1	1	1	0	0	1	1	1	0	1	1	1	0	0	0	0
m1433	chrVII	583615	583615	1	1	0	1	0	0	0	0	1	0	0	0	0	1	1	0	0	1	0	1	0	0	0	0	1	0	0	0	0	1	1	1	1	0	0	1	1	1	0	1	1	1	0	0	0	0
m1434	chrVII	584916	584916	1	1	0	1	0	0	0	0	1	0	0	0	1	1	1	0	0	1	0	1	0	0	0	0	1	0	0	0	0	1	1	1	1	0	0	1	1	1	0	1	1	1	0	0	0	0
m1435	chrVII	586087	586087	1	1	0	1	0	0	0	0	1	0	0	0	0	1	1	0	0	1	0	1	0	0	0	0	1	0	0	0	0	1	1	1	1	0	0	1	1	1	0	1	1	1	0	0	0	0
m1436	chrVII	587240	587240	1	1	0	1	0	0	0	0	1	0	0	0	0	1	1	0	0	1	0	1	0	0	0	0	1	0	0	0	0	1	1	1	1	0	0	1	1	1	0	1	1	1	0	0	0	0
m1437	chrVII	587567	587567	1	1	0	1	0	0	0	0	1	0	0	0	0	1	1	0	0	1	0	1	0	0	0	0	1	0	0	0	0	1	0	1	1	0	0	1	1	1	0	1	1	1	0	0	0	0
m1438	chrVII	590527	597251	1	1	0	1	0	0	0	0	1	0	0	0	0	1	1	0	0	1	0	1	0	0	0	0	1	0	0	0	1	1	0	1	1	0	0	1	1	1	0	1	1	1	0	1	0	0
m1439	chrVII	604120	607418	1	1	0	1	0	0	0	0	1	0	0	0	0	1	1	0	0	1	0	1	0	0	0	0	1	0	0	0	1	1	0	1	1	0	0	1	1	1	0	1	1	1	0	1	0	0
m1440	chrVII	610923	610923	1	1	0	1	0	0	0	0	1	0	0	1	0	1	1	1	1	1	0	1	0	1	1	0	0	0	0	0	1	1	0	1	1	0	1	1	1	1	0	1	1	1	0	1	1	0
m1441	chrVII	611358	611358	1	1	0	1	0	0	0	0	1	0	0	1	0	1	1	1	1	1	0	1	0	1	1	0	0	0	0	0	1	1	0	1	1	0	1	1	1	1	0	1	1	1	0	1	1	0
m1442	chrVII	612759	612759	1	1	0	1	0	0	0	0	1	0	0	1	0	1	1	1	1	1	0	1	1	1	1	0	0	0	0	0	1	1	0	1	1	0	1	1	1	1	0	1	1	1	0	1	1	0
m1443	chrVII	613788	616486	1	1	0	1	0	0	0	0	1	0	0	1	0	1	1	1	1	1	0	1	1	1	1	0	0	0	0	0	1	1	0	1	1	0	1	1	1	1	0	1	1	1	0	1	1	0
m1444	chrVII	617052	617052	1	1	0	1	0	0	0	0	1	0	0	1	0	1	1	1	0	1	0	1	1	1	1	0	0	0	0	0	1	1	0	1	1	0	1	1	1	1	0	1	1	1	0	1	1	0
m1445	chrVII	619361	620815	1	1	0	1	0	0	0	0	1	0	0	1	0	1	1	1	1	1	0	1	1	1	1	0	0	0	0	0	1	1	0	1	1	0	1	1	1	1	0	1	1	1	0	1	1	0
m1446	chrVII	625418	625418	1	1	0	1	0	0	0	0	1	0	0	1	0	1	1	1	1	1	0	1	1	1	1	0	0	0	0	0	1	1	0	1	1	0	1	1	1	1	0	1	1	1	0	1	1	0
m1447	chrVII	626679	634684	1	1	0	1	0	0	0	0	1	0	0	1	0	1	1	1	1	1	0	1	1	1	1	0	0	0	0	0	1	1	0	1	1	0	1	1	1	1	0	1	1	1	0	1	1	0
m1448	chrVII	638390	638390	1	1	0	1	0	0	0	0	1	0	0	1	0	1	1	1	1	1	0	1	1	1	1	0	0	0	0	0	1	1	0	1	1	0	1	1	0	1	0	1	1	1	0	1	1	0
m1449	chrVII	638787	638787	1	1	0	1	0	0	0	0	1	0	0	1	0	1	1	1	1	1	0	1	1	1	1	0	0	0	0	0	1	1	0	1	1	0	1	1	0	1	0	1	1	1	0	1	1	0
m1450	chrVII	641284	641284	1	1	0	1	0	0	0	0	1	0	0	1	0	1	1	1	1	1	0	1	1	1	1	0	0	0	0	0	1	1	0	1	0	0	1	1	0	1	0	1	1	1	0	1	1	0
m1451	chrVII	642057	642267	1	1	0	1	0	0	0	0	1	0	0	1	0	1	1	1	1	1	0	1	1	1	1	0	0	0	0	0	1	1	0	1	0	0	1	1	0	1	0	1	1	1	0	1	1	0
m1452	chrVII	643082	643082	1	1	0	1	0	0	0	0	1	0	0	1	0	1	1	1	1	1	0	1	1	1	1	0	0	0	0	0	1	1	0	1	0	0	1	0	0	1	0	1	1	1	0	1	1	0
m1453	chrVII	644412	644412	1	1	0	1	0	0	0	0	1	0	0	1	0	1	1	1	1	1	0	1	1	1	1	0	0	0	0	0	1	1	0	1	1	0	1	0	0	1	0	1	1	1	0	1	1	0
m1454	chrVII	645493	647344	1	1	0	1	0	0	0	0	1	0	0	1	0	1	1	1	1	1	0	1	1	1	1	0	0	0	0	0	1	1	0	1	1	0	1	0	0	1	0	1	1	1	0	1	1	0
m1455	chrVII	648927	648927	1	1	0	1	0	0	0	0	1	0	0	1	0	1	1	1	1	1	0	1	1	1	1	0	0	1	1	0	1	1	1	1	1	0	1	0	0	1	0	1	1	1	0	1	1	0
m1456	chrVII	656248	657546	0	1	0	1	0	0	0	0	1	0	0	1	0	1	1	1	1	1	0	1	1	1	1	0	0	1	1	0	1	1	0	1	1	0	1	0	0	1	0	1	1	1	0	1	1	0
m1457	chrVII	657793	658177	0	1	0	1	0	0	0	0	1	0	0	1	0	1	1	1	1	1	0	1	1	1	1	0	0	1	1	0	1	1	0	1	1	0	1	0	0	1	0	1	1	1	0	1	1	0
m1458	chrVII	664995	669370	0	1	0	1	0	0	0	0	1	0	0	1	0	1	1	1	1	1	0	1	1	1	1	0	0	1	1	0	1	1	0	1	1	0	1	0	0	1	0	1	1	1	0	1	1	0
m1459	chrVII	670374	671686	0	1	0	1	0	0	0	0	1	0	0	1	0	1	1	1	1	1	0	1	1	1	1	0	0	1	1	0	0	1	0	1	1	0	1	0	0	1	0	1	1	1	0	1	1	0
m1460	chrVII	672695	672695	0	1	0	1	0	0	0	0	1	0	0	1	0	1	1	1	1	1	0	1	1	1	1	0	0	1	1	0	0	1	0	1	1	0	1	0	0	1	0	1	1	0	0	1	1	0
m1461	chrVII	681312	689454	0	1	0	1	0	0	0	0	1	0	1	1	0	1	1	1	1	1	0	1	1	1	1	0	0	1	1	0	0	1	1	1	1	1	1	0	0	1	0	0	1	0	0	1	1	0
m1462	chrVII	697548	697548	0	1	0	1	0	0	0	0	1	0	1	1	0	1	1	1	1	1	0	1	1	1	1	0	0	1	1	0	0	1	1	1	1	1	1	0	0	1	0	0	1	0	0	1	1	0
m1463	chrVII	697829	697829	0	1	0	1	0	0	0	0	1	0	1	1	0	1	1	1	1	1	0	1	1	1	1	0	0	1	1	0	0	1	1	1	1	1	1	0	0	1	1	0	1	0	0	1	1	0
m1464	chrVII	699091	699091	0	1	0	1	0	0	0	0	1	0	1	1	0	1	1	1	1	1	0	1	1	1	1	0	0	1	1	0	0	1	1	1	1	1	1	0	0	1	0	0	1	0	0	1	1	0
m1465	chrVII	703750	714599	0	1	0	1	0	0	0	0	1	0	1	1	0	1	1	1	1	1	1	1	1	1	1	1	0	1	1	0	0	1	1	1	1	1	0	0	0	1	1	0	1	0	0	1	1	0
m1466	chrVII	719941	724918	0	1	0	1	0	0	0	1	1	0	1	1	0	1	1	1	1	1	1	1	1	1	1	1	0	1	1	0	0	1	1	1	1	1	0	0	0	1	1	0	1	0	0	1	1	0
m1467	chrVII	727961	730706	0	1	0	1	0	0	0	1	1	0	1	1	0	1	1	1	1	1	1	1	1	1	1	1	0	1	0	0	0	1	1	1	1	1	0	0	0	1	1	0	1	0	0	1	1	0
m1468	chrVII	733088	733088	0	1	0	1	0	0	0	1	1	0	1	1	0	1	1	1	1	1	1	1	1	1	1	1	0	1	0	0	0	1	1	1	1	1	0	0	0	1	1	0	1	0	0	1	1	0
m1469	chrVII	734668	734668	0	1	0	1	0	0	0	1	1	0	1	1	0	1	1	1	1	1	1	1	1	1	1	1	0	1	0	0	0	1	1	1	1	1	0	0	0	1	1	0	1	0	0	1	1	0
m1470	chrVII	737189	737189	0	1	0	1	0	0	0	1	1	0	1	1	0	1	1	1	1	1	1	1	1	1	1	1	0	1	0	0	0	1	1	1	1	1	0	0	0	1	1	0	1	0	0	1	1	0
m1471	chrVII	741068	744731	0	1	0	1	0	0	0	1	1	0	1	1	0	1	1	1	1	1	1	1	1	1	1	1	0	1	0	0	0	1	1	1	1	0	0	0	0	1	1	0	1	0	0	1	1	0
m1472	chrVII	748014	753356	0	1	0	1	0	0	0	1	1	0	1	1	0	1	1	1	1	1	1	1	1	1	1	1	0	1	0	0	0	1	1	1	1	0	0	0	0	1	1	0	1	0	0	1	1	0
m1473	chrVII	769748	773594	0	1	0	1	0	0	0	1	0	0	1	1	0	1	1	1	1	1	1	1	1	1	1	1	0	1	0	0	0	1	1	1	1	0	0	0	1	0	1	0	1	0	0	1	1	0
m1474	chrVII	785199	792997	0	1	0	1	0	0	0	1	0	0	1	1	0	1	1	1	1	1	1	1	1	0	1	1	0	1	0	0	0	1	1	1	1	0	0	0	1	0	1	0	1	0	0	1	1	0
m1475	chrVII	794614	796516	0	1	0	1	0	0	0	1	0	0	1	1	0	1	1	1	1	1	1	1	1	0	1	1	0	1	0	0	0	1	1	1	1	0	0	0	1	0	1	0	1	0	0	1	1	0
m1476	chrVII	796731	796731	0	1	0	1	0	0	0	1	0	0	1	1	0	1	1	1	1	1	1	1	1	0	1	1	0	1	0	0	0	1	1	1	1	0	0	0	1	0	1	0	1	0	0	0	1	0
m1477	chrVII	797305	798046	0	1	0	1	0	0	0	1	1	0	1	1	0	1	1	1	1	1	1	1	1	0	1	1	0	1	0	0	0	1	1	1	1	0	0	0	1	0	1	0	1	0	0	0	1	0
m1478	chrVII	799244	800053	0	1	0	1	0	0	0	0	1	0	1	1	0	1	1	1	1	1	1	1	1	0	1	1	0	1	0	0	0	1	1	1	1	0	0	0	1	0	1	0	1	0	0	1	1	0
m1479	chrVII	801370	801751	0	1	0	1	0	0	0	1	1	0	1	1	0	1	1	1	1	1	1	1	1	0	1	1	0	1	0	0	0	1	1	1	1	0	0	0	1	0	1	0	1	0	0	1	1	0
m1480	chrVII	802496	802832	0	1	0	1	0	0	0	1	1	0	1	1	0	1	1	1	1	1	1	1	1	0	1	1	0	1	0	0	0	1	1	1	1	0	0	0	1	0	1	0	1	0	0	1	1	0
m1481	chrVII	803009	806101	0	1	0	1	0	0	0	1	1	0	1	1	0	1	1	1	1	1	1	0	1	0	1	1	0	1	0	0	0	1	1	1	1	0	0	0	1	0	1	0	1	0	0	1	1	0
m1482	chrVII	806778	807712	0	1	0	1	0	0	0	1	1	0	1	1	0	1	1	1	1	1	1	0	1	0	1	1	0	1	0	0	0	1	1	1	1	0	0	0	1	0	1	0	1	0	0	1	1	0
m1483	chrVII	808498	809363	0	1	0	1	0	0	0	1	1	0	1	1	0	1	1	1	1	1	1	0	1	0	1	1	0	1	0	0	0	1	1	1	1	0	0	0	1	0	1	0	1	0	0	1	1	0
m1484	chrVII	810308	810523	0	1	0	1	0	0	0	1	1	0	1	1	0	1	1	1	1	1	1	0	1	0	1	1	0	1	0	0	0	1	1	1	1	0	0	0	1	0	1	0	1	0	0	1	1	0
m1485	chrVII	810789	811300	0	1	0	1	0	0	0	1	1	0	1	1	0	1	1	1	1	1	1	0	1	0	1	1	0	1	0	0	0	1	1	1	1	0	0	0	1	0	1	0	1	0	0	1	1	0
m1486	chrVII	827191	827191	0	1	0	1	0	0	0	1	1	0	1	1	0	0	1	1	1	1	1	0	1	0	1	1	0	1	0	0	0	1	1	1	1	0	0	0	1	0	1	0	1	0	0	0	1	0
m1487	chrVII	829946	829946	0	1	0	1	0	0	0	1	1	0	1	1	0	0	1	1	1	1	1	0	1	0	1	1	0	1	0	0	0	1	1	1	1	0	0	0	1	0	1	0	1	0	0	0	1	0
m1488	chrVII	832207	832207	0	1	0	1	0	0	0	1	1	0	1	1	0	0	1	1	1	1	1	0	1	0	1	1	0	1	0	0	0	1	1	1	1	0	0	0	1	0	1	0	1	0	0	0	1	0
m1489	chrVII	833104	833760	0	1	0	1	0	0	0	1	1	0	1	1	0	0	1	1	1	1	1	0	1	0	1	1	0	1	0	0	0	1	1	1	1	0	0	0	1	0	1	0	1	0	0	0	1	0
m1490	chrVII	833865	837909	0	1	0	1	0	0	0	1	1	0	1	1	0	0	1	1	1	1	1	0	1	0	1	1	0	1	0	0	0	1	1	1	1	0	0	0	1	0	1	0	1	0	0	0	1	0
m1491	chrVII	837414	837414	0	1	0	1	0	0	0	1	1	0	1	1	0	0	1	1	1	1	1	0	1	0	1	1	0	1	0	0	0	1	1	1	1	0	0	0	1	0	1	0	1	0	0	0	1	0
m1492	chrVII	838490	838817	0	1	0	1	0	0	0	1	1	0	1	1	0	0	1	1	1	1	1	0	1	0	1	1	0	1	0	0	0	1	1	1	1	0	0	0	1	0	1	0	1	0	0	0	1	0
m1493	chrVII	842206	843390	0	1	0	1	0	0	0	1	1	0	1	1	0	0	1	1	1	1	1	0	1	0	1	1	0	1	0	0	0	1	1	1	1	0	0	0	1	0	1	0	1	0	0	0	1	0
m1494	chrVII	844261	844261	0	1	0	1	0	0	0	1	1	0	1	1	0	0	1	1	1	1	1	0	1	0	1	1	0	1	0	0	0	1	1	1	1	0	0	0	1	0	1	0	1	0	0	0	1	0
m1495	chrVII	848849	848849	1	1	0	1	0	1	1	1	1	0	1	1	0	0	1	1	1	1	1	0	1	0	1	1	0	1	0	1	0	0	1	1	1	0	0	0	1	0	1	0	1	0	0	0	1	0
m1496	chrVII	849134	849134	1	1	0	1	0	1	1	1	1	0	1	1	0	0	1	1	1	1	1	0	1	0	1	1	0	1	0	1	0	0	1	1	1	0	0	0	1	0	1	0	1	0	0	0	1	0
m1497	chrVII	851062	854465	1	1	0	1	0	1	1	1	1	0	1	1	0	0	1	1	1	1	1	0	1	0	1	1	0	1	0	0	0	0	1	1	1	0	0	0	1	0	1	0	1	0	0	0	1	0
m1498	chrVII	854692	858672	1	1	0	1	0	1	1	1	1	0	1	1	0	0	1	1	1	1	1	0	1	0	1	1	0	1	0	0	0	0	1	1	1	0	0	0	1	0	1	0	1	0	0	0	1	0
m1499	chrVII	858803	865628	1	1	0	1	0	1	1	1	1	0	1	1	0	0	1	1	1	1	1	0	1	0	1	1	0	1	0	0	0	0	1	1	1	0	0	0	1	0	1	0	1	0	0	0	1	0
m1500	chrVII	865950	866978	1	1	0	1	0	1	1	1	1	0	1	1	0	0	1	1	1	1	1	0	1	0	1	1	0	1	0	0	0	0	1	1	1	0	0	0	1	0	1	0	1	0	0	0	1	0
m1501	chrVII	868348	875845	1	1	0	1	0	1	1	1	1	0	1	1	0	0	1	1	1	1	1	0	1	0	1	1	0	1	0	0	0	0	1	1	1	0	0	0	1	0	1	0	1	0	0	0	1	0
m1502	chrVII	876569	880017	1	1	0	1	0	1	1	1	1	0	1	1	0	0	1	1	1	1	1	0	1	0	1	1	0	1	0	0	0	0	1	1	1	0	0	0	1	0	1	0	1	0	0	0	1	0
m1503	chrVII	880304	883502	1	1	0	1	0	1	1	1	1	0	1	0	0	0	1	1	1	1	1	0	1	0	1	1	0	1	0	0	0	0	1	1	1	0	0	0	1	0	1	0	1	0	0	0	1	0
m1504	chrVII	885001	885746	1	1	0	0	0	1	1	1	1	0	1	0	0	0	1	1	1	1	1	0	1	0	1	1	0	1	0	0	0	0	1	1	1	0	0	0	1	0	1	0	1	0	0	0	1	0
m1505	chrVII	886054	886493	1	1	0	0	0	1	1	1	1	0	1	0	0	0	1	1	1	1	1	0	1	0	1	1	0	1	0	0	0	0	1	1	1	0	0	0	1	0	1	0	1	0	0	0	1	0
m1506	chrVII	887135	896532	1	1	0	0	0	1	1	1	1	0	1	0	0	0	1	1	1	1	1	0	1	0	1	1	0	1	0	0	0	0	1	1	1	0	0	0	1	0	1	0	1	0	0	0	1	0
m1507	chrVII	897795	902502	1	1	0	0	0	1	1	1	1	0	0	0	0	0	1	1	1	1	1	0	1	0	1	1	0	1	0	0	0	0	1	1	1	0	0	0	1	0	1	0	1	0	0	0	1	0
m1508	chrVII	902791	902985	1	1	0	0	0	1	1	1	1	0	0	0	0	0	1	1	1	1	1	0	1	0	1	1	0	1	0	0	0	0	1	1	1	0	0	0	1	0	1	0	1	0	0	0	1	0
m1509	chrVII	904076	904249	1	1	0	0	0	1	1	1	1	0	0	0	0	0	1	1	1	1	1	0	1	0	1	1	0	1	0	0	0	0	1	1	1	0	0	0	1	0	1	0	1	0	0	0	1	0
m1510	chrVII	905027	905443	1	1	0	0	0	1	1	1	1	0	0	0	0	0	1	1	1	1	1	0	1	0	1	1	0	1	0	0	0	0	1	1	1	0	0	0	1	0	1	0	1	0	0	0	1	0
m1511	chrVII	906149	906149	1	1	0	0	0	1	1	1	1	0	0	0	0	0	1	1	1	1	1	0	1	0	1	1	0	1	0	0	0	0	1	1	1	0	0	0	1	0	1	0	1	0	0	0	1	0
m1512	chrVII	906737	909923	1	1	0	0	0	1	1	1	1	0	0	0	0	0	1	1	1	1	1	0	1	0	1	1	0	1	0	0	0	0	1	1	1	0	0	0	1	0	0	0	1	0	0	0	1	0
m1513	chrVII	910494	914538	1	1	0	0	0	1	1	1	1	0	0	0	0	0	1	1	1	1	1	0	1	0	1	1	0	1	0	0	0	0	1	1	1	0	0	0	1	0	0	0	1	0	0	0	1	0
m1514	chrVII	915330	915330	1	1	0	0	0	1	1	1	1	0	0	0	0	0	1	1	1	1	1	0	1	0	1	1	0	1	0	0	0	0	1	1	1	0	0	0	1	0	0	0	1	0	0	0	1	0
m1515	chrVII	915876	916476	1	1	0	0	0	1	1	1	0	0	0	0	0	0	1	1	1	1	1	0	1	0	1	1	0	1	0	0	0	0	1	1	1	0	0	0	1	0	0	0	1	0	0	0	1	0
m1516	chrVII	916672	917483	1	1	0	0	0	1	1	1	0	0	0	0	0	0	1	1	1	1	1	0	1	0	1	1	0	1	0	0	0	0	1	1	1	0	0	0	1	0	0	0	1	0	1	0	1	0
m1517	chrVII	917548	917785	1	1	0	0	0	1	1	1	0	0	0	0	0	0	1	1	1	1	1	0	1	0	1	1	0	1	0	0	0	0	1	1	1	0	0	0	1	0	0	0	1	0	1	0	1	0
m1518	chrVII	917879	920740	1	1	0	0	0	1	1	1	0	0	0	0	0	0	1	1	1	1	1	0	1	0	1	1	0	1	0	0	0	0	1	1	1	0	0	0	1	0	0	0	1	0	1	0	1	0
m1519	chrVII	920955	926236	1	1	0	0	0	1	1	1	0	0	0	0	0	0	1	1	1	1	1	0	1	0	1	1	0	1	0	0	0	0	1	1	1	0	0	0	1	0	0	0	1	0	1	0	1	0
m1520	chrVII	927341	935861	1	1	0	0	0	1	1	1	0	0	0	0	0	0	1	1	1	1	1	0	1	0	1	1	0	1	0	0	0	0	1	1	1	0	0	0	1	0	0	0	1	0	1	0	1	0
m1521	chrVII	936413	941028	1	1	1	0	0	1	1	1	0	0	0	0	0	0	1	1	1	1	1	0	1	0	1	1	0	1	0	0	0	0	1	1	1	0	0	0	1	0	0	0	1	0	1	0	1	0
m1522	chrVII	940459	942469	1	1	1	0	0	1	1	1	0	0	0	0	0	0	1	1	1	1	1	0	1	0	1	1	0	1	0	0	0	0	1	1	1	0	0	0	1	0	0	0	1	0	1	0	1	0
m1523	chrVII	943671	947600	1	1	1	0	0	1	1	1	0	1	0	0	0	0	1	1	1	1	1	0	1	0	1	1	0	1	0	0	0	0	1	1	1	0	0	0	1	0	0	0	1	0	1	0	1	0
m1524	chrVII	948145	949816	1	1	1	0	0	1	1	1	0	1	0	0	0	0	1	1	1	1	1	0	1	0	1	1	0	1	0	0	0	0	1	1	1	0	0	0	1	0	0	0	1	0	1	0	1	0
m1525	chrVII	950329	950329	1	1	1	0	0	1	1	1	0	1	0	0	0	0	1	1	1	1	1	0	1	0	1	1	0	1	0	0	0	0	1	1	1	0	0	0	1	0	0	0	1	0	1	0	1	0
m1526	chrVII	950863	950863	1	1	1	0	0	1	1	1	0	1	0	1	0	0	1	1	1	1	1	0	1	0	1	1	0	1	0	0	0	0	1	1	1	0	0	0	1	0	0	0	1	0	1	0	1	0
m1527	chrVII	951976	957005	1	1	1	0	0	1	1	1	0	1	0	1	0	0	1	1	1	1	1	0	1	0	1	1	1	1	0	0	0	0	1	1	1	0	0	0	1	0	0	0	1	0	1	0	1	0
m1528	chrVII	957266	960080	0	1	1	0	0	1	1	1	0	1	0	1	0	0	1	1	1	1	1	0	1	0	1	1	1	1	0	0	0	0	1	1	1	0	0	0	1	0	0	0	1	0	1	0	1	0
m1529	chrVII	960297	960362	0	1	1	0	0	1	1	1	0	1	0	1	0	0	1	1	1	1	1	0	1	0	1	1	1	1	0	0	0	0	1	1	1	0	0	0	1	0	0	0	1	0	1	0	1	0
m1530	chrVII	960936	960996	0	1	1	0	0	1	1	1	0	1	0	1	0	0	1	1	1	1	1	0	1	0	1	1	1	1	0	0	0	0	1	1	1	0	0	0	1	0	0	0	1	0	1	0	1	0
m1531	chrVII	963805	967795	0	1	1	0	0	1	1	1	0	1	0	1	0	0	1	1	1	1	1	0	1	0	1	1	1	1	0	0	0	0	1	1	1	0	0	0	0	0	0	0	1	0	1	0	1	0
m1532	chrVII	969486	969486	0	1	1	0	0	1	1	1	0	1	0	1	0	0	1	1	1	1	1	1	1	0	1	1	1	1	0	0	0	0	1	1	1	0	0	0	0	0	0	0	1	0	1	0	1	0
m1533	chrVII	970290	975538	0	1	1	0	0	1	1	1	0	1	0	1	0	0	1	1	1	1	1	1	1	0	1	1	1	1	0	0	0	0	1	1	1	0	0	0	0	0	0	0	1	0	1	0	1	0
m1534	chrVII	979647	979683	0	1	1	0	0	1	1	1	0	1	0	1	0	0	1	1	1	1	1	1	1	0	1	1	1	1	0	0	0	1	1	1	1	0	1	0	0	0	0	0	1	0	1	0	1	0
m1535	chrVII	983018	992889	0	1	1	0	0	1	1	1	0	1	0	1	0	0	1	1	1	1	1	1	1	0	1	1	1	1	0	0	0	1	1	1	1	0	1	0	0	0	0	0	1	0	1	0	1	0
m1536	chrVII	994491	996469	0	1	1	0	0	1	1	1	0	1	0	1	0	0	1	1	1	1	1	1	1	0	1	1	1	1	0	0	0	1	1	1	1	0	1	0	0	0	0	0	1	0	1	0	1	0
m1537	chrVII	997222	997225	0	1	1	0	0	1	1	1	0	1	0	1	0	0	1	1	1	1	1	1	1	0	1	1	1	1	0	0	0	1	1	1	1	0	1	0	0	0	0	0	1	0	1	0	1	0
m1538	chrVII	997667	998284	0	1	1	0	0	1	1	1	0	1	0	1	0	0	1	1	1	1	1	1	1	0	1	1	1	1	0	0	0	1	1	1	1	0	1	0	0	0	0	0	1	0	1	0	1	0
m1539	chrVII	998967	1001397	0	1	1	0	0	1	1	1	0	1	0	1	0	0	1	1	1	1	1	1	1	0	1	1	1	1	0	0	0	1	1	1	1	0	1	0	0	0	0	0	1	0	1	0	1	0
m1540	chrVII	1002934	1009506	0	1	1	0	0	1	1	1	0	1	0	1	0	0	1	1	1	1	1	1	1	0	1	1	1	1	0	0	0	1	1	1	1	0	1	0	0	0	0	0	1	0	1	0	1	0
m1541	chrVII	1012595	1012595	0	1	1	0	0	1	0	1	0	1	0	1	1	0	1	1	1	0	1	1	1	1	1	1	1	1	0	0	1	0	1	1	1	0	1	0	0	0	1	0	1	0	1	0	1	0
m1542	chrVII	1014663	1014663	0	1	1	0	0	0	1	1	0	1	0	1	1	0	1	1	1	0	1	1	1	1	1	1	1	1	0	0	1	0	1	1	1	0	1	0	0	0	1	0	1	0	1	0	1	0
m1543	chrVII	1019203	1019203	0	1	1	0	0	0	1	1	0	1	1	0	1	0	1	1	1	0	1	1	1	1	1	1	1	1	0	0	1	0	1	1	1	0	1	0	0	0	1	0	1	0	1	0	1	0
m1544	chrVII	1022886	1022886	0	1	1	0	0	0	1	1	0	1	1	0	1	0	1	1	1	0	1	1	1	1	1	1	1	1	0	0	1	0	1	1	1	0	1	0	0	0	1	0	1	0	1	0	1	0
m1545	chrVII	1025886	1042056	0	1	1	0	0	0	1	1	0	1	1	0	1	0	1	1	1	0	1	1	1	1	1	1	1	1	0	0	1	0	1	1	1	0	1	0	0	0	1	0	1	0	1	0	1	0
m1546	chrVII	1042694	1042694	0	1	1	0	0	0	1	1	0	1	1	0	1	0	1	1	1	0	1	1	1	1	1	1	1	1	0	0	1	0	1	1	1	0	1	0	0	0	1	0	1	0	1	0	1	0
m1547	chrVII	1046308	1046308	0	1	1	0	0	0	1	1	0	1	1	0	1	0	1	1	1	0	1	1	1	1	1	1	1	1	0	0	1	0	1	1	1	0	1	0	0	0	1	0	1	0	1	0	1	0
m1548	chrVII	1047535	1047535	0	1	1	0	0	0	1	1	0	1	1	0	1	0	1	1	1	0	1	1	1	1	1	1	1	1	0	0	1	0	1	1	1	0	1	0	0	0	1	0	1	0	1	0	1	0
m1549	chrVII	1048158	1049943	0	1	1	0	0	0	1	1	0	1	1	0	1	0	1	1	1	0	1	1	1	1	1	1	1	1	0	0	1	0	1	1	1	0	1	0	0	0	1	0	1	0	1	0	1	0
m1550	chrVII	1051213	1052907	0	1	1	0	0	0	1	1	0	1	1	0	1	0	1	1	1	0	1	1	1	1	1	1	1	1	0	0	1	0	1	1	1	0	1	0	0	0	1	0	1	0	1	0	1	0
m1551	chrVII	1052940	1053627	0	1	1	1	0	0	1	1	0	1	1	0	1	0	1	1	1	0	1	1	1	1	1	1	1	1	0	0	1	0	1	1	1	0	1	0	0	0	1	0	1	0	1	0	1	0
m1552	chrVII	1053897	1055871	0	1	1	1	0	0	1	1	0	1	1	0	1	0	1	1	1	0	1	1	1	1	1	1	1	1	0	0	1	0	1	1	1	0	1	0	0	0	1	0	1	0	1	0	1	0
m1553	chrVII	1056558	1058416	0	1	0	1	0	0	1	1	0	1	1	0	1	0	1	1	1	0	1	1	1	1	1	1	1	1	0	0	1	0	1	1	1	0	1	0	0	0	1	0	1	0	1	0	1	0
m1554	chrVII	1058963	1059629	0	1	0	1	0	0	1	1	0	1	1	0	1	0	1	1	1	0	1	1	1	1	1	1	1	1	0	0	1	0	1	1	1	0	1	0	0	0	1	0	1	0	1	0	1	0
m1555	chrVII	1059977	1059977	0	1	0	1	0	0	1	1	0	1	1	0	1	0	1	1	1	0	1	1	1	1	1	1	1	1	0	0	1	0	1	1	1	0	1	0	0	0	1	0	1	0	1	0	1	0
m1556	chrVII	1060496	1060760	0	1	0	1	0	0	1	1	0	1	1	0	1	0	1	1	1	0	1	1	1	1	1	1	1	1	0	0	1	0	1	1	1	0	1	0	0	0	1	0	1	0	1	0	1	0
m1557	chrVII	1061003	1070793	0	1	0	1	0	0	1	1	0	1	1	0	1	0	1	1	1	0	1	1	1	1	1	1	1	1	0	0	1	0	1	1	1	0	1	0	0	0	1	0	1	0	1	0	1	1
m1558	chrVII	1071302	1075964	0	1	0	1	0	0	1	1	0	1	1	0	1	0	1	1	1	0	1	1	1	1	1	1	1	1	0	0	0	0	1	1	1	0	1	0	0	0	1	0	1	0	1	0	1	1
m1559	chrVIII	14669	20950	1	0	0	0	0	0	0	1	1	0	0	0	1	0	1	1	1	0	1	1	1	0	1	0	0	1	1	0	0	1	1	0	0	0	0	0	0	1	1	1	1	0	1	1	1	1
m1560	chrVIII	19013	19035	1	0	0	0	0	0	0	1	1	0	0	0	1	0	1	1	1	0	1	1	1	0	1	0	0	1	1	0	0	1	1	0	0	0	0	0	0	1	1	1	1	0	1	1	1	1
m1561	chrVIII	21911	21911	1	0	0	0	0	0	0	1	1	0	0	0	1	0	1	1	1	0	1	1	1	0	1	0	0	1	1	0	0	1	1	0	0	0	0	0	0	1	1	1	1	0	1	1	1	1
m1562	chrVIII	23859	23859	1	0	0	0	0	0	0	1	1	0	0	0	1	0	1	1	1	0	1	1	1	0	1	0	0	1	1	0	0	1	1	0	0	0	0	0	0	1	1	1	1	0	1	1	1	1
m1563	chrVIII	24674	24674	1	0	0	0	0	0	0	1	1	0	0	0	1	0	0	1	1	0	1	1	1	0	1	0	0	1	1	0	0	1	1	0	0	0	0	0	0	1	1	1	1	0	1	1	1	1
m1564	chrVIII	24772	25432	1	0	0	0	0	0	0	1	1	0	0	0	1	0	0	1	1	0	1	1	1	0	1	0	0	1	1	0	0	1	1	0	0	0	0	0	0	1	1	1	1	0	1	1	1	1
m1565	chrVIII	27032	27032	1	0	0	0	0	0	0	1	1	0	0	0	1	0	0	1	1	0	1	1	1	0	1	0	0	1	1	0	0	1	1	0	0	0	0	0	0	1	1	1	1	0	1	1	1	1
m1566	chrVIII	27221	33167	1	0	0	0	0	0	0	1	1	0	0	0	1	0	0	1	1	0	1	1	1	0	1	0	0	1	1	0	0	1	1	0	0	0	0	0	0	1	1	1	1	0	1	1	1	1
m1567	chrVIII	33337	34565	1	0	0	0	0	0	0	1	1	0	0	0	1	0	0	1	1	0	1	1	1	0	1	0	0	1	1	0	0	1	1	0	0	0	0	0	0	1	1	1	1	0	1	1	1	1
m1568	chrVIII	34071	36805	1	0	0	0	0	0	0	1	0	0	0	0	1	0	0	1	1	0	1	1	1	0	1	0	0	1	1	0	0	1	1	0	0	0	0	0	0	1	1	1	1	0	1	1	1	1
m1569	chrVIII	37489	37931	1	0	0	0	0	0	0	1	0	0	0	0	1	0	0	1	1	0	1	1	1	0	1	0	0	1	1	0	0	1	1	0	0	0	0	0	0	1	1	1	1	0	1	1	1	1
m1570	chrVIII	39238	39238	1	0	0	0	0	0	0	1	0	0	0	0	1	0	0	1	1	0	1	1	1	0	0	0	0	1	1	0	0	1	1	0	0	0	0	0	0	1	1	1	1	0	1	1	1	1
m1571	chrVIII	40485	41310	1	0	0	0	0	0	0	1	0	0	0	0	1	0	0	1	1	0	1	1	1	0	0	0	0	1	1	0	0	1	1	0	0	0	0	0	0	1	1	1	1	0	1	1	1	1
m1572	chrVIII	41487	45102	1	0	0	0	0	0	0	1	0	0	0	0	1	0	0	1	1	0	1	1	1	0	0	0	0	1	1	0	0	1	1	0	0	0	0	0	0	1	1	1	1	0	1	1	1	1
m1573	chrVIII	46007	46772	1	0	0	0	1	0	0	1	0	0	0	0	1	0	0	1	1	0	1	1	1	0	0	0	0	1	1	0	0	1	1	0	0	0	0	0	0	1	1	1	1	0	1	1	1	1
m1574	chrVIII	47072	47341	1	0	0	0	1	0	0	1	0	0	0	0	1	0	0	1	1	0	1	1	1	0	0	0	0	1	1	0	0	1	1	0	0	0	0	0	0	1	1	1	1	0	1	1	1	1
m1575	chrVIII	49107	49817	1	0	0	0	0	0	0	1	0	0	0	0	1	0	0	1	1	0	1	0	1	0	0	0	0	1	1	0	1	1	1	0	0	0	0	0	0	1	1	1	1	0	1	1	1	1
m1576	chrVIII	50351	50351	1	0	0	0	0	0	0	1	0	0	0	0	1	0	0	1	1	0	1	0	1	0	0	0	0	1	1	0	0	1	1	0	0	0	0	0	0	1	1	1	1	0	1	1	1	1
m1577	chrVIII	51314	51892	1	0	0	0	0	0	0	1	0	0	0	0	1	0	0	0	1	0	1	0	1	0	0	0	0	1	1	0	0	1	1	0	0	0	0	0	0	1	1	1	1	0	1	1	1	1
m1578	chrVIII	53770	54471	1	0	0	0	0	0	0	1	0	0	0	0	1	0	0	0	1	0	1	0	1	0	0	0	0	1	1	0	0	1	1	0	0	0	0	0	0	1	1	1	1	0	1	1	1	1
m1579	chrVIII	55457	62234	1	0	1	0	0	0	0	1	0	0	0	0	1	0	0	0	1	0	1	0	1	0	0	0	0	1	1	0	0	1	1	0	0	0	0	0	0	1	1	1	1	0	1	1	1	1
m1580	chrVIII	64505	64748	1	0	1	0	0	0	0	1	0	0	0	0	1	0	0	0	1	0	1	0	1	0	0	0	0	1	1	0	0	1	1	0	0	0	0	0	0	1	1	1	1	0	1	1	1	1
m1581	chrVIII	65200	65566	1	0	1	0	0	0	0	1	0	0	0	1	1	0	0	0	1	0	1	0	1	0	0	0	0	1	1	0	0	1	1	0	0	0	0	0	0	1	1	1	1	0	1	1	1	1
m1582	chrVIII	66280	66700	1	0	1	0	0	0	0	1	0	0	0	1	1	1	0	0	1	0	1	0	1	0	0	0	0	1	1	0	0	1	1	0	0	0	0	0	0	1	1	1	1	0	1	1	1	1
m1583	chrVIII	67971	68259	1	0	1	0	0	0	0	1	0	0	0	1	1	1	0	0	1	0	1	0	1	0	0	0	0	1	1	0	0	1	1	0	0	0	0	0	0	1	1	1	1	0	1	1	1	1
m1584	chrVIII	68352	68508	1	0	1	0	0	0	0	1	0	0	0	1	1	1	0	0	1	0	1	0	1	0	0	0	1	1	1	0	0	1	1	0	0	0	0	0	0	1	1	1	1	0	1	1	1	1
m1585	chrVIII	68955	69126	1	0	1	1	0	0	0	1	0	0	0	1	1	1	0	0	1	0	1	0	1	0	0	0	1	1	1	0	0	1	1	0	0	0	0	0	0	1	1	1	1	0	1	1	1	1
m1586	chrVIII	69180	69180	1	0	1	1	0	0	0	1	0	0	0	1	1	1	0	0	1	0	1	0	1	0	0	0	1	1	1	0	0	1	1	0	0	0	0	0	0	1	1	1	1	0	0	1	1	1
m1587	chrVIII	70542	72697	1	0	1	1	0	0	0	1	0	0	0	1	1	1	0	0	1	1	1	0	1	0	0	0	1	1	1	0	0	1	1	0	0	0	0	0	0	1	1	1	1	0	0	1	1	1
m1588	chrVIII	72400	72400	1	0	1	1	0	0	0	1	0	0	0	1	1	1	0	0	1	1	1	0	1	0	0	0	1	1	1	0	0	1	1	0	0	0	0	0	0	1	1	1	1	0	0	1	1	1
m1589	chrVIII	77502	80249	1	0	1	1	0	0	1	1	0	0	0	1	1	1	0	0	1	1	1	0	1	0	0	0	1	1	1	0	0	1	1	0	0	0	0	0	0	1	1	0	1	0	0	1	0	1
m1590	chrVIII	80479	95661	1	0	1	1	0	0	1	1	0	0	0	1	1	1	0	0	1	1	1	0	1	0	0	0	1	1	1	0	0	1	1	0	0	0	0	0	0	1	1	0	1	0	0	1	0	1
m1591	chrVIII	96126	96654	1	0	1	1	0	0	1	1	0	0	0	1	1	1	0	0	1	1	1	0	1	0	0	0	1	1	0	0	0	1	1	0	0	0	0	0	0	1	1	0	1	0	0	1	0	1
m1592	chrVIII	97362	97362	1	0	1	1	0	0	1	1	0	0	0	1	1	1	0	0	1	1	1	0	1	0	0	0	1	1	0	0	0	1	1	0	0	0	0	0	0	1	1	0	1	0	0	1	0	1
m1593	chrVIII	97536	98643	1	0	1	1	0	0	1	1	0	0	0	1	1	1	0	0	1	1	1	0	1	0	0	0	1	1	0	0	0	1	1	0	0	0	0	0	0	1	1	0	1	0	0	1	1	1
m1594	chrVIII	98284	98622	1	0	1	1	0	0	1	1	0	0	0	1	1	1	0	0	1	1	1	0	1	0	0	0	1	1	0	0	0	1	1	0	0	0	0	0	0	1	1	0	1	0	0	1	1	1
m1595	chrVIII	100079	100241	1	0	1	1	0	1	1	1	0	0	0	1	1	1	0	0	1	1	1	0	1	0	0	0	1	1	0	0	0	1	1	0	0	0	0	0	0	1	1	0	1	0	0	1	0	1
m1596	chrVIII	101020	102818	1	0	1	1	0	1	1	1	0	0	0	1	1	1	0	0	1	1	1	0	1	0	0	0	1	1	0	0	0	0	1	0	0	0	0	0	0	1	1	0	1	0	0	1	0	1
m1597	chrVIII	103046	114934	1	0	1	1	0	1	1	1	0	0	0	1	1	1	0	0	1	1	1	0	1	0	0	0	1	1	1	0	0	0	1	0	0	0	0	0	0	1	1	0	1	0	0	1	0	1
m1598	chrVIII	118068	118187	1	0	1	1	0	1	1	1	0	0	0	1	1	1	0	0	1	1	1	0	1	0	0	0	1	1	1	0	0	0	1	0	0	0	0	0	0	1	1	0	1	0	0	1	0	1
m1599	chrVIII	121315	121315	1	0	1	1	0	1	0	1	0	0	0	1	1	0	1	0	1	1	1	0	1	0	0	0	1	1	1	0	0	0	1	0	0	0	0	1	0	1	1	0	1	0	0	1	0	1
m1600	chrVIII	121745	121745	1	0	1	1	0	1	0	1	0	0	0	1	1	0	1	0	1	1	1	0	1	0	0	0	1	1	1	0	0	0	1	0	0	0	0	1	0	1	1	0	1	0	0	1	0	1
m1601	chrVIII	122207	122207	1	0	1	1	0	1	0	1	0	0	0	1	1	0	1	0	1	1	1	0	1	0	0	0	1	NA	1	0	0	0	1	0	0	0	0	1	0	1	1	0	1	0	0	1	0	1
m1602	chrVIII	122370	122370	1	0	1	1	0	1	0	1	0	0	0	1	1	0	1	1	1	1	1	0	1	0	0	0	1	0	1	0	0	0	1	0	0	0	0	1	0	1	1	0	1	0	0	1	0	1
m1603	chrVIII	124092	125771	1	0	1	1	0	1	0	1	0	0	1	1	1	0	1	0	1	1	1	0	1	0	0	0	1	0	1	0	0	0	0	0	0	0	0	1	0	1	1	0	1	0	0	0	0	1
m1604	chrVIII	126572	130538	1	0	1	1	0	1	0	1	0	0	1	1	1	0	1	0	1	1	1	0	1	0	0	0	1	0	1	0	0	0	0	0	0	0	0	1	0	1	1	0	1	0	0	0	0	1
m1605	chrVIII	130619	137997	1	0	1	1	0	1	0	1	0	0	1	1	1	0	1	0	1	1	1	0	0	0	0	0	1	0	1	0	0	0	0	0	0	0	0	1	0	1	1	0	1	0	0	0	0	1
m1606	chrVIII	139068	140065	1	0	1	1	0	1	0	1	0	0	1	1	1	0	1	0	1	1	1	0	0	0	0	0	1	0	1	0	0	0	0	0	0	0	0	1	0	1	1	0	1	0	0	0	0	1
m1607	chrVIII	142368	142368	1	0	1	1	0	1	0	0	0	0	1	1	1	0	1	0	1	1	1	0	0	0	0	0	1	0	1	0	0	0	0	0	0	0	0	1	0	1	0	0	1	0	0	0	1	1
m1608	chrVIII	144393	145315	1	0	1	1	0	1	0	0	0	0	1	0	1	0	1	0	1	1	1	0	0	0	0	0	1	0	1	1	0	0	0	0	1	0	1	1	0	1	0	1	1	0	0	0	1	1
m1609	chrVIII	146822	152397	1	0	1	1	0	1	0	0	0	0	1	0	1	0	1	0	1	1	1	0	0	0	0	0	1	0	1	1	0	0	0	0	1	0	1	1	0	1	0	0	1	0	0	0	1	1
m1610	chrVIII	152769	160136	1	0	1	1	0	1	0	0	0	0	1	0	0	0	1	0	1	1	1	0	0	0	0	0	1	0	1	1	0	0	0	0	1	0	1	1	0	1	0	0	1	0	0	0	1	1
m1611	chrVIII	158962	159962	1	0	1	1	0	1	0	0	0	0	1	0	0	0	1	0	1	1	1	0	0	0	0	0	1	0	1	1	0	0	0	0	1	0	1	1	0	1	0	0	1	0	0	0	1	1
m1612	chrVIII	160596	160876	1	0	1	1	0	1	0	0	0	0	1	0	0	0	1	0	1	1	1	0	0	0	1	0	1	0	1	1	0	0	0	0	1	0	1	1	0	1	0	0	1	0	0	0	1	1
m1613	chrVIII	161504	161715	1	0	1	1	0	1	0	0	1	0	1	0	0	0	1	0	1	1	1	0	0	0	1	0	1	0	1	1	0	0	0	0	1	0	1	1	0	1	0	0	1	0	0	0	1	1
m1614	chrVIII	161994	175734	1	0	1	1	0	1	0	0	1	0	1	0	0	0	1	0	1	1	1	0	0	0	1	0	1	0	1	1	0	0	0	0	1	0	1	1	0	1	0	0	1	0	0	0	1	1
m1615	chrVIII	174093	174165	1	0	1	1	0	1	0	0	1	0	1	0	0	0	1	0	1	0	1	0	0	0	1	0	1	0	1	1	0	0	0	0	1	0	1	1	0	1	0	0	1	0	0	0	1	1
m1616	chrVIII	176426	176426	1	0	1	1	0	1	0	0	1	0	1	0	0	0	1	0	1	0	1	0	0	0	1	0	1	0	1	1	0	0	0	0	1	0	1	1	0	1	0	0	1	0	0	0	1	1
m1617	chrVIII	176679	177333	1	0	1	1	0	1	0	0	1	0	1	0	0	0	1	0	1	0	1	0	0	0	1	0	1	0	1	1	0	0	0	0	1	0	1	1	0	1	0	0	1	0	0	0	1	1
m1618	chrVIII	177610	181132	1	0	1	1	0	1	0	0	1	0	1	0	0	0	1	0	1	0	1	0	0	0	1	0	1	0	1	1	0	0	0	0	1	0	1	1	0	1	0	0	1	0	0	0	1	1
m1619	chrVIII	181265	181265	1	0	1	1	0	1	0	0	1	0	1	0	0	0	1	0	1	0	1	0	0	0	1	0	1	0	1	1	0	0	0	0	1	0	1	1	0	1	0	0	1	0	0	0	1	1
m1620	chrVIII	181842	182852	1	0	1	1	0	1	0	0	1	0	0	0	0	0	1	0	1	0	1	0	0	0	1	0	1	0	1	1	0	0	0	0	1	0	1	1	0	1	0	0	1	0	0	0	1	1
m1621	chrVIII	183402	184323	1	0	1	1	0	1	0	0	1	0	0	0	0	0	1	0	1	0	1	0	0	0	1	0	1	0	1	1	0	0	0	0	1	0	1	1	0	1	0	0	1	0	0	0	1	1
m1622	chrVIII	183741	183744	1	0	1	1	0	1	0	0	1	0	0	0	0	0	1	0	1	0	1	0	0	0	1	0	1	0	1	1	0	0	0	0	1	0	1	1	0	1	0	0	1	0	0	0	1	1
m1623	chrVIII	184572	185766	1	0	1	1	0	1	0	0	0	0	0	0	0	0	1	0	1	0	1	0	0	0	1	0	1	0	1	1	0	0	0	0	1	0	1	1	0	1	0	0	1	0	0	0	1	1
m1624	chrVIII	186657	188853	1	0	1	1	1	1	0	0	0	0	0	0	0	0	1	0	1	0	1	0	0	0	1	0	1	0	1	1	0	0	0	0	1	0	1	0	0	1	0	0	1	0	0	0	1	1
m1625	chrVIII	189054	189356	1	0	1	1	1	1	0	0	0	0	0	0	0	0	1	0	1	0	1	0	0	0	1	0	1	0	1	1	0	0	0	0	1	0	1	1	0	1	0	0	1	0	0	0	1	1
m1626	chrVIII	189608	189608	1	0	1	1	1	1	0	0	0	0	0	0	0	0	1	0	1	0	1	0	0	0	1	0	1	0	1	1	0	0	0	0	1	0	1	1	0	1	0	0	1	0	0	0	0	1
m1627	chrVIII	190671	190872	1	0	1	1	1	1	0	0	0	0	0	0	0	0	1	0	1	0	0	0	0	0	1	0	1	0	1	1	0	0	0	0	1	0	1	1	0	0	0	0	1	0	0	0	0	1
m1628	chrVIII	191072	191691	1	0	1	1	1	1	0	0	0	0	0	0	0	0	1	0	1	0	0	0	0	0	1	0	1	0	1	1	0	0	0	0	1	0	1	1	0	0	0	0	1	0	0	0	1	1
m1629	chrVIII	191947	192124	1	0	1	1	1	1	0	0	0	0	0	0	0	0	1	0	1	0	0	0	0	0	1	0	1	0	1	1	0	0	0	0	1	0	1	1	0	0	0	0	1	0	0	0	1	1
m1630	chrVIII	192892	193183	1	0	1	1	1	1	0	0	0	0	0	0	0	0	1	0	1	0	0	0	0	0	1	0	1	0	1	1	0	0	0	0	1	1	1	0	0	0	0	0	1	0	0	0	1	1
m1631	chrVIII	193245	193245	1	0	1	1	1	1	0	0	0	0	0	0	0	0	1	0	1	0	0	0	0	0	1	0	1	0	1	1	0	0	0	0	1	1	1	0	0	0	0	0	1	0	0	0	1	1
m1632	chrVIII	196135	198648	1	0	1	1	1	1	0	0	0	0	0	0	0	0	1	0	1	0	0	0	0	0	1	0	1	0	1	1	0	0	0	0	1	1	1	0	0	0	0	0	1	0	0	0	1	1
m1633	chrVIII	202737	203496	1	0	1	1	1	1	0	0	0	0	0	0	0	0	1	0	1	0	0	0	0	0	1	0	1	0	1	1	0	0	0	0	1	1	1	0	0	0	0	0	1	0	0	0	1	1
m1634	chrVIII	204657	204657	1	0	1	1	1	1	0	0	0	0	0	0	0	0	1	0	1	0	0	0	0	0	1	0	1	0	1	1	0	0	0	0	1	1	1	0	0	0	0	0	1	0	0	0	1	1
m1635	chrVIII	208566	208592	1	0	1	1	1	1	0	0	0	0	0	0	0	0	1	0	1	0	0	0	0	0	1	0	1	0	1	1	0	0	0	0	1	1	1	0	0	0	0	0	1	0	0	0	1	1
m1636	chrVIII	209095	209243	1	0	1	1	1	1	0	0	0	0	0	0	0	0	1	0	1	0	0	0	0	0	1	0	1	0	1	1	0	0	0	0	1	1	1	0	0	0	0	0	1	0	0	1	1	1
m1637	chrVIII	211462	211825	1	0	1	1	1	1	0	0	0	0	0	0	0	0	1	0	1	0	0	0	0	0	1	0	1	0	1	1	0	0	0	0	1	1	1	0	0	0	0	0	1	0	0	1	1	1
m1638	chrVIII	212243	212243	1	0	1	1	1	1	0	0	0	0	0	0	NA	0	1	0	1	0	0	0	0	0	1	0	1	0	1	1	0	0	0	0	1	1	1	0	0	0	0	0	1	0	0	1	1	1
m1639	chrVIII	218189	220155	1	0	1	1	1	1	0	0	0	0	0	0	1	0	1	0	1	0	0	0	0	0	1	0	1	0	1	1	0	0	0	0	1	1	1	0	0	0	0	0	1	0	0	1	1	1
m1640	chrVIII	220430	220430	1	0	1	1	1	1	0	0	0	0	0	0	1	0	1	0	1	0	0	0	0	0	1	0	1	0	1	1	0	0	0	0	1	1	1	0	0	0	0	0	1	0	0	1	1	1
m1641	chrVIII	221114	223429	1	0	1	1	1	1	0	0	0	0	0	0	1	0	1	0	1	0	0	0	0	0	1	0	1	0	1	1	0	0	0	0	1	1	1	0	0	0	0	0	1	0	0	1	1	1
m1642	chrVIII	221591	222295	1	0	1	1	1	1	0	0	0	0	0	0	1	0	1	0	1	0	0	0	0	0	1	0	1	0	1	1	0	0	0	0	1	1	1	0	0	0	0	0	1	0	0	1	1	1
m1643	chrVIII	224264	228114	1	0	1	1	1	1	0	0	0	0	0	0	1	0	1	0	1	0	0	0	0	0	1	0	1	0	1	1	0	0	0	0	1	1	1	0	0	0	0	0	1	0	0	1	1	1
m1644	chrVIII	230614	230614	1	0	1	1	1	1	0	0	0	0	0	0	1	0	1	0	1	0	0	0	0	0	1	0	1	1	0	1	0	0	0	0	1	1	1	0	0	0	0	0	1	0	0	1	1	1
m1645	chrVIII	234310	234310	1	0	1	1	1	1	0	0	0	0	0	0	1	0	1	0	1	0	0	0	1	0	1	0	1	1	0	1	0	0	0	0	1	1	1	0	0	0	0	0	1	0	0	1	1	1
m1646	chrVIII	239187	239187	1	0	1	1	1	1	0	0	0	0	0	0	1	0	1	0	1	0	0	0	0	0	1	0	1	1	0	1	0	0	0	0	1	1	1	0	0	0	0	0	1	0	0	1	1	1
m1647	chrVIII	240735	240735	1	0	1	1	1	1	0	0	0	0	0	0	1	0	1	0	1	0	0	0	0	0	1	1	1	1	0	1	0	0	0	0	1	1	1	0	0	0	1	0	1	0	0	1	1	1
m1648	chrVIII	241021	242062	1	0	1	0	1	1	0	0	0	0	0	0	1	0	1	0	1	0	0	0	0	0	1	1	1	1	0	1	0	0	0	0	1	1	1	0	0	0	1	0	1	0	0	1	1	1
m1649	chrVIII	245373	245373	1	0	1	0	1	1	0	0	0	0	0	0	1	0	1	0	1	0	0	0	0	0	1	1	1	1	0	1	0	0	0	0	1	1	1	0	0	0	1	0	1	0	0	1	1	1
m1650	chrVIII	248246	248246	1	0	1	0	1	1	0	0	0	0	0	0	1	0	1	0	1	0	0	0	0	0	1	1	1	1	0	1	0	0	0	0	1	1	1	0	0	0	1	0	1	0	0	1	1	1
m1651	chrVIII	250827	250827	1	0	1	0	1	1	0	0	0	0	0	0	1	0	1	0	1	0	0	0	0	0	1	1	1	1	0	1	0	0	0	0	1	1	1	0	0	0	1	0	1	0	0	1	1	1
m1652	chrVIII	253492	254330	1	0	1	0	1	1	1	0	0	0	1	0	1	0	1	0	1	0	0	0	0	0	1	1	1	1	0	1	0	0	0	0	1	1	1	0	0	0	1	0	1	0	0	1	1	1
m1653	chrVIII	257550	260343	1	0	1	0	1	0	1	0	0	0	1	0	1	0	1	0	1	0	0	0	0	0	1	1	1	1	0	1	0	0	0	0	1	1	1	0	0	0	1	0	1	0	0	1	1	1
m1654	chrVIII	261710	261724	1	0	1	0	1	0	1	0	0	0	1	0	1	0	1	0	1	0	0	0	0	0	1	1	1	1	0	1	0	0	0	0	1	1	1	0	0	0	1	0	1	0	0	1	1	1
m1655	chrVIII	263382	264180	1	1	1	0	1	0	1	0	0	0	1	0	1	0	1	0	1	0	0	0	0	0	1	1	1	1	0	1	0	0	0	0	1	1	1	0	0	0	1	0	1	0	0	1	1	1
m1656	chrVIII	269682	277103	1	1	1	0	1	0	1	0	0	0	1	0	1	0	1	0	1	0	0	0	0	0	1	1	1	1	0	1	0	0	0	0	1	1	1	0	0	0	1	0	1	0	0	1	1	1
m1657	chrVIII	278110	278110	1	1	1	0	1	0	1	0	0	1	1	0	1	0	1	0	1	0	0	0	0	0	1	1	1	1	0	1	0	0	0	0	1	1	1	0	0	0	1	0	1	0	0	1	1	1
m1658	chrVIII	279899	279899	1	1	1	0	1	0	1	0	0	1	1	0	1	0	1	NA	1	0	0	0	0	0	1	1	1	1	0	1	0	0	0	0	1	1	1	0	0	0	1	0	1	0	0	1	1	1
m1659	chrVIII	283226	291731	1	1	1	0	1	0	1	0	0	1	1	0	1	0	1	1	1	0	0	0	0	0	1	1	0	1	0	1	0	0	0	0	1	1	1	0	0	0	1	0	1	0	0	1	1	1
m1660	chrVIII	300010	301054	1	1	1	0	1	0	1	0	0	1	1	0	1	0	1	1	1	0	0	0	0	0	1	1	1	1	0	1	0	0	0	0	1	1	1	0	0	0	1	0	1	0	0	1	1	1
m1661	chrVIII	309963	324043	1	1	1	0	1	0	1	0	0	1	1	0	1	0	1	1	1	0	0	0	0	0	1	1	1	1	0	1	0	0	0	0	1	1	1	0	0	0	1	0	1	0	0	1	1	1
m1662	chrVIII	328055	328055	1	1	1	0	1	0	1	0	0	1	1	0	1	0	1	1	1	0	0	0	0	0	1	1	1	1	0	1	0	0	0	0	1	1	1	0	0	0	1	0	1	0	0	1	1	1
m1663	chrVIII	329765	330629	1	1	1	0	1	0	1	0	0	1	1	0	1	0	1	1	1	0	0	0	0	0	1	1	1	1	0	1	0	0	0	0	1	1	1	0	0	0	1	0	1	0	0	1	1	1
m1664	chrVIII	336067	341488	1	1	1	0	1	0	1	0	0	1	1	0	1	0	1	1	1	0	0	0	0	0	1	1	1	1	0	1	0	1	0	0	1	1	1	0	0	0	1	0	1	0	0	1	1	1
m1665	chrVIII	343053	343392	1	1	1	0	1	0	1	0	0	1	1	0	1	0	1	1	1	0	0	0	0	0	1	1	1	1	0	1	0	1	0	0	1	0	1	0	0	0	1	0	1	0	0	1	1	1
m1666	chrVIII	343641	343641	1	1	1	0	1	0	1	0	0	1	1	0	1	0	1	1	0	0	0	0	0	0	1	1	1	1	0	1	0	1	0	0	1	0	1	0	0	0	1	0	1	0	0	1	1	1
m1667	chrVIII	345473	345875	1	1	1	0	1	0	1	1	0	1	1	0	1	0	1	1	0	0	0	0	0	0	1	1	1	1	0	1	0	1	0	0	1	0	1	0	0	0	1	0	1	0	0	1	1	1
m1668	chrVIII	347011	351675	1	1	1	0	1	0	1	1	0	1	1	0	1	0	1	1	0	0	0	0	0	0	1	1	1	1	0	1	0	1	0	0	1	0	1	0	0	0	1	0	1	0	0	1	1	1
m1669	chrVIII	360938	361272	0	1	0	0	1	0	1	1	1	1	1	0	1	1	1	1	0	0	0	0	0	0	1	1	1	1	0	1	0	1	0	0	1	0	1	0	0	0	1	0	1	0	0	1	1	1
m1670	chrVIII	363516	367199	0	1	0	0	1	0	1	1	1	1	1	0	1	1	1	1	0	0	0	0	0	0	1	1	1	1	0	1	0	1	0	0	0	0	1	0	0	0	1	0	1	0	0	1	1	1
m1671	chrVIII	370997	370997	0	1	0	0	1	0	1	1	1	1	1	0	1	1	1	1	0	0	0	0	0	0	1	1	1	1	0	1	0	1	0	0	0	0	1	0	0	0	1	0	1	0	0	1	1	1
m1672	chrVIII	372172	372705	0	1	0	0	1	0	1	1	1	1	1	0	1	1	1	1	0	0	1	0	0	0	1	1	1	1	0	1	0	1	0	0	0	0	1	0	0	0	1	0	1	0	0	1	1	1
m1673	chrVIII	377086	377086	0	1	0	0	1	0	1	1	1	1	1	0	1	1	1	1	0	0	1	0	0	0	1	1	1	1	0	1	0	1	0	0	0	0	1	NA	0	0	1	0	1	0	0	1	1	1
m1674	chrVIII	380673	388664	0	1	0	0	1	0	1	1	1	1	0	1	1	1	1	1	0	0	1	0	0	0	1	1	1	1	0	1	0	1	1	0	0	0	1	1	0	0	1	0	1	0	0	1	0	1
m1675	chrVIII	386061	386061	0	1	0	0	1	0	1	1	1	1	0	1	1	1	1	1	0	0	1	0	0	0	1	1	1	1	0	1	0	1	1	0	0	0	1	1	0	0	1	0	1	0	0	1	0	1
m1676	chrVIII	390446	405579	0	1	0	0	1	0	1	1	1	1	0	1	1	1	1	1	0	0	1	0	0	0	1	1	1	1	0	1	0	1	1	0	0	0	1	1	0	0	1	0	1	0	0	1	0	1
m1677	chrVIII	401408	401605	0	1	0	0	1	0	1	1	1	1	0	1	1	1	1	1	0	0	1	0	0	0	1	1	1	1	0	1	0	1	1	0	0	0	1	1	1	0	1	0	1	0	0	1	0	1
m1678	chrVIII	406060	409115	0	1	0	0	1	0	1	1	1	1	0	1	1	1	1	1	0	0	1	0	0	0	1	1	1	1	0	1	0	1	1	0	0	0	1	1	0	0	1	0	1	0	0	1	0	1
m1679	chrVIII	409226	412170	0	1	0	0	1	0	1	1	1	1	0	1	1	1	1	1	0	0	1	0	0	0	1	1	1	1	0	1	0	1	1	0	0	0	1	1	0	0	1	0	1	0	0	1	0	1
m1680	chrVIII	413370	415310	0	1	1	0	1	0	1	1	1	1	0	1	1	1	1	1	0	0	1	0	0	0	1	1	1	1	0	1	0	1	1	0	0	0	1	1	0	0	1	0	1	0	0	1	0	1
m1681	chrVIII	419744	419744	0	1	1	0	1	0	1	1	1	1	0	1	1	1	1	1	0	0	1	0	0	0	1	1	1	1	0	1	0	1	1	0	0	0	0	1	0	0	1	0	1	0	0	1	0	1
m1682	chrVIII	421095	421095	0	1	1	0	1	0	1	1	1	1	0	0	1	1	1	1	0	0	1	0	0	0	1	1	1	1	0	1	0	1	1	0	0	0	0	1	0	0	1	0	1	0	0	1	0	1
m1683	chrVIII	422328	422328	0	1	1	0	1	0	1	1	1	0	0	0	1	1	1	1	0	0	1	0	0	0	1	1	1	1	0	1	0	1	1	0	0	0	0	1	0	0	1	0	1	0	0	1	0	1
m1684	chrVIII	422853	422853	0	1	1	0	1	0	1	1	1	0	0	0	1	1	1	1	0	0	1	0	0	0	1	1	1	1	0	1	0	1	1	0	0	0	0	1	0	0	1	0	1	0	0	1	0	1
m1685	chrVIII	423420	423420	0	1	1	0	1	0	1	0	1	0	0	0	1	1	1	1	0	0	1	0	0	0	1	1	1	1	0	1	0	1	1	0	0	0	0	1	0	0	1	0	1	0	0	1	0	1
m1686	chrVIII	423677	423677	0	1	1	0	1	0	1	0	1	0	0	0	1	1	1	1	0	0	1	0	0	0	1	1	1	1	0	1	0	1	1	0	0	0	0	1	0	0	1	0	1	0	0	1	0	1
m1687	chrVIII	424817	436695	0	1	1	0	1	0	1	0	1	0	0	0	1	1	1	1	0	0	1	0	0	0	1	1	1	1	0	1	0	1	1	0	0	0	0	1	0	0	1	0	1	0	0	1	0	1
m1688	chrVIII	436805	439766	0	1	1	0	1	0	1	0	1	0	0	0	1	1	1	1	0	0	1	0	0	0	1	1	1	1	0	1	0	1	1	0	0	0	0	1	0	0	1	0	1	0	0	1	0	1
m1689	chrVIII	440806	445905	0	1	1	0	1	0	1	0	1	0	0	0	1	1	1	1	0	0	1	0	0	0	1	1	1	1	0	1	0	1	1	0	1	0	0	1	0	0	1	0	1	0	0	1	0	1
m1690	chrVIII	447550	447550	0	1	1	0	1	0	1	0	1	0	0	0	1	1	1	1	0	0	1	0	0	0	1	1	1	1	0	1	0	1	1	0	1	0	0	1	0	0	1	0	1	0	0	1	0	1
m1691	chrVIII	448924	451071	0	1	1	0	1	0	1	0	1	0	0	0	1	1	1	1	0	0	1	0	0	0	1	1	1	1	0	1	0	1	1	0	1	0	0	1	0	0	1	0	1	0	0	1	0	1
m1692	chrVIII	453534	453534	0	1	1	0	1	0	1	0	1	0	0	0	1	1	1	1	0	0	1	0	0	0	1	1	1	1	0	1	0	1	1	0	1	0	0	1	1	0	1	0	1	0	0	1	0	1
m1693	chrVIII	457580	459723	0	1	1	0	1	0	1	0	1	0	0	0	1	1	1	1	0	0	1	0	0	0	0	1	1	1	0	1	0	0	1	0	1	0	0	1	1	0	1	0	1	0	0	1	0	1
m1694	chrVIII	460285	460606	0	0	1	1	1	0	1	0	1	0	0	0	1	1	1	1	0	0	1	0	0	0	0	1	1	1	0	1	0	0	1	0	1	0	0	1	1	0	1	0	1	0	0	1	0	1
m1695	chrVIII	461438	461438	0	0	1	1	1	0	1	0	1	0	0	0	1	1	1	1	0	0	1	0	0	0	0	1	1	1	0	1	0	0	1	0	1	0	0	1	1	0	1	0	1	0	0	1	0	1
m1696	chrVIII	462825	462825	0	0	1	1	1	0	1	0	1	0	0	0	0	1	1	1	0	0	1	0	0	0	0	1	1	1	0	1	0	0	1	0	1	0	0	1	1	0	1	0	1	0	0	1	0	1
m1697	chrVIII	463432	465708	0	0	1	1	1	0	1	0	1	0	0	0	0	1	1	1	0	0	1	0	0	0	0	1	1	1	0	1	0	0	1	0	1	0	0	1	1	0	1	0	1	0	0	1	0	1
m1698	chrVIII	465091	465091	0	0	1	1	1	0	1	0	1	0	0	0	0	1	1	1	0	0	1	0	0	0	0	1	1	1	0	1	0	0	1	0	1	0	0	1	1	0	1	0	1	0	0	1	0	1
m1699	chrVIII	468936	469661	0	0	1	1	0	0	1	0	1	0	0	0	0	1	1	1	0	0	1	0	0	0	0	1	1	1	0	1	0	0	1	0	1	0	0	1	1	0	1	0	1	0	0	1	0	1
m1700	chrVIII	477804	479207	0	0	1	1	0	1	1	0	1	0	0	0	0	1	1	1	0	0	1	0	0	0	0	1	1	1	0	1	0	0	1	0	1	0	0	1	1	0	1	0	1	0	0	1	0	1
m1701	chrVIII	481335	481335	0	0	1	1	0	1	1	0	1	0	0	0	0	1	1	1	0	0	1	0	0	0	0	1	1	1	0	1	0	0	1	0	1	0	0	1	1	0	1	0	1	0	0	1	0	1
m1702	chrVIII	482776	482896	0	0	1	1	0	1	1	0	1	0	0	0	0	1	1	1	0	0	1	0	0	0	0	1	1	1	0	1	0	0	1	0	1	0	1	1	1	0	1	0	1	0	0	1	0	1
m1703	chrVIII	483007	483796	0	0	1	1	0	0	1	0	1	0	0	0	0	1	1	1	0	0	1	0	0	0	0	1	1	1	0	1	0	0	1	0	1	0	1	1	1	0	1	0	1	0	0	1	0	1
m1704	chrVIII	484694	484694	0	0	1	1	0	0	1	0	1	0	0	0	0	1	1	1	0	0	1	0	0	0	0	1	1	1	0	1	0	0	1	0	1	0	1	1	1	0	1	0	1	0	0	1	0	1
m1705	chrVIII	485700	485700	0	0	1	1	0	0	1	0	1	0	0	0	0	1	1	1	0	0	1	0	0	0	0	1	1	1	0	1	0	0	1	0	1	0	1	1	1	0	1	0	1	0	0	1	0	1
m1706	chrVIII	487308	487308	0	0	1	1	0	0	1	0	1	0	0	0	0	1	1	1	0	0	1	0	0	0	0	1	1	1	0	1	0	0	1	0	1	0	1	1	1	0	1	0	1	0	0	1	0	1
m1707	chrVIII	488714	491330	0	0	1	1	0	0	1	0	1	0	0	0	0	1	1	1	0	0	1	0	0	0	0	1	1	1	0	1	0	0	1	0	1	0	1	1	1	0	1	0	1	0	0	1	0	1
m1708	chrVIII	496069	496069	0	0	1	1	0	0	1	0	1	0	0	0	0	1	1	1	0	0	1	0	0	0	0	1	1	1	0	1	0	0	1	0	1	0	1	1	1	0	1	0	1	0	0	1	0	1
m1709	chrVIII	500907	500941	0	0	1	1	0	0	1	0	1	0	0	0	0	1	1	1	0	0	1	0	0	0	0	1	1	1	0	1	0	0	0	0	1	0	1	1	1	1	1	0	1	0	0	1	0	1
m1710	chrVIII	505427	507195	0	0	1	1	0	0	1	0	1	0	0	0	0	1	1	1	0	0	1	0	0	0	0	1	1	1	0	1	0	0	0	0	1	0	1	1	1	1	1	0	1	0	0	1	0	1
m1711	chrVIII	506933	506933	0	0	1	1	0	0	1	0	1	0	0	0	0	1	1	1	0	0	1	0	0	0	0	1	1	1	0	1	0	0	0	0	1	0	1	1	1	1	1	0	1	0	0	1	0	1
m1712	chrVIII	509257	513025	0	0	1	1	0	0	1	0	1	0	0	0	0	1	1	1	1	0	1	0	0	0	0	1	1	1	0	1	0	0	0	0	1	0	1	1	1	1	1	0	1	0	0	1	0	1
m1713	chrVIII	510388	510388	0	0	1	1	0	0	1	0	1	0	0	0	0	1	1	1	0	0	1	0	0	0	0	1	1	1	0	1	0	0	0	0	1	0	1	1	1	1	1	0	1	0	0	1	0	1
m1714	chrVIII	516015	516015	0	0	1	1	0	0	1	1	1	0	0	0	0	1	1	1	1	0	1	0	0	0	0	1	1	1	0	1	0	0	1	0	1	0	1	1	1	1	1	0	1	0	0	1	0	1
m1715	chrVIII	516779	516811	1	0	1	1	0	0	1	1	1	0	0	0	0	1	1	1	1	0	1	0	0	0	0	1	1	1	0	1	0	0	0	0	1	0	1	1	1	1	1	0	1	0	0	1	0	1
m1716	chrVIII	518179	518542	1	0	1	1	1	0	1	1	1	0	0	0	0	1	1	1	1	0	1	0	0	0	0	1	1	1	0	1	0	0	0	0	1	0	1	1	1	1	1	0	1	0	0	1	0	1
m1717	chrVIII	519219	519609	1	0	1	1	1	0	1	0	1	0	0	0	0	1	1	1	1	0	1	0	0	0	0	1	1	1	0	1	0	0	0	0	1	0	1	1	1	1	1	0	1	0	0	1	0	1
m1718	chrVIII	520123	520123	1	0	1	1	1	0	1	0	1	0	0	0	0	1	1	1	1	0	1	0	0	0	0	1	1	1	0	1	0	0	0	0	1	0	1	1	1	1	1	0	1	0	0	1	0	1
m1719	chrVIII	521047	521047	1	0	1	NA	NA	0	0	0	1	0	0	0	0	1	1	1	1	0	1	0	NA	0	NA	1	1	1	0	1	0	0	0	0	1	0	1	1	1	1	1	0	1	0	0	1	0	1
m1720	chrVIII	528226	528226	1	0	1	NA	NA	0	0	0	1	0	NA	0	0	1	1	1	1	0	1	0	NA	NA	NA	NA	NA	NA	0	1	0	0	0	0	1	NA	0	NA	1	1	1	0	1	0	0	1	0	1
m1721	chrVIII	555454	555454	1	NA	1	1	1	0	1	0	1	0	0	0	0	1	1	1	NA	0	NA	0	0	0	0	1	1	1	0	1	0	0	0	0	1	0	0	NA	1	1	1	0	1	0	NA	1	0	1
m1722	chrVIII	556005	556005	1	0	1	1	1	0	1	0	1	0	0	0	0	1	1	1	1	0	1	0	0	0	0	1	1	1	0	1	0	0	0	0	1	0	0	1	1	1	1	0	1	0	0	1	1	1
m1723	chrX	24640	26202	0	0	0	1	0	1	1	1	0	1	0	1	0	0	1	1	1	0	0	0	0	1	0	0	0	1	1	1	0	0	0	1	0	1	0	0	1	1	1	0	0	0	1	0	0	0
m1724	chrX	33800	34012	0	0	0	1	0	1	1	1	0	1	0	1	0	0	1	1	1	0	0	0	0	1	0	0	0	1	1	1	0	0	0	1	0	1	0	0	1	1	1	0	0	0	1	0	0	0
m1725	chrX	34093	35035	0	0	0	1	0	1	1	1	0	1	0	1	0	0	1	1	1	0	0	0	0	1	0	0	0	1	1	1	0	0	0	1	0	1	0	0	1	1	1	0	0	0	1	0	0	0
m1726	chrX	35563	36217	0	0	0	1	0	1	0	1	0	1	0	1	0	0	1	1	1	0	0	0	0	1	0	0	0	1	1	1	0	0	0	1	0	1	0	0	1	1	1	0	0	1	1	0	0	0
m1727	chrX	36818	37127	0	0	0	1	0	1	0	1	0	1	0	1	0	0	1	1	1	0	0	0	0	1	0	0	0	1	1	1	0	0	0	1	0	1	0	0	1	1	1	0	0	1	1	0	0	0
m1728	chrX	37500	37500	0	0	0	1	0	1	0	1	0	1	0	1	0	0	1	1	1	0	0	0	0	1	0	0	0	1	1	1	0	0	0	1	0	1	0	0	1	1	1	0	0	1	1	0	0	0
m1729	chrX	38095	38691	0	0	0	1	0	1	0	1	0	1	0	1	0	0	1	1	1	0	0	0	0	1	0	0	0	1	1	1	0	0	0	1	0	1	0	0	1	1	1	0	0	1	1	0	0	0
m1730	chrX	39241	39657	0	0	0	1	0	1	0	1	0	1	0	1	0	0	1	1	1	0	0	0	0	1	0	0	0	1	1	1	0	0	0	1	0	1	0	0	1	1	1	0	0	1	1	0	0	0
m1731	chrX	39814	40107	0	0	0	1	0	1	0	1	0	1	1	1	0	0	1	1	1	0	0	0	0	1	0	0	0	1	1	1	0	0	0	1	0	1	0	0	1	1	1	0	0	1	1	0	0	0
m1732	chrX	40239	40239	0	0	0	1	0	1	0	1	0	1	1	1	0	0	1	1	1	0	1	0	0	1	0	0	0	1	1	1	0	0	0	1	0	1	0	0	1	1	1	0	0	1	1	0	0	0
m1733	chrX	40731	41803	0	0	0	1	0	1	0	1	0	1	1	1	0	0	1	1	1	0	1	0	0	1	0	0	0	1	1	1	0	0	0	1	0	1	0	0	1	1	1	0	0	1	1	0	0	0
m1734	chrX	42451	45217	0	0	0	1	0	1	0	1	0	1	1	1	0	0	1	1	1	0	1	0	0	1	0	0	0	1	1	1	0	0	0	1	0	1	0	0	1	1	1	0	0	1	1	0	0	0
m1735	chrX	45625	47084	0	0	0	1	0	1	0	1	0	1	1	1	0	0	1	1	1	0	1	0	0	1	0	0	0	1	1	1	0	0	0	1	0	1	0	0	1	1	1	0	0	1	1	0	0	0
m1736	chrX	47899	54990	0	0	0	1	0	1	0	1	0	1	1	1	0	0	1	1	1	0	1	0	0	1	0	0	0	1	1	1	0	0	0	1	0	1	0	0	1	1	1	0	0	1	1	0	0	0
m1737	chrX	55276	55335	0	0	0	1	0	1	0	1	0	1	1	1	0	0	1	1	1	0	1	0	0	1	0	0	0	1	1	1	0	0	0	1	0	1	0	0	1	0	1	0	0	1	1	0	0	0
m1738	chrX	56022	58706	1	0	0	1	0	1	0	1	0	1	1	1	0	0	1	1	1	0	1	0	0	1	0	0	0	1	1	1	0	0	1	1	0	1	0	0	1	0	1	0	0	1	1	0	0	0
m1739	chrX	59783	65007	1	0	0	1	0	1	0	1	0	1	1	1	0	0	1	1	1	0	1	0	0	1	0	0	0	1	1	1	0	0	1	1	0	1	0	0	1	0	1	0	0	1	1	0	0	0
m1740	chrX	65469	67074	1	0	0	1	0	1	0	1	0	1	1	1	0	0	1	1	1	0	1	0	0	1	0	0	0	1	1	1	0	0	1	1	0	1	0	0	1	0	1	0	0	1	1	0	0	0
m1741	chrX	67229	67354	1	0	0	1	0	1	0	1	0	1	1	1	0	0	1	1	1	0	1	0	0	1	0	0	0	1	1	1	0	0	1	1	0	1	0	0	1	0	1	0	0	1	1	0	0	0
m1742	chrX	67836	68514	1	0	0	1	0	1	0	1	0	1	1	1	0	0	1	1	1	0	1	0	0	1	0	0	0	1	1	1	0	0	1	1	0	1	0	0	1	0	1	0	0	1	1	1	0	0
m1743	chrX	69580	69760	1	0	0	1	0	1	0	1	0	1	1	1	0	0	1	1	1	0	1	0	0	1	0	0	0	1	1	1	0	0	1	1	0	1	0	0	1	0	1	0	0	1	1	1	0	0
m1744	chrX	69814	70342	1	0	0	1	0	1	0	1	0	1	1	1	0	0	1	1	1	0	1	0	0	1	0	0	0	1	1	1	1	0	1	1	0	1	0	0	1	0	1	0	0	1	1	1	0	0
m1745	chrX	71578	74077	1	0	0	0	0	1	0	1	0	1	1	1	0	0	1	1	1	0	1	0	0	1	0	0	0	1	1	1	1	0	1	1	0	1	0	0	1	0	1	0	0	1	1	1	0	0
m1746	chrX	74362	74362	1	0	0	0	0	1	0	1	0	1	1	1	0	0	1	1	1	0	1	0	0	1	0	0	0	1	1	1	1	0	1	1	0	1	0	0	1	0	1	0	0	1	1	1	0	0
m1747	chrX	74530	75066	1	0	0	0	0	1	0	1	0	1	1	1	0	0	1	1	1	0	1	0	0	1	0	0	0	1	1	1	1	0	1	1	0	1	0	0	1	0	1	0	0	1	1	1	0	0
m1748	chrX	75961	87124	1	0	0	0	0	1	0	1	0	1	1	1	0	0	1	1	1	1	1	0	0	1	0	0	0	1	1	1	1	0	1	1	0	1	0	0	1	1	1	0	0	1	1	1	0	0
m1749	chrX	77571	82254	1	0	0	0	0	1	0	1	0	1	1	1	0	0	1	0	1	1	1	0	0	1	0	0	0	1	1	1	1	0	1	1	0	1	0	0	1	1	1	0	0	1	1	1	0	0
m1750	chrX	80208	81387	1	0	0	0	0	1	0	1	0	1	1	1	0	0	1	0	1	1	1	0	0	1	0	0	0	1	1	1	1	0	1	1	0	1	0	0	1	1	1	0	0	1	1	1	0	0
m1751	chrX	87216	88033	1	0	0	0	0	1	0	1	0	1	1	1	0	0	1	1	1	1	1	0	0	1	0	0	0	1	1	1	1	0	1	1	0	1	0	0	1	1	1	0	0	1	1	1	0	0
m1752	chrX	88209	94353	1	0	0	0	0	1	0	1	0	1	1	1	0	0	1	1	1	1	1	0	0	1	0	0	0	1	0	1	1	0	1	1	0	1	0	0	1	1	1	0	0	1	1	1	0	0
m1753	chrX	94100	94118	1	0	0	0	0	1	0	1	0	1	1	1	0	0	1	1	1	1	1	0	0	1	0	0	0	1	0	1	1	0	1	1	0	1	0	0	1	1	1	0	0	1	1	1	0	0
m1754	chrX	94501	94501	1	0	0	0	0	1	0	1	0	1	1	1	0	0	1	1	1	1	1	0	0	1	0	0	0	1	0	1	1	0	1	1	0	1	0	0	1	1	1	0	0	1	1	1	0	0
m1755	chrX	95089	96464	1	0	0	0	0	1	0	1	0	1	1	1	0	0	1	1	1	1	1	0	0	1	0	0	1	1	0	1	1	0	1	1	0	1	0	0	1	1	1	0	0	1	1	1	0	0
m1756	chrX	98106	98106	1	0	0	0	0	1	1	1	0	1	1	1	0	0	1	1	1	1	1	1	0	1	0	0	1	1	0	1	1	0	1	1	0	1	0	0	1	1	1	0	0	1	1	1	0	0
m1757	chrX	98630	100283	1	0	0	0	0	1	0	1	0	1	1	1	1	0	1	1	1	1	1	1	0	1	0	0	1	1	0	1	1	0	1	1	0	1	0	0	1	1	1	0	0	1	1	1	0	0
m1758	chrX	101464	102363	1	0	0	0	0	1	0	1	0	1	1	1	1	0	1	1	1	1	1	1	0	1	0	0	1	1	0	1	1	0	1	1	0	1	0	0	1	1	0	0	0	1	1	1	0	0
m1759	chrX	102662	102662	1	0	0	0	0	1	0	1	0	1	1	1	1	0	1	1	1	1	1	1	0	1	0	0	1	1	0	1	1	0	1	1	0	1	0	0	1	1	0	0	0	1	1	1	0	0
m1760	chrX	103352	108466	1	0	0	0	0	1	0	1	0	1	1	1	1	0	1	1	1	1	1	1	0	1	0	0	1	1	0	1	1	0	1	1	0	1	0	0	1	1	0	0	0	1	1	1	0	0
m1761	chrX	108616	112965	1	0	0	0	0	1	0	1	0	1	1	1	1	0	1	1	1	1	1	1	0	1	0	0	1	1	0	1	1	0	1	1	0	0	0	0	1	1	0	0	0	1	1	1	0	0
m1762	chrX	110560	111903	1	0	0	0	0	1	0	1	0	1	1	1	1	1	1	1	1	1	1	1	0	1	0	0	1	1	0	1	1	0	1	1	0	0	0	0	1	1	0	0	0	1	1	1	0	0
m1763	chrX	113977	120754	1	0	0	0	0	1	0	1	0	1	1	1	1	0	1	1	1	1	1	1	0	0	0	0	1	1	0	1	1	0	1	1	0	0	0	0	1	1	0	0	0	1	1	1	0	0
m1764	chrX	120829	132405	1	0	0	0	0	1	0	1	0	1	1	1	1	0	1	1	1	1	1	1	0	0	0	0	1	1	0	1	1	0	1	1	0	0	0	0	1	1	0	0	0	1	1	1	0	0
m1765	chrX	120868	121338	1	0	0	0	0	1	0	1	0	1	1	1	1	0	1	1	1	1	1	1	0	0	0	0	1	1	0	1	1	0	1	1	0	0	0	0	1	1	0	0	0	1	1	1	0	0
m1766	chrX	133192	133354	1	0	0	0	0	1	0	1	0	1	1	1	1	0	1	1	1	1	1	1	0	0	0	0	1	1	0	1	1	0	1	1	0	0	0	0	1	1	0	0	0	1	1	1	0	0
m1767	chrX	134512	134512	1	0	0	0	0	1	0	1	0	1	1	1	1	0	1	1	1	0	1	1	0	0	0	0	1	1	0	1	1	0	1	1	0	0	0	0	1	1	0	0	0	1	1	1	0	0
m1768	chrX	136506	136648	1	0	0	0	0	1	0	1	0	1	1	1	1	0	1	1	1	1	1	1	0	0	0	1	1	1	0	1	1	0	1	1	0	0	0	0	1	1	0	0	0	1	1	1	0	0
m1769	chrX	137767	137840	1	0	0	0	0	1	0	1	0	1	1	1	1	0	1	1	1	1	1	1	0	0	0	0	1	1	0	1	1	0	1	1	0	0	0	0	1	1	0	0	0	1	1	1	0	0
m1770	chrX	138281	139819	1	0	0	0	0	1	0	1	0	1	1	1	1	0	1	1	1	1	1	1	0	0	0	0	1	1	0	1	1	0	1	1	0	0	0	0	1	1	0	0	0	1	1	1	0	0
m1771	chrX	140417	144137	1	0	0	0	0	1	0	1	0	1	1	1	1	0	1	1	1	1	1	1	0	0	0	1	1	1	0	1	1	0	1	1	0	0	0	0	1	1	0	0	0	1	1	1	0	0
m1772	chrX	148061	152577	1	0	0	0	0	1	0	1	0	1	1	1	0	0	0	1	1	1	1	1	0	0	1	1	1	1	0	1	1	1	1	1	0	0	0	0	1	1	0	0	0	1	1	1	0	0
m1773	chrX	156976	163656	1	0	0	1	0	1	0	1	0	1	1	1	0	0	0	1	1	1	0	1	0	0	1	1	1	1	0	1	1	1	1	1	0	0	0	0	1	1	0	0	0	1	1	1	0	0
m1774	chrX	159755	162522	1	0	0	1	0	1	0	1	0	1	1	1	0	0	0	1	1	1	0	1	0	0	1	1	1	1	0	1	1	1	1	1	0	0	0	0	1	1	0	0	0	1	1	1	0	0
m1775	chrX	163830	171357	1	0	0	1	0	1	0	1	0	1	1	1	0	0	0	1	1	1	0	1	0	0	1	1	1	1	0	1	1	1	1	1	0	0	0	0	1	1	0	0	0	1	1	1	0	0
m1776	chrX	171615	171627	1	0	0	1	0	1	0	1	0	1	1	1	0	0	0	1	1	1	0	1	0	0	1	1	1	1	0	1	1	1	1	1	0	0	0	0	1	1	0	0	0	1	1	1	0	0
m1777	chrX	171764	171764	1	0	0	1	0	1	0	1	0	1	1	1	0	0	0	1	1	1	0	1	0	0	1	1	1	1	0	1	1	1	1	1	0	0	0	0	1	1	0	0	0	1	1	1	0	0
m1778	chrX	172240	172240	1	0	0	1	0	1	0	1	0	1	1	1	0	0	0	1	1	1	0	1	0	0	1	1	1	1	0	1	1	1	1	1	0	0	0	0	1	1	0	0	0	1	1	1	0	0
m1779	chrX	173737	179618	1	0	0	1	0	1	0	1	0	1	1	1	0	0	0	1	1	1	0	1	0	0	1	1	1	1	0	1	1	1	1	1	0	0	0	0	1	1	0	0	0	1	1	1	0	0
m1780	chrX	176228	178010	1	0	0	1	0	1	0	1	0	1	1	1	0	0	0	0	1	1	0	1	0	0	1	1	1	1	0	1	1	1	1	1	0	0	0	0	1	1	0	0	0	1	1	1	0	0
m1781	chrX	183608	187012	1	0	0	1	0	1	0	1	0	1	1	1	0	0	0	1	1	1	0	1	0	0	1	0	1	1	0	1	1	1	1	1	0	0	0	0	1	1	0	0	0	1	1	1	0	0
m1782	chrX	187652	189418	1	0	0	1	0	1	0	1	0	1	1	1	0	0	0	1	1	1	0	1	0	0	1	0	1	1	0	1	1	1	1	1	0	1	0	0	1	1	0	0	0	1	1	1	0	0
m1783	chrX	190081	190560	1	0	0	1	0	1	0	1	0	1	1	1	0	0	0	1	1	1	0	1	0	0	1	0	1	1	0	1	1	1	1	1	0	1	0	0	1	1	0	0	0	1	1	1	0	0
m1784	chrX	191872	192067	1	0	0	1	0	1	0	1	0	1	1	1	0	0	0	1	1	1	0	0	0	0	1	0	1	1	0	1	1	1	1	1	0	1	0	0	1	1	0	0	0	1	1	1	0	0
m1785	chrX	192487	194081	1	0	0	1	0	1	0	1	0	0	1	1	0	0	0	1	1	1	0	0	0	0	1	0	1	1	0	1	1	1	1	1	0	1	0	0	1	1	0	0	0	1	1	1	0	0
m1786	chrX	194790	197018	1	0	0	1	0	1	0	1	0	0	1	1	0	0	0	1	1	0	0	0	0	0	1	0	1	1	0	1	1	1	1	1	0	1	0	0	1	1	0	0	0	1	1	1	0	0
m1787	chrX	205704	206537	1	0	0	1	0	1	0	1	0	0	1	1	0	0	0	1	1	0	0	0	0	0	1	0	1	1	0	1	1	1	1	1	0	1	0	0	1	1	0	0	0	1	1	1	0	0
m1788	chrX	208641	209321	1	0	0	1	0	1	0	1	0	0	1	1	0	0	0	1	1	0	0	0	0	0	1	0	1	1	0	1	1	1	1	1	0	1	0	0	1	1	0	0	0	1	1	1	0	0
m1789	chrX	210345	210759	1	0	0	1	0	1	0	1	0	0	1	1	0	0	0	1	1	0	0	0	0	0	1	0	1	1	0	1	1	1	1	1	0	1	0	0	1	1	0	0	0	1	1	1	0	0
m1790	chrX	211229	222563	1	0	0	0	0	1	0	1	0	0	1	1	0	0	0	1	1	0	0	0	0	0	1	0	1	1	0	1	1	1	1	1	0	1	0	0	1	1	0	0	0	1	1	1	0	0
m1791	chrX	225914	226665	1	0	0	0	0	1	0	1	0	0	1	1	0	0	0	1	1	0	0	0	0	0	1	0	1	1	0	1	1	1	1	1	0	0	0	0	1	1	0	0	0	1	1	1	0	0
m1792	chrX	227829	228198	1	0	0	0	0	1	0	1	0	0	1	1	0	0	0	1	1	0	0	0	0	0	1	0	1	1	0	1	1	1	1	1	0	0	0	0	1	1	0	0	0	1	1	1	0	0
m1793	chrX	229802	230464	1	0	0	0	0	1	0	1	0	0	1	1	0	0	0	1	1	0	0	0	0	0	1	0	1	1	0	1	1	1	1	1	0	0	0	0	1	1	0	0	0	1	1	1	0	0
m1794	chrX	232143	232143	1	0	0	0	0	1	0	1	0	0	1	1	0	0	0	1	1	0	0	0	0	0	1	0	1	1	0	1	1	1	1	1	0	0	0	0	1	1	0	0	0	1	1	1	0	0
m1795	chrX	239866	240082	1	0	0	0	0	1	1	1	0	0	0	1	0	0	0	1	1	0	0	0	0	0	1	0	1	1	0	1	1	1	1	1	0	0	0	0	1	1	0	0	0	1	1	1	0	0
m1796	chrX	241271	248378	1	0	0	0	0	1	1	1	0	0	1	1	0	0	0	1	1	0	0	0	0	0	1	0	1	1	0	1	1	1	1	1	0	0	0	0	1	1	0	0	0	1	1	1	0	0
m1797	chrX	247938	248878	1	0	0	0	0	1	1	1	0	0	1	1	0	0	0	1	1	0	0	0	0	0	1	0	1	1	0	1	1	1	1	1	0	0	0	0	1	1	0	0	0	1	1	1	0	0
m1798	chrX	249343	252640	1	0	0	0	0	1	1	1	0	0	1	1	0	0	0	1	1	0	0	0	0	0	1	0	1	1	0	1	1	1	1	1	0	0	0	0	1	1	0	0	0	1	1	1	0	0
m1799	chrX	257521	258142	1	0	0	0	0	1	1	1	0	0	1	1	0	0	0	1	1	0	0	0	0	0	1	0	1	1	0	1	1	1	1	1	0	0	0	0	1	1	0	0	0	1	1	1	0	0
m1800	chrX	260294	272847	1	0	0	0	0	1	1	1	0	0	1	1	0	1	0	1	1	0	0	0	0	0	1	0	1	1	0	1	1	1	1	1	0	0	0	0	1	1	0	0	0	1	1	1	0	0
m1801	chrX	272191	272191	1	0	0	0	0	1	1	1	0	0	1	1	0	1	0	1	1	0	0	0	0	1	1	0	1	1	0	1	1	1	1	1	0	0	0	0	1	1	0	0	0	1	1	1	0	0
m1802	chrX	275952	276453	1	0	0	0	0	1	1	1	0	0	1	0	0	1	0	1	1	0	0	0	0	0	1	0	1	1	0	1	1	1	1	1	0	0	0	0	1	1	0	0	0	1	1	1	0	0
m1803	chrX	277465	277760	1	0	0	0	0	1	1	0	0	0	1	0	0	1	0	1	1	0	0	0	0	0	1	0	1	1	0	1	1	1	1	1	0	0	0	0	1	1	0	0	0	1	1	1	0	0
m1804	chrX	279703	279703	1	0	0	0	0	1	1	0	0	0	1	0	1	1	0	1	1	0	0	0	0	0	1	0	1	1	0	0	1	1	1	1	0	0	0	0	1	1	0	0	0	1	1	1	1	0
m1805	chrX	280337	280337	1	0	0	0	0	1	1	0	0	0	1	0	1	1	0	1	1	0	0	0	0	0	1	0	1	1	0	0	1	1	0	1	0	0	0	0	1	1	0	0	0	1	1	1	1	0
m1806	chrX	282738	288609	1	0	0	0	0	1	1	0	0	0	0	0	1	1	0	1	1	0	0	0	0	0	1	0	1	1	0	0	1	1	0	1	0	0	0	0	1	1	0	0	0	1	1	1	1	0
m1807	chrX	290883	290883	1	0	0	0	0	1	1	0	0	0	0	0	1	1	0	1	1	0	0	0	0	0	1	0	1	1	1	0	1	1	0	1	0	0	0	0	1	1	0	0	0	1	1	1	1	0
m1808	chrX	291248	291248	1	0	0	0	0	1	1	0	0	0	0	0	1	1	0	1	1	0	0	0	0	0	1	0	1	1	1	0	1	1	0	1	0	0	0	0	1	1	0	0	0	1	1	1	1	0
m1809	chrX	291961	294080	1	0	0	0	0	1	1	0	0	0	0	0	1	1	0	1	1	0	0	0	0	0	1	0	1	1	1	0	1	1	0	1	0	0	0	0	1	1	0	0	0	1	1	1	1	0
m1810	chrX	294490	294588	1	1	0	0	0	1	1	0	0	0	0	0	1	1	0	1	1	0	0	0	0	0	1	0	1	1	1	0	1	1	0	1	0	0	0	0	1	1	0	0	0	1	1	1	1	0
m1811	chrX	296106	296106	1	1	0	0	0	1	1	0	0	0	0	0	1	1	0	1	1	0	0	0	0	0	1	0	1	1	1	0	1	1	0	0	0	0	0	0	0	1	0	0	0	1	1	1	1	0
m1812	chrX	296872	297043	1	1	0	0	0	1	1	0	0	0	0	0	1	1	0	1	1	0	0	0	0	0	1	0	1	1	1	0	1	1	0	0	0	0	0	0	1	1	0	0	0	1	1	1	1	0
m1813	chrX	297732	301867	1	1	0	0	0	1	1	0	0	0	0	0	1	1	0	1	1	0	0	0	0	0	1	0	1	1	1	0	1	1	0	0	0	0	0	0	1	1	0	0	0	1	1	1	1	0
m1814	chrX	303269	303583	1	1	0	0	0	1	1	0	0	0	0	0	1	1	0	1	1	0	0	0	0	0	1	0	1	1	1	0	1	0	0	0	0	0	0	0	1	1	0	0	0	1	1	1	1	0
m1815	chrX	306632	307788	1	1	0	0	0	1	1	0	0	0	0	0	1	1	0	1	1	0	0	0	0	0	1	0	1	1	1	0	1	0	0	0	0	0	0	0	1	1	0	0	0	1	1	1	1	0
m1816	chrX	309358	309358	1	1	0	0	0	1	1	0	0	0	0	0	1	1	0	1	1	0	0	0	0	0	1	1	1	1	1	0	1	0	0	0	0	0	0	0	1	1	0	0	0	1	1	1	1	0
m1817	chrX	311273	311273	1	1	0	0	0	1	1	0	0	0	0	0	1	1	0	1	1	0	0	0	0	1	1	1	1	1	1	0	1	0	0	0	0	0	0	0	1	1	0	0	0	1	1	1	1	0
m1818	chrX	312403	312482	1	1	0	0	0	1	1	0	0	0	0	0	1	1	0	1	1	0	0	0	0	1	1	1	1	1	1	0	1	0	0	0	0	0	0	1	1	1	0	0	0	1	0	1	1	0
m1819	chrX	315237	315237	1	1	0	0	0	1	1	0	0	0	0	0	0	1	0	1	1	0	0	0	0	1	1	1	1	1	1	0	1	0	0	0	0	0	0	1	1	0	0	0	0	1	1	1	0	0
m1820	chrX	316206	316285	1	1	0	0	0	1	1	0	0	0	0	0	0	1	0	1	1	0	0	0	0	1	1	1	1	1	1	0	1	0	0	0	0	0	0	1	1	0	0	0	0	1	1	1	0	0
m1821	chrX	319272	320612	1	1	0	0	0	1	0	0	0	0	0	0	0	1	0	1	1	0	0	0	0	1	1	1	1	0	1	0	1	0	0	0	0	0	0	1	1	0	0	0	0	1	1	1	0	0
m1822	chrX	323030	326091	1	1	0	0	0	1	0	0	1	0	0	0	0	1	0	1	1	0	0	0	0	1	1	1	1	0	1	0	1	0	0	0	0	0	0	1	1	0	0	0	0	1	1	1	0	0
m1823	chrX	326293	326989	1	1	0	0	0	1	0	0	1	0	0	0	0	1	0	1	1	0	0	0	0	1	1	1	1	0	1	0	1	0	0	0	0	0	0	1	1	0	0	0	0	1	1	1	0	0
m1824	chrX	327501	331934	1	1	0	0	0	1	0	0	1	0	0	0	0	1	0	1	1	0	0	0	0	1	1	1	1	0	1	0	1	0	0	0	0	0	0	1	1	0	0	0	0	1	1	1	0	0
m1825	chrX	332541	332665	1	1	0	0	0	1	0	0	1	0	0	0	0	1	0	1	1	0	0	0	0	1	1	1	1	0	1	0	1	0	1	0	0	0	0	1	1	0	0	0	0	1	1	1	0	0
m1826	chrX	333412	333412	1	1	0	0	0	1	0	0	1	0	0	0	0	1	0	1	1	0	0	0	0	1	1	1	1	0	1	0	1	0	1	0	0	0	0	1	1	0	0	0	0	1	1	1	0	0
m1827	chrX	334125	334125	1	1	0	0	0	1	0	0	1	0	0	0	0	1	0	1	1	0	0	0	0	1	1	1	1	0	1	0	1	0	0	0	0	0	0	1	1	0	0	0	0	1	1	1	0	0
m1828	chrX	334681	335148	1	1	0	0	0	1	0	0	1	0	0	0	0	1	0	1	1	0	0	0	0	1	1	1	1	0	1	0	1	0	0	0	0	0	0	1	1	0	0	0	0	1	1	1	0	0
m1829	chrX	335788	335788	1	1	0	0	0	1	0	0	1	0	0	0	0	1	0	1	1	0	0	0	0	1	1	1	1	0	1	0	1	0	0	0	0	0	0	1	1	0	0	0	0	1	1	1	0	0
m1830	chrX	336383	346858	1	1	0	0	0	1	0	0	1	0	0	0	0	1	0	1	1	0	0	0	0	1	1	1	1	0	1	0	1	0	0	0	0	0	0	1	1	0	0	0	0	1	1	1	0	0
m1831	chrX	336512	337133	1	1	0	0	0	1	0	0	1	0	0	0	0	1	0	1	1	0	0	0	0	1	1	1	1	0	1	0	1	0	0	0	0	0	0	1	1	0	0	0	0	1	1	1	0	0
m1832	chrX	347852	352052	1	1	0	0	0	1	0	0	1	0	0	0	0	1	0	1	1	0	0	0	0	1	1	1	1	0	1	0	1	0	0	0	0	0	0	1	1	0	1	0	0	1	1	1	0	0
m1833	chrX	352608	359445	1	1	0	0	0	1	0	0	1	0	0	0	0	1	0	1	1	0	0	0	0	1	1	1	1	0	1	0	1	0	0	0	0	0	0	1	1	0	1	0	0	1	1	1	0	0
m1834	chrX	359074	359074	1	1	0	0	0	1	0	0	1	0	0	0	0	1	0	1	1	0	0	0	0	1	1	1	1	0	1	0	1	0	0	0	0	0	0	1	1	0	1	0	0	1	1	1	0	0
m1835	chrX	361340	362316	1	1	0	0	0	1	0	0	1	0	0	0	0	1	0	1	1	0	0	0	0	1	1	1	1	0	1	0	1	0	0	0	0	0	0	1	1	0	1	0	1	1	1	1	0	0
m1836	chrX	362838	363087	1	1	0	0	0	1	0	0	1	0	0	0	0	1	0	1	1	0	0	0	0	1	1	1	1	0	1	0	1	0	0	0	0	0	0	1	1	0	1	0	1	1	1	1	0	0
m1837	chrX	363678	372699	1	1	0	0	0	1	0	0	1	0	0	0	0	1	0	1	1	0	0	0	0	1	1	1	1	0	1	0	1	0	0	0	0	0	0	1	1	0	1	0	1	1	1	1	0	0
m1838	chrX	364397	364761	1	1	0	0	0	1	0	0	1	0	0	0	0	1	0	1	1	0	0	0	0	1	1	1	1	0	1	0	1	0	0	0	0	0	0	1	1	0	1	0	1	1	1	1	0	0
m1839	chrX	373143	373775	1	1	0	0	0	1	0	0	1	0	0	0	0	1	0	1	1	0	0	0	0	1	1	1	1	0	1	0	0	0	0	0	0	0	0	1	1	0	1	0	1	1	1	1	0	0
m1840	chrX	378869	386494	1	1	0	0	0	1	0	0	1	0	0	0	0	1	0	1	1	0	0	0	0	1	1	1	1	0	1	0	0	0	0	0	0	0	0	1	1	0	1	0	1	1	1	1	0	0
m1841	chrX	383417	385921	1	1	0	0	0	1	0	0	1	0	0	0	0	1	0	1	1	0	0	0	0	1	1	1	1	0	1	0	0	0	0	0	0	0	0	1	1	0	1	0	1	1	1	1	0	0
m1842	chrX	387183	388388	1	1	0	0	0	1	0	0	1	0	0	0	0	1	0	1	1	0	0	0	0	1	1	1	1	0	1	0	0	0	0	0	0	0	0	1	1	0	1	0	1	1	1	1	0	0
m1843	chrX	388763	388763	1	1	0	0	0	1	0	0	1	0	0	0	0	1	0	1	1	0	0	0	0	1	1	1	1	0	1	0	0	0	0	0	0	0	0	1	1	0	1	0	1	1	1	1	0	0
m1844	chrX	389003	389243	1	1	0	0	0	1	0	0	1	0	0	0	0	1	0	1	1	0	0	0	0	1	1	1	1	0	1	0	0	0	0	0	0	0	0	1	1	0	1	0	1	1	1	1	0	0
m1845	chrX	389413	389780	1	1	0	0	0	1	0	0	1	0	0	0	0	1	0	1	1	0	0	0	0	1	1	1	1	0	1	0	0	0	0	0	0	0	0	1	1	0	1	0	1	1	1	1	0	0
m1846	chrX	392346	392346	1	1	0	0	0	1	0	0	1	1	0	0	0	1	0	1	1	0	0	0	0	1	1	1	1	0	1	0	0	0	0	0	0	0	0	1	1	NA	1	0	1	1	1	0	0	0
m1847	chrX	392787	393564	1	1	0	0	0	1	0	0	1	1	0	0	0	1	0	1	1	0	0	0	0	1	1	1	1	0	1	0	0	0	0	0	0	0	0	1	1	1	1	0	1	1	1	0	0	0
m1848	chrX	394236	394341	1	1	0	0	0	1	0	0	1	1	0	0	0	1	0	1	1	0	0	0	0	1	1	1	1	0	1	0	0	0	0	1	0	0	0	1	1	1	1	0	1	1	1	0	0	0
m1849	chrX	395805	395805	1	1	0	1	0	1	0	0	1	1	0	0	0	1	0	1	1	0	0	0	0	1	1	1	1	0	1	0	0	0	0	1	0	0	0	1	1	1	1	0	1	1	1	0	0	0
m1850	chrX	396093	410405	1	1	0	1	0	1	0	0	1	1	0	0	0	1	0	1	1	0	0	1	0	1	1	1	1	0	1	0	0	0	0	1	0	0	0	1	1	1	1	0	1	1	1	0	0	0
m1851	chrX	397702	397702	1	1	0	1	0	1	0	0	1	1	0	0	0	1	0	1	1	0	0	1	0	1	1	1	1	0	1	0	0	0	0	1	0	1	0	1	1	1	1	0	1	1	1	0	0	0
m1852	chrX	410563	410563	1	1	0	1	0	1	0	0	1	1	0	0	0	1	0	1	1	0	0	1	0	1	1	1	1	0	1	0	0	0	0	1	0	0	0	1	1	1	1	0	1	1	1	0	0	0
m1853	chrX	410951	410980	1	1	0	1	0	1	0	0	1	1	0	0	0	1	0	1	0	0	0	1	0	1	1	1	1	0	1	0	0	0	0	1	0	0	0	1	1	1	1	0	1	1	1	0	0	0
m1854	chrX	414104	414104	1	1	0	1	0	1	0	0	1	1	0	0	0	1	0	1	NA	0	0	1	0	1	1	1	1	0	1	0	0	0	0	1	0	0	0	1	1	1	1	0	1	0	1	0	0	0
m1855	chrX	414542	425504	1	1	1	1	0	1	0	0	1	1	0	0	0	1	0	1	1	0	0	1	0	1	1	1	1	0	1	0	0	0	0	1	0	0	0	1	1	1	1	0	1	0	1	0	0	0
m1856	chrX	420791	420791	1	1	1	1	0	1	0	0	1	1	0	0	0	1	0	1	1	0	0	1	0	1	1	1	1	0	1	0	0	0	0	1	0	0	0	1	1	1	1	0	1	0	1	0	0	0
m1857	chrX	425929	452288	1	1	1	1	0	1	0	0	1	1	0	0	0	1	0	1	1	1	0	1	0	1	1	1	1	0	1	0	0	0	0	1	0	0	0	1	1	1	1	0	1	0	1	0	0	0
m1858	chrX	446085	446085	1	1	1	1	0	1	0	0	1	1	0	0	0	1	0	1	1	1	0	1	0	1	1	1	1	0	1	0	0	0	0	1	0	0	0	1	1	1	1	0	1	0	1	0	0	0
m1859	chrX	452579	452579	1	1	1	1	0	1	0	0	1	1	0	0	0	1	0	1	1	1	1	1	0	1	1	1	1	0	1	0	0	0	0	1	0	0	0	1	1	1	1	0	1	0	1	0	0	0
m1860	chrX	452919	453005	1	1	1	1	0	1	0	0	1	1	0	0	0	1	0	1	1	1	1	1	0	1	1	1	1	0	1	0	0	0	0	1	0	0	0	1	1	1	1	0	1	0	1	0	0	0
m1861	chrX	453323	453420	1	1	1	1	0	1	0	0	1	1	0	0	0	1	0	1	1	1	1	1	0	1	1	1	1	0	0	0	0	0	0	1	0	0	0	1	1	1	1	0	1	0	1	0	0	0
m1862	chrX	456781	456997	1	1	1	1	0	1	0	0	1	1	0	0	0	1	0	1	1	1	1	1	0	1	1	1	1	0	0	0	0	0	0	1	0	0	0	1	1	1	1	0	1	0	1	0	0	0
m1863	chrX	457744	459216	1	1	1	1	0	1	0	0	1	1	1	0	0	1	0	1	1	1	1	1	0	1	1	1	1	0	0	0	0	0	0	1	0	0	0	1	1	1	1	0	1	0	1	0	0	0
m1864	chrX	459776	460047	1	1	1	1	0	1	0	0	1	1	1	0	0	1	0	1	1	1	1	1	0	1	1	1	1	0	0	0	0	0	1	1	0	0	0	1	1	1	1	0	1	0	1	0	0	0
m1865	chrX	460723	463005	1	1	1	1	0	1	0	0	1	1	1	0	0	1	0	1	1	1	1	1	0	1	1	1	1	0	0	0	0	0	1	1	0	0	0	1	1	1	1	0	1	0	1	0	0	0
m1866	chrX	464142	464394	1	1	1	1	0	1	0	0	1	1	1	0	0	1	0	1	1	1	0	1	0	1	1	1	1	0	0	0	0	0	1	1	0	0	0	1	1	1	1	0	1	0	1	0	0	0
m1867	chrX	464565	465021	1	1	1	1	0	1	0	0	1	1	1	0	0	1	0	1	1	1	0	1	0	1	1	1	1	0	0	0	0	0	1	1	0	0	0	1	1	1	1	0	1	0	1	0	0	0
m1868	chrX	465639	465639	0	1	1	1	0	1	0	0	1	1	1	0	0	1	0	1	1	1	0	1	0	1	1	1	1	1	0	0	0	0	1	1	0	0	0	1	1	1	1	0	1	0	1	0	0	0
m1869	chrX	466331	466331	0	1	0	1	0	1	0	0	1	1	1	0	0	1	0	1	1	1	0	1	0	1	1	1	1	1	0	0	0	0	1	1	0	0	0	1	1	1	1	0	1	0	1	0	0	0
m1870	chrX	466454	466456	0	1	0	1	0	1	0	0	1	1	1	0	0	1	0	1	1	1	0	1	0	1	1	1	1	1	0	0	0	0	1	1	0	0	0	1	1	1	1	0	1	0	1	0	0	0
m1871	chrX	468087	468122	0	0	0	1	0	1	0	0	1	1	1	0	0	1	0	1	1	1	0	1	0	1	1	0	1	0	0	0	0	0	1	1	0	0	0	1	1	1	1	0	1	0	1	0	0	0
m1872	chrX	468680	469349	0	0	0	1	0	1	0	0	1	1	1	0	0	1	0	1	1	1	0	1	0	1	1	0	1	0	0	0	0	0	1	1	0	0	0	1	1	1	1	0	0	0	1	0	0	0
m1873	chrX	469453	469520	0	0	0	1	0	1	0	0	1	1	1	0	0	1	0	1	1	1	0	1	0	1	1	0	1	0	0	0	0	0	1	1	0	0	0	1	1	1	0	0	0	0	1	0	0	0
m1874	chrX	470533	470995	0	0	0	1	0	1	0	0	1	1	1	1	0	1	0	1	1	1	1	1	0	1	1	0	1	0	0	0	0	0	1	1	0	1	0	1	1	1	0	0	0	0	1	0	0	0
m1875	chrX	471195	471195	0	0	0	1	0	1	0	0	1	1	1	1	0	1	0	1	1	1	1	1	0	1	1	0	1	0	0	0	0	0	1	1	0	1	0	1	0	1	0	0	0	0	1	0	0	0
m1876	chrX	471532	472296	0	0	0	1	0	1	0	0	1	1	1	1	0	1	0	1	1	1	1	1	0	1	1	0	1	0	0	0	0	0	1	1	0	1	0	1	0	1	0	0	1	0	1	0	0	0
m1877	chrX	484073	495112	0	0	0	1	0	1	0	0	1	1	1	1	0	1	0	1	1	1	1	1	0	1	1	0	1	0	0	0	0	0	1	1	0	1	0	1	0	1	0	0	1	0	1	0	0	0
m1878	chrX	490357	490357	0	0	0	1	0	1	0	0	1	1	1	1	0	1	0	1	1	1	1	1	0	1	1	0	1	0	0	0	0	0	1	1	0	1	0	1	0	1	0	0	1	0	1	0	0	0
m1879	chrX	491340	493640	0	0	0	1	0	1	0	0	1	1	1	1	0	1	0	0	1	1	1	1	0	1	1	0	1	0	0	0	0	0	1	1	0	1	0	1	0	1	0	0	1	0	1	0	0	0
m1880	chrX	495458	495458	0	0	0	1	0	1	0	0	1	1	1	1	0	1	0	1	1	1	1	1	0	1	1	0	1	0	0	0	0	0	1	1	0	1	0	1	0	1	0	0	1	0	1	0	0	0
m1881	chrX	496029	504158	0	0	0	1	0	1	0	0	1	1	1	1	0	1	0	1	1	1	1	1	0	1	1	0	1	0	0	0	0	0	1	1	0	1	0	1	0	1	0	0	1	0	1	0	0	0
m1882	chrX	497985	498149	0	0	0	1	0	1	0	0	1	1	1	1	0	1	0	1	1	1	1	1	0	1	1	0	1	0	0	0	0	0	1	1	0	1	0	1	0	1	0	0	1	0	1	0	0	0
m1883	chrX	504644	504709	0	0	0	1	0	1	0	0	1	1	1	1	0	1	0	1	1	1	1	1	0	1	1	0	1	0	0	0	0	0	1	1	0	1	0	1	0	1	0	0	1	0	1	0	0	0
m1884	chrX	505150	509235	0	0	0	1	0	1	0	0	1	1	1	1	0	1	0	1	1	1	1	1	0	1	1	0	0	0	0	0	0	0	1	1	0	1	0	1	0	1	0	0	1	0	1	0	0	0
m1885	chrX	509746	525070	0	0	0	1	0	1	0	0	1	1	1	1	0	1	0	1	1	1	1	1	0	1	1	0	0	0	0	0	0	0	1	1	0	1	0	1	0	1	0	0	1	0	1	0	0	0
m1886	chrX	516190	516436	0	0	0	1	0	1	0	0	1	1	1	1	0	1	0	1	1	1	1	1	0	1	1	0	0	0	0	0	0	0	1	1	0	1	0	1	0	1	0	0	1	0	1	0	0	0
m1887	chrX	526305	527002	0	0	0	1	1	1	0	0	1	1	1	1	0	1	0	1	1	1	1	1	0	1	1	0	0	0	0	0	0	0	1	1	0	1	0	1	0	1	0	0	1	1	1	0	0	0
m1888	chrX	532743	542308	0	0	0	1	1	1	0	0	1	1	1	1	0	1	0	1	1	1	1	1	0	1	1	0	0	0	0	0	0	0	1	1	0	1	0	1	0	1	0	0	1	1	1	1	0	0
m1889	chrX	542620	547229	0	0	0	1	1	1	0	0	1	1	1	1	0	1	0	1	1	1	1	1	0	1	1	0	0	0	0	0	0	0	1	1	0	1	0	1	0	1	0	0	1	1	1	1	0	0
m1890	chrX	544322	545209	0	0	0	0	1	1	0	0	1	1	1	1	0	1	0	1	1	1	1	1	0	1	1	0	0	0	0	0	0	0	1	1	0	1	0	1	0	1	0	0	1	1	1	1	0	0
m1891	chrX	547598	549542	0	0	0	1	1	1	0	0	1	1	1	1	0	1	0	1	1	1	1	1	0	1	1	0	0	0	0	0	0	0	1	1	0	1	0	1	0	1	0	0	1	1	1	1	0	0
m1892	chrX	550837	550837	0	0	0	1	1	1	0	0	1	1	1	1	0	1	0	1	1	1	1	1	0	1	1	0	0	0	0	0	0	0	1	1	0	1	0	1	0	1	0	0	1	1	1	1	NA	0
m1893	chrX	551502	554517	0	0	0	1	1	1	0	0	1	1	1	1	0	1	0	1	1	1	1	1	0	1	0	0	0	0	0	0	0	0	1	1	0	1	0	1	0	1	0	0	1	1	1	1	1	0
m1894	chrX	556366	556366	0	0	0	1	1	1	0	0	1	1	1	1	0	1	0	1	0	1	1	1	0	1	0	0	0	0	0	0	0	0	1	1	0	1	0	1	0	1	0	0	1	1	1	1	1	0
m1895	chrX	557590	560603	0	0	0	1	1	1	0	0	1	1	1	1	0	1	0	1	0	1	1	1	0	1	0	0	0	0	0	0	0	0	1	1	0	1	0	1	0	1	0	0	1	1	1	1	1	0
m1896	chrX	568363	568992	0	0	0	1	1	1	0	0	1	1	1	1	0	1	0	1	0	1	1	1	0	1	1	0	0	0	0	0	0	0	1	1	0	1	0	1	0	1	0	0	1	1	1	1	1	0
m1897	chrX	569834	569834	0	0	0	1	1	1	0	0	1	1	1	1	0	1	0	1	0	1	1	1	0	1	1	0	0	0	0	0	0	0	1	1	1	1	0	1	0	1	0	0	1	1	1	1	1	0
m1898	chrX	570422	570512	0	0	0	1	1	1	0	0	1	1	1	1	0	1	0	1	0	1	1	0	0	1	1	0	0	0	0	0	0	0	1	1	1	1	0	1	0	1	0	0	1	1	1	1	1	0
m1899	chrX	571066	571066	0	0	0	1	1	1	0	0	1	1	1	1	0	1	0	1	0	1	1	0	0	1	1	0	0	0	0	0	0	0	1	1	0	1	0	1	0	1	0	0	1	1	1	1	1	0
m1900	chrX	571276	572117	0	0	0	1	1	1	0	1	1	1	1	1	0	1	0	1	0	1	1	0	0	1	1	0	0	0	0	0	0	0	1	1	0	1	0	1	0	1	0	0	1	1	1	1	1	0
m1901	chrX	572450	572450	0	0	0	1	1	1	0	1	1	1	1	1	0	1	0	1	0	1	1	0	0	1	1	0	0	0	0	0	0	0	1	1	0	1	0	1	0	1	0	0	1	1	1	1	1	0
m1902	chrX	572675	572786	0	0	1	1	1	1	0	1	1	1	1	1	0	1	0	1	0	1	1	0	0	1	1	0	0	0	0	0	0	0	1	1	0	1	0	1	0	1	0	0	1	1	1	1	1	0
m1903	chrX	572936	574799	0	0	1	1	1	1	0	1	1	1	1	1	0	1	0	1	0	1	1	0	0	1	1	0	0	0	0	0	0	0	1	1	0	1	0	1	0	1	0	0	1	1	1	1	1	0
m1904	chrX	575549	576323	0	0	1	1	1	1	0	1	1	0	1	1	0	1	0	1	0	1	1	0	0	1	1	0	0	0	0	0	0	0	1	1	0	1	0	1	0	1	0	0	1	1	1	1	1	0
m1905	chrX	577541	580576	0	0	1	1	1	1	0	1	1	0	1	1	0	1	0	1	0	1	1	0	0	1	1	0	0	0	0	0	0	0	1	1	0	1	0	1	0	1	0	0	1	1	1	1	1	0
m1906	chrX	577816	578056	0	0	1	1	1	0	0	1	1	0	1	1	0	1	0	1	0	1	1	0	0	1	1	0	0	0	0	0	0	0	1	1	0	1	0	1	0	1	0	0	1	1	1	1	1	0
m1907	chrX	580666	580696	0	0	1	1	1	1	0	1	1	0	1	1	0	1	0	1	0	1	1	0	0	1	1	0	0	0	0	0	0	0	1	1	0	1	0	1	0	1	0	0	1	1	1	1	1	0
m1908	chrX	581086	581101	0	0	1	1	1	1	0	1	1	0	1	1	0	1	0	1	0	1	1	0	0	1	1	0	0	0	0	0	0	0	1	1	0	1	0	1	1	1	0	0	1	1	1	1	1	0
m1909	chrX	581428	581739	0	0	1	1	1	1	0	1	1	0	1	1	0	1	0	1	0	1	1	0	0	1	1	0	0	0	0	0	0	0	1	1	0	1	0	1	1	1	0	0	1	1	1	1	1	0
m1910	chrX	581835	582214	0	1	1	1	1	1	0	1	1	0	1	1	0	1	0	1	0	1	1	0	0	1	1	0	0	0	0	0	0	0	1	1	0	1	0	1	1	1	0	0	1	1	1	1	1	0
m1911	chrX	582558	582558	0	1	1	1	1	1	0	1	1	0	1	1	0	1	0	1	0	1	1	0	0	1	1	0	0	0	0	0	0	0	1	1	0	1	0	1	1	1	0	0	1	1	1	1	1	0
m1912	chrX	582788	593414	0	0	1	1	1	1	0	1	1	0	1	1	0	1	0	1	0	1	1	0	0	1	1	0	0	0	0	0	0	0	1	1	0	1	0	1	1	1	0	0	1	1	1	1	1	0
m1913	chrX	593953	595041	0	0	1	1	1	1	0	1	1	0	1	1	0	1	0	1	0	1	1	0	0	1	1	0	0	0	0	0	0	0	1	1	0	1	0	1	1	1	0	0	1	1	1	1	1	0
m1914	chrX	595280	597659	0	0	1	1	1	1	0	0	1	0	1	1	0	1	0	1	0	1	1	0	0	1	1	0	0	0	0	0	0	0	1	1	0	1	0	1	1	1	0	0	1	1	1	1	1	0
m1915	chrX	598115	598202	0	0	1	1	1	1	0	0	1	0	1	1	0	1	0	1	0	1	1	0	0	1	1	0	0	0	0	0	0	0	1	1	0	1	0	1	1	1	0	0	1	1	1	1	1	0
m1916	chrX	598877	598877	0	0	1	1	1	1	0	0	1	0	1	1	0	1	0	1	0	1	1	0	0	1	1	0	1	0	0	0	0	0	1	1	0	1	0	1	1	1	0	0	1	1	1	1	1	0
m1917	chrX	599340	599916	0	0	1	1	1	1	0	1	1	0	1	1	0	1	0	1	0	1	1	0	0	1	1	0	1	0	0	0	0	0	1	1	0	1	0	1	1	1	0	0	1	1	1	1	1	0
m1918	chrX	600173	613137	0	0	1	1	0	1	0	1	1	0	1	1	0	1	0	1	0	1	1	0	0	1	1	0	1	0	0	0	0	0	1	1	0	1	0	1	1	1	0	0	1	1	1	1	1	0
m1919	chrX	619526	619526	0	0	1	1	0	1	0	1	1	0	1	1	0	1	0	1	0	1	1	0	0	1	1	0	1	0	0	0	0	0	1	1	0	1	0	1	1	1	0	0	1	1	1	1	1	0
m1920	chrX	621701	631982	0	0	1	1	0	1	0	1	1	0	1	1	0	1	0	1	0	1	1	0	0	1	1	0	1	0	0	0	0	0	1	1	0	1	0	1	1	1	0	0	1	1	1	1	1	0
m1921	chrX	633866	633866	0	0	1	1	0	1	0	1	1	0	1	1	0	1	0	1	0	1	1	0	0	1	1	0	1	0	0	0	0	0	1	1	0	1	0	1	1	1	0	0	1	0	1	1	1	0
m1922	chrX	637667	637667	0	0	1	1	0	1	0	1	1	0	1	1	0	1	0	1	0	1	1	0	0	1	1	0	1	0	0	0	0	0	1	1	0	1	0	1	1	0	0	0	1	0	1	1	1	0
m1923	chrX	638730	638730	0	0	1	0	0	1	0	1	1	0	1	1	0	1	0	1	0	1	1	0	0	1	1	0	1	0	0	0	0	0	1	1	0	1	0	1	1	0	0	0	1	0	1	0	1	0
m1924	chrX	640468	640502	0	0	1	0	0	1	0	1	1	0	1	1	0	1	0	1	0	1	1	NA	0	1	1	0	1	0	0	0	0	0	1	1	0	1	0	1	1	0	0	0	1	0	1	0	1	0
m1925	chrX	641753	642106	0	0	1	0	0	1	0	1	1	0	1	1	0	1	0	1	0	1	1	1	0	1	1	0	1	0	0	0	0	0	1	1	0	1	0	1	1	0	0	1	1	0	1	0	0	0
m1926	chrX	642317	646432	0	0	1	0	0	1	0	1	1	0	1	1	0	1	0	1	0	1	1	1	0	1	1	0	1	0	0	0	0	0	1	1	0	1	0	1	1	0	0	1	1	0	1	0	0	0
m1927	chrX	648431	649219	0	0	1	0	0	1	0	1	1	0	1	1	0	1	0	1	0	1	1	1	0	1	1	0	0	0	0	0	0	0	1	1	0	1	0	1	1	0	0	1	1	0	1	0	0	0
m1928	chrX	651274	652591	0	0	1	0	0	1	0	1	1	0	1	1	0	1	0	1	0	1	1	1	0	1	1	0	0	0	0	0	0	0	1	1	0	1	0	0	1	0	0	1	1	0	1	0	0	0
m1929	chrX	653026	653755	0	0	1	0	0	1	0	1	1	0	1	1	0	1	0	1	0	1	1	1	0	1	1	0	0	0	0	0	0	0	1	1	0	1	0	0	1	0	0	1	1	0	1	0	0	0
m1930	chrX	655475	658561	0	0	1	0	0	1	0	1	1	0	1	1	0	1	0	1	0	1	1	1	0	1	1	0	0	0	1	0	0	0	1	1	0	1	0	0	1	0	0	1	1	0	1	0	0	0
m1931	chrX	658912	660786	0	0	1	0	0	1	0	1	1	0	1	1	0	1	0	1	0	1	1	1	0	1	1	0	0	0	1	0	0	0	1	1	0	1	0	0	1	0	0	1	1	0	1	0	0	0
m1932	chrX	661171	662769	0	0	1	0	0	1	0	1	1	0	1	1	0	1	0	1	0	1	1	1	0	1	1	0	0	0	1	0	0	0	1	1	0	1	0	0	1	0	0	1	1	0	1	0	0	0
m1933	chrX	663968	663968	0	0	1	0	0	1	0	1	1	0	1	1	0	1	0	1	0	1	1	1	0	1	1	0	0	0	1	0	0	0	1	1	0	1	0	0	1	0	0	1	1	0	1	0	0	0
m1934	chrX	664824	664824	0	0	1	0	0	1	0	1	1	0	1	1	0	1	0	1	0	1	1	1	0	1	1	0	0	0	1	0	0	0	1	1	0	1	0	0	1	0	0	1	1	0	1	0	0	0
m1935	chrX	665450	665450	0	0	1	0	0	1	0	1	1	1	1	1	0	1	0	1	0	1	1	1	0	1	1	0	0	0	1	0	0	0	1	1	0	1	0	0	1	0	0	1	1	0	1	0	0	0
m1936	chrX	670679	675971	0	0	1	0	0	1	0	1	1	1	1	1	0	1	0	1	0	1	1	1	0	1	1	0	0	0	1	0	0	0	1	1	0	1	0	0	1	0	0	1	1	0	1	0	0	0
m1937	chrX	677358	677358	0	0	1	0	0	1	0	1	1	1	1	1	0	1	0	1	1	1	1	1	0	1	1	0	0	0	1	0	0	0	1	1	0	1	0	0	1	0	0	1	1	0	1	0	0	0
m1938	chrX	682904	682904	0	0	1	0	0	1	0	1	1	1	1	1	0	1	0	1	1	1	1	1	0	1	1	0	0	0	1	0	0	0	0	1	0	1	0	0	1	0	0	1	1	0	1	0	0	0
m1939	chrX	684758	685862	0	0	1	0	0	1	0	0	1	1	1	1	0	1	0	1	1	1	1	1	0	1	1	0	0	0	1	0	0	0	0	1	0	1	0	0	1	0	0	1	1	0	1	0	0	0
m1940	chrX	685982	686736	0	0	1	0	0	1	0	0	1	1	1	1	0	1	0	1	1	1	1	1	0	1	1	0	0	0	1	0	0	0	0	1	0	1	0	0	1	0	0	1	1	0	1	0	0	0
m1941	chrX	686894	686946	0	0	1	0	0	1	0	0	1	1	1	1	0	1	0	1	1	1	1	1	0	1	1	0	0	0	1	0	0	0	0	1	0	1	0	0	1	0	0	1	1	0	1	0	0	0
m1942	chrX	688164	688164	0	0	1	0	0	1	0	0	1	1	1	1	0	1	0	1	1	1	1	1	0	1	1	0	0	0	1	0	0	0	1	1	0	1	0	0	1	0	0	1	1	0	1	0	0	0
m1943	chrX	691920	693187	0	0	1	0	0	1	0	0	1	1	1	1	0	1	0	1	1	1	1	1	0	1	1	0	0	NA	0	1	0	0	1	1	0	1	0	0	1	0	0	1	1	0	0	0	0	0
m1944	chrX	694041	694041	0	NA	1	0	0	1	0	0	1	1	1	1	0	1	0	1	1	1	1	1	0	1	1	0	0	NA	0	1	0	0	1	0	0	1	0	0	1	0	0	1	1	0	0	0	0	0
m1945	chrX	697486	698466	0	1	1	0	0	0	0	0	1	1	1	1	0	1	0	1	1	1	1	1	0	1	1	0	0	1	0	1	0	0	1	0	0	1	0	0	1	0	0	1	1	0	0	0	0	0
m1946	chrX	699021	699851	0	1	1	0	0	0	0	0	1	1	1	1	0	1	0	1	1	1	1	1	0	1	1	0	0	1	0	1	0	0	1	0	0	1	0	0	1	0	0	1	1	0	0	0	0	0
m1947	chrX	701028	701912	0	1	1	0	0	0	0	0	1	1	1	1	0	1	0	1	1	1	1	1	0	1	1	0	0	1	0	1	0	0	1	0	0	1	0	0	1	0	0	1	1	0	0	0	0	0
m1948	chrX	702597	704795	0	1	1	0	0	0	0	0	1	1	1	1	0	1	0	1	1	1	1	1	0	1	1	0	0	1	0	1	0	0	1	0	0	1	0	0	1	0	0	1	1	0	0	0	0	0
m1949	chrX	704982	705450	0	1	1	0	0	0	0	0	1	1	1	1	0	1	0	1	1	1	1	1	0	1	1	0	0	1	0	1	0	0	1	0	0	1	0	0	1	0	0	1	1	0	0	0	0	0
m1950	chrX	705848	706199	0	1	1	0	0	0	0	0	1	1	1	1	0	1	0	1	1	1	1	1	0	1	1	0	0	1	0	1	0	0	1	0	0	1	0	0	1	0	0	1	1	0	0	0	0	0
m1951	chrX	707018	713844	0	1	1	0	0	0	0	0	1	1	1	1	0	1	0	1	1	1	1	1	0	1	1	0	0	1	0	1	0	0	1	0	0	1	0	0	1	0	0	1	1	0	0	0	0	0
m1952	chrX	718417	719602	0	1	1	0	0	0	0	0	1	1	1	1	0	1	0	1	1	1	1	1	0	1	1	0	0	1	0	1	0	0	1	0	0	1	0	0	0	0	0	1	1	0	0	0	0	0
m1953	chrX	719842	721302	0	1	1	0	0	0	0	0	1	1	1	1	0	1	0	1	1	1	1	1	0	1	1	0	0	1	0	1	0	0	1	0	0	1	0	0	0	0	0	1	1	0	0	0	0	0
m1954	chrX	722676	722676	0	1	1	0	0	0	0	0	1	1	1	1	0	1	0	1	1	1	1	1	0	0	1	0	0	1	0	1	0	0	1	0	0	1	0	0	0	0	0	1	1	0	0	0	0	0
m1955	chrX	723691	723930	0	1	1	0	0	0	0	0	1	1	1	1	0	1	0	1	1	1	1	1	0	0	1	0	0	1	0	1	0	0	1	0	0	1	0	0	0	0	0	1	1	0	0	0	0	0
m1956	chrX	726757	727128	0	1	1	0	0	1	0	0	1	1	0	1	0	1	0	1	1	1	1	1	1	0	1	0	0	1	0	1	0	0	1	0	0	1	0	0	0	0	0	1	1	0	0	0	0	0
m1957	chrXI	3393	4534	0	0	0	1	1	1	1	1	0	0	0	1	0	1	0	0	1	1	0	1	0	1	1	0	1	1	1	1	0	1	1	1	0	0	0	0	0	1	0	1	1	0	0	1	1	1
m1958	chrXI	8980	14047	0	0	0	1	1	1	1	1	0	0	0	1	0	1	0	1	1	1	0	1	0	1	1	0	1	1	1	1	0	1	1	1	0	0	1	0	0	1	0	1	0	0	0	1	1	1
m1959	chrXI	14705	18001	0	0	0	1	1	1	1	1	0	0	0	1	0	1	0	1	1	1	0	1	0	1	1	0	1	1	1	1	0	1	1	1	0	0	1	0	0	1	0	1	0	0	0	1	1	1
m1960	chrXI	19206	21006	0	0	0	1	1	1	1	1	0	0	0	1	0	1	0	1	1	1	0	1	0	1	1	0	1	1	1	1	0	1	1	1	0	0	1	0	0	1	0	1	0	0	0	1	1	1
m1961	chrXI	23463	32644	0	0	0	1	1	1	1	1	0	0	0	1	0	1	0	1	1	1	0	1	0	1	1	0	1	1	0	1	0	1	1	1	0	0	1	0	0	1	0	1	0	0	0	1	1	1
m1962	chrXI	25337	26810	0	0	0	1	1	1	1	0	0	0	0	1	0	1	0	1	1	1	0	1	0	1	1	0	1	1	0	1	0	1	1	1	0	0	1	0	0	1	0	1	0	0	0	1	1	1
m1963	chrXI	32862	33790	0	0	0	1	1	1	1	1	0	0	0	1	0	1	0	1	1	1	0	1	0	1	1	0	1	1	0	1	0	1	1	1	0	0	1	0	0	1	0	1	0	0	0	1	1	1
m1964	chrXI	33673	33673	0	0	0	1	1	1	1	1	0	0	0	1	0	1	0	0	1	1	0	1	0	1	1	0	1	1	0	1	0	1	1	1	0	0	1	0	0	1	0	1	0	0	0	1	1	1
m1965	chrXI	37524	38813	0	0	0	1	0	1	0	1	0	0	0	1	0	1	0	0	1	1	0	1	0	1	1	0	1	1	0	1	0	1	1	1	0	0	1	0	0	1	1	1	0	0	0	1	1	1
m1966	chrXI	39184	39184	0	0	0	1	1	1	0	1	0	0	0	1	0	1	0	0	1	1	0	1	0	1	1	0	1	1	0	1	0	1	1	1	0	0	1	0	0	1	1	1	0	0	0	1	1	1
m1967	chrXI	39899	40103	0	0	0	1	1	1	0	1	0	0	0	1	0	1	0	0	1	1	0	1	0	1	1	0	1	1	0	1	0	1	1	1	0	0	1	0	0	1	1	1	0	0	0	1	1	1
m1968	chrXI	40164	45141	0	0	0	1	0	1	0	1	0	0	0	1	0	1	0	0	1	1	0	1	0	1	1	0	1	1	0	1	0	1	1	1	0	0	1	0	0	1	1	1	0	0	0	1	1	1
m1969	chrXI	47357	47837	0	0	0	1	0	1	0	1	0	0	0	1	0	1	0	0	1	1	0	1	0	1	1	0	1	1	0	1	0	1	1	1	0	0	1	0	0	1	1	1	0	0	0	1	1	1
m1970	chrXI	48319	48808	0	0	0	1	0	1	0	1	0	0	1	1	0	1	0	0	1	1	0	1	0	1	1	0	1	1	0	1	0	1	1	1	0	0	1	0	0	1	1	1	0	0	0	1	1	1
m1971	chrXI	50257	54420	0	0	0	1	0	1	0	1	0	0	1	1	0	1	0	0	1	1	0	1	0	1	1	0	1	1	0	1	0	1	1	1	0	0	1	0	0	1	1	1	0	0	0	1	1	1
m1972	chrXI	55092	56757	0	0	0	1	0	1	0	1	0	0	1	1	0	1	0	0	1	1	0	1	0	1	1	0	1	1	0	1	0	1	1	1	0	0	1	0	0	1	1	1	0	0	0	1	1	1
m1973	chrXI	58986	64785	0	0	0	1	0	1	0	1	0	0	1	1	0	1	0	0	1	1	0	1	0	1	1	0	1	1	0	1	0	1	1	1	0	0	1	0	0	1	1	1	0	0	0	1	1	1
m1974	chrXI	64947	64947	0	0	0	1	0	1	0	1	0	0	1	1	0	1	0	0	1	1	0	1	0	1	1	0	1	1	0	1	0	1	1	1	0	0	1	0	0	1	1	1	0	0	0	1	1	1
m1975	chrXI	65567	66128	0	0	0	1	0	1	0	1	0	0	1	1	0	1	0	0	1	1	0	1	0	1	1	0	1	1	0	1	0	1	1	1	0	0	1	0	1	1	1	1	0	0	0	1	1	1
m1976	chrXI	71811	72614	0	0	1	1	0	0	0	1	0	0	1	1	0	1	0	0	1	1	0	1	0	1	1	0	1	NA	0	1	0	1	1	1	0	0	1	1	1	1	1	1	0	0	1	1	1	1
m1977	chrXI	74941	75013	0	0	1	1	0	0	0	1	0	1	1	1	0	1	0	0	1	1	0	1	0	1	1	0	1	0	0	1	0	1	1	1	0	0	1	1	1	1	1	1	0	0	1	1	1	1
m1978	chrXI	76124	78639	0	0	1	1	0	0	0	1	0	1	1	1	0	1	0	0	1	1	0	1	0	1	1	0	1	0	0	1	0	1	1	1	0	0	1	1	1	1	1	1	0	0	1	1	1	1
m1979	chrXI	79142	79142	0	0	1	1	0	0	0	1	0	1	1	1	0	1	0	0	1	1	0	1	1	1	1	0	1	0	0	1	0	1	1	1	0	0	1	1	1	1	1	1	0	0	1	1	1	1
m1980	chrXI	79181	79814	0	0	1	1	0	0	0	1	0	1	1	1	0	1	0	0	1	1	0	1	1	1	1	0	1	0	0	1	0	1	1	1	0	0	1	1	1	1	1	1	0	0	1	1	1	1
m1981	chrXI	80472	80491	0	0	1	1	0	0	0	1	0	1	1	1	0	1	0	0	1	1	0	1	1	1	1	0	1	0	0	0	0	1	1	1	0	0	1	1	1	1	1	1	0	0	1	1	1	1
m1982	chrXI	81143	85821	0	0	1	1	0	0	0	1	0	1	1	1	0	1	0	0	1	1	0	1	1	1	1	0	1	0	0	1	0	1	1	1	0	0	1	1	1	1	1	1	0	0	1	1	1	1
m1983	chrXI	83549	83549	0	0	1	1	0	0	0	1	0	1	1	1	0	1	0	0	1	1	0	1	1	1	1	0	1	0	0	1	0	1	1	1	0	0	1	1	1	1	1	1	0	0	1	1	1	1
m1984	chrXI	86234	91825	0	0	1	1	0	0	0	1	0	1	1	1	0	1	0	0	1	1	0	1	1	1	1	0	1	0	0	1	0	0	1	1	0	0	1	1	1	1	1	1	0	0	1	1	1	1
m1985	chrXI	92948	94985	0	0	1	1	0	0	0	1	0	0	1	1	0	1	0	0	1	1	0	1	1	1	1	0	1	0	0	1	0	0	1	1	0	0	1	1	1	1	1	1	0	0	1	1	1	1
m1986	chrXI	95374	97897	0	0	1	1	0	0	0	1	0	0	1	1	0	1	0	0	1	1	0	1	1	1	1	0	1	0	0	1	0	0	1	1	0	0	1	1	1	1	1	1	0	0	1	1	1	1
m1987	chrXI	97953	98707	0	0	1	1	0	0	0	1	0	0	1	1	0	1	0	0	1	1	0	1	1	1	1	0	1	0	0	1	1	0	1	1	0	0	1	1	1	1	1	1	0	0	1	1	1	1
m1988	chrXI	98981	99224	0	0	1	1	0	0	0	1	0	0	1	1	0	1	0	0	1	1	0	1	1	1	1	0	1	0	0	1	1	0	1	1	0	0	1	1	1	1	1	1	0	0	1	0	1	1
m1989	chrXI	99633	99633	0	0	1	1	0	0	0	1	0	0	1	1	0	1	0	0	1	1	0	1	1	1	1	0	1	0	0	1	1	0	1	1	0	0	1	1	1	1	1	1	0	1	1	0	1	1
m1990	chrXI	100445	103037	0	0	1	1	0	0	0	1	0	0	1	1	0	1	0	0	1	1	0	1	1	1	1	0	1	0	0	1	1	0	1	1	0	0	1	1	1	1	1	1	0	1	1	1	1	1
m1991	chrXI	103490	112117	0	0	1	1	0	0	0	1	0	0	1	1	0	1	0	0	1	1	0	1	1	1	1	0	1	0	0	1	1	0	1	1	0	0	1	1	1	1	1	1	0	1	1	1	1	1
m1992	chrXI	115293	115995	0	0	1	1	0	0	0	1	0	0	1	1	0	1	0	0	1	1	0	1	1	1	1	0	1	0	0	1	1	0	1	1	0	0	1	1	1	1	1	1	0	1	1	1	1	1
m1993	chrXI	116904	117198	0	0	1	1	0	0	0	1	0	0	1	1	0	1	0	0	1	1	0	1	1	1	1	0	1	0	0	1	1	0	1	1	0	0	1	1	1	1	1	1	0	1	1	1	1	1
m1994	chrXI	117695	117695	0	0	1	1	0	0	0	1	0	0	1	1	0	1	0	0	1	1	0	1	1	1	1	0	1	0	0	1	1	0	1	1	0	0	1	1	1	1	1	1	0	1	1	1	1	1
m1995	chrXI	118055	119339	0	0	1	1	0	0	0	1	0	0	1	1	0	1	0	0	1	1	0	1	1	1	1	0	1	0	0	1	1	0	1	1	0	0	1	1	1	1	1	1	0	1	1	1	1	1
m1996	chrXI	120175	123617	0	0	1	1	0	0	0	1	0	0	1	1	0	1	0	0	1	1	0	1	1	1	1	0	1	0	0	1	1	0	1	1	0	0	1	1	1	1	1	1	0	1	1	1	1	1
m1997	chrXI	123941	126748	0	0	1	1	0	0	0	1	0	0	1	1	0	1	0	0	1	1	0	1	1	1	1	0	1	0	0	1	1	0	1	1	0	0	1	1	1	1	1	1	0	1	1	1	1	1
m1998	chrXI	127867	127867	0	0	1	1	0	0	0	1	0	0	1	1	0	1	0	0	1	1	0	1	1	1	1	0	1	0	0	1	1	0	1	1	0	0	1	1	1	1	1	1	0	1	1	1	1	1
m1999	chrXI	128164	133991	0	0	1	1	0	0	0	1	0	0	1	1	0	1	0	0	1	1	0	1	1	1	1	0	1	0	0	1	1	0	1	1	0	0	1	1	1	1	1	1	0	1	1	1	1	1
[truncated: 1,594 more rows]
[truncated: 53 more columns]
