# Supplementary material for: Genetic effects on molecular network states explain complex traits
Source: Mol Syst Biol. 2023 Jul 24;19(8):e11493. doi: 10.15252/msb.202211493 (PMC10407735; doi:10.15252/msb.202211493)
Supplement: Supplementary file 7 — Source Data for Figure 5 [file MSB-19-e11493-s005.zip › Figure_5/Smith_PTQTL_mapping.csv]

m1	m2	m3	m4	m5	m6	m7	m8	m9	m10	m11	m12	m13	m14	m15	m16	m17	m18	m19	m20	m21	m22	m23	m24	m25	m26	m27	m28	m29	m30	m31	m32	m33	m34	m35	m36	m37	m38	m39	m40	m41	m42	m43	m44	m45	m46	m47	m48	m49	m50
RF_score_glucose	0	4.24168559398017e-09	0	0	0	0	0	2.07389209755937e-06	2.07389209755937e-06	1.95431365272216e-06	3.2369036112322e-08	3.80987160722947e-07	0	0	0	0	6.37279852398541e-08	5.4233113412486e-08	0	0	0	0	0	2.85782399459134e-08	2.40774616152948e-07	2.34829787176604e-06	1.86932818687527e-05	4.21833845795561e-06	2.21976275617192e-06	4.77673692693654e-06	1.94836884664633e-05	7.88369886903353e-06	3.13819908967912e-06	5.13860636652098e-07	7.38626888741238e-07	2.8724225849336e-07	0	0	5.4448499549756e-08	2.35093571351866e-07	0	0	8.74563569106404e-09	1.15795725941684e-08	0	1.93110502181151e-06	9.35334337559962e-07	3.27250626858377e-06	4.61178391492299e-08
p_noFDR_glucose	1	0.358176691729323	1	1	1	1	1	0.0828007518796992	0.0828007518796992	0.106109022556391	0.376033834586466	0.214285714285714	1	1	1	1	0.354887218045113	0.354605263157895	1	1	1	1	1	0.362312030075188	0.292105263157895	0.149248120300752	0.0511278195488722	0.101127819548872	0.117763157894737	0.0703007518796993	0.0327067669172932	0.056109022556391	0.0883458646616541	0.221240601503759	0.183552631578947	0.279511278195489	1	1	0.355075187969925	0.302255639097744	1	1	0.379511278195489	0.379605263157895	1	0.126127819548872	0.181390977443609	0.0883458646616541	0.356672932330827
p_FDR_glucose	1	1	1	1	1	1	1	1	1	1	1	1	1	1	1	1	1	1	1	1	1	1	1	1	1	1	1	1	1	1	1	1	1	1	1	1	1	1	1	1	1	1	1	1	1	1	1	1	1
RF_score_ethanol	1.92713424919833e-05	3.60195523680352e-05	0.000372158199095832	1.8698394904595e-05	1.8698394904595e-05	1.01203920353603e-05	5.00482691217456e-07	9.82122905859746e-07	9.82122905859746e-07	0	0	1.01357837217343e-07	1.30772798276578e-06	0	0	1.14613789404019e-06	0	1.13709419368466e-07	0	0	0	0	6.86539569234515e-08	0	0	0	0	0	0	4.61984967639264e-08	0	0	0	0	0	2.03158772612267e-07	1.56619148384283e-09	1.49850913522556e-08	2.36035257995118e-08	2.22673064295927e-07	0	0	3.54005307324802e-08	3.23616099855133e-06	1.30077253797256e-06	2.44974140991813e-06	1.16815944101979e-06	3.62602483405055e-08	1.61237976563421e-05
p_noFDR_ethanol	0.0427678571428571	0.0246428571428571	0.00428571428571429	0.0289285714285714	0.0289285714285714	0.0372321428571429	0.210714285714286	0.134910714285714	0.134910714285714	1	1	0.347321428571429	0.116964285714286	1	1	0.151607142857143	1	0.342232142857143	1	1	1	1	0.364196428571429	1	1	1	1	1	1	0.378214285714286	1	1	1	1	1	0.323482142857143	0.402142857142857	0.389910714285714	0.39125	0.332678571428571	1	1	0.403839285714286	0.110625	0.196964285714286	0.117410714285714	0.170357142857143	0.41125	0.0338392857142857
p_FDR_ethanol	0.683878401360544	0.560777116402116	0.261662337662338	0.58874025974026	0.58874025974026	0.654583956619297	0.939964754098361	0.939964754098361	0.939964754098361	1	1	0.939964754098361	0.939964754098361	1	1	0.939964754098361	1	0.939964754098361	1	1	1	1	0.939964754098361	1	1	1	1	1	1	0.939964754098361	1	1	1	1	1	0.939964754098361	0.939964754098361	0.939964754098361	0.939964754098361	0.939964754098361	1	1	0.939964754098361	0.939964754098361	0.939964754098361	0.939964754098361	0.939964754098361	0.939964754098361	0.632956349206349
PTQTL_condition_no
[truncated: 3,544 more columns]
