# Supplementary material for: Genetic effects on molecular network states explain complex traits
Source: Mol Syst Biol. 2023 Jul 24;19(8):e11493. doi: 10.15252/msb.202211493 (PMC10407735; doi:10.15252/msb.202211493)
Supplement: Supplementary file 7 — Source Data for Figure 5 [file MSB-19-e11493-s005.zip › Figure_5/Smith_PTscore_glucose_ethanol.csv]

strain	X18.3.d	X9.5.d	X8.3.a	X7.2.c	X5.5.d	X3.5.d	X2.3.d	X21.5.c	X2.6.d	X6.3.c	X7.5.d	X8.6.c	X13.1.a	X14.5.b	X19.1.c	X1.1.d	X6.2.b	X7.4.c	X1.3.d	X6.4.d	X10.2.d	X13.2.c	X14.6.d	X17.2.d	X19.2.c	X21.1.d	X8.5.b	X9.7.d	X1.4.d	X5.1.d	X6.5.d	X7.7.c	X9.1.d	X10.3.c	X13.3.b	X14.7.c	X17.4.a	X19.3.c	X21.2.d	X4.3.d	X10.1.c	X17.1.a	X1.5.c	X5.2.d	X6.6.d	X7.8.d	X9.2.d	X13.4.a	X15.2.d
PT_Weith_proteome	-0.94597003	-0.93095586	0.94352755	-2.29283995	1.00379786	-0.24467721	2.02646716	-0.62561917	-0.47605898	0.55695967	-2.24439875	-0.34104802	-2.22671974	0.14565846	-0.15621811	-0.79225133	-0.65439659	0.76361139	1.50255286	-2.06156778	-0.45419138	1.18792968	2.13569935	1.74377467	-0.11246169	1.16844813	-0.59839501	0.85971985	1.95712550	2.11632830	-1.22744648	0.70064813	-1.18380666	-1.27543323	2.54539074	-0.23271655	-0.57215902	-1.67383671	-0.81422918	1.38329895	0.16558997	-0.12228726	0.23619369	1.44679146	2.03479090	0.78664873	-0.42994169	-0.54245975	2.04238537
PT_Smith_glucose	0.7850000	1.2350000	2.1800000	0.4400000	2.2900000	1.5000000	2.1550000	0.3800000	1.6400000	1.2700000	1.0450000	1.4250000	0.3700000	1.2250000	0.8050000	0.2150000	0.6950000	1.1750000	1.8800000	-0.0050000	1.4800000	2.5500000	2.8050000	2.2240777	0.5300000	0.6800000	1.7400000	2.7540777	2.1640777	2.3850000	-0.4550000	2.4350000	1.8750000	0.8300000	2.2500000	0.7900000	1.2350000	1.5350000	0.4150000	2.9500000	2.5390777	2.5850000	2.2950000	2.6600000	1.5100000	1.5050000	1.4300000	1.8900000	2.3400000
PT_Smith_ethanol	0.0150000	-1.0500000	-0.4200000	-0.8800000	-1.0650000	-0.4200000	-0.2300000	-1.5600000	-0.5850000	-0.6350000	-1.6450000	-0.4950000	-1.3150000	-0.3800000	-0.3950000	-1.3250000	-0.9350000	-1.3500000	-0.6850000	-0.7850000	-1.0550000	-0.7350000	0.1200000	-0.6750000	-1.4650000	-0.0550000	-1.5150000	-0.2700000	-0.5500000	-0.2550000	-1.7200000	0.2750000	-1.0100000	-0.3400000	0.2850000	-1.6200000	-0.6350000	-0.5100000	-0.9400000	-0.1250000	-0.6350000	-0.3650000	-0.6400000	-1.0150000	-1.3100000	-0.2300000	0.0000000	-0.2700000	-0.7050000
[truncated: 73 more columns]
