# Supplementary material for: Genetic effects on molecular network states explain complex traits
Source: Mol Syst Biol. 2023 Jul 24;19(8):e11493. doi: 10.15252/msb.202211493 (PMC10407735; doi:10.15252/msb.202211493)
Supplement: Supplementary file 8 — Source Data for Figure 6 [file MSB-19-e11493-s003.zip]

Archive with 12 entries (10 files):
- Figure_6/6A-D/
- Figure_6/6A-D/Fission_genotype_for_mapping.csv
- Figure_6/6A-D/Fission_L968_pka1_C358F.csv
- Figure_6/6A-D/Fission_phenotypes.csv
- Figure_6/6A-D/Fission_PTQTL_mapping.csv
- Figure_6/6A-D/Fission_PTscore_all_H2O2.csv
- Figure_6/6A-D/Fission_PTscore_all_unstressed.csv
- Figure_6/6A-D/README.txt
- Figure_6/6E/
- Figure_6/6E/Kaya_2021_PTscore.csv
- Figure_6/6E/Kaya_2021_RLS_PTscore.csv
- Figure_6/6E/README.txt
