# Supplementary material for: Genetic effects on molecular network states explain complex traits
Source: Mol Syst Biol. 2023 Jul 24;19(8):e11493. doi: 10.15252/msb.202211493 (PMC10407735; doi:10.15252/msb.202211493)
Supplement: Supplementary file 8 — Source Data for Figure 6 [file MSB-19-e11493-s003.zip › Figure_6/6A-D/Fission_genotype_for_mapping.csv]

chromosome	start	end	L968	Y0036	DBVPG2812	R1_1	R1_10	R1_12	R1_13	R1_14	R1_15	R1_16	R1_17	R1_18	R1_19	R1_20	R1_21	R1_22	R1_23	R1_24	R1_25	R1_26	R1_27	R1_28	R1_29	R1_3	R1_30	R1_31	R1_32	R1_33	R1_35	R1_36	R1_37	R1_38	R1_39	R1_4	R1_40	R1_41	R1_42	R1_43	R1_47	R1_5	R1_6	R1_7	R1_8	R1_9	R2_1	R2_10	R2_11
m1	chromosome_1	54120	60438	0	1	0	1	0	0	0	1	1	0	0	0	0	0	1	0	1	1	1	1	0	0	1	0	0	1	1	0	1	1	1	1	0	0	0	1	0	0	1	1	0	0	1	0	0	0
m2	chromosome_1	115309	152637	0	1	0	1	0	0	0	1	0	0	0	0	0	0	1	0	1	1	1	1	0	0	0	0	0	1	1	0	1	1	0	1	0	0	0	1	0	1	0	1	0	0	1	0	0	0
m3	chromosome_1	156754	156754	0	1	0	1	0	0	0	NA	0	0	0	0	0	0	1	0	1	0	1	0	0	0	1	0	0	0	0	0	0	1	0	1	0	0	0	1	0	0	0	1	0	0	1	0	0	0
m4	chromosome_1	162963	173651	0	1	0	1	0	0	0	NA	0	0	0	0	0	0	1	0	1	0	1	0	0	0	0	0	0	0	0	0	0	1	0	1	0	0	0	1	0	0	0	1	0	0	1	0	0	0
m5	chromosome_1	187224	196598	0	1	0	1	0	0	0	0	0	0	0	0	0	0	1	0	1	0	1	0	0	0	0	0	0	0	0	0	0	1	0	1	0	0	0	1	0	0	0	1	0	0	1	0	0	0
m6	chromosome_1	203208	206750	0	1	0	1	0	0	0	0	0	0	0	0	0	0	1	0	1	0	1	0	0	0	1	0	0	0	0	0	0	1	0	1	0	0	0	1	0	0	1	1	0	0	1	0	0	0
m7	chromosome_1	224944	228675	0	1	1	1	0	0	0	NA	0	0	0	0	0	0	1	0	1	0	1	0	0	0	1	0	0	0	0	0	0	1	0	1	0	0	0	1	0	0	1	1	0	0	1	0	0	0
m8	chromosome_1	268164	268164	0	1	1	NA	0	0	0	NA	0	0	0	0	0	0	1	0	1	0	1	0	0	0	1	0	0	0	0	1	0	1	0	1	0	0	0	1	0	0	1	1	0	0	1	1	NA	0
m9	chromosome_1	279180	279180	0	1	0	NA	0	0	0	0	0	0	0	0	0	0	1	0	1	0	1	0	0	0	1	0	0	0	0	1	0	1	0	1	0	0	0	1	0	0	1	1	0	0	1	1	0	0
m10	chromosome_1	282593	282593	0	1	1	NA	0	0	0	0	0	0	0	0	0	0	1	0	1	0	1	0	0	0	1	0	0	0	0	1	0	1	0	1	0	0	0	1	0	0	1	1	0	0	1	1	1	0
m11	chromosome_1	307499	307499	0	1	0	NA	0	0	0	0	0	0	0	0	0	0	1	0	1	0	1	0	0	0	1	0	0	0	0	1	0	1	0	1	0	0	0	1	0	0	0	1	0	0	1	1	0	0
m12	chromosome_1	307548	307548	0	1	1	NA	0	0	0	0	0	0	0	0	0	0	1	0	1	0	1	0	0	0	1	0	0	0	0	1	0	1	0	1	0	0	0	1	0	0	0	1	0	0	1	1	0	0
m13	chromosome_1	308105	313911	0	0	1	0	0	0	0	0	0	0	0	0	0	0	0	0	0	0	0	0	0	0	0	0	0	0	0	0	0	0	0	0	0	0	0	0	0	0	0	0	0	0	0	0	0	0
m14	chromosome_1	314269	318681	0	1	0	NA	0	0	0	0	0	0	0	0	0	0	1	0	1	0	1	0	0	0	1	0	0	0	0	1	0	1	0	1	0	0	0	1	0	0	0	1	0	0	1	1	0	0
m15	chromosome_1	320486	321511	0	0	1	0	0	0	0	0	0	0	0	0	0	0	0	0	0	0	0	0	0	0	0	0	0	0	0	0	0	0	0	0	0	0	0	0	0	0	0	0	0	0	0	0	0	0
m16	chromosome_1	326464	326464	0	1	0	NA	0	NA	0	0	0	0	0	0	0	0	NA	0	1	0	1	0	0	0	1	0	0	0	0	1	0	1	0	1	0	0	0	1	0	0	0	1	0	0	1	1	0	0
m17	chromosome_1	329814	348253	0	0	1	0	0	0	0	0	0	0	0	0	0	0	0	0	0	0	0	0	0	0	0	0	0	0	0	0	0	0	0	0	0	0	0	0	0	0	0	0	0	0	0	0	0	0
m18	chromosome_1	351533	351533	0	1	1	1	0	1	0	0	0	0	0	0	0	0	0	0	1	0	1	0	0	0	1	0	0	0	0	1	0	1	0	1	0	0	0	1	0	0	0	1	0	0	1	1	0	0
m19	chromosome_1	354604	354604	0	0	1	0	0	0	0	0	0	0	0	0	0	0	0	0	0	0	0	0	0	0	0	0	0	0	0	0	0	0	0	0	0	0	0	0	0	0	0	0	0	0	0	0	0	0
m20	chromosome_1	358261	359569	0	0	1	0	0	0	0	0	0	0	0	0	0	0	0	0	0	0	0	0	0	0	0	0	0	0	0	0	0	0	0	0	0	0	0	0	0	0	0	0	0	0	0	0	1	0
m21	chromosome_1	365930	366288	0	1	1	1	0	1	0	0	0	0	0	0	0	0	0	0	0	0	1	0	0	0	1	0	0	0	0	1	0	1	0	1	0	0	0	1	0	0	0	1	0	0	1	1	1	0
m22	chromosome_1	366552	366552	0	1	0	1	0	1	0	0	0	0	0	0	0	0	0	0	0	0	1	0	0	0	1	0	0	0	0	1	0	1	0	1	0	0	0	1	0	0	0	1	0	0	1	1	0	0
m23	chromosome_1	368578	368578	0	0	1	0	0	0	0	0	0	0	0	0	0	0	0	0	0	0	0	0	0	0	0	0	0	0	0	0	0	0	0	0	0	0	0	0	0	0	0	0	0	0	0	0	1	0
m24	chromosome_1	373425	374237	0	1	1	1	0	1	0	0	0	0	0	0	0	0	0	0	0	0	1	0	0	0	1	0	0	0	0	1	0	1	0	1	0	0	0	1	0	0	0	1	0	0	1	1	1	0
m25	chromosome_1	377472	377472	0	1	0	1	0	1	0	0	0	0	0	0	0	0	0	0	0	0	1	0	0	0	1	0	0	0	0	1	0	1	0	1	0	0	0	1	0	0	0	1	0	0	1	1	0	0
m26	chromosome_1	377488	379072	0	1	1	1	0	1	0	0	0	0	0	0	0	0	0	0	0	0	1	0	0	0	1	0	0	0	0	1	0	1	0	1	0	0	0	1	0	0	0	1	0	0	1	1	1	0
m27	chromosome_1	381680	381768	0	1	0	1	0	1	0	0	0	0	0	0	0	0	0	0	0	0	1	0	0	0	1	NA	0	0	0	1	0	1	0	1	NA	0	0	1	0	0	0	1	0	0	1	1	0	0
m28	chromosome_1	382788	382788	0	1	1	1	0	1	0	0	0	0	0	0	0	0	0	0	0	0	1	0	0	0	1	NA	0	0	0	1	0	1	0	1	NA	0	0	1	0	0	0	1	0	0	1	1	NA	0
m29	chromosome_1	396286	400592	0	1	0	NA	0	1	0	0	0	0	0	0	0	0	0	0	0	0	1	0	0	0	1	1	0	0	0	1	0	1	0	1	1	0	0	1	0	0	0	1	0	0	1	1	0	0
m30	chromosome_1	403245	406367	0	0	1	0	0	0	0	0	0	0	0	0	0	0	0	0	0	0	0	0	0	0	0	0	0	0	0	0	0	0	0	0	0	0	0	0	0	0	0	0	0	0	0	0	0	0
m31	chromosome_1	416112	416112	0	1	0	NA	0	1	0	0	0	0	0	0	0	0	0	0	0	0	1	0	0	0	1	1	0	0	0	1	0	1	0	1	1	0	0	1	0	0	0	1	0	0	1	1	0	0
m32	chromosome_1	420270	420270	0	0	1	0	0	0	0	0	0	0	0	0	0	0	0	0	0	0	0	0	0	0	0	0	0	0	0	0	0	0	0	0	0	0	0	0	0	0	0	0	0	0	0	0	0	0
m33	chromosome_1	427183	427183	0	1	0	NA	0	1	0	0	0	0	0	0	0	0	0	0	0	0	1	0	0	0	1	1	0	0	0	1	0	1	0	1	1	0	0	1	0	0	0	1	0	0	1	1	0	0
m34	chromosome_1	436522	448771	0	0	1	0	0	0	0	0	0	0	0	0	0	0	0	0	0	0	0	0	0	0	0	0	0	0	0	0	0	0	0	0	0	0	0	0	0	0	0	0	0	0	0	0	0	0
m35	chromosome_1	450023	450023	0	1	1	NA	0	1	0	0	0	0	0	0	0	0	0	0	0	0	1	0	0	0	1	1	0	0	0	1	0	1	0	1	1	0	0	1	0	0	0	1	0	0	1	1	0	0
m36	chromosome_1	451772	451772	0	0	1	0	0	0	0	0	0	0	0	0	0	0	0	0	0	0	0	0	0	0	0	0	0	0	0	0	0	0	0	0	0	0	0	0	0	0	0	0	0	0	0	0	0	0
m37	chromosome_1	455460	455981	0	1	0	NA	0	1	0	0	0	0	0	0	0	0	0	0	NA	0	1	0	0	0	1	1	0	0	0	1	0	1	0	1	1	0	0	1	0	0	0	1	0	0	1	1	0	0
m38	chromosome_1	458563	458563	0	0	1	0	0	0	0	0	0	0	0	0	0	0	0	0	0	0	0	0	0	0	0	0	0	0	0	0	0	0	0	0	0	0	0	0	0	0	0	0	0	0	0	0	0	0
m39	chromosome_1	460756	460756	0	1	0	NA	0	1	0	0	0	0	0	0	0	0	0	0	NA	0	1	0	0	0	1	1	0	0	0	1	0	1	0	1	1	0	0	1	0	0	0	1	0	0	1	1	0	0
m40	chromosome_1	460862	460862	0	0	1	0	0	0	0	0	0	0	0	0	0	0	0	0	0	0	0	0	0	0	0	0	0	0	0	0	0	0	0	0	0	0	0	0	0	0	0	0	0	0	0	0	0	0
m41	chromosome_1	461925	461925	1	0	0	0	1	0	1	1	1	1	1	1	1	1	1	1	0	1	0	1	1	1	0	0	1	1	1	0	1	0	1	0	0	1	1	0	1	1	1	0	1	1	0	0	1	1
m42	chromosome_1	461967	461967	0	1	1	1	0	1	0	0	0	0	0	0	0	0	0	0	1	0	1	0	0	0	1	1	0	0	0	1	0	1	0	1	1	0	0	1	0	0	0	1	0	0	1	1	0	0
m43	chromosome_1	468275	468275	0	0	1	0	0	0	0	0	0	0	0	0	0	0	0	0	0	0	0	0	0	0	0	0	0	0	0	0	0	0	0	0	0	0	0	0	0	0	0	0	0	0	0	0	0	0
m44	chromosome_1	468313	468313	0	1	0	1	0	1	0	0	0	0	0	0	0	0	0	0	1	0	1	0	0	0	1	1	0	0	0	1	0	1	0	1	1	0	0	1	0	0	0	1	0	0	1	1	0	0
m45	chromosome_1	477466	477466	0	0	1	0	0	0	0	0	0	0	0	0	0	0	0	0	0	0	0	0	0	0	0	0	0	0	0	0	0	0	0	0	0	0	0	0	0	0	0	0	0	0	0	0	0	0
m46	chromosome_1	487689	487689	0	0	1	0	0	0	0	0	0	0	0	0	0	0	0	0	0	0	0	0	0	0	0	0	0	0	0	0	0	0	0	0	0	0	0	0	0	0	0	0	0	0	0	0	NA	1
m47	chromosome_1	490432	497317	0	1	0	1	0	1	0	0	0	0	0	0	0	0	0	0	1	0	1	0	0	0	1	1	0	0	0	1	0	0	0	1	1	0	0	1	0	0	0	1	0	0	1	1	0	0
m48	chromosome_1	497549	500483	0	0	1	0	0	0	0	0	0	0	0	0	0	0	0	0	0	0	0	0	0	0	0	0	0	0	0	0	0	0	0	0	0	0	0	0	0	0	0	0	0	0	0	0	1	1
m49	chromosome_1	502428	502428	0	1	0	1	0	1	0	0	0	0	0	0	0	0	0	0	1	0	1	0	0	0	1	1	0	0	0	1	0	0	0	1	1	0	0	1	0	0	0	1	0	0	1	1	0	0
m50	chromosome_1	503932	503932	0	0	1	0	0	0	0	0	0	0	0	0	0	0	0	0	0	0	0	0	0	0	0	0	0	0	0	0	0	0	0	0	0	0	0	0	0	0	0	0	0	0	0	0	1	1
m51	chromosome_1	512086	512086	0	1	0	1	0	1	0	0	0	0	0	0	0	0	0	0	1	0	1	0	0	0	1	1	0	0	0	1	0	0	0	1	1	0	0	1	0	0	0	1	0	0	1	1	0	0
m52	chromosome_1	513890	513890	0	0	1	0	0	0	0	0	0	0	0	0	0	0	0	0	0	0	0	0	0	0	0	0	0	0	0	0	0	0	0	0	0	0	0	0	0	0	0	0	0	0	0	0	1	1
m53	chromosome_1	518656	518656	0	0	1	0	0	0	0	0	0	0	0	0	0	0	0	0	0	0	0	0	0	0	0	0	0	0	0	0	0	0	0	0	0	0	0	0	0	0	0	0	0	0	0	0	1	1
m54	chromosome_1	521301	521301	0	0	1	0	0	0	0	0	0	0	0	0	0	0	0	0	0	0	0	0	0	0	0	0	0	0	0	0	0	0	0	0	0	0	0	0	0	0	0	0	0	0	0	0	0	0
m55	chromosome_1	521845	521845	0	1	0	1	0	1	0	0	0	0	0	NA	NA	0	0	0	1	0	1	0	0	0	1	1	0	0	0	1	0	0	0	1	1	NA	0	1	0	0	0	1	0	0	1	1	0	0
m56	chromosome_1	522530	522530	0	1	1	1	0	1	0	0	0	0	0	1	1	0	0	0	1	0	1	0	0	0	1	1	0	0	0	1	0	0	0	1	1	1	0	1	0	0	0	1	0	0	1	1	0	0
m57	chromosome_1	522735	522735	0	0	1	0	0	0	0	0	0	0	0	0	0	0	0	0	0	0	0	0	0	0	0	0	0	0	0	0	0	0	0	0	0	0	0	0	0	0	0	0	0	0	0	0	0	0
m58	chromosome_1	523645	523735	0	1	1	1	0	1	0	0	0	0	0	1	1	0	0	0	1	0	1	0	0	0	1	1	0	0	0	1	0	0	0	1	1	1	0	1	0	0	0	1	0	0	1	1	0	0
m59	chromosome_1	523936	523936	0	0	1	0	0	0	0	0	0	0	0	0	0	0	0	0	0	0	0	0	0	0	0	0	0	0	0	0	0	0	0	0	0	0	0	0	0	0	0	0	0	0	0	0	0	0
m60	chromosome_1	535185	535185	0	1	1	1	0	1	0	0	0	0	0	1	1	0	0	0	1	0	1	0	0	0	0	1	0	0	0	1	0	0	0	1	1	1	0	1	0	0	0	1	0	0	1	1	0	0
m61	chromosome_1	537168	552573	0	1	0	1	0	1	0	0	0	0	0	1	1	0	0	0	1	0	1	0	0	0	0	1	0	0	0	1	0	0	0	1	1	1	0	1	0	0	0	1	0	0	1	1	0	0
m62	chromosome_1	554527	556662	1	0	1	0	1	0	1	1	1	1	1	0	0	1	1	1	0	1	0	1	1	1	1	0	1	1	1	0	1	1	1	0	0	0	1	0	1	1	1	0	1	1	0	0	1	1
m63	chromosome_1	559475	559475	0	1	1	1	0	1	0	0	0	0	0	1	1	0	0	0	1	0	1	0	0	0	0	1	0	0	0	1	0	0	0	1	1	1	0	1	0	0	0	1	0	0	1	1	0	0
m64	chromosome_1	593281	596119	0	1	1	1	0	1	0	0	0	0	0	1	1	0	0	0	1	0	1	0	0	0	0	1	0	0	0	1	0	0	0	1	1	1	0	1	0	0	0	1	0	0	1	1	0	0
m65	chromosome_1	610639	610639	0	0	1	0	0	0	0	0	0	0	0	0	0	0	0	0	0	0	0	0	0	0	0	0	0	0	0	0	0	0	0	0	0	0	0	0	0	0	0	0	0	0	0	0	0	0
m66	chromosome_1	615742	615742	0	1	1	1	0	1	0	0	0	0	0	1	1	0	0	0	1	0	1	0	0	0	1	1	0	0	0	1	0	0	0	1	1	1	0	1	0	0	0	1	0	0	1	1	0	0
m67	chromosome_1	640809	668931	0	1	0	1	0	1	0	0	0	0	NA	1	1	0	0	0	1	0	1	0	0	1	0	1	0	0	0	1	0	0	0	1	1	1	1	1	1	0	1	1	0	0	1	0	0	0
m68	chromosome_1	685313	685313	0	1	1	1	0	1	0	0	0	0	1	1	1	0	0	0	1	0	1	0	0	1	0	1	0	0	0	1	0	0	0	1	1	1	1	1	1	0	1	1	0	0	1	0	1	0
m69	chromosome_1	690059	729935	0	1	0	1	0	1	0	0	0	0	1	1	1	0	0	0	1	0	1	0	0	1	0	1	0	0	0	1	0	0	0	1	1	1	1	1	1	0	1	1	0	0	1	0	0	0
m70	chromosome_1	735050	735050	0	1	1	1	0	1	0	0	0	0	1	1	1	0	0	0	1	0	1	0	0	1	0	1	0	0	0	1	0	0	0	1	1	1	1	1	1	0	1	1	0	0	1	0	1	0
m71	chromosome_1	735664	739951	0	1	0	1	0	1	0	0	0	0	1	1	1	0	0	0	1	0	1	0	0	1	0	1	0	0	0	1	0	0	0	1	1	1	1	1	1	0	1	1	0	0	1	0	0	0
m72	chromosome_1	749810	760993	0	1	0	1	0	1	0	0	0	0	1	1	1	0	0	0	1	0	1	0	0	1	0	1	0	0	0	1	0	0	0	0	1	1	1	0	1	0	1	1	0	0	1	0	0	0
m73	chromosome_1	763187	817058	0	1	0	1	0	1	0	0	0	0	1	1	1	NA	0	0	1	0	1	0	0	1	1	1	0	0	0	1	0	NA	0	0	1	1	1	0	1	0	1	1	0	0	1	0	0	0
m74	chromosome_1	830171	923460	0	1	0	1	0	1	0	0	0	0	1	1	1	NA	0	0	1	0	1	0	0	1	1	1	0	0	0	1	0	1	0	0	1	1	1	0	1	0	1	0	0	0	1	0	0	0
m75	chromosome_1	931722	970338	0	1	0	0	0	1	0	0	0	0	1	1	1	1	0	0	1	0	1	0	0	1	1	1	0	0	0	1	0	0	0	0	1	1	1	0	1	0	1	0	0	0	1	0	0	0
m76	chromosome_1	972876	1004346	0	1	0	0	0	1	0	0	0	0	1	1	1	1	0	0	1	0	1	0	0	1	1	1	0	0	0	1	0	0	0	0	0	1	1	0	1	0	1	0	0	0	1	0	0	0
m77	chromosome_1	1011187	1024664	0	1	0	0	0	1	0	0	0	0	1	1	1	1	0	0	1	0	1	0	0	1	1	1	0	0	0	1	0	0	0	0	0	0	1	0	1	0	1	0	0	0	1	0	0	0
m78	chromosome_1	1029446	1077059	0	1	0	0	0	1	0	0	0	0	1	1	1	1	0	0	1	0	1	0	0	1	0	1	0	0	0	1	0	0	0	0	0	0	1	0	1	0	1	0	1	0	1	0	0	0
m79	chromosome_1	1149636	1149946	0	1	0	NA	0	1	0	0	0	1	1	0	0	1	0	0	1	0	1	0	1	NA	0	1	0	0	0	1	0	1	0	0	1	1	0	0	0	0	1	0	1	0	1	0	0	0
m80	chromosome_1	1155161	1155519	0	0	1	0	0	0	0	0	0	0	0	0	0	0	0	0	0	0	0	0	0	0	0	0	0	0	0	0	0	0	0	0	0	0	0	0	0	0	0	0	0	0	0	0	0	0
m81	chromosome_1	1155617	1155617	0	1	0	0	0	NA	0	0	1	1	NA	0	0	NA	0	0	1	0	1	0	1	0	0	1	0	0	0	1	0	1	0	0	1	1	0	0	0	0	1	1	1	0	1	0	0	0
m82	chromosome_1	1156124	1172599	0	0	1	0	0	0	0	0	0	0	0	0	0	0	0	0	0	0	0	0	0	0	0	0	0	0	0	0	0	0	0	0	0	0	0	0	0	0	0	0	0	0	0	0	0	0
m83	chromosome_1	1172781	1172781	0	1	0	0	0	NA	0	0	NA	1	NA	NA	0	NA	1	NA	NA	0	1	0	1	0	0	1	1	0	1	1	0	1	1	0	1	1	0	0	0	0	1	NA	1	0	1	0	0	0
m84	chromosome_1	1173975	1173975	0	0	1	0	0	0	0	0	0	0	0	0	0	0	0	0	0	0	0	0	0	0	0	0	0	0	0	0	0	0	0	0	0	0	0	0	0	0	0	0	0	0	0	0	0	0
m85	chromosome_1	1184838	1225984	0	0	1	0	0	0	0	0	0	0	0	0	0	0	0	0	0	0	0	0	0	0	0	0	0	0	0	0	0	0	0	0	0	0	0	0	0	0	0	0	0	0	0	0	0	0
m86	chromosome_1	1232814	1232814	0	1	1	0	0	1	0	NA	1	1	NA	NA	NA	NA	NA	NA	1	0	1	0	1	0	0	1	1	0	1	1	0	1	1	0	1	1	0	0	1	0	1	1	1	0	1	0	0	0
m87	chromosome_1	1233642	1233642	0	1	0	0	0	1	0	NA	1	1	NA	NA	NA	NA	NA	NA	1	0	1	0	1	0	0	1	1	0	1	1	0	1	1	0	1	1	0	0	1	0	1	1	1	0	1	0	0	0
m88	chromosome_1	1245964	1245964	0	0	1	0	0	0	0	0	0	0	0	0	0	0	0	0	0	0	0	0	0	0	0	0	0	0	0	0	0	0	0	0	0	0	0	0	0	0	0	0	0	0	0	0	0	0
m89	chromosome_1	1256222	1276403	0	0	1	0	0	0	0	0	0	0	0	0	0	0	0	0	0	0	0	0	0	0	0	0	0	0	0	0	0	0	0	0	0	0	0	0	0	0	0	0	0	0	0	0	0	0
m90	chromosome_1	1279461	1279461	0	1	0	0	0	1	0	NA	1	1	NA	0	NA	NA	NA	NA	1	0	1	0	1	0	0	1	1	0	1	1	0	1	1	0	1	1	0	0	1	0	0	1	0	0	1	0	0	0
m91	chromosome_1	1284729	1285958	0	0	1	0	0	0	0	0	0	0	0	0	0	0	0	0	0	0	0	0	0	0	0	0	0	0	0	0	0	0	0	0	0	0	0	0	0	0	0	0	0	0	0	0	0	0
m92	chromosome_1	1287339	1287339	0	1	1	0	0	1	0	0	1	1	NA	NA	NA	1	1	NA	1	0	1	0	1	0	0	1	1	0	1	1	0	1	1	0	1	1	0	0	1	0	0	1	0	0	1	0	0	0
m93	chromosome_1	1289236	1289236	0	0	1	0	0	0	0	0	0	0	0	0	0	0	0	0	0	0	0	0	0	0	0	0	0	0	0	0	0	0	0	0	0	0	0	0	0	0	0	0	0	0	0	0	0	0
m94	chromosome_1	1291995	1291995	0	1	1	0	0	1	0	0	1	1	NA	1	0	1	1	0	1	0	1	0	1	0	0	1	1	0	1	1	0	1	1	0	1	1	0	0	1	0	0	1	0	0	1	0	0	0
m95	chromosome_1	1293402	1293402	0	0	1	0	0	0	0	0	0	0	0	0	0	0	0	0	0	0	0	0	0	0	0	0	0	0	0	0	0	0	0	0	0	0	0	0	0	0	0	0	0	0	0	0	0	0
m96	chromosome_1	1295371	1306417	0	1	1	0	0	1	0	0	1	1	NA	1	0	1	1	0	1	0	1	0	1	0	0	1	1	0	1	1	0	1	1	0	1	1	0	0	1	0	0	1	0	0	1	0	0	0
m97	chromosome_1	1307907	1307907	0	0	1	0	0	0	0	0	0	0	0	0	0	0	0	0	0	0	0	0	0	0	0	0	0	0	0	0	0	0	0	0	0	0	0	0	0	0	0	0	0	0	0	0	0	0
m98	chromosome_1	1310563	1310563	0	1	0	0	0	1	0	0	1	1	NA	1	0	1	1	0	1	0	1	0	1	0	0	1	1	0	1	1	0	1	1	0	1	1	0	0	1	0	0	1	0	0	1	0	0	0
m99	chromosome_1	1313042	1313042	0	0	1	0	0	0	0	0	0	0	0	0	0	0	0	0	0	0	0	0	0	0	0	0	0	0	0	0	0	0	0	0	0	0	0	0	0	0	0	0	0	0	0	0	NA	NA
m100	chromosome_1	1352363	1352363	0	1	0	0	0	1	0	0	1	1	1	1	0	1	1	0	1	0	1	0	1	0	0	1	1	0	1	1	0	1	1	0	1	1	0	0	1	0	0	1	0	0	1	0	0	0
m101	chromosome_1	1404507	1404507	0	1	0	NA	0	1	0	NA	1	1	1	0	1	NA	0	NA	1	0	1	0	1	0	1	1	1	1	1	1	0	1	1	0	1	0	0	0	1	0	0	NA	0	0	1	0	0	0
m102	chromosome_1	1498303	1505237	0	0	1	0	0	0	0	0	0	0	0	0	0	0	0	0	0	0	0	0	0	0	0	0	0	0	0	0	0	0	0	0	0	0	0	0	0	0	0	0	0	0	0	0	0	0
m103	chromosome_1	1513782	1513782	0	1	0	NA	1	0	1	NA	NA	1	1	NA	NA	NA	0	0	1	0	1	1	1	0	1	1	1	1	1	1	1	1	1	0	1	0	0	0	0	1	0	0	1	0	1	0	0	0
m104	chromosome_1	1518581	1634269	0	0	1	0	0	0	0	0	0	0	0	0	0	0	0	0	0	0	0	0	0	0	0	0	0	0	0	0	0	0	0	0	0	0	0	0	0	0	0	0	0	0	0	0	0	0
m105	chromosome_1	1635240	1663041	0	1	1	1	1	0	1	NA	NA	1	NA	NA	NA	1	0	NA	0	NA	1	1	1	0	1	1	1	1	1	1	1	1	1	0	1	0	0	0	1	1	0	0	0	0	1	0	0	0
m106	chromosome_1	1665591	1665591	0	0	1	0	0	0	0	0	0	0	0	0	0	0	0	0	0	0	0	0	0	0	0	0	0	0	0	0	0	0	0	0	0	0	0	0	0	0	0	0	0	0	0	0	0	0
m107	chromosome_1	1665974	1665974	0	1	1	1	1	0	1	1	0	0	0	0	1	1	0	1	0	0	0	1	1	0	1	1	1	1	1	1	1	0	1	0	0	0	0	0	1	1	0	0	0	0	1	0	0	0
m108	chromosome_1	1666321	1666321	0	1	0	1	1	0	1	1	0	0	0	0	1	1	0	NA	NA	0	0	1	1	0	1	1	1	1	1	1	1	0	1	0	0	0	0	0	1	1	0	0	0	0	1	0	0	0
m109	chromosome_1	1667965	1667965	0	1	1	1	1	0	1	1	0	0	0	0	1	1	0	0	1	0	0	1	1	0	1	1	1	1	1	1	1	0	1	0	0	0	0	0	1	1	0	0	0	0	1	0	0	0
m110	chromosome_1	1668821	1668821	0	0	1	0	0	0	0	0	0	0	0	0	0	0	0	0	0	0	0	0	0	0	0	0	0	0	0	0	0	0	0	0	0	0	0	0	0	0	0	0	0	0	0	0	0	0
m111	chromosome_1	1668957	1675426	0	1	1	NA	1	0	1	1	0	0	0	0	1	1	0	0	1	0	0	1	1	0	1	1	1	1	1	1	1	0	1	0	0	0	0	0	1	1	0	0	0	0	1	0	0	0
m112	chromosome_1	1681573	1681573	0	1	0	NA	1	0	1	1	0	0	0	0	1	1	0	0	1	0	0	1	1	0	1	1	1	1	1	1	1	0	1	0	0	0	0	0	1	1	0	0	0	0	1	0	0	0
m113	chromosome_1	1681782	1681782	0	0	1	0	0	0	0	0	0	0	0	0	0	0	0	0	0	0	0	0	0	0	0	0	0	0	0	0	0	0	0	0	0	0	0	0	0	0	0	0	0	0	0	0	0	0
m114	chromosome_1	1683991	1683991	0	1	0	NA	1	0	1	1	0	0	0	0	1	1	0	0	1	0	0	1	1	0	1	1	1	1	1	1	1	0	1	0	0	0	0	0	1	1	0	0	0	0	1	0	0	0
m115	chromosome_1	1684954	1686417	0	1	1	NA	1	0	1	1	0	0	0	0	1	1	0	0	1	0	0	1	1	0	1	1	1	1	1	1	1	0	1	0	0	0	0	0	1	1	0	0	0	0	1	0	0	0
m116	chromosome_1	1690123	1690123	0	1	0	NA	1	0	1	1	0	0	0	0	1	1	0	0	1	0	0	1	1	0	1	1	1	1	1	1	1	0	1	0	0	0	0	0	1	1	0	0	0	0	1	0	0	0
m117	chromosome_1	1692389	1692389	0	0	1	0	0	0	0	0	0	0	0	0	0	0	0	0	0	0	0	0	0	0	0	0	0	0	0	0	0	0	0	0	0	0	0	0	0	0	0	0	0	0	0	0	0	0
m118	chromosome_1	1696458	1698607	0	1	1	NA	1	0	1	1	0	0	0	0	1	1	0	0	1	0	0	1	1	0	1	1	1	1	1	1	1	0	1	0	0	0	0	0	1	1	0	0	0	0	1	0	0	0
m119	chromosome_1	1702186	1702186	0	0	1	0	0	0	0	0	0	0	0	0	0	0	0	0	0	0	0	0	0	0	0	0	0	0	0	0	0	0	0	0	0	0	0	0	0	0	0	0	0	0	0	0	0	0
m120	chromosome_1	1702794	1702794	0	1	1	NA	1	0	1	1	0	0	0	0	1	1	0	0	1	0	0	1	1	0	1	1	1	1	1	1	1	0	1	0	0	0	0	0	1	1	0	0	0	0	1	0	0	0
m121	chromosome_1	1707029	1708202	0	1	0	NA	1	0	1	1	0	0	0	0	1	1	0	0	1	0	0	1	1	0	1	1	1	1	1	1	1	0	1	0	0	0	0	0	1	1	0	0	0	0	1	0	0	0
m122	chromosome_1	1708286	1708286	0	1	1	NA	1	0	1	1	0	0	0	0	1	1	0	0	1	0	0	1	1	0	1	1	1	1	1	1	1	0	1	0	0	0	0	0	1	1	0	0	0	0	1	0	0	0
m123	chromosome_1	1709188	1711746	0	1	0	NA	1	0	1	1	0	0	0	0	1	1	0	0	1	0	0	1	1	0	1	1	1	1	1	1	1	0	1	0	0	0	0	0	1	1	0	0	0	0	1	0	0	0
m124	chromosome_1	1712900	1713176	0	1	0	NA	1	0	1	1	0	0	0	0	1	1	0	0	1	0	0	1	1	0	1	1	1	1	1	1	1	1	1	0	1	0	0	0	1	1	0	0	0	0	1	0	0	0
m125	chromosome_1	1715079	1715079	0	1	0	NA	1	0	1	1	0	0	0	0	1	1	0	0	1	0	0	1	1	0	1	1	1	1	1	1	1	0	1	0	0	0	0	0	1	1	0	0	0	0	1	0	0	0
m126	chromosome_1	1716083	1716083	0	0	1	0	0	0	0	0	0	0	0	0	0	0	0	0	0	0	0	0	0	0	0	0	0	0	0	0	0	0	0	0	0	0	0	0	0	0	0	0	0	0	0	0	0	0
m127	chromosome_1	1718232	1720785	0	1	1	NA	1	0	1	1	0	0	0	0	1	1	0	0	1	0	0	1	1	0	1	1	1	1	1	1	1	0	1	0	0	0	0	0	1	1	0	0	0	0	1	0	0	0
m128	chromosome_1	1723056	1724688	0	1	1	NA	1	0	1	1	0	0	0	0	1	1	0	0	1	0	0	1	1	0	0	1	1	1	1	1	1	0	1	0	0	0	0	0	1	1	0	0	0	0	1	0	0	0
m129	chromosome_1	1726371	1726371	0	1	0	NA	1	0	1	1	0	0	0	0	1	1	0	0	1	0	0	1	1	0	0	1	1	1	1	1	1	0	1	0	0	0	0	0	1	1	0	0	0	0	1	0	0	0
m130	chromosome_1	1728699	1729907	0	0	1	0	0	0	0	0	0	0	0	0	0	0	0	0	0	0	0	0	0	0	0	0	0	0	0	0	0	0	0	0	0	0	0	0	0	0	0	0	0	0	0	0	0	0
m131	chromosome_1	1731105	1731105	0	1	1	NA	1	0	1	1	0	0	0	0	1	1	0	0	1	0	0	1	1	0	0	1	1	1	1	1	1	0	1	0	0	0	0	0	1	1	0	0	0	0	1	0	0	0
m132	chromosome_1	1732565	1732565	0	0	1	0	0	0	0	0	0	0	0	0	0	0	0	0	0	0	0	0	0	0	0	0	0	0	0	0	0	0	0	0	0	0	0	0	0	0	0	0	0	0	0	0	0	0
m133	chromosome_1	1733568	1733573	0	1	0	NA	1	0	1	1	0	0	0	0	1	1	0	0	1	0	0	1	1	0	0	1	1	1	1	1	1	0	1	0	0	0	0	0	1	1	0	0	0	0	1	0	0	0
m134	chromosome_1	1733733	1735438	0	0	1	0	0	0	0	0	0	0	0	0	0	0	0	0	0	0	0	0	0	0	0	0	0	0	0	0	0	0	0	0	0	0	0	0	0	0	0	0	0	0	0	0	0	0
m135	chromosome_1	1735542	1744268	0	1	1	NA	1	0	1	1	0	0	0	0	1	1	0	0	1	0	0	1	1	0	0	1	1	1	1	1	1	0	1	0	0	0	0	0	1	1	0	0	0	0	1	0	0	0
m136	chromosome_1	1750050	1750050	0	1	0	NA	1	0	1	1	0	0	0	0	1	1	0	0	1	0	0	1	1	0	0	1	1	1	1	1	1	0	1	0	0	0	0	0	1	1	0	1	0	0	1	0	0	0
m137	chromosome_1	1765674	1771942	0	0	1	0	0	0	0	0	0	0	0	0	0	0	0	0	0	0	0	0	0	0	0	0	0	0	0	0	0	0	0	0	0	0	0	0	0	0	0	0	0	0	0	0	1	0
m138	chromosome_1	1778175	1778175	0	1	1	NA	1	NA	1	1	0	0	0	0	1	1	0	0	1	0	0	1	1	0	0	1	1	1	1	1	1	0	1	0	0	0	0	0	1	1	0	1	0	0	1	0	1	0
m139	chromosome_1	1779275	1779275	0	1	0	NA	1	1	1	1	0	0	0	0	1	1	0	0	1	0	0	1	1	0	0	1	1	1	1	1	1	0	1	0	0	0	0	0	1	1	0	1	0	0	1	0	0	0
m140	chromosome_1	1783898	1783898	0	1	1	NA	1	1	1	1	0	0	0	0	1	1	0	0	1	0	0	1	1	0	0	1	1	1	1	1	1	0	1	0	0	0	0	0	1	1	0	1	0	0	1	0	1	0
m141	chromosome_1	1785400	1785400	0	1	0	NA	1	1	1	1	0	0	0	0	1	1	0	0	1	0	0	1	1	0	0	1	1	1	1	1	1	0	1	0	0	0	0	0	1	1	0	1	0	0	1	0	0	0
m142	chromosome_1	1785908	1785989	0	0	1	0	0	0	0	0	0	0	0	0	0	0	0	0	0	0	0	0	0	0	0	0	0	0	0	0	0	0	0	0	0	0	0	0	0	0	0	0	0	0	0	0	1	0
m143	chromosome_1	1787365	1787365	0	1	0	NA	1	1	1	1	0	0	0	0	1	1	0	0	1	0	0	1	1	0	0	1	1	1	1	1	1	0	1	0	0	0	0	0	1	1	0	1	0	0	1	0	0	0
m144	chromosome_1	1787505	1790665	0	1	1	NA	1	1	1	1	0	0	0	0	1	1	0	0	1	0	0	1	1	0	0	1	1	1	1	1	1	0	1	0	0	0	0	0	1	1	0	1	0	0	1	0	1	0
m145	chromosome_1	1791719	1791719	0	0	1	0	0	0	0	0	0	0	0	0	0	0	0	0	0	0	0	0	0	0	0	0	0	0	0	0	0	0	0	0	0	0	0	0	0	0	0	0	0	0	0	0	1	0
m146	chromosome_1	1794552	1804967	0	1	1	NA	1	1	1	1	0	0	0	0	1	1	0	0	1	0	0	1	1	0	0	1	1	1	1	1	1	0	1	0	0	0	0	0	1	1	0	1	0	0	1	0	1	0
m147	chromosome_1	1810462	1810462	0	1	0	NA	1	1	1	1	0	0	0	0	1	1	0	0	1	0	0	1	1	0	0	1	1	1	1	1	1	0	1	0	0	0	0	0	1	1	0	NA	0	0	1	0	0	0
m148	chromosome_1	1813757	1822569	0	0	1	0	0	0	0	0	0	0	0	0	0	0	0	0	0	0	0	0	0	0	0	0	0	0	0	0	0	0	0	0	0	0	0	0	0	0	0	0	0	0	0	0	1	0
m149	chromosome_1	1823823	1823823	0	1	0	NA	1	1	1	1	0	0	0	0	1	1	0	0	1	0	0	1	1	0	0	1	1	1	1	1	1	0	1	0	0	0	0	0	1	1	0	NA	0	0	1	0	0	0
m150	chromosome_1	1825933	1825933	0	0	1	0	0	0	0	0	0	0	0	0	0	0	0	0	0	0	0	0	0	0	0	0	0	0	0	0	0	0	0	0	0	0	0	0	0	0	0	0	0	0	0	0	1	0
m151	chromosome_1	1826604	1827583	0	1	1	NA	1	1	1	1	0	0	0	0	1	1	0	0	1	0	0	1	1	0	0	1	1	1	1	1	1	0	1	0	0	0	0	0	1	1	0	0	0	0	1	0	1	0
m152	chromosome_1	1827625	1827625	0	0	1	0	0	0	0	0	0	0	0	0	0	0	0	0	0	0	0	0	0	0	0	0	0	0	0	0	0	0	0	0	0	0	0	0	0	0	0	0	0	0	0	0	1	0
m153	chromosome_1	1828282	1828282	0	1	1	NA	1	1	1	1	0	0	0	0	1	1	0	0	1	0	0	1	1	0	0	1	1	1	1	1	1	0	1	0	0	0	0	0	1	1	0	0	0	0	1	0	1	0
m154	chromosome_1	1829371	1829720	0	0	1	0	0	0	0	0	0	0	0	0	0	0	0	0	0	0	0	0	0	0	0	0	0	0	0	0	0	0	0	0	0	0	0	0	0	0	0	0	0	0	0	0	1	0
m155	chromosome_1	1830832	1830832	0	1	0	NA	1	1	1	1	0	0	0	0	1	1	0	0	1	0	0	1	1	0	0	1	1	1	1	1	1	0	1	0	0	0	0	0	1	1	0	0	0	0	1	0	0	0
m156	chromosome_1	1830961	1830961	0	0	1	0	0	0	0	0	0	0	0	0	0	0	0	0	0	0	0	0	0	0	0	0	0	0	0	0	0	0	0	0	0	0	0	0	0	0	0	0	0	0	0	0	1	0
m157	chromosome_1	1831858	1832697	0	1	0	NA	1	1	1	1	0	0	0	0	1	1	0	NA	1	0	0	1	1	0	0	1	1	1	1	1	1	0	1	0	0	0	0	0	1	1	0	0	0	0	1	0	0	0
m158	chromosome_1	1833893	1834808	0	0	1	0	0	0	0	0	0	0	0	0	0	0	0	0	0	0	0	0	0	0	0	0	0	0	0	0	0	0	0	0	0	0	0	0	0	0	0	0	0	0	0	0	1	0
m159	chromosome_1	1835068	1835068	0	1	1	NA	1	1	1	1	NA	0	NA	0	1	1	0	NA	1	0	0	1	1	NA	0	1	1	1	1	1	1	0	1	0	0	0	0	NA	1	1	0	0	0	0	1	NA	1	0
m160	chromosome_1	1839038	1839042	0	0	1	0	0	0	0	0	0	0	0	0	0	0	0	0	0	0	0	0	0	0	0	0	0	0	0	0	0	0	0	0	0	0	0	0	0	0	0	0	0	0	0	0	1	0
m161	chromosome_1	1840572	1840572	0	1	1	NA	1	1	1	1	NA	0	NA	0	1	1	0	NA	1	0	0	1	1	NA	0	1	1	1	1	1	1	0	1	0	0	0	0	NA	1	1	0	0	0	0	1	NA	1	0
m162	chromosome_1	1842242	1847450	0	0	1	0	0	0	0	0	0	0	0	0	0	0	0	0	0	0	0	0	0	0	0	0	0	0	0	0	0	0	0	0	0	0	0	0	0	0	0	0	0	0	0	0	1	0
m163	chromosome_1	1849064	1849285	0	1	1	NA	1	1	1	1	NA	0	NA	0	1	1	0	NA	1	0	0	1	1	NA	0	1	1	1	1	1	1	0	1	0	0	0	0	NA	1	1	0	0	0	0	1	NA	1	0
m164	chromosome_1	1850614	1850614	0	1	0	NA	1	1	1	1	NA	0	NA	0	1	1	0	NA	1	0	0	1	1	NA	0	1	1	1	1	1	1	0	1	0	0	0	0	NA	1	1	0	0	0	0	1	NA	0	0
m165	chromosome_1	1851517	1851529	0	0	1	0	0	0	0	0	0	0	0	0	0	0	0	0	0	0	0	0	0	0	0	0	0	0	0	0	0	0	0	0	0	0	0	0	0	0	0	0	0	0	0	0	1	0
m166	chromosome_1	1852082	1852082	0	1	1	NA	1	1	1	1	1	0	NA	0	1	1	0	NA	1	0	0	1	1	NA	0	1	1	1	1	1	1	0	1	0	0	0	0	NA	1	1	0	0	0	0	1	NA	1	0
m167	chromosome_1	1854836	1854952	0	0	1	0	0	0	0	0	0	0	0	0	0	0	0	0	0	0	0	0	0	0	0	0	0	0	0	0	0	0	0	0	0	0	0	0	0	0	0	0	0	0	0	0	1	0
m168	chromosome_1	1855030	1855030	0	1	0	NA	1	1	1	1	1	0	NA	0	1	1	0	NA	1	0	0	1	1	NA	0	1	1	1	1	1	1	0	1	0	0	0	0	NA	1	1	0	0	0	0	1	NA	0	0
m169	chromosome_1	1855917	1866325	0	0	1	0	0	0	0	0	0	0	0	0	0	0	0	0	0	0	0	0	0	0	0	0	0	0	0	0	0	0	0	0	0	0	0	0	0	0	0	0	0	0	0	0	1	0
m170	chromosome_1	1866803	1866803	0	1	0	NA	1	1	1	1	1	0	NA	0	1	1	0	NA	1	0	0	1	1	NA	0	1	1	1	1	1	1	0	1	0	0	0	0	NA	1	1	0	0	0	0	1	NA	0	0
m171	chromosome_1	1866988	1866994	0	0	1	0	0	0	0	0	0	0	0	0	0	0	0	0	0	0	0	0	0	0	0	0	0	0	0	0	0	0	0	0	0	0	0	0	0	0	0	0	0	0	0	0	1	0
m172	chromosome_1	1867289	1867289	0	1	1	NA	1	1	1	1	1	0	1	0	1	1	0	NA	1	0	0	1	1	1	0	1	1	1	1	1	1	0	1	0	0	0	0	1	1	1	0	0	0	0	1	1	1	0
m173	chromosome_1	1867815	1867815	0	0	1	0	0	0	0	0	0	0	0	0	0	0	0	0	0	0	0	0	0	0	0	0	0	0	0	0	0	0	0	0	0	0	0	0	0	0	0	0	0	0	0	0	1	0
m174	chromosome_1	1868064	1868067	0	0	1	0	0	0	0	0	0	0	0	0	0	0	0	0	0	0	0	0	0	0	0	0	0	0	0	0	0	0	0	0	0	0	0	0	0	0	0	0	0	0	0	0	1	0
m175	chromosome_1	1868522	1881419	0	0	1	0	0	0	0	0	0	0	0	0	0	0	0	0	0	0	0	0	0	0	0	0	0	0	0	0	0	0	0	0	0	0	0	0	0	0	0	0	0	0	0	0	1	0
m176	chromosome_1	1888755	1888755	0	1	1	NA	NA	1	1	1	1	0	NA	0	NA	NA	0	NA	1	0	0	NA	1	1	0	1	1	1	1	1	1	0	1	NA	0	0	0	1	1	1	0	1	0	0	1	1	1	0
m177	chromosome_1	1889108	1933857	0	0	1	0	0	0	0	0	0	0	0	0	0	0	0	0	0	0	0	0	0	0	0	0	0	0	0	0	0	0	0	0	0	0	0	0	0	0	0	0	0	0	0	0	1	0
m178	chromosome_1	1944072	1944072	0	0	1	0	0	0	0	0	0	0	0	0	0	0	0	0	0	0	0	0	0	0	0	0	0	0	0	0	0	0	0	0	0	0	0	0	0	0	0	0	0	0	0	0	1	0
m179	chromosome_1	1946847	1946847	0	0	1	0	0	0	0	0	0	0	0	0	0	0	0	0	0	0	0	0	0	0	0	0	0	0	0	0	0	0	0	0	0	0	0	0	0	0	0	0	0	0	0	0	1	0
m180	chromosome_1	1959589	2159947	0	0	1	0	0	0	0	0	0	0	0	0	0	0	0	0	0	0	0	0	0	0	0	0	0	0	0	0	0	0	0	0	0	0	0	0	0	0	0	0	0	0	0	0	0	NA
m181	chromosome_1	2217437	2219564	0	1	1	1	1	0	0	0	1	1	1	1	0	1	0	1	0	0	1	0	1	1	1	1	0	1	1	1	1	1	1	1	1	0	0	1	0	0	0	1	0	0	0	1	0	1
m182	chromosome_1	2219747	2219747	0	0	1	0	0	0	0	0	0	0	0	0	0	0	0	0	0	0	0	0	0	0	0	0	0	0	0	0	0	0	0	0	0	0	0	0	0	0	0	0	0	0	0	0	0	1
m183	chromosome_1	2223402	2223402	0	1	0	1	1	0	0	0	1	1	1	1	0	1	0	1	0	0	1	0	1	1	1	1	0	1	1	1	1	1	1	1	1	0	0	1	0	0	0	1	0	0	0	1	0	0
m184	chromosome_1	2226194	2226194	0	1	1	1	1	0	0	0	1	1	1	1	0	1	0	1	0	0	1	0	1	1	1	1	0	1	1	1	1	1	1	1	1	0	0	1	0	0	0	1	0	0	0	1	0	1
m185	chromosome_1	2226521	2226521	0	1	0	1	1	0	0	0	1	1	1	1	0	1	0	1	0	0	1	0	1	1	1	1	0	1	1	1	1	1	1	1	1	0	0	1	0	0	0	1	0	0	0	1	0	0
m186	chromosome_1	2227832	2227832	0	0	1	0	0	0	0	0	0	0	0	0	0	0	0	0	0	0	0	0	0	0	0	0	0	0	0	0	0	0	0	0	0	0	0	0	0	0	0	0	0	0	0	0	0	1
m187	chromosome_1	2227870	2231762	0	1	1	1	1	0	0	0	1	1	1	1	0	1	0	1	0	0	1	0	1	1	1	1	0	1	1	1	1	1	1	1	1	0	0	1	0	0	0	1	0	0	0	1	0	1
m188	chromosome_1	2232713	2232713	0	1	0	1	1	0	0	0	1	1	1	1	0	1	0	1	0	0	1	0	1	1	1	1	0	1	1	1	1	1	1	1	1	0	0	1	0	0	0	1	0	0	0	1	0	0
m189	chromosome_1	2233748	2233748	0	1	1	1	1	0	0	0	1	1	1	1	0	1	0	1	0	0	1	0	1	1	1	1	0	1	1	1	1	1	1	1	1	0	0	1	0	0	0	1	0	0	0	1	0	1
m190	chromosome_1	2235779	2235779	0	0	1	0	0	0	0	0	0	0	0	0	0	0	0	0	0	0	0	0	0	0	0	0	0	0	0	0	0	0	0	0	0	0	0	0	0	0	0	0	0	0	0	0	0	1
m191	chromosome_1	2237553	2237554	0	1	0	1	1	0	0	0	1	1	1	1	0	1	0	1	0	0	1	0	1	1	1	1	0	1	1	1	1	1	1	1	1	0	0	1	0	0	0	1	0	0	0	1	0	0
m192	chromosome_1	2239917	2239917	0	1	1	1	1	0	0	0	1	1	1	1	0	1	0	1	0	0	1	0	1	1	1	1	0	1	1	1	1	1	1	1	1	0	0	1	0	0	0	1	0	0	0	1	0	1
m193	chromosome_1	2240333	2240333	0	0	1	0	0	0	0	0	0	0	0	0	0	0	0	0	0	0	0	0	0	0	0	0	0	0	0	0	0	0	0	0	0	0	0	0	0	0	0	0	0	0	0	0	0	1
m194	chromosome_1	2240462	2240462	0	1	1	1	1	0	0	0	1	1	1	1	0	1	0	1	0	0	1	0	1	1	1	1	0	1	1	1	1	1	1	1	1	0	0	1	0	0	0	1	0	0	0	1	0	1
m195	chromosome_1	2241150	2241150	0	0	1	0	0	0	0	0	0	0	0	0	0	0	0	0	0	0	0	0	0	0	0	0	0	0	0	0	0	0	0	0	0	0	0	0	0	0	0	0	0	0	0	0	0	1
m196	chromosome_1	2247519	2249085	0	1	1	1	1	0	0	0	1	1	1	1	0	1	0	1	0	0	1	0	1	1	1	1	0	1	1	1	1	1	1	1	1	0	0	1	0	0	0	1	0	0	0	1	0	1
m197	chromosome_1	2252171	2257723	0	0	1	0	0	0	0	0	0	0	0	0	0	0	0	0	0	0	0	0	0	0	0	0	0	0	0	0	0	0	0	0	0	0	0	0	0	0	0	0	0	0	0	0	0	1
m198	chromosome_1	2258417	2259309	0	1	0	1	1	0	0	0	1	1	1	1	0	1	0	1	0	0	1	0	1	1	1	1	0	1	1	1	1	1	1	1	1	0	0	1	0	0	0	1	0	0	0	1	0	0
m199	chromosome_1	2263896	2263896	0	0	1	0	0	0	0	0	0	0	0	0	0	0	0	0	0	0	0	0	0	0	0	0	0	0	0	0	0	0	0	0	0	0	0	0	0	0	0	0	0	0	0	0	0	1
m200	chromosome_1	2265747	2265747	0	1	0	1	1	0	0	0	1	1	1	1	0	1	0	1	0	0	1	0	1	1	1	1	0	1	1	1	1	1	1	1	1	0	0	1	0	0	0	1	0	0	0	1	0	0
m201	chromosome_1	2268602	2271948	0	0	1	0	0	0	0	0	0	0	0	0	0	0	0	0	0	0	0	0	0	0	0	0	0	0	0	0	0	0	0	0	0	0	0	0	0	0	0	0	0	0	0	0	0	1
m202	chromosome_1	2272299	2272299	0	1	0	1	1	0	0	0	1	1	1	1	0	1	0	1	0	0	1	0	1	1	1	1	0	1	1	1	1	1	1	1	1	0	0	1	0	0	0	1	0	0	0	1	0	0
m203	chromosome_1	2273017	2273457	0	1	1	1	1	0	0	0	1	1	1	1	0	1	0	1	0	0	1	0	1	1	1	1	0	1	1	1	1	1	1	1	1	0	0	1	0	0	0	1	0	0	0	1	0	1
m204	chromosome_1	2273954	2273954	0	0	1	0	0	0	0	0	0	0	0	0	0	0	0	0	0	0	0	0	0	0	0	0	0	0	0	0	0	0	0	0	0	0	0	0	0	0	0	0	0	0	0	0	0	1
m205	chromosome_1	2274305	2281265	0	1	1	1	1	0	0	0	1	1	1	1	0	1	0	1	0	0	1	0	1	1	1	1	0	1	1	1	1	1	1	1	1	0	0	1	0	0	0	1	0	0	0	1	0	1
m206	chromosome_1	2281461	2281461	0	0	1	0	0	0	0	0	0	0	0	0	0	0	0	0	0	0	0	0	0	0	0	0	0	0	0	0	0	0	0	0	0	0	0	0	0	0	0	0	0	0	0	0	0	1
m207	chromosome_1	2282812	2285959	0	1	1	1	1	0	0	0	1	1	1	1	0	1	0	1	0	0	1	0	1	1	1	1	0	1	1	1	1	1	1	1	1	0	0	1	0	0	0	1	0	0	0	1	0	1
m208	chromosome_1	2288125	2288969	0	1	1	1	1	1	0	0	1	1	1	1	0	1	0	1	0	0	1	0	1	1	1	1	0	1	1	1	1	1	1	1	1	0	0	1	0	0	0	1	0	0	0	1	0	1
m209	chromosome_1	2290591	2290591	0	1	1	1	1	1	0	0	1	1	1	1	0	1	0	1	NA	0	1	0	1	1	NA	1	0	1	1	1	1	NA	1	NA	NA	0	0	1	0	0	0	1	0	0	0	1	0	1
m210	chromosome_1	2291972	2291972	0	1	0	1	1	1	0	0	1	0	1	1	0	1	0	1	1	0	0	0	0	1	0	1	0	1	1	1	1	0	1	0	0	0	0	1	0	0	0	1	0	0	0	1	0	0
m211	chromosome_1	2292205	2292205	0	1	1	1	1	1	0	0	1	0	1	1	0	1	0	1	1	0	0	0	0	1	0	1	0	1	1	1	1	0	1	0	0	0	0	1	0	0	0	1	0	0	0	1	0	1
m212	chromosome_1	2292235	2292434	0	1	0	1	1	1	0	0	1	0	1	1	0	1	0	1	1	0	0	0	0	1	0	1	0	1	1	1	1	0	1	0	0	0	0	1	0	0	0	1	0	0	0	1	0	0
m213	chromosome_1	2294780	2306345	0	0	1	0	0	0	0	0	0	0	0	0	0	0	0	0	0	0	0	0	0	0	0	0	0	0	0	0	0	0	0	0	0	0	0	0	0	0	0	0	0	0	0	0	0	1
m214	chromosome_1	2306350	2308396	0	1	1	0	1	1	0	0	1	0	1	1	0	1	0	1	1	0	0	0	0	1	0	1	0	1	1	1	1	0	1	0	0	0	0	1	0	0	1	1	0	0	0	1	0	1
m215	chromosome_1	2308850	2308863	0	0	1	0	0	0	0	0	0	0	0	0	0	0	0	0	0	0	0	0	0	0	0	0	0	0	0	0	0	0	0	0	0	0	0	0	0	0	0	0	0	0	0	0	0	1
m216	chromosome_1	2308924	2309591	0	1	1	0	1	1	0	0	1	0	1	1	0	1	0	1	1	0	0	0	0	1	0	1	0	1	1	1	1	0	1	0	0	0	0	1	0	0	1	1	0	0	0	1	0	1
m217	chromosome_1	2313541	2315692	0	0	1	0	0	0	0	0	0	0	0	0	0	0	0	0	0	0	0	0	0	0	0	0	0	0	0	0	0	0	0	0	0	0	0	0	0	0	0	0	0	0	0	0	0	1
m218	chromosome_1	2315905	2315905	0	1	0	0	1	1	0	0	1	0	1	1	0	1	0	1	1	0	0	0	0	1	0	1	0	1	1	1	1	0	1	0	0	0	0	1	0	0	1	1	0	0	0	1	0	0
m219	chromosome_1	2316222	2337611	0	0	1	0	0	0	0	0	0	0	0	0	0	0	0	0	0	0	0	0	0	0	0	0	0	0	0	0	0	0	0	0	0	0	0	0	0	0	0	0	0	0	0	0	0	1
m220	chromosome_1	2339902	2339902	0	1	1	0	0	1	0	0	1	0	1	1	NA	1	0	NA	1	0	0	0	0	1	0	1	1	1	1	1	1	0	1	1	0	0	0	1	0	0	1	0	0	0	0	1	0	0
m221	chromosome_1	2342327	2349583	0	0	1	0	0	0	0	0	0	0	0	0	0	0	0	0	0	0	0	0	0	0	0	0	0	0	0	0	0	0	0	0	0	0	0	0	0	0	0	0	0	0	0	0	0	0
m222	chromosome_1	2368920	2378252	0	1	0	0	0	1	0	0	1	0	1	1	NA	1	0	NA	1	0	0	0	0	1	0	1	1	1	1	1	1	0	1	1	0	0	1	1	0	0	1	0	0	0	0	1	0	0
m223	chromosome_1	2394458	2400113	0	1	0	0	0	1	0	0	1	0	1	1	NA	1	0	0	1	0	0	0	0	0	0	1	1	1	1	1	1	0	1	1	0	0	1	1	0	0	1	0	0	0	0	1	0	0
m224	chromosome_1	2404423	2404934	0	1	1	0	0	1	0	0	1	0	1	1	1	1	0	0	1	0	0	0	0	0	0	1	1	1	1	1	1	0	1	1	0	0	1	1	0	0	1	0	0	0	0	1	0	0
m225	chromosome_1	2405931	2416348	0	1	0	0	0	1	0	0	1	0	1	1	1	1	0	0	1	0	0	0	0	0	0	1	1	1	1	1	1	0	1	1	0	0	1	1	0	0	1	0	0	0	0	1	0	0
m226	chromosome_1	2417250	2417250	0	1	1	0	0	1	0	0	1	0	1	1	1	1	0	0	1	0	0	0	0	0	0	1	1	1	1	1	1	0	1	1	0	0	1	1	0	0	1	0	0	0	0	1	0	0
m227	chromosome_1	2419347	2419347	0	1	0	0	0	1	0	0	1	0	1	1	1	1	0	0	1	0	0	0	0	0	0	1	1	1	1	1	1	0	1	1	0	0	1	1	0	0	1	0	0	0	0	1	0	0
m228	chromosome_1	2422550	2422550	0	1	1	0	0	1	0	0	1	0	1	1	1	1	0	0	1	0	0	0	0	0	0	1	1	1	1	1	1	0	1	1	0	0	1	1	0	0	1	0	0	0	0	1	0	0
m229	chromosome_1	2423311	2423311	0	1	0	0	0	1	0	0	1	0	1	1	1	1	0	0	1	0	0	0	0	0	0	1	1	1	1	1	1	0	1	1	0	0	1	1	0	0	1	0	0	0	0	1	0	0
m230	chromosome_1	2424372	2424372	0	0	1	0	0	0	0	0	0	0	0	0	0	0	0	0	0	0	0	0	0	0	0	0	0	0	0	0	0	0	0	0	0	0	0	0	0	0	0	0	0	0	0	0	0	0
m231	chromosome_1	2428322	2433360	0	1	0	0	0	1	0	0	1	0	1	1	1	1	0	0	1	0	0	0	0	0	0	1	1	1	1	1	1	0	0	1	0	0	1	1	0	0	1	0	0	0	0	1	0	0
m232	chromosome_1	2436122	2436122	0	0	1	0	0	0	0	0	0	0	0	0	0	0	0	0	0	0	0	0	0	0	0	0	0	0	0	0	0	0	0	0	0	0	0	0	0	0	0	0	0	0	0	0	0	0
m233	chromosome_1	2443651	2447403	0	1	0	0	0	1	0	0	1	0	1	1	1	1	0	0	1	0	0	0	0	0	0	1	1	1	1	1	1	0	0	1	0	0	1	1	0	0	1	0	0	0	0	1	0	0
m234	chromosome_1	2449756	2449756	0	0	1	0	0	0	0	0	0	0	0	0	0	0	0	0	0	0	0	0	0	0	0	0	0	0	0	0	0	0	0	0	0	0	0	0	0	0	0	0	0	0	0	0	0	0
m235	chromosome_1	2452020	2452020	0	1	0	0	0	1	0	0	1	0	1	1	1	1	0	0	1	0	0	0	0	NA	0	1	1	1	1	1	1	0	0	1	0	0	1	1	0	0	1	0	0	0	0	1	0	0
m236	chromosome_1	2452222	2452222	0	0	1	0	0	0	0	0	0	0	0	0	0	0	0	0	0	0	0	0	0	0	0	0	0	0	0	0	0	0	0	0	0	0	0	0	0	0	0	0	0	0	0	0	0	0
m237	chromosome_1	2452268	2454467	0	1	0	0	0	1	0	0	1	0	1	1	1	1	0	0	1	0	0	0	0	1	0	1	1	1	1	1	1	0	0	1	0	0	1	1	0	0	1	0	0	0	0	1	0	0
m238	chromosome_1	2455894	2455894	0	0	1	0	0	0	0	0	0	0	0	0	0	0	0	0	0	0	0	0	0	0	0	0	0	0	0	0	0	0	0	0	0	0	0	0	0	0	0	0	0	0	0	0	0	0
m239	chromosome_1	2456452	2456452	0	1	0	0	0	NA	0	0	1	0	NA	1	1	NA	0	0	1	0	0	0	0	1	0	1	1	1	1	1	1	0	0	1	0	0	1	1	0	0	1	0	0	0	0	1	0	0
m240	chromosome_1	2462717	2471475	0	0	1	0	0	0	0	0	0	0	0	0	0	0	0	0	0	0	0	0	0	0	0	0	0	0	0	0	0	0	0	0	0	0	0	0	0	0	0	0	0	0	0	0	0	0
m241	chromosome_1	2472246	2472246	0	1	0	0	0	NA	0	0	1	0	NA	1	1	NA	0	0	1	0	0	0	0	1	0	1	1	1	1	1	1	0	0	1	0	0	1	1	0	0	1	0	0	0	0	1	0	0
m242	chromosome_1	2479545	2482423	0	1	0	0	0	NA	0	0	1	0	NA	1	1	NA	0	0	1	0	0	0	0	1	0	1	1	1	1	1	1	0	0	1	0	0	1	1	0	0	1	0	0	0	0	1	0	0
m243	chromosome_1	2526720	2526720	0	1	1	0	0	1	1	1	1	1	0	1	1	1	0	NA	1	1	0	1	0	1	0	1	1	1	1	1	1	0	1	1	0	0	1	1	0	1	1	0	0	0	0	1	0	1
m244	chromosome_1	2528824	2528824	0	0	1	0	0	0	0	0	0	0	0	0	0	0	0	0	0	0	0	0	0	0	0	0	0	0	0	0	0	0	0	0	0	0	0	0	0	0	0	0	0	0	0	0	0	1
m245	chromosome_1	2528993	2528993	0	1	1	0	0	1	1	1	1	1	0	1	1	1	0	NA	1	1	0	1	0	1	0	1	1	1	1	1	1	0	1	1	0	0	1	1	0	1	1	0	0	0	0	1	0	1
m246	chromosome_1	2531296	2531296	0	1	0	0	0	1	1	1	1	1	0	1	1	1	0	NA	1	1	0	1	0	1	0	1	1	1	1	1	1	0	1	1	0	0	1	1	0	1	1	0	0	0	0	1	0	0
m247	chromosome_1	2531492	2535654	0	0	1	0	0	0	0	0	0	0	0	0	0	0	0	0	0	0	0	0	0	0	0	0	0	0	0	0	0	0	0	0	0	0	0	0	0	0	0	0	0	0	0	0	0	1
m248	chromosome_1	2536026	2536026	0	1	1	0	0	1	1	1	1	1	0	1	1	1	0	1	1	1	0	1	0	1	0	1	1	1	1	1	1	0	1	1	0	0	1	1	0	1	1	0	0	0	0	1	0	1
m249	chromosome_1	2536293	2536293	0	1	0	0	0	1	1	1	1	1	0	1	1	1	0	1	1	1	0	1	0	1	0	1	1	1	1	1	1	0	1	1	0	0	1	1	0	1	1	0	0	0	0	1	0	0
m250	chromosome_1	2537393	2539126	0	1	1	0	0	1	1	1	1	1	0	1	1	1	0	1	1	1	0	1	0	1	0	1	1	1	1	1	1	0	1	1	0	0	1	1	0	1	1	0	0	0	0	1	0	1
m251	chromosome_1	2541006	2541006	0	0	1	0	0	0	0	0	0	0	0	0	0	0	0	0	0	0	0	0	0	0	0	0	0	0	0	0	0	0	0	0	0	0	0	0	0	0	0	0	0	0	0	0	0	1
m252	chromosome_1	2541608	2541608	0	1	1	0	0	1	1	1	1	1	NA	1	1	1	0	1	1	1	0	1	0	1	0	1	1	1	1	1	1	0	1	1	0	0	1	1	0	1	1	0	0	0	0	1	0	1
m253	chromosome_1	2545110	2569788	0	1	0	0	0	1	1	1	1	1	NA	1	1	1	0	1	1	1	NA	1	0	1	0	1	1	1	1	1	1	0	1	1	0	0	1	1	0	1	1	0	NA	0	0	1	0	0
m254	chromosome_1	2573658	2602912	0	1	0	0	0	1	1	1	1	1	1	1	1	1	0	1	0	1	1	1	0	1	0	1	1	1	1	1	1	0	1	1	0	0	1	1	0	1	1	0	1	0	0	1	0	0
m255	chromosome_1	2604820	2624445	0	1	0	0	0	1	1	1	1	1	1	1	1	1	0	1	1	1	1	1	0	1	0	1	1	1	1	1	1	0	1	1	0	0	1	1	0	1	1	0	1	0	0	1	0	0
m256	chromosome_1	2631314	2631314	0	0	1	0	0	0	0	0	0	0	0	0	0	0	0	0	0	0	0	0	0	0	0	0	0	0	0	0	0	0	0	0	0	0	0	0	0	0	0	0	0	0	0	0	0	1
m257	chromosome_1	2631408	2631408	0	1	0	0	0	1	1	1	1	1	1	1	1	1	0	1	1	1	1	1	0	1	0	1	1	1	1	1	1	0	1	1	0	0	1	1	0	1	1	0	1	0	0	1	0	0
m258	chromosome_1	2631410	2631630	0	0	1	0	0	0	0	0	0	0	0	0	0	0	0	0	0	0	0	0	0	0	0	0	0	0	0	0	0	0	0	0	0	0	0	0	0	0	0	0	0	0	0	0	0	1
m259	chromosome_1	2632746	2632746	0	1	0	0	0	1	1	1	1	1	1	1	1	1	0	1	1	1	1	1	0	1	0	1	1	1	1	1	1	0	1	1	0	0	1	1	0	1	1	0	1	0	0	1	0	0
m260	chromosome_1	2635318	2635318	0	1	1	0	0	1	1	1	1	1	1	1	1	1	0	1	1	1	1	1	0	1	0	1	1	1	1	1	1	0	1	1	0	0	1	1	0	1	1	0	1	0	0	1	0	1
m261	chromosome_1	2635612	2635612	0	1	0	0	0	1	1	1	1	1	1	1	1	1	0	1	1	1	1	1	0	1	0	1	1	1	1	1	1	0	1	1	0	0	1	1	0	1	1	0	1	0	0	1	0	0
m262	chromosome_1	2636962	2636962	0	0	1	0	0	0	0	0	0	0	0	0	0	0	0	0	0	0	0	0	0	0	0	0	0	0	0	0	0	0	0	0	0	0	0	0	0	0	0	0	0	0	0	0	0	1
m263	chromosome_1	2637495	2638959	0	1	1	0	0	1	1	1	1	1	1	1	1	1	0	1	1	1	1	1	0	1	0	1	1	1	1	1	1	0	1	1	0	0	1	1	0	1	1	0	1	0	0	1	0	1
m264	chromosome_1	2639388	2641650	0	0	1	0	0	0	0	0	0	0	0	0	0	0	0	0	0	0	0	0	0	0	0	0	0	0	0	0	0	0	0	0	0	0	0	0	0	0	0	0	0	0	0	0	0	1
m265	chromosome_1	2642318	2642318	0	1	1	0	0	1	1	1	1	1	1	1	1	1	0	1	1	1	1	1	0	1	0	1	1	1	1	1	1	0	1	1	0	0	1	1	0	1	1	0	1	0	0	1	0	1
m266	chromosome_1	2644811	2644811	0	0	1	0	0	0	0	0	0	0	0	0	0	0	0	0	0	0	0	0	0	0	0	0	0	0	0	0	0	0	0	0	0	0	0	0	0	0	0	0	0	0	0	0	0	1
m267	chromosome_1	2646253	2646253	0	1	0	0	0	1	1	1	1	1	1	1	1	1	0	1	1	1	1	1	0	1	0	1	1	1	1	1	1	0	1	1	0	0	1	1	0	1	1	0	1	0	0	1	0	0
m268	chromosome_1	2648315	2648315	0	1	1	0	0	1	1	1	1	1	1	1	1	1	0	1	1	1	1	1	0	1	0	1	1	1	1	1	1	0	1	1	0	0	1	1	0	1	1	0	1	0	0	1	0	1
m269	chromosome_1	2649924	2649924	0	1	0	0	0	1	1	NA	1	1	1	1	1	1	0	1	1	1	1	1	0	1	0	1	1	1	1	1	1	0	1	1	0	0	1	1	0	1	1	0	1	0	0	1	0	0
m270	chromosome_1	2658236	2658236	0	1	1	0	0	1	1	NA	1	1	1	1	1	1	0	1	1	1	1	1	0	1	0	1	1	1	1	1	1	0	1	1	0	0	1	1	0	1	1	0	1	0	0	1	0	1
m271	chromosome_1	2658493	2658493	0	0	1	0	0	0	0	0	0	0	0	0	0	0	0	0	0	0	0	0	0	0	0	0	0	0	0	0	0	0	0	0	0	0	0	0	0	0	0	0	0	0	0	0	0	1
m272	chromosome_1	2658731	2658731	0	1	0	0	0	1	1	NA	1	1	1	1	1	1	0	1	1	1	1	1	0	1	0	1	1	1	1	1	1	0	1	1	0	0	1	1	0	1	1	0	1	0	0	1	0	0
m273	chromosome_1	2661698	2661698	0	1	1	0	0	1	1	NA	1	1	1	1	1	1	0	1	1	1	1	1	0	1	0	1	1	1	1	1	NA	0	1	1	0	0	1	1	0	1	1	0	1	0	0	1	0	1
m274	chromosome_1	2666457	2672690	0	1	1	0	0	1	1	0	1	1	1	1	1	1	0	1	0	1	1	0	0	1	0	1	1	1	1	1	0	0	0	1	0	0	1	1	0	0	1	1	1	0	0	1	0	1
m275	chromosome_1	2674802	2674802	0	1	0	0	0	1	1	0	1	1	1	1	1	1	0	1	0	1	1	0	0	1	0	1	1	1	1	1	0	0	0	1	0	0	1	1	0	0	1	1	1	0	0	1	0	0
m276	chromosome_1	2675902	2675902	0	0	1	0	0	0	0	0	0	0	0	0	0	0	0	0	0	0	0	0	0	0	0	0	0	0	0	0	0	0	0	0	0	0	0	0	0	0	0	0	0	0	0	0	0	0
m277	chromosome_1	2678342	2689510	0	1	1	0	0	1	1	0	1	1	1	1	1	1	0	1	0	1	1	0	0	1	0	1	1	1	1	1	0	0	0	1	0	0	1	1	0	0	1	1	1	0	0	1	0	0
m278	chromosome_1	2691316	2692822	0	0	1	0	0	0	0	0	0	0	0	0	0	0	0	0	0	0	0	0	0	0	0	0	0	0	0	0	0	0	0	0	0	0	0	0	0	0	0	0	0	0	0	0	0	0
m279	chromosome_1	2694123	2694123	0	1	0	0	0	1	1	0	1	1	1	1	1	1	0	1	0	1	1	0	0	1	0	1	1	1	1	1	0	0	0	1	0	0	1	1	0	0	1	1	1	0	0	1	0	0
m280	chromosome_1	2695370	2695370	0	0	1	0	0	0	0	0	0	0	0	0	0	0	0	0	0	0	0	0	0	0	0	0	0	0	0	0	0	0	0	0	0	0	0	0	0	0	0	0	0	0	0	0	0	0
m281	chromosome_1	2696741	2696741	0	1	1	0	0	1	1	0	1	1	1	1	1	1	0	1	0	1	1	0	0	1	0	1	1	1	1	1	0	0	0	1	0	0	1	1	0	0	1	1	1	0	0	1	0	0
m282	chromosome_1	2698054	2698994	0	1	0	0	0	1	1	0	1	1	1	1	1	1	0	1	0	1	1	0	0	1	0	1	1	1	1	1	0	0	0	1	0	0	1	1	0	0	1	1	1	0	0	1	0	0
m283	chromosome_1	2701609	2701609	0	0	1	0	0	0	0	0	0	0	0	0	0	0	0	0	0	0	0	0	0	0	0	0	0	0	0	0	0	0	0	0	0	0	0	0	0	0	0	0	0	0	0	0	0	0
m284	chromosome_1	2705084	2705084	0	1	1	0	0	1	1	0	1	1	1	1	1	1	0	1	0	1	1	0	0	1	0	1	1	1	1	1	0	0	0	1	0	0	1	1	0	0	1	1	1	0	0	1	0	0
m285	chromosome_1	2705279	2705279	0	0	1	0	0	0	0	0	0	0	0	0	0	0	0	0	0	0	0	0	0	0	0	0	0	0	0	0	0	0	0	0	0	0	0	0	0	0	0	0	0	0	0	0	0	0
m286	chromosome_1	2710461	2710461	0	1	0	0	0	1	1	0	1	1	1	1	1	1	0	1	0	1	1	0	0	1	0	1	1	1	1	1	0	0	0	1	0	0	1	1	0	0	1	1	1	0	0	1	0	0
m287	chromosome_1	2710733	2711074	0	0	1	0	0	0	0	0	0	0	0	0	0	0	0	0	0	0	0	0	0	0	0	0	0	0	0	0	0	0	0	0	0	0	0	0	0	0	0	0	0	0	0	0	0	0
m288	chromosome_1	2711477	2711477	0	1	1	0	0	1	1	0	1	1	1	1	1	1	0	1	0	1	1	0	0	1	0	1	1	1	1	1	0	0	0	1	0	0	1	1	0	0	1	1	1	0	0	1	0	0
m289	chromosome_1	2712663	2712663	0	0	1	0	0	0	0	0	0	0	0	0	0	0	0	0	0	0	0	0	0	0	0	0	0	0	0	0	0	0	0	0	0	0	0	0	0	0	0	0	0	0	0	0	0	0
m290	chromosome_1	2713507	2716773	0	1	1	0	0	1	1	0	1	1	1	1	1	1	0	1	0	1	1	0	0	1	0	1	1	1	1	1	0	0	0	1	0	0	1	1	0	0	1	1	1	0	0	1	0	0
m291	chromosome_1	2717011	2717011	0	0	1	0	0	0	0	0	0	0	0	0	0	0	0	0	0	0	0	0	0	0	0	0	0	0	0	0	0	0	0	0	0	0	0	0	0	0	0	0	0	0	0	0	0	0
m292	chromosome_1	2719383	2719383	0	1	0	0	0	1	1	0	1	1	1	1	1	1	0	1	0	1	1	0	0	1	0	1	1	1	1	1	0	0	0	1	0	0	1	1	0	0	1	1	1	0	0	1	0	0
m293	chromosome_1	2720710	2720710	0	0	1	0	0	0	0	0	0	0	0	0	0	0	0	0	0	0	0	0	0	0	0	0	0	0	0	0	0	0	0	0	0	0	0	0	0	0	0	0	0	0	0	0	0	0
m294	chromosome_1	2722524	2724188	0	1	1	0	0	1	1	0	1	1	1	1	1	1	0	1	0	1	1	0	0	1	0	1	1	1	1	1	0	0	0	1	0	0	1	1	0	0	1	1	1	0	0	1	0	0
m295	chromosome_1	2726497	2726497	0	1	0	0	0	1	1	0	1	1	1	1	1	1	0	1	0	1	1	0	0	1	0	1	1	1	1	1	0	0	0	1	0	0	1	1	0	0	1	1	1	0	0	1	0	0
m296	chromosome_1	2727237	2727237	0	0	1	0	0	0	0	0	0	0	0	0	0	0	0	0	0	0	0	0	0	0	0	0	0	0	0	0	0	0	0	0	0	0	0	0	0	0	0	0	0	0	0	0	0	0
m297	chromosome_1	2733748	2738131	0	1	0	0	0	1	1	0	1	1	1	1	1	1	0	1	0	1	1	0	0	1	0	1	1	1	1	1	0	0	0	1	0	0	1	1	0	0	1	1	1	0	0	1	0	0
m298	chromosome_1	2738215	2738457	0	0	1	0	0	0	0	0	0	0	0	0	0	0	0	0	0	0	0	0	0	0	0	0	0	0	0	0	0	0	0	0	0	0	0	0	0	0	0	0	0	0	0	0	0	0
m299	chromosome_1	2738862	2741068	0	1	1	0	0	1	1	0	1	1	1	1	1	1	0	1	0	1	1	0	0	1	0	1	1	1	1	1	0	0	0	1	0	0	1	1	0	0	1	1	1	0	0	1	0	0
m300	chromosome_1	2741326	2742561	0	1	0	0	0	1	1	0	1	1	1	1	1	1	0	1	0	1	1	0	0	1	0	1	1	1	1	1	0	0	0	1	0	0	1	1	0	0	1	1	1	0	0	1	0	0
m301	chromosome_1	2744337	2746417	0	1	1	0	0	1	1	0	1	1	1	1	1	1	0	1	0	1	1	0	0	1	0	1	1	1	1	1	0	0	0	1	0	0	1	1	0	0	1	1	1	0	0	1	0	0
m302	chromosome_1	2751415	2752588	0	1	0	0	0	1	1	0	1	1	1	1	1	1	0	1	0	1	1	0	0	1	0	1	1	1	1	1	0	0	0	1	0	0	1	1	0	0	1	1	1	0	0	1	0	0
m303	chromosome_1	2752878	2752878	0	1	1	0	0	1	1	0	1	1	1	1	1	1	0	1	0	1	1	0	0	1	0	1	1	1	1	1	0	0	0	1	0	0	1	1	0	0	1	1	1	0	0	1	0	0
m304	chromosome_1	2753086	2753087	0	1	0	0	0	1	1	0	1	1	1	1	1	1	0	1	0	1	1	0	0	1	0	1	1	1	1	1	0	0	0	1	0	0	1	1	0	0	1	1	1	0	0	1	0	0
m305	chromosome_1	2753131	2753131	0	1	1	0	0	1	1	0	1	1	1	1	1	1	0	1	0	1	1	0	0	1	0	1	1	1	1	1	0	0	0	1	0	0	1	1	0	0	1	1	1	0	0	1	0	0
m306	chromosome_1	2753514	2753514	0	0	1	0	0	0	0	0	0	0	0	0	0	0	0	0	0	0	0	0	0	0	0	0	0	0	0	0	0	0	0	0	0	0	0	0	0	0	0	0	0	0	0	0	0	0
m307	chromosome_1	2755601	2759901	0	1	0	0	0	1	1	0	1	1	1	1	1	1	0	1	0	1	1	0	0	1	0	1	1	1	1	1	0	0	0	1	0	0	1	1	0	0	1	1	1	0	0	1	0	0
m308	chromosome_1	2760551	2760551	0	0	1	0	0	0	0	0	0	0	0	0	0	0	0	0	0	0	0	0	0	0	0	0	0	0	0	0	0	0	0	0	0	0	0	0	0	0	0	0	0	0	0	0	0	0
m309	chromosome_1	2760773	2760773	0	1	0	0	0	1	1	0	1	1	1	1	1	1	0	1	0	1	1	0	0	1	0	1	1	1	1	1	0	0	0	1	0	0	1	1	0	0	1	1	1	0	0	1	0	0
m310	chromosome_1	2761429	2761429	0	1	1	0	0	1	1	0	1	1	1	1	1	1	0	1	0	1	1	0	0	1	0	1	1	1	1	1	0	0	0	1	0	0	1	1	0	0	1	1	1	0	0	1	0	0
m311	chromosome_1	2761541	2761541	0	1	0	0	0	1	1	0	1	1	1	1	1	1	0	1	0	1	1	0	0	1	0	1	1	1	1	1	0	0	0	1	0	0	1	1	0	0	1	1	1	0	0	1	0	0
m312	chromosome_1	2761967	2764381	0	0	1	0	0	0	0	0	0	0	0	0	0	0	0	0	0	0	0	0	0	0	0	0	0	0	0	0	0	0	0	0	0	0	0	0	0	0	0	0	0	0	0	0	0	0
m313	chromosome_1	2766135	2766135	0	1	0	0	0	1	1	0	1	1	1	1	1	1	0	1	0	1	1	0	0	1	0	1	1	1	1	1	0	0	0	1	0	0	1	1	0	0	1	1	1	0	0	1	0	0
m314	chromosome_1	2766755	2770120	0	1	1	0	0	1	1	0	1	1	1	1	1	1	0	1	0	1	1	0	0	1	0	1	1	1	1	1	0	0	0	1	0	0	1	1	0	0	1	1	1	0	0	1	0	0
m315	chromosome_1	2771613	2771663	0	0	1	0	0	0	0	0	0	0	0	0	0	0	0	0	0	0	0	0	0	0	0	0	0	0	0	0	0	0	0	0	0	0	0	0	0	0	0	0	0	0	0	0	0	0
m316	chromosome_1	2772776	2772776	0	1	0	0	0	1	1	0	1	1	1	1	1	1	0	1	0	1	1	0	0	1	0	1	1	1	1	1	0	0	0	1	0	0	1	1	0	0	1	1	1	0	0	1	0	0
m317	chromosome_1	2772874	2776804	0	0	1	0	0	0	0	0	0	0	0	0	0	0	0	0	0	0	0	0	0	0	0	0	0	0	0	0	0	0	0	0	0	0	0	0	0	0	0	0	0	0	0	0	0	0
m318	chromosome_1	2777234	2779113	0	1	1	0	0	1	1	0	1	1	1	1	1	1	0	1	0	1	1	0	0	1	0	1	1	1	1	1	0	0	0	1	0	0	1	1	0	0	1	1	1	0	0	1	0	0
m319	chromosome_1	2780597	2783578	0	0	1	0	0	0	0	0	0	0	0	0	0	0	0	0	0	0	0	0	0	0	0	0	0	0	0	0	0	0	0	0	0	0	0	0	0	0	0	0	0	0	0	0	0	0
m320	chromosome_1	2790594	2792683	0	1	0	0	0	1	1	0	1	1	1	1	1	1	0	1	0	1	1	0	0	1	0	1	1	1	1	1	0	0	0	1	0	0	1	1	0	0	1	1	1	0	0	1	0	0
m321	chromosome_1	2793975	2794103	0	0	1	0	0	0	0	0	0	0	0	0	0	0	0	0	0	0	0	0	0	0	0	0	0	0	0	0	0	0	0	0	0	0	0	0	0	0	0	0	0	0	0	0	0	0
m322	chromosome_1	2795360	2795360	0	1	1	0	0	1	1	0	1	1	1	1	1	1	0	1	0	1	1	0	0	1	0	1	1	1	1	1	0	0	0	1	0	0	1	1	0	0	1	1	1	0	0	1	0	0
m323	chromosome_1	2795841	2795841	0	0	1	0	0	0	0	0	0	0	0	0	0	0	0	0	0	0	0	0	0	0	0	0	0	0	0	0	0	0	0	0	0	0	0	0	0	0	0	0	0	0	0	0	0	0
m324	chromosome_1	2797593	2797593	0	1	1	0	0	1	1	0	1	1	1	1	1	1	0	1	0	1	1	0	0	1	0	1	1	1	1	1	0	0	0	1	0	0	1	1	0	0	1	1	1	0	0	1	0	0
m325	chromosome_1	2803857	2803857	0	0	1	0	0	0	0	0	0	0	0	0	0	0	0	0	0	0	0	0	0	0	0	0	0	0	0	0	0	0	0	0	0	0	0	0	0	0	0	0	0	0	0	0	0	0
m326	chromosome_1	2804242	2804242	0	1	1	0	0	1	1	0	1	1	1	1	1	1	0	1	0	1	1	0	0	1	0	1	1	1	1	1	0	0	0	1	0	0	1	1	0	0	1	1	1	0	0	1	0	0
m327	chromosome_1	2807441	2807441	0	1	0	0	0	1	1	0	1	1	1	1	1	1	0	1	0	1	1	0	0	1	0	1	1	1	1	1	0	0	0	1	0	0	1	1	0	0	1	1	1	0	0	1	0	0
m328	chromosome_1	2810876	2813185	0	1	1	0	0	1	1	0	1	1	1	1	1	1	0	1	0	1	1	0	0	1	0	1	1	1	1	1	0	0	0	1	0	0	1	1	0	0	1	1	1	0	0	1	0	0
m329	chromosome_1	2814168	2830184	0	0	1	0	0	0	0	0	0	0	0	0	0	0	0	0	0	0	0	0	0	0	0	0	0	0	0	0	0	0	0	0	0	0	0	0	0	0	0	0	0	0	0	0	0	0
m330	chromosome_1	2831736	2831736	0	1	0	0	0	1	1	0	1	1	1	1	1	1	0	1	0	1	1	0	0	1	0	1	1	1	1	1	0	0	0	1	0	0	1	1	0	0	1	1	1	0	0	1	0	0
m331	chromosome_1	2833238	2856190	0	0	1	0	0	0	0	0	0	0	0	0	0	0	0	0	0	0	0	0	0	0	0	0	0	0	0	0	0	0	0	0	0	0	0	0	0	0	0	0	0	0	0	0	0	0
m332	chromosome_1	2859007	2859007	0	1	0	0	0	1	1	0	1	1	1	1	1	1	0	1	0	1	1	0	0	1	0	1	1	1	1	1	0	0	0	1	0	0	1	1	0	0	1	1	1	0	0	1	0	0
m333	chromosome_1	2860290	2871320	0	0	1	0	0	0	0	0	0	0	0	0	0	0	0	0	0	0	0	0	0	0	0	0	0	0	0	0	0	0	0	0	0	0	0	0	0	0	0	0	0	0	0	0	0	0
m334	chromosome_1	2874308	2874394	0	0	1	0	0	0	0	0	0	0	0	0	0	0	0	0	0	0	0	0	0	0	0	0	0	0	0	0	0	0	0	0	0	0	0	0	0	0	0	0	0	0	0	0	0	0
m335	chromosome_1	2875284	2875284	0	1	1	0	0	1	1	0	1	1	1	1	1	1	0	1	0	1	1	0	0	1	0	1	1	1	1	1	0	0	0	1	0	0	1	1	0	0	1	1	1	0	0	1	0	0
m336	chromosome_1	2877589	2885251	0	0	1	0	0	0	0	0	0	0	0	0	0	0	0	0	0	0	0	0	0	0	0	0	0	0	0	0	0	0	0	0	0	0	0	0	0	0	0	0	0	0	0	0	0	0
m337	chromosome_1	2893301	2893301	0	0	1	0	0	0	0	0	0	0	0	0	0	0	0	0	0	0	0	0	0	0	0	0	0	0	0	0	0	0	0	0	0	0	0	0	0	0	0	0	0	0	0	0	0	0
m338	chromosome_1	2893934	2893934	0	1	0	0	0	1	1	0	1	1	1	1	1	1	0	1	0	1	1	0	0	1	0	1	1	1	1	1	0	0	0	1	0	0	1	1	0	0	1	1	1	0	0	1	0	0
m339	chromosome_1	2895120	2895120	0	0	1	0	0	0	0	0	0	0	0	0	0	0	0	0	0	0	0	0	0	0	0	0	0	0	0	0	0	0	0	0	0	0	0	0	0	0	0	0	0	0	0	0	0	0
m340	chromosome_1	2901962	2901962	0	1	0	0	0	1	1	0	1	1	1	1	1	1	0	1	0	1	1	0	0	1	0	1	1	1	1	1	0	0	0	1	0	0	1	1	0	0	1	1	1	0	0	1	0	0
m341	chromosome_1	2903222	2903222	0	0	1	0	0	0	0	0	0	0	0	0	0	0	0	0	0	0	0	0	0	0	0	0	0	0	0	0	0	0	0	0	0	0	0	0	0	0	0	0	0	0	0	0	0	0
m342	chromosome_1	2905076	2910381	0	1	0	0	0	1	1	0	1	1	1	1	1	1	0	1	0	1	1	0	0	1	0	1	1	1	1	1	0	0	0	1	0	0	1	1	0	0	1	1	1	0	0	1	0	0
m343	chromosome_1	2911919	2911919	0	1	1	0	0	1	1	0	1	1	1	1	1	1	0	1	0	1	1	0	0	1	0	1	1	1	1	1	0	0	0	1	0	0	1	1	0	0	1	1	1	0	0	1	0	0
m344	chromosome_1	2911931	2911931	0	1	0	0	0	1	1	0	1	1	1	1	1	1	0	1	0	1	1	0	0	1	0	1	1	1	1	1	0	0	0	1	0	0	1	1	0	0	1	1	1	0	0	1	0	0
m345	chromosome_1	2913734	2913734	0	1	1	0	0	1	1	0	1	1	1	1	1	1	0	1	0	1	1	0	0	1	0	1	1	1	1	1	0	0	0	1	0	0	1	1	0	0	1	1	1	0	0	1	0	0
m346	chromosome_1	2919376	2919470	0	1	0	0	0	1	1	0	1	1	1	1	1	1	0	1	0	1	1	0	0	1	0	1	1	1	1	1	0	0	0	1	0	0	1	1	0	0	1	1	1	0	0	1	0	0
m347	chromosome_1	2923504	2937028	0	1	0	0	0	1	1	0	1	1	1	1	1	1	0	1	0	1	1	0	0	1	0	1	1	1	1	1	0	0	0	1	0	0	1	1	0	0	1	1	1	0	0	1	0	0
m348	chromosome_1	2937534	2956631	0	1	0	0	0	1	1	0	1	1	1	1	1	1	0	1	0	1	1	0	0	1	0	1	1	1	1	1	0	0	0	1	0	0	1	1	0	0	0	1	1	0	0	1	0	0
m349	chromosome_1	2958937	2972850	1	0	1	1	1	0	0	1	0	0	0	0	0	0	1	0	1	0	0	0	1	0	1	0	0	0	0	0	1	1	1	0	1	1	0	0	1	1	1	0	0	1	1	0	1	1
m350	chromosome_1	2973865	2979621	0	1	1	0	0	1	1	0	1	1	1	1	1	1	0	1	0	1	1	1	0	1	0	1	1	1	1	1	0	0	0	1	0	0	1	1	0	0	0	1	1	0	0	1	0	0
m351	chromosome_1	3011981	3012380	0	0	1	0	0	0	0	0	0	0	0	0	0	0	0	0	0	0	0	0	0	0	0	0	0	0	0	0	0	0	0	0	0	0	0	0	0	0	0	0	0	0	0	0	0	0
m352	chromosome_1	3013837	3013837	0	1	0	0	0	1	1	0	1	1	1	1	1	1	0	1	0	1	1	1	0	1	0	1	1	1	1	1	0	0	0	1	0	0	1	1	0	0	0	1	1	0	0	1	0	0
m353	chromosome_1	3021278	3021278	0	1	1	0	0	1	1	0	1	1	1	1	1	1	0	1	0	1	1	1	0	1	0	1	1	1	1	1	0	0	0	1	0	0	1	1	0	0	0	1	1	0	0	1	0	0
m354	chromosome_1	3024303	3028504	0	0	1	0	0	0	0	0	0	0	0	0	0	0	0	0	0	0	0	0	0	0	0	0	0	0	0	0	0	0	0	0	0	0	0	0	0	0	0	0	0	0	0	0	0	0
m355	chromosome_1	3030626	3030626	0	1	1	0	0	1	1	0	1	1	1	1	1	1	0	1	0	1	1	1	0	1	0	1	1	1	1	1	0	0	0	1	0	0	1	1	0	0	0	1	1	0	0	1	0	0
m356	chromosome_1	3030977	3030977	0	1	0	0	0	1	1	0	1	1	1	1	1	1	0	1	0	1	1	1	0	1	0	1	1	1	1	1	0	0	0	1	0	0	1	NA	0	0	0	1	1	0	0	1	0	0
m357	chromosome_1	3031693	3032046	0	0	1	0	0	0	0	0	0	0	0	0	0	0	0	0	0	0	0	0	0	0	0	0	0	0	0	0	0	0	0	0	0	0	0	0	0	0	0	0	0	0	0	0	0	0
m358	chromosome_1	3034677	3034932	0	1	1	0	0	1	1	0	1	1	1	1	1	1	0	1	0	1	1	1	0	1	0	1	1	1	1	1	0	0	0	1	0	0	1	0	0	0	0	1	1	0	0	1	0	0
m359	chromosome_1	3036372	3038725	0	0	1	0	0	0	0	0	0	0	0	0	0	0	0	0	0	0	0	0	0	0	0	0	0	0	0	0	0	0	0	0	0	0	0	0	0	0	0	0	0	0	0	0	0	0
m360	chromosome_1	3039178	3039178	0	1	1	0	0	1	1	0	1	1	1	1	1	1	0	1	0	1	1	1	0	1	0	1	1	1	1	1	0	0	0	1	0	0	1	0	0	0	0	1	1	0	0	1	0	0
m361	chromosome_1	3039490	3042364	0	0	1	0	0	0	0	0	0	0	0	0	0	0	0	0	0	0	0	0	0	0	0	0	0	0	0	0	0	0	0	0	0	0	0	0	0	0	0	0	0	0	0	0	0	0
m362	chromosome_1	3043658	3044290	0	1	1	0	0	1	1	0	1	1	1	1	1	1	0	1	0	1	1	1	0	1	0	1	1	1	1	1	0	0	0	1	0	0	1	0	0	0	0	1	1	0	0	1	0	0
m363	chromosome_1	3050140	3050140	0	0	1	0	0	0	0	0	0	0	0	0	0	0	0	0	0	0	0	0	0	0	0	0	0	0	0	0	0	0	0	0	0	0	0	0	0	0	0	0	0	0	0	0	0	0
m364	chromosome_1	3050675	3050675	0	1	1	0	0	1	1	0	1	1	1	1	1	1	0	1	0	1	1	1	0	1	0	1	1	1	1	1	0	0	0	1	0	0	1	0	0	0	0	1	1	0	0	1	0	0
m365	chromosome_1	3052540	3052540	0	1	0	0	0	1	1	0	1	1	1	1	1	1	0	1	0	1	1	1	0	1	0	1	1	1	1	1	0	0	0	1	0	0	1	0	0	0	0	1	1	0	0	1	0	0
m366	chromosome_1	3059227	3059227	0	0	1	0	0	0	0	0	0	0	0	0	0	0	0	0	0	0	0	0	0	0	0	0	0	0	0	0	0	0	0	0	0	0	0	0	0	0	0	0	0	0	0	0	0	0
m367	chromosome_1	3062486	3071168	0	1	1	0	0	1	1	0	1	1	1	1	1	1	0	1	0	1	1	1	0	1	0	1	1	1	1	1	0	0	0	1	0	0	1	0	0	0	0	1	1	0	0	1	0	0
m368	chromosome_1	3071348	3071348	0	0	1	0	0	0	0	0	0	0	0	0	0	0	0	0	0	0	0	0	0	0	0	0	0	0	0	0	0	0	0	0	0	0	0	0	0	0	0	0	0	0	0	0	0	0
m369	chromosome_1	3072662	3072662	0	1	1	0	0	1	1	0	1	1	1	1	1	1	0	1	0	1	1	1	0	1	0	1	1	1	1	1	0	0	0	1	0	0	1	0	0	0	0	1	1	0	0	1	0	0
m370	chromosome_1	3073175	3073175	0	1	0	0	0	1	1	0	1	1	1	1	1	1	0	1	0	1	1	1	0	1	0	1	1	1	1	1	0	0	0	1	0	0	1	0	0	0	0	1	1	0	0	1	0	0
m371	chromosome_1	3074774	3086418	0	1	1	0	0	1	1	0	1	1	1	1	1	1	0	1	0	1	1	1	0	1	0	1	1	1	1	1	0	0	0	1	0	0	1	0	0	0	0	1	1	0	0	1	0	0
m372	chromosome_1	3088792	3088792	0	0	1	0	0	0	0	0	0	0	0	0	0	0	0	0	0	0	0	0	0	0	0	0	0	0	0	0	0	0	0	0	0	0	0	0	0	0	0	0	0	0	0	0	0	0
m373	chromosome_1	3089483	3089483	0	1	0	0	0	1	1	0	1	1	1	1	1	1	0	1	0	1	1	1	0	1	0	1	1	1	1	1	0	0	0	1	0	0	1	0	0	0	0	1	1	0	0	1	0	0
m374	chromosome_1	3091148	3092232	0	1	1	0	0	1	1	0	1	1	1	1	1	1	0	1	0	1	1	1	0	1	0	1	1	1	1	1	0	0	0	1	0	0	1	0	0	0	0	1	1	0	0	1	0	0
m375	chromosome_1	3094402	3094402	0	0	1	0	0	0	0	0	0	0	0	0	0	0	0	0	0	0	0	0	0	0	0	0	0	0	0	0	0	0	0	0	0	0	0	0	0	0	0	0	0	0	0	0	0	0
m376	chromosome_1	3103807	3103807	0	1	1	0	0	1	1	0	1	1	1	1	1	1	0	1	0	1	1	1	0	1	0	1	1	1	1	1	0	0	0	1	0	0	1	0	0	0	0	1	1	0	0	1	0	0
m377	chromosome_1	3103928	3103928	0	1	0	0	0	1	1	0	1	1	1	1	1	1	0	1	0	1	1	1	0	1	0	1	1	1	1	1	0	0	0	1	0	0	1	0	0	0	0	1	1	0	0	1	0	0
m378	chromosome_1	3109392	3123099	0	1	1	0	0	1	1	0	1	1	1	1	1	1	0	1	0	1	1	1	0	1	0	1	1	1	1	1	0	0	0	1	0	0	1	0	0	0	0	1	1	0	0	1	0	0
m379	chromosome_1	3124315	3124315	0	1	0	0	0	1	1	0	1	1	1	1	1	1	0	1	0	1	1	1	0	1	0	1	1	1	1	1	0	0	0	1	0	0	1	0	0	0	0	1	1	0	0	1	0	0
m380	chromosome_1	3126019	3130746	0	1	1	0	0	1	1	0	1	1	1	1	1	1	0	1	0	1	1	1	0	1	0	1	1	1	1	1	0	0	0	1	0	0	1	0	0	0	0	1	1	0	0	1	0	0
m381	chromosome_1	3133222	3133222	0	0	1	0	0	0	0	0	0	0	0	0	0	0	0	0	0	0	0	0	0	0	0	0	0	0	0	0	0	0	0	0	0	0	0	0	0	0	0	0	0	0	0	0	0	0
m382	chromosome_1	3134258	3139763	0	1	1	0	0	1	1	0	1	1	1	1	1	1	0	1	0	1	1	1	0	1	0	1	1	1	1	1	0	0	0	1	0	0	1	0	0	0	0	1	1	0	0	1	0	0
m383	chromosome_1	3144290	3144290	0	1	0	0	0	1	1	0	1	1	1	1	1	1	0	1	0	1	1	1	0	1	0	1	1	1	1	1	0	0	0	1	0	0	1	0	0	0	0	1	1	0	0	1	0	0
m384	chromosome_1	3147678	3149857	0	1	1	0	0	1	1	0	1	1	1	1	1	1	0	1	0	1	1	1	0	1	0	1	1	1	1	1	0	0	0	1	0	0	1	0	0	0	0	1	1	0	0	1	0	0
m385	chromosome_1	3150725	3162551	0	1	0	0	0	1	1	0	1	1	1	1	1	1	0	1	0	1	1	1	0	1	0	1	1	1	1	1	0	0	0	1	0	0	1	0	0	0	0	1	1	0	0	1	0	0
m386	chromosome_1	3163584	3175428	0	1	1	0	0	1	1	0	1	1	1	1	1	1	0	1	0	1	1	1	0	1	0	1	1	1	1	1	0	0	0	1	0	0	1	0	0	0	0	1	1	0	0	1	0	0
m387	chromosome_1	3179102	3179102	0	0	1	0	0	0	0	0	0	0	0	0	0	0	0	0	0	0	0	0	0	0	0	0	0	0	0	0	0	0	0	0	0	0	0	0	0	0	0	0	0	0	0	0	0	0
m388	chromosome_1	3180767	3182751	0	1	0	0	0	1	1	0	1	1	1	1	1	1	0	1	0	1	1	1	0	1	0	1	1	1	1	1	0	0	0	1	0	0	1	0	0	0	0	1	1	0	0	1	0	0
m389	chromosome_1	3183161	3183161	0	1	1	0	0	1	1	0	1	1	1	1	1	1	0	1	0	1	1	1	0	1	0	1	1	1	1	1	0	0	0	1	0	0	1	0	0	0	0	1	1	0	0	1	0	0
m390	chromosome_1	3183506	3183506	0	1	0	0	0	1	1	0	1	1	1	1	1	1	0	1	0	1	1	1	0	1	0	1	1	1	1	1	0	0	0	1	0	0	1	0	0	0	0	1	1	0	0	1	0	0
m391	chromosome_1	3184673	3184673	0	0	1	0	0	0	0	0	0	0	0	0	0	0	0	0	0	0	0	0	0	0	0	0	0	0	0	0	0	0	0	0	0	0	0	0	0	0	0	0	0	0	0	0	0	0
m392	chromosome_1	3186421	3187163	0	1	1	0	0	1	1	0	1	1	1	1	1	1	0	1	0	1	1	1	0	1	0	1	1	1	1	1	0	0	0	1	0	0	1	0	0	0	0	1	1	0	0	1	0	0
m393	chromosome_1	3187528	3187528	0	1	0	0	0	1	1	0	1	1	1	1	1	1	0	1	0	1	1	1	0	1	0	1	1	1	1	1	0	0	0	1	0	0	1	0	0	0	0	1	1	0	0	1	0	0
m394	chromosome_1	3189719	3194679	0	0	1	0	0	0	0	0	0	0	0	0	0	0	0	0	0	0	0	0	0	0	0	0	0	0	0	0	0	0	0	0	0	0	0	0	0	0	0	0	0	0	0	0	0	0
m395	chromosome_1	3195521	3195521	0	1	1	0	0	1	1	0	1	1	1	1	1	1	0	1	0	1	1	1	0	1	0	1	1	1	1	1	0	0	0	1	0	0	1	0	0	0	0	1	1	0	0	1	0	0
m396	chromosome_1	3196167	3196167	0	0	1	0	0	0	0	0	0	0	0	0	0	0	0	0	0	0	0	0	0	0	0	0	0	0	0	0	0	0	0	0	0	0	0	0	0	0	0	0	0	0	0	0	0	0
m397	chromosome_1	3196400	3196400	0	1	0	0	0	1	1	0	1	1	1	1	1	1	0	1	0	1	1	1	0	1	0	1	1	1	1	1	0	0	0	1	0	0	1	0	0	0	0	1	1	0	0	1	0	0
m398	chromosome_1	3197153	3201022	0	0	1	0	0	0	0	0	0	0	0	0	0	0	0	0	0	0	0	0	0	0	0	0	0	0	0	0	0	0	0	0	0	0	0	0	0	0	0	0	0	0	0	0	0	0
m399	chromosome_1	3202214	3202214	0	1	0	0	0	1	1	0	1	1	1	1	1	1	0	1	0	1	1	1	0	1	0	1	1	1	1	1	0	0	0	1	0	0	1	0	0	0	0	1	1	0	0	1	0	0
m400	chromosome_1	3202755	3202958	0	0	1	0	0	0	0	0	0	0	0	0	0	0	0	0	0	0	0	0	0	0	0	0	0	0	0	0	0	0	0	0	0	0	0	0	0	0	0	0	0	0	0	0	0	0
m401	chromosome_1	3204753	3204753	0	1	0	0	0	1	1	0	1	1	1	1	1	1	0	1	0	1	1	1	0	1	0	1	1	1	1	1	0	0	0	1	0	0	1	0	0	0	0	1	1	0	0	1	0	0
m402	chromosome_1	3208458	3208458	0	1	1	0	0	1	1	0	1	1	1	1	1	1	0	1	0	1	1	1	0	1	0	1	1	1	1	1	0	0	0	1	0	0	1	0	0	0	0	1	1	0	0	1	0	0
m403	chromosome_1	3208826	3208826	0	0	1	0	0	0	0	0	0	0	0	0	0	0	0	0	0	0	0	0	0	0	0	0	0	0	0	0	0	0	0	0	0	0	0	0	0	0	0	0	0	0	0	0	0	0
m404	chromosome_1	3208867	3208867	0	1	1	0	0	1	1	0	1	1	1	1	1	1	0	1	0	1	1	1	0	1	0	1	1	1	1	1	0	0	0	1	0	0	1	0	0	0	0	1	1	0	0	1	0	0
m405	chromosome_1	3209530	3209530	0	0	1	0	0	0	0	0	0	0	0	0	0	0	0	0	0	0	0	0	0	0	0	0	0	0	0	0	0	0	0	0	0	0	0	0	0	0	0	0	0	0	0	0	0	0
m406	chromosome_1	3211880	3211880	0	1	0	0	0	1	1	0	1	1	1	1	1	1	0	1	0	1	1	1	0	1	0	1	1	1	1	1	0	0	0	1	0	0	1	0	0	0	0	1	1	0	0	1	0	0
m407	chromosome_1	3212746	3212746	0	0	1	0	0	0	0	0	0	0	0	0	0	0	0	0	0	0	0	0	0	0	0	0	0	0	0	0	0	0	0	0	0	0	0	0	0	0	0	0	0	0	0	0	0	0
m408	chromosome_1	3218330	3218330	0	1	0	0	0	1	1	0	1	1	1	1	1	1	0	1	0	1	1	1	0	1	0	1	1	1	1	1	0	0	0	1	0	0	1	0	0	0	0	1	1	0	0	1	0	0
m409	chromosome_1	3221737	3226593	0	0	1	0	0	0	0	0	0	0	0	0	0	0	0	0	0	0	0	0	0	0	0	0	0	0	0	0	0	0	0	0	0	0	0	0	0	0	0	0	0	0	0	0	0	0
m410	chromosome_1	3227154	3230578	0	1	0	0	0	1	1	0	1	1	1	1	1	1	0	1	0	1	1	1	0	1	0	1	1	1	1	1	0	0	0	1	0	0	1	0	0	0	0	1	1	0	0	1	0	0
m411	chromosome_1	3231158	3231507	0	0	1	0	0	0	0	0	0	0	0	0	0	0	0	0	0	0	0	0	0	0	0	0	0	0	0	0	0	0	0	0	0	0	0	0	0	0	0	0	0	0	0	0	0	0
m412	chromosome_1	3233221	3233482	0	1	1	0	0	1	1	0	1	1	1	1	1	1	0	1	0	1	1	1	0	1	0	1	1	1	1	1	0	0	0	1	0	0	1	0	0	0	0	1	1	0	0	1	0	0
m413	chromosome_1	3234121	3234121	0	1	0	0	0	1	1	0	1	1	1	1	1	1	0	1	0	1	1	1	0	1	0	1	1	1	1	1	0	0	0	1	0	0	1	0	0	0	0	1	1	0	0	1	0	0
m414	chromosome_1	3234122	3234122	0	0	1	0	0	0	0	0	0	0	0	0	0	0	0	0	0	0	0	0	0	0	0	0	0	0	0	0	0	0	0	0	0	0	0	0	0	0	0	0	0	0	0	0	0	0
m415	chromosome_1	3236385	3238987	0	1	1	0	0	1	1	0	1	1	1	1	1	1	0	1	0	1	1	1	0	1	0	1	1	1	1	1	0	0	0	1	0	0	1	0	0	0	0	1	1	0	0	1	0	0
m416	chromosome_1	3239027	3239027	0	0	1	0	0	0	0	0	0	0	0	0	0	0	0	0	0	0	0	0	0	0	0	0	0	0	0	0	0	0	0	0	0	0	0	0	0	0	0	0	0	0	0	0	0	0
m417	chromosome_1	3239853	3239853	0	1	0	0	0	1	1	0	1	1	1	1	1	1	0	1	0	1	1	1	0	1	0	1	1	1	1	1	0	0	0	1	0	0	1	0	0	0	0	1	1	0	0	1	0	0
m418	chromosome_1	3241562	3256868	0	0	1	0	0	0	0	0	0	0	0	0	0	0	0	0	0	0	0	0	0	0	0	0	0	0	0	0	0	0	0	0	0	0	0	0	0	0	0	0	0	0	0	0	0	0
m419	chromosome_1	3257850	3257850	0	1	1	0	0	1	1	0	1	1	1	1	1	1	0	1	0	1	1	1	0	1	0	1	1	1	1	1	0	0	0	1	0	0	1	0	0	0	0	1	1	0	0	1	0	0
m420	chromosome_1	3259627	3259844	0	0	1	0	0	0	0	0	0	0	0	0	0	0	0	0	0	0	0	0	0	0	0	0	0	0	0	0	0	0	0	0	0	0	0	0	0	0	0	0	0	0	0	0	0	0
m421	chromosome_1	3261462	3261462	0	1	1	0	0	1	1	0	1	1	1	1	1	1	0	1	0	1	1	1	0	1	0	1	1	1	1	1	0	0	0	1	0	0	1	0	0	0	0	1	1	0	0	1	0	0
m422	chromosome_1	3262477	3262477	0	0	1	0	0	0	0	0	0	0	0	0	0	0	0	0	0	0	0	0	0	0	0	0	0	0	0	0	0	0	0	0	0	0	0	0	0	0	0	0	0	0	0	0	0	0
m423	chromosome_1	3263200	3263200	0	1	1	0	0	1	1	0	1	1	1	1	1	1	0	1	0	1	1	1	0	1	0	1	1	1	1	1	0	0	0	1	0	0	1	0	0	0	0	1	1	0	0	1	0	0
m424	chromosome_1	3267866	3274069	0	0	1	0	0	0	0	0	0	0	0	0	0	0	0	0	0	0	0	0	0	0	0	0	0	0	0	0	0	0	0	0	0	0	0	0	0	0	0	0	0	0	0	0	0	0
m425	chromosome_1	3274317	3274317	0	1	1	0	0	1	1	0	1	1	1	1	1	1	0	1	0	1	1	1	0	1	0	1	1	1	1	1	0	0	0	1	0	0	1	0	0	0	0	1	1	0	0	1	0	0
m426	chromosome_1	3276070	3276070	0	1	0	0	0	1	1	0	1	1	1	1	1	1	0	1	0	1	1	1	0	1	0	1	1	1	1	1	0	0	0	1	0	0	1	0	0	0	0	1	1	0	0	1	0	0
m427	chromosome_1	3278153	3282445	0	0	1	0	0	0	0	0	0	0	0	0	0	0	0	0	0	0	0	0	0	0	0	0	0	0	0	0	0	0	0	0	0	0	0	0	0	0	0	0	0	0	0	0	0	0
m428	chromosome_1	3284453	3284453	0	1	0	0	0	1	1	0	1	1	1	1	1	1	0	1	0	1	1	1	0	1	0	1	1	1	1	1	0	0	0	1	0	0	1	0	0	0	0	1	1	0	0	1	0	0
m429	chromosome_1	3284970	3291946	0	0	1	0	0	0	0	0	0	0	0	0	0	0	0	0	0	0	0	0	0	0	0	0	0	0	0	0	0	0	0	0	0	0	0	0	0	0	0	0	0	0	0	0	0	0
m430	chromosome_1	3292079	3292079	0	1	1	0	0	1	1	0	1	1	1	1	1	1	0	1	0	1	1	1	0	1	0	1	1	1	1	1	0	0	0	1	0	0	1	0	0	0	0	1	1	0	0	1	0	0
m431	chromosome_1	3292355	3295088	0	0	1	0	0	0	0	0	0	0	0	0	0	0	0	0	0	0	0	0	0	0	0	0	0	0	0	0	0	0	0	0	0	0	0	0	0	0	0	0	0	0	0	0	0	0
m432	chromosome_1	3295609	3295609	0	1	1	0	0	1	1	0	1	1	1	1	1	1	0	1	0	1	1	1	0	1	0	1	1	1	1	1	0	0	0	1	0	0	1	0	0	0	0	1	1	0	0	1	0	0
m433	chromosome_1	3298273	3300506	0	0	1	0	0	0	0	0	0	0	0	0	0	0	0	0	0	0	0	0	0	0	0	0	0	0	0	0	0	0	0	0	0	0	0	0	0	0	0	0	0	0	0	0	0	0
m434	chromosome_1	3301454	3301454	0	1	1	0	0	1	1	0	1	1	1	1	1	1	0	1	0	1	1	1	0	1	0	1	1	1	1	1	0	0	0	1	0	0	1	0	0	0	0	1	1	0	0	1	0	0
m435	chromosome_1	3302072	3302072	0	1	0	0	0	1	1	0	1	1	1	1	1	1	0	1	0	1	1	1	0	1	0	1	1	1	1	1	0	0	0	1	0	0	1	0	0	0	0	1	1	0	0	1	0	0
m436	chromosome_1	3304114	3304114	0	1	0	0	0	1	1	0	1	1	1	1	1	1	0	1	0	1	1	1	0	1	0	1	1	1	1	1	0	0	0	1	0	0	1	1	0	0	0	1	1	0	0	1	0	0
m437	chromosome_1	3304235	3310851	0	1	1	0	0	1	1	0	1	1	1	1	1	1	0	1	0	1	1	1	0	1	0	1	1	1	1	1	0	0	0	1	0	0	1	1	0	0	0	1	1	0	0	1	0	0
m438	chromosome_1	3313281	3313281	0	1	0	0	0	1	1	0	1	1	1	1	1	1	0	1	0	1	1	1	0	1	0	1	1	1	1	1	0	0	0	1	0	0	1	1	0	0	0	1	1	0	0	1	0	0
m439	chromosome_1	3313883	3313883	0	0	1	0	0	0	0	0	0	0	0	0	0	0	0	0	0	0	0	0	0	0	0	0	0	0	0	0	0	0	0	0	0	0	0	0	0	0	0	0	0	0	0	0	0	0
m440	chromosome_1	3315647	3315647	0	1	0	0	0	1	1	0	1	1	1	1	1	1	0	1	0	1	1	1	0	1	0	1	1	1	1	1	0	0	0	1	0	0	1	1	0	0	0	1	1	0	0	1	0	0
m441	chromosome_1	3318540	3318540	0	1	1	0	0	1	1	0	1	1	1	1	1	1	0	1	0	1	1	1	0	1	0	1	1	1	1	1	0	0	0	1	0	0	1	1	0	0	0	1	NA	0	0	1	0	0
m442	chromosome_1	3319233	3319233	0	0	1	0	0	0	0	0	0	0	0	0	0	0	0	0	0	0	0	0	0	0	0	0	0	0	0	0	0	0	0	0	0	0	0	0	0	0	0	0	0	0	0	0	0	0
m443	chromosome_1	3320053	3320053	0	1	0	0	0	1	1	0	1	1	1	1	1	1	0	1	0	1	1	1	0	1	0	1	1	1	1	1	0	0	0	1	0	0	1	1	0	0	0	1	NA	0	0	1	0	0
m444	chromosome_1	3320111	3320677	0	0	1	0	0	0	0	0	0	0	0	0	0	0	0	0	0	0	0	0	0	0	0	0	0	0	0	0	0	0	0	0	0	0	0	0	0	0	0	0	0	0	0	0	0	0
m445	chromosome_1	3320804	3321289	0	1	1	0	0	1	1	0	1	1	1	1	1	1	0	1	0	1	1	1	0	1	0	1	1	1	1	1	0	0	0	1	0	0	1	1	0	0	0	1	NA	0	0	1	0	0
m446	chromosome_1	3322816	3324988	0	0	1	0	0	0	0	0	0	0	0	0	0	0	0	0	0	0	0	0	0	0	0	0	0	0	0	0	0	0	0	0	0	0	0	0	0	0	0	0	0	0	0	0	0	0
m447	chromosome_1	3326503	3327171	0	1	1	0	0	1	1	0	1	1	1	1	1	1	0	1	0	1	1	1	0	1	0	1	1	1	1	1	0	0	0	1	0	0	1	1	0	0	0	1	0	0	0	1	0	0
m448	chromosome_1	3327476	3327476	0	1	0	0	0	1	1	0	1	1	1	1	1	1	0	1	0	1	1	1	0	1	0	1	1	1	1	1	0	0	0	1	0	0	1	1	0	0	0	1	0	0	0	1	0	0
m449	chromosome_1	3329415	3329415	0	1	1	0	0	1	1	0	1	1	1	1	1	1	0	1	0	1	1	1	0	1	0	1	1	1	1	1	0	0	0	1	0	0	1	1	0	0	0	1	0	0	0	1	0	0
m450	chromosome_1	3333604	3333604	0	1	0	0	0	1	1	0	1	1	1	1	1	1	0	1	0	1	1	1	0	1	0	1	1	1	1	1	0	0	0	1	0	0	1	1	0	0	0	1	0	0	0	1	0	0
m451	chromosome_1	3334066	3343827	0	1	1	0	0	1	1	0	1	1	1	1	1	1	0	1	0	1	1	1	0	1	0	1	1	1	1	1	0	0	0	1	0	0	1	1	0	0	0	1	0	0	0	1	0	0
m452	chromosome_1	3346441	3356530	0	1	0	0	0	1	1	0	1	1	1	1	1	1	0	1	0	1	1	1	0	1	0	1	1	1	1	1	0	0	0	1	0	0	1	1	0	0	0	1	0	0	0	1	0	0
m453	chromosome_1	3369139	3369139	0	1	0	0	0	1	1	0	1	1	1	1	1	1	0	1	0	1	1	1	0	1	0	1	1	1	1	1	0	0	0	1	0	0	1	1	0	0	0	1	0	0	0	1	0	0
m454	chromosome_1	3369600	3376638	0	0	1	0	0	0	0	0	0	0	0	0	0	0	0	0	0	0	0	0	0	0	0	0	0	0	0	0	0	0	0	0	0	0	0	0	0	0	0	0	0	0	0	0	0	0
m455	chromosome_1	3376833	3376833	0	1	0	0	0	1	1	0	1	1	1	1	1	1	0	1	0	1	1	1	0	1	0	1	1	1	1	1	0	0	0	1	0	0	1	1	0	0	0	1	0	0	0	1	0	0
m456	chromosome_1	3379587	3380404	0	1	1	0	0	1	1	0	1	1	1	1	1	1	0	1	0	1	1	1	0	1	0	1	1	1	1	1	0	0	0	1	0	0	1	1	0	0	0	1	0	0	0	1	0	0
m457	chromosome_1	3386470	3386470	0	1	0	0	0	1	1	0	1	1	1	1	1	1	0	1	0	1	1	1	0	1	0	1	1	1	1	1	0	0	0	1	0	0	1	1	0	0	0	1	0	0	0	1	0	0
m458	chromosome_1	3386527	3386527	0	1	1	0	0	1	1	0	1	1	1	1	1	1	0	1	0	1	1	1	0	1	0	1	1	1	1	1	0	0	0	1	0	0	1	1	0	0	0	1	0	0	0	1	0	0
m459	chromosome_1	3387597	3390332	0	0	1	0	0	0	0	0	0	0	0	0	0	0	0	0	0	0	0	0	0	0	0	0	0	0	0	0	0	0	0	0	0	0	0	0	0	0	0	0	0	0	0	0	0	0
m460	chromosome_1	3392986	3394750	0	1	1	0	0	1	1	0	1	1	1	1	1	1	0	1	0	1	1	1	0	1	0	1	1	1	1	1	0	0	0	1	0	0	1	1	0	0	0	1	0	0	0	1	0	0
m461	chromosome_1	3396523	3396523	0	1	0	0	0	1	1	0	1	1	1	1	1	1	0	1	0	1	1	1	0	1	0	1	1	1	1	1	0	0	0	1	0	0	1	1	0	0	0	1	0	0	0	1	0	0
m462	chromosome_1	3397933	3397933	0	1	1	0	0	1	1	0	1	1	1	1	1	1	0	1	0	1	1	1	0	1	0	1	1	1	1	1	0	0	0	1	0	0	1	1	0	0	0	1	0	0	0	1	0	0
m463	chromosome_1	3399475	3399475	0	1	0	0	0	1	1	0	1	1	1	1	1	1	0	1	0	1	1	1	0	1	0	1	1	1	1	1	0	0	0	1	0	0	1	1	0	0	0	1	0	0	0	1	0	0
m464	chromosome_1	3401795	3402585	0	1	1	0	0	1	1	0	1	1	1	1	1	1	0	1	0	1	1	1	0	1	0	1	1	1	1	1	0	0	0	1	0	0	1	1	0	0	0	1	0	0	0	1	0	0
m465	chromosome_1	3403276	3403276	0	0	1	0	0	0	0	0	0	0	0	0	0	0	0	0	0	0	0	0	0	0	0	0	0	0	0	0	0	0	0	0	0	0	0	0	0	0	0	0	0	0	0	0	0	0
m466	chromosome_1	3403801	3403801	0	1	1	0	0	1	1	0	1	1	1	1	1	1	0	1	0	1	1	1	0	1	0	1	1	1	1	1	0	0	0	1	0	0	1	1	0	0	0	1	0	0	0	1	0	0
m467	chromosome_1	3404497	3405403	0	1	0	0	0	1	1	0	1	1	1	1	1	1	0	1	0	1	1	1	0	1	0	1	1	1	1	1	0	0	0	1	0	0	1	1	0	0	0	1	0	0	0	1	0	0
m468	chromosome_1	3406061	3415888	0	1	1	0	0	1	1	0	1	1	1	1	1	1	0	1	0	1	1	1	0	1	0	1	1	1	1	1	0	0	0	1	0	0	1	1	0	0	0	1	0	0	0	1	0	0
m469	chromosome_1	3418525	3418525	0	0	1	0	0	0	0	0	0	0	0	0	0	0	0	0	0	0	0	0	0	0	0	0	0	0	0	0	0	0	0	0	0	0	0	0	0	0	0	0	0	0	0	0	0	0
m470	chromosome_1	3419823	3419823	0	1	0	0	0	1	1	0	1	1	1	1	1	1	0	1	0	1	1	1	0	1	0	1	1	1	1	1	0	0	0	1	0	0	1	1	0	0	0	1	0	0	0	1	0	0
m471	chromosome_1	3419862	3427008	0	1	1	0	0	1	1	0	1	1	1	1	1	1	0	1	0	1	1	1	0	1	0	1	1	1	1	1	0	0	0	1	0	0	1	1	0	0	0	1	0	0	0	1	0	0
m472	chromosome_1	3427084	3427084	0	0	1	0	0	0	0	0	0	0	0	0	0	0	0	0	0	0	0	0	0	0	0	0	0	0	0	0	0	0	0	0	0	0	0	0	0	0	0	0	0	0	0	0	0	0
m473	chromosome_1	3427224	3431578	0	1	1	0	0	1	1	0	1	1	1	1	1	1	0	1	0	1	1	1	0	1	0	1	1	1	1	1	0	0	0	1	0	0	1	1	0	0	0	1	0	0	0	1	0	0
m474	chromosome_1	3434746	3436255	0	0	1	0	0	0	0	0	0	0	0	0	0	0	0	0	0	0	0	0	0	0	0	0	0	0	0	0	0	0	0	0	0	0	0	0	0	0	0	0	0	0	0	0	0	0
m475	chromosome_1	3436659	3436659	0	1	0	0	0	1	1	0	1	1	1	1	1	1	0	1	0	1	1	1	0	1	0	1	1	1	1	1	0	0	0	1	0	0	1	1	0	0	0	1	0	0	0	1	0	0
m476	chromosome_1	3436836	3437017	0	0	1	0	0	0	0	0	0	0	0	0	0	0	0	0	0	0	0	0	0	0	0	0	0	0	0	0	0	0	0	0	0	0	0	0	0	0	0	0	0	0	0	0	0	0
m477	chromosome_1	3437646	3438277	0	1	1	0	0	1	1	0	1	1	1	1	1	1	0	1	0	1	1	1	0	1	0	1	1	1	1	1	0	0	0	1	0	0	1	1	0	0	0	1	0	0	0	1	0	0
m478	chromosome_1	3440649	3440649	0	1	0	0	0	1	1	0	1	1	1	1	1	1	0	1	0	1	1	1	0	1	0	1	1	1	1	1	0	0	0	1	0	0	1	1	0	0	0	1	0	0	0	1	0	0
m479	chromosome_1	3442884	3443342	0	1	1	0	0	1	1	0	1	NA	1	1	1	1	0	1	0	1	1	1	0	1	0	1	1	1	1	1	0	0	0	1	0	0	1	1	0	0	0	1	0	0	0	1	0	0
m480	chromosome_1	3451791	3451791	0	0	1	0	0	0	0	0	0	0	0	0	0	0	0	0	0	0	0	0	0	0	0	0	0	0	0	0	0	0	0	0	0	0	0	0	0	0	0	0	0	0	0	0	0	0
m481	chromosome_1	3456618	3468034	0	1	1	0	0	1	1	0	1	0	1	1	1	1	0	1	0	1	1	1	0	1	0	1	1	1	1	1	0	0	0	1	0	0	1	1	0	0	0	1	0	0	0	1	0	0
m482	chromosome_1	3469116	3469116	0	1	0	0	0	1	1	0	1	0	1	1	1	1	0	1	0	1	1	1	0	1	0	1	1	1	1	1	0	0	0	1	0	0	1	1	0	0	0	1	0	0	0	1	0	0
m483	chromosome_1	3471053	3471518	0	1	1	0	0	1	1	0	1	0	1	1	1	1	0	1	0	1	1	1	0	1	0	1	1	1	1	1	0	0	0	1	0	0	1	1	0	0	0	1	0	0	0	1	0	0
m484	chromosome_1	3472169	3476616	0	1	0	0	0	1	1	0	1	0	1	1	1	1	0	1	0	1	1	1	0	1	0	1	1	1	1	1	0	0	0	1	0	0	1	1	0	0	0	1	0	0	0	1	0	0
m485	chromosome_1	3477012	3479619	0	1	1	0	0	1	1	0	1	0	1	1	1	1	0	1	0	1	1	1	0	1	0	1	1	1	1	1	0	0	0	1	0	0	1	1	0	0	0	1	0	0	0	1	0	0
m486	chromosome_1	3479655	3479655	0	1	0	0	0	1	1	0	1	0	1	1	1	1	0	1	0	1	1	1	0	1	0	1	1	1	1	1	0	0	0	1	0	0	1	1	0	0	0	1	0	0	0	1	0	0
m487	chromosome_1	3480748	3480748	0	0	1	0	0	0	0	0	0	0	0	0	0	0	0	0	0	0	0	0	0	0	0	0	0	0	0	0	0	0	0	0	0	0	0	0	0	0	0	0	0	0	0	0	0	0
m488	chromosome_1	3480861	3481600	0	1	1	0	0	1	1	0	1	0	1	1	1	1	0	1	0	1	1	1	0	1	0	1	1	1	1	1	0	0	0	1	0	0	1	1	0	0	0	1	0	0	0	1	0	0
m489	chromosome_1	3482360	3483426	0	1	0	0	0	1	1	0	1	0	1	1	1	1	0	1	0	1	1	1	0	1	0	1	1	1	1	1	0	0	0	1	0	0	1	1	0	0	0	1	0	0	0	1	0	0
m490	chromosome_1	3486302	3486976	0	1	1	0	0	1	1	0	1	0	1	1	1	1	0	1	0	1	1	1	0	1	0	1	1	1	1	1	0	0	0	1	0	0	1	1	0	0	0	1	0	0	0	1	0	0
m491	chromosome_1	3488579	3491499	0	1	0	0	0	1	1	0	1	0	1	1	1	1	0	1	0	1	1	1	0	1	0	1	1	1	1	1	0	0	0	1	0	0	1	1	0	0	0	1	0	0	0	1	0	0
m492	chromosome_1	3491946	3491946	0	0	1	0	0	0	0	0	0	0	0	0	0	0	0	0	0	0	0	0	0	0	0	0	0	0	0	0	0	0	0	0	0	0	0	0	0	0	0	0	0	0	0	0	0	0
m493	chromosome_1	3493221	3494391	0	1	0	0	0	1	1	0	1	0	1	1	1	1	0	1	0	1	1	1	0	1	0	1	1	1	1	1	0	0	0	1	0	0	1	1	0	0	0	1	0	0	0	1	0	0
m494	chromosome_1	3495098	3495098	0	0	1	0	0	0	0	0	0	0	0	0	0	0	0	0	0	0	0	0	0	0	0	0	0	0	0	0	0	0	0	0	0	0	0	0	0	0	0	0	0	0	0	0	0	0
m495	chromosome_1	3495446	3495446	0	1	1	0	0	1	1	0	1	0	1	1	1	1	0	1	0	1	1	1	0	1	0	1	1	1	1	1	0	0	0	1	0	0	1	1	0	0	0	1	0	0	0	1	0	0
m496	chromosome_1	3496862	3497191	0	1	0	0	0	1	1	0	1	0	1	1	1	1	0	1	0	1	1	1	0	1	0	1	1	1	1	1	0	0	0	1	0	0	1	1	0	0	0	1	0	0	0	1	0	0
m497	chromosome_1	3498686	3498686	0	1	1	0	0	1	1	0	1	0	1	1	1	1	0	1	0	1	1	1	0	1	0	1	1	1	1	1	0	0	0	1	0	0	1	1	0	0	0	1	0	0	0	1	0	0
m498	chromosome_1	3502508	3502508	0	1	0	0	0	1	1	0	1	0	1	1	1	1	0	1	0	1	1	1	0	1	0	1	1	1	1	1	0	0	0	1	0	0	1	1	0	0	0	1	0	0	0	1	0	0
m499	chromosome_1	3503506	3527752	0	0	1	0	0	0	0	0	0	0	0	0	0	0	0	0	0	0	0	0	0	0	0	0	0	0	0	0	0	0	0	0	0	0	0	0	0	0	0	0	0	0	0	0	0	0
m500	chromosome_1	3531971	3532988	0	1	0	0	0	1	1	0	1	0	1	1	1	1	0	1	0	1	1	1	0	1	0	1	1	1	1	1	0	0	0	1	0	0	1	1	0	0	0	1	0	0	0	1	0	0
m501	chromosome_1	3534438	3534438	0	0	1	0	0	0	0	0	0	0	0	0	0	0	0	0	0	0	0	0	0	0	0	0	0	0	0	0	0	0	0	0	0	0	0	0	0	0	0	0	0	0	0	0	0	0
m502	chromosome_1	3535682	3535682	0	1	1	0	0	1	1	0	1	0	1	1	1	1	0	1	0	1	1	1	0	1	0	1	1	1	1	1	0	0	0	1	0	0	1	1	0	0	0	1	0	0	0	1	0	0
m503	chromosome_1	3536598	3536598	0	1	0	0	0	1	1	0	1	0	1	1	1	1	0	1	0	1	1	1	0	1	0	1	1	1	1	1	0	0	0	1	0	0	1	1	0	0	0	1	0	0	0	1	0	0
m504	chromosome_1	3538294	3538294	0	0	1	0	0	0	0	0	0	0	0	0	0	0	0	0	0	0	0	0	0	0	0	0	0	0	0	0	0	0	0	0	0	0	0	0	0	0	0	0	0	0	0	0	0	0
m505	chromosome_1	3538339	3538830	0	1	1	0	0	1	1	0	1	0	1	1	1	1	0	1	0	1	1	1	0	1	0	1	1	1	1	1	0	0	0	1	0	0	1	1	0	0	0	1	0	0	0	1	0	0
m506	chromosome_1	3545300	3546445	0	1	0	0	0	1	1	0	1	0	1	1	1	1	0	1	0	1	1	1	0	1	0	1	1	1	1	1	0	0	0	1	0	0	1	1	0	0	0	1	0	0	0	1	0	0
m507	chromosome_1	3548004	3548515	0	1	1	0	0	1	1	0	1	0	1	1	1	1	0	1	0	1	1	1	0	1	0	1	1	1	1	1	0	0	0	1	0	0	1	1	0	0	0	1	0	0	0	1	0	0
m508	chromosome_1	3550627	3551987	0	1	0	0	0	1	1	0	1	0	1	1	1	1	0	1	0	1	1	1	0	1	0	1	1	1	1	1	0	0	0	1	0	0	1	1	0	0	0	1	0	0	0	1	0	0
m509	chromosome_1	3552024	3557103	0	1	1	0	0	1	1	0	1	0	1	1	1	1	0	1	0	1	1	1	0	1	0	1	1	1	1	1	0	0	0	1	0	0	1	1	0	0	0	1	0	0	0	1	0	0
m510	chromosome_1	3558140	3558140	0	1	0	0	0	1	1	0	1	0	1	1	1	1	0	1	0	1	1	1	0	0	0	1	1	1	1	1	0	0	0	1	0	0	1	1	0	0	0	1	0	0	0	1	0	0
m511	chromosome_1	3558397	3558397	0	0	1	0	0	0	0	0	0	0	0	0	0	0	0	0	0	0	0	0	0	0	0	0	0	0	0	0	0	0	0	0	0	0	0	0	0	0	0	0	0	0	0	0	0	0
m512	chromosome_1	3558465	3560317	0	1	1	0	0	1	1	0	1	0	1	1	1	1	0	1	0	1	1	1	0	0	0	1	1	1	1	1	0	0	0	1	0	0	1	1	0	0	0	1	0	0	0	1	0	0
m513	chromosome_1	3561730	3561730	0	1	0	0	0	1	1	0	1	0	1	1	1	1	0	1	0	1	1	1	0	0	0	1	1	1	1	1	0	0	0	1	0	0	1	1	0	0	0	1	0	0	0	1	0	0
m514	chromosome_1	3562203	3571989	0	1	1	0	0	1	1	0	1	0	1	1	1	1	0	1	0	1	1	1	0	0	0	1	1	1	1	1	0	0	0	1	0	0	1	1	0	0	0	1	0	0	0	1	0	0
m515	chromosome_1	3572222	3572222	0	0	1	0	0	0	0	0	0	0	0	0	0	0	0	0	0	0	0	0	0	0	0	0	0	0	0	0	0	0	0	0	0	0	0	0	0	0	0	0	0	0	0	0	0	0
m516	chromosome_1	3572591	3572643	0	1	1	0	0	1	1	0	1	0	1	1	1	1	0	1	0	1	1	1	0	0	0	1	1	1	1	1	0	0	0	1	0	0	1	1	0	0	0	1	0	0	0	1	0	0
m517	chromosome_1	3573290	3573290	0	1	0	0	0	1	1	0	1	0	1	1	1	1	0	1	0	1	1	1	0	0	0	1	1	1	1	1	0	0	0	1	0	0	1	1	0	0	0	1	0	0	0	1	0	0
m518	chromosome_1	3573389	3573389	0	1	1	0	0	1	1	0	1	0	1	1	1	1	0	1	0	1	1	1	0	0	0	1	1	1	1	1	0	0	0	1	0	0	1	1	0	0	0	1	0	0	0	1	0	0
m519	chromosome_1	3573642	3573642	0	1	0	0	0	1	1	0	1	0	1	1	1	1	0	1	0	1	1	1	0	0	0	1	1	1	1	1	0	0	0	1	0	0	1	1	0	0	0	1	0	0	0	1	0	0
m520	chromosome_1	3574812	3575203	0	0	1	0	0	0	0	0	0	0	0	0	0	0	0	0	0	0	0	0	0	0	0	0	0	0	0	0	0	0	0	0	0	0	0	0	0	0	0	0	0	0	0	0	0	0
m521	chromosome_1	3575853	3575949	0	1	1	0	0	1	1	0	1	0	1	1	1	1	0	1	0	1	1	1	0	0	0	1	1	1	1	1	0	0	0	1	0	0	1	1	0	0	0	1	0	0	0	1	0	0
m522	chromosome_1	3576419	3576582	0	1	0	0	0	1	1	0	1	0	1	1	1	1	0	1	0	1	1	1	0	0	0	1	1	1	1	1	0	0	0	1	0	0	1	1	0	0	0	1	0	0	0	1	0	0
m523	chromosome_1	3576617	3576617	0	1	1	0	0	1	1	0	1	0	1	1	1	1	0	1	0	1	1	1	0	0	0	1	1	1	1	1	0	0	0	1	0	0	1	1	0	0	0	1	0	0	0	1	0	0
m524	chromosome_1	3576661	3576661	0	1	0	0	0	1	1	0	1	0	1	1	1	1	0	1	0	1	1	1	0	0	0	1	1	1	1	1	0	0	0	1	0	0	1	1	0	0	0	1	0	0	0	1	0	0
m525	chromosome_1	3576889	3577492	0	1	1	0	0	1	1	0	1	0	1	1	1	1	0	1	0	1	1	1	0	0	0	1	1	1	1	1	0	0	0	1	0	0	1	1	0	0	0	1	0	0	0	1	0	0
m526	chromosome_1	3577661	3577792	0	1	0	0	0	1	1	0	1	0	1	1	1	1	0	1	0	1	1	1	0	0	0	1	1	1	1	1	0	0	0	1	0	0	1	1	0	0	0	1	0	0	0	1	0	0
m527	chromosome_1	3578147	3578199	0	0	1	0	0	0	0	0	0	0	0	0	0	0	0	0	0	0	0	0	0	0	0	0	0	0	0	0	0	0	0	0	0	0	0	0	0	0	0	0	0	0	0	0	0	0
m528	chromosome_1	3578237	3578237	0	1	0	0	0	1	1	0	1	0	1	1	1	1	0	1	0	1	1	1	0	0	0	1	1	1	1	1	0	0	0	1	0	0	1	1	0	0	0	1	0	0	0	1	0	0
m529	chromosome_1	3578638	3578638	0	1	1	0	0	1	1	0	1	0	1	1	1	1	0	1	0	1	1	1	0	0	0	1	1	1	1	1	0	0	0	1	0	0	1	1	0	0	0	1	0	0	0	1	0	0
m530	chromosome_1	3579197	3580364	0	1	0	0	0	1	1	0	1	0	1	1	1	1	0	1	0	1	1	1	0	0	0	1	1	1	1	1	0	0	0	1	0	0	1	1	0	0	0	1	0	0	0	1	0	0
m531	chromosome_1	3583467	3583467	0	1	1	0	0	1	1	0	1	0	1	1	1	1	0	1	0	1	1	1	0	0	0	1	1	1	1	1	0	0	0	1	0	0	1	1	0	0	0	1	0	0	0	1	0	0
m532	chromosome_1	3584415	3584415	0	1	0	0	0	1	1	0	1	0	1	1	1	1	0	1	0	1	1	1	0	0	0	1	1	1	1	1	0	0	0	1	0	0	1	1	0	0	0	1	0	0	0	1	0	0
m533	chromosome_1	3586333	3586333	0	1	1	0	0	1	1	0	1	0	1	1	1	1	0	1	0	1	1	1	0	0	0	1	1	1	1	1	0	0	0	1	0	0	1	1	0	0	0	1	0	0	0	1	0	0
m534	chromosome_1	3591880	3591880	0	1	0	0	0	1	1	0	1	0	1	1	1	1	0	1	0	1	1	1	0	0	0	1	1	1	1	1	0	0	0	1	0	0	1	1	0	0	0	1	0	0	0	1	0	0
m535	chromosome_1	3603195	3603195	0	1	1	0	0	1	1	0	1	0	1	1	1	1	0	1	0	1	1	1	0	0	0	1	1	1	1	1	0	0	0	1	0	0	1	1	0	0	0	1	0	0	0	1	0	0
m536	chromosome_1	3603534	3603534	0	0	1	0	0	0	0	0	0	0	0	0	0	0	0	0	0	0	0	0	0	0	0	0	0	0	0	0	0	0	0	0	0	0	0	0	0	0	0	0	0	0	0	0	0	0
m537	chromosome_1	3604134	3604134	0	1	1	0	0	1	1	0	1	0	1	1	1	1	0	1	0	1	1	1	0	0	0	1	1	1	1	1	0	0	0	1	0	0	1	1	0	0	0	1	0	0	0	1	0	0
m538	chromosome_1	3604633	3604633	0	1	0	0	0	1	1	0	1	0	1	1	1	1	0	1	0	1	1	1	0	0	0	1	1	1	1	1	0	0	0	1	0	0	1	1	0	0	0	1	0	0	0	1	0	0
m539	chromosome_1	3606495	3606495	0	0	1	0	0	0	0	0	0	0	0	0	0	0	0	0	0	0	0	0	0	0	0	0	0	0	0	0	0	0	0	0	0	0	0	0	0	0	0	0	0	0	0	0	0	0
m540	chromosome_1	3609672	3611909	0	1	0	0	0	1	1	0	1	0	1	1	1	1	0	1	0	1	1	1	0	0	0	1	1	1	1	1	0	0	0	1	0	0	1	1	0	0	0	1	0	0	0	1	0	0
m541	chromosome_1	3613090	3613090	0	1	1	0	0	1	1	0	1	0	1	1	1	1	0	1	0	1	1	1	0	0	0	1	1	1	1	1	0	0	0	1	0	0	1	1	0	0	0	1	0	0	0	1	0	0
m542	chromosome_1	3621818	3628273	0	1	0	0	0	1	1	0	1	0	1	1	1	1	0	1	0	1	1	1	0	0	0	1	1	1	1	1	0	0	0	1	0	0	1	1	0	0	0	1	0	0	0	1	0	0
m543	chromosome_1	3629158	3629158	0	1	1	0	0	1	1	0	1	0	1	1	1	1	0	1	0	1	1	1	0	0	0	1	1	1	1	1	0	0	0	1	0	0	1	1	0	0	0	1	0	0	0	1	0	0
m544	chromosome_1	3632252	3632252	0	1	0	0	0	1	1	0	1	0	1	1	1	1	0	1	0	1	1	1	0	0	0	1	1	1	1	1	0	0	0	1	0	0	1	1	0	0	0	1	0	0	0	1	0	0
m545	chromosome_1	3637206	3637206	0	0	1	0	0	0	0	0	0	0	0	0	0	0	0	0	0	0	0	0	0	0	0	0	0	0	0	0	0	0	0	0	0	0	0	0	0	0	0	0	0	0	0	0	0	0
m546	chromosome_1	3640630	3640630	0	1	1	0	0	1	1	0	1	0	1	1	1	1	0	1	0	1	1	1	0	0	0	1	1	1	1	1	0	0	0	1	0	0	1	1	0	0	0	1	0	0	0	1	0	0
m547	chromosome_1	3641230	3648869	0	1	0	0	0	1	1	0	1	0	1	1	1	1	0	1	0	1	1	1	0	0	0	1	1	1	1	1	0	0	0	1	0	0	1	1	0	0	0	1	0	0	0	1	0	0
m548	chromosome_1	3661146	3665369	0	1	1	0	0	1	1	0	1	0	1	1	1	1	0	1	0	1	1	1	0	0	0	1	1	1	1	1	0	0	0	1	0	0	1	1	0	0	0	1	0	0	0	1	0	0
m549	chromosome_1	3671416	3671416	0	0	1	0	0	0	0	0	0	0	0	0	0	0	0	0	0	0	0	0	0	0	0	0	0	0	0	0	0	0	0	0	0	0	0	0	0	0	0	0	0	0	0	0	0	0
m550	chromosome_1	3672839	3672839	0	1	1	0	0	1	1	0	1	0	1	1	1	1	0	1	0	1	1	1	0	0	0	1	1	1	1	1	0	0	0	1	0	0	1	1	0	0	0	1	0	0	0	1	0	0
m551	chromosome_1	3673405	3673405	0	0	1	0	0	0	0	0	0	0	0	0	0	0	0	0	0	0	0	0	0	0	0	0	0	0	0	0	0	0	0	0	0	0	0	0	0	0	0	0	0	0	0	0	0	0
m552	chromosome_1	3676848	3678727	0	1	1	0	0	1	1	0	1	0	1	1	1	1	0	1	0	1	1	1	0	0	0	1	1	1	1	1	0	0	0	1	0	0	1	1	0	0	0	1	0	0	0	1	0	0
m553	chromosome_1	3684496	3685523	0	1	0	0	0	1	1	0	1	0	1	1	1	1	0	1	0	1	1	1	0	0	0	1	1	1	1	1	0	0	0	1	0	0	1	1	0	0	0	1	0	0	0	1	0	0
m554	chromosome_1	3697229	3697229	0	1	1	0	0	1	1	0	1	0	1	1	1	1	0	1	0	1	1	1	0	0	0	1	1	1	1	1	0	0	0	1	0	0	1	1	0	0	0	1	0	0	0	1	0	0
m555	chromosome_1	3698713	3698713	0	1	0	0	0	1	1	0	1	0	1	1	1	1	0	1	0	1	1	1	0	0	0	1	1	1	1	1	0	0	0	1	0	0	1	1	0	0	0	1	0	0	0	1	0	0
m556	chromosome_1	3700385	3707418	1	1	0	1	1	1	1	1	1	1	1	1	1	1	1	1	1	1	1	1	1	1	1	1	1	1	1	1	1	1	1	1	1	1	1	1	1	1	1	1	1	1	1	1	1	1
m557	chromosome_1	3710247	3710247	0	1	1	0	0	1	1	0	1	0	1	1	1	1	0	1	0	1	1	1	0	0	0	1	1	1	1	1	0	0	0	1	0	0	1	1	0	0	0	1	0	0	0	1	0	0
m558	chromosome_1	3715680	3715680	0	1	0	0	0	1	1	0	1	0	1	1	1	1	0	1	0	1	1	1	0	0	0	1	1	1	1	1	0	0	0	1	0	0	1	1	0	0	0	1	0	0	0	1	0	0
m559	chromosome_1	3718766	3718766	0	0	1	0	0	0	0	0	0	0	0	0	0	0	0	0	0	0	0	0	0	0	0	0	0	0	0	0	0	0	0	0	0	0	0	0	0	0	0	0	0	0	0	0	0	0
m560	chromosome_1	3723280	3723871	0	1	0	0	0	1	1	0	1	0	1	1	1	1	0	1	0	1	1	1	0	0	0	1	1	1	1	1	0	0	0	1	0	0	1	1	0	0	0	1	0	0	0	1	0	0
m561	chromosome_1	3724576	3745249	0	0	1	0	0	0	0	0	0	0	0	0	0	0	0	0	0	0	0	0	0	0	0	0	0	0	0	0	0	0	0	0	0	0	0	0	0	0	0	0	0	0	0	0	0	0
m562	chromosome_1	3745990	3746658	0	1	1	0	0	1	1	0	1	0	1	1	1	1	0	1	0	1	1	1	0	0	0	1	1	1	1	1	0	0	0	0	0	0	1	0	0	0	0	1	0	0	0	1	0	0
m563	chromosome_1	3747074	3747771	0	1	0	0	0	1	1	0	1	0	1	1	1	1	0	1	0	1	1	1	0	0	0	1	1	1	1	1	0	0	0	0	0	0	1	0	0	0	0	1	0	0	0	1	0	0
m564	chromosome_1	3748472	3748472	0	0	1	0	0	0	0	0	0	0	0	0	0	0	0	0	0	0	0	0	0	0	0	0	0	0	0	0	0	0	0	0	0	0	0	0	0	0	0	0	0	0	0	0	0	0
m565	chromosome_1	3748943	3748983	0	1	0	0	0	1	1	0	1	0	1	1	1	1	0	1	0	1	1	1	0	0	0	1	1	1	1	1	0	0	0	0	0	0	1	0	0	0	0	1	0	0	0	1	0	0
m566	chromosome_1	3751909	3751909	0	0	1	0	0	0	0	0	0	0	0	0	0	0	0	0	0	0	0	0	0	0	0	0	0	0	0	0	0	0	0	0	0	0	0	0	0	0	0	0	0	0	0	0	0	0
m567	chromosome_1	3756352	3769079	0	1	0	0	0	1	1	0	1	0	1	1	1	1	0	1	0	1	1	1	0	0	0	1	1	1	1	1	0	0	0	0	0	0	1	0	0	0	0	1	0	0	0	1	0	0
m568	chromosome_1	3769145	3769277	0	0	1	0	0	0	0	0	0	0	0	0	0	0	0	0	0	0	0	0	0	0	0	0	0	0	0	0	0	0	0	0	0	0	0	0	0	0	0	0	0	0	0	0	0	0
m569	chromosome_1	3769282	3769319	0	1	1	0	0	1	1	0	1	0	1	1	1	1	0	1	0	1	1	1	0	0	0	1	1	1	1	1	0	0	0	0	0	0	1	0	0	0	0	1	0	0	0	1	0	0
m570	chromosome_1	3769340	3769565	0	0	1	0	0	0	0	0	0	0	0	0	0	0	0	0	0	0	0	0	0	0	0	0	0	0	0	0	0	0	0	0	0	0	0	0	0	0	0	0	0	0	0	0	0	0
m571	chromosome_1	3773027	3773027	0	1	0	0	0	1	1	0	1	0	1	1	1	1	0	1	0	1	1	1	0	0	0	1	1	1	1	1	0	0	0	0	0	0	1	0	0	0	0	1	0	0	0	1	0	0
m572	chromosome_1	3773131	3792648	0	0	1	0	0	0	0	0	0	0	0	0	0	0	0	0	0	0	0	0	0	0	0	0	0	0	0	0	0	0	0	0	0	0	0	0	0	0	0	0	0	0	0	0	0	0
m573	chromosome_1	3793843	3793857	0	1	0	0	0	1	1	0	1	0	1	1	1	1	0	1	0	1	1	1	0	0	0	1	1	1	1	1	0	0	0	0	0	0	1	0	0	0	0	1	0	0	0	1	0	0
m574	chromosome_1	3795036	3795036	0	0	1	0	0	0	0	0	0	0	0	0	0	0	0	0	0	0	0	0	0	0	0	0	0	0	0	0	0	0	0	0	0	0	0	0	0	0	0	0	0	0	0	0	0	0
m575	chromosome_1	3795276	3795276	0	1	0	0	0	1	1	0	1	0	1	1	1	1	0	1	0	1	1	1	0	0	0	1	1	1	1	1	0	0	0	0	0	0	1	0	0	0	0	1	0	0	0	1	0	0
m576	chromosome_1	3795902	3796301	0	0	1	0	0	0	0	0	0	0	0	0	0	0	0	0	0	0	0	0	0	0	0	0	0	0	0	0	0	0	0	0	0	0	0	0	0	0	0	0	0	0	0	0	0	0
m577	chromosome_1	3798207	3800506	0	1	1	0	0	1	1	0	1	0	1	1	1	1	0	1	0	1	1	1	0	0	0	1	1	1	1	1	0	0	0	0	0	0	1	0	0	0	0	1	0	0	0	1	0	0
m578	chromosome_1	3800967	3800967	0	1	0	0	0	1	1	0	1	0	1	1	1	1	0	1	0	1	1	1	0	0	0	1	1	1	1	1	0	0	0	0	0	0	1	0	0	0	0	1	0	0	0	1	0	0
m579	chromosome_1	3801939	3803249	0	1	1	0	0	1	1	0	1	0	1	1	1	1	0	1	0	1	1	1	0	0	0	1	1	1	1	1	0	0	0	0	0	0	1	0	0	0	0	1	0	0	0	1	0	0
m580	chromosome_1	3805298	3805298	0	0	1	0	0	0	0	0	0	0	0	0	0	0	0	0	0	0	0	0	0	0	0	0	0	0	0	0	0	0	0	0	0	0	0	0	0	0	0	0	0	0	0	0	0	0
m581	chromosome_1	3805788	3809077	0	1	1	0	0	1	1	0	1	0	1	1	1	1	0	1	0	1	1	1	0	0	0	1	1	1	1	1	0	0	0	0	0	0	1	0	0	0	0	1	0	0	0	1	0	0
m582	chromosome_1	3812962	3816269	0	0	1	0	0	0	0	0	0	0	0	0	0	0	0	0	0	0	0	0	0	0	0	0	0	0	0	0	0	0	0	0	0	0	0	0	0	0	0	0	0	0	0	0	0	0
m583	chromosome_1	3816912	3816912	0	1	1	0	0	1	1	0	1	0	1	1	1	1	0	1	0	1	1	1	0	0	0	1	1	1	1	1	0	0	1	0	0	0	1	0	0	0	0	1	0	0	0	1	0	0
m584	chromosome_1	3817954	3824760	0	0	1	0	0	0	0	0	0	0	0	0	0	0	0	0	0	0	0	0	0	0	0	0	0	0	0	0	0	0	0	0	0	0	0	0	0	0	0	0	0	0	0	0	0	0
m585	chromosome_1	3825586	3827184	0	1	1	0	0	1	1	0	1	0	1	1	1	1	0	1	0	1	1	1	0	0	0	1	1	1	1	1	0	0	1	0	0	0	1	0	0	0	0	1	0	0	0	1	0	0
m586	chromosome_1	3828311	3828311	0	1	0	0	0	1	1	0	1	0	1	1	1	1	0	1	0	1	1	1	0	0	0	1	1	1	1	1	0	0	1	0	0	0	1	0	0	0	0	1	0	0	0	1	0	0
m587	chromosome_1	3832511	3832511	0	0	1	0	0	0	0	0	0	0	0	0	0	0	0	0	0	0	0	0	0	0	0	0	0	0	0	0	0	0	0	0	0	0	0	0	0	0	0	0	0	0	0	0	0	0
m588	chromosome_1	3835951	3839963	0	1	1	0	0	1	1	0	1	0	1	1	1	1	0	1	0	1	1	1	0	0	0	1	1	1	1	1	0	0	1	0	0	0	1	0	0	0	0	1	0	0	0	1	0	0
m589	chromosome_1	3841143	3841528	0	0	1	0	0	0	0	0	0	0	0	0	0	0	0	0	0	0	0	0	0	0	0	0	0	0	0	0	0	0	0	0	0	0	0	0	0	0	0	0	0	0	0	0	0	0
m590	chromosome_1	3841555	3841658	0	1	0	0	0	1	1	0	1	0	1	1	1	1	0	1	0	1	1	1	0	0	0	1	1	1	1	1	0	0	1	0	0	0	1	0	0	0	0	1	0	0	0	1	0	0
m591	chromosome_1	3842442	3842442	0	1	1	0	0	1	1	0	1	0	1	1	1	1	0	1	0	1	1	1	0	0	0	1	1	1	1	1	0	0	1	0	0	0	1	0	0	0	0	1	0	0	0	1	0	0
m592	chromosome_1	3842804	3844103	0	1	0	0	0	1	1	0	1	0	1	1	1	1	0	1	0	1	1	1	0	0	0	1	1	1	1	1	0	0	1	0	0	0	1	0	0	0	0	1	0	0	0	1	0	0
m593	chromosome_1	3844432	3844509	0	1	1	0	0	1	1	0	1	0	1	1	1	1	0	1	0	1	1	1	0	0	0	1	1	1	1	1	0	0	1	0	0	0	1	0	0	0	0	1	0	0	0	1	0	0
m594	chromosome_1	3844742	3844742	0	0	1	0	0	0	0	0	0	0	0	0	0	0	0	0	0	0	0	0	0	0	0	0	0	0	0	0	0	0	0	0	0	0	0	0	0	0	0	0	0	0	0	0	0	0
m595	chromosome_1	3845516	3850523	0	1	1	0	0	1	1	0	1	0	1	1	1	1	0	1	0	1	1	1	0	0	0	1	1	1	1	1	0	0	1	0	0	0	1	0	0	0	0	1	0	0	0	1	0	0
m596	chromosome_1	3853015	3860233	0	0	1	0	0	0	0	0	0	0	0	0	0	0	0	0	0	0	0	0	0	0	0	0	0	0	0	0	0	0	0	0	0	0	0	0	0	0	0	0	0	0	0	0	0	0
m597	chromosome_1	3861939	3861939	0	1	1	0	0	1	1	0	1	0	1	1	1	1	0	1	0	1	1	1	0	0	0	1	1	1	1	1	0	0	1	0	0	0	1	0	0	0	0	1	0	0	0	1	0	0
m598	chromosome_1	3863182	3863182	0	0	1	0	0	0	0	0	0	0	0	0	0	0	0	0	0	0	0	0	0	0	0	0	0	0	0	0	0	0	0	0	0	0	0	0	0	0	0	0	0	0	0	0	0	0
m599	chromosome_1	3864813	3866132	0	1	0	0	0	1	1	0	1	0	1	1	1	1	0	1	0	1	1	1	0	0	0	1	1	1	1	1	0	0	1	0	0	0	1	0	0	0	0	1	0	0	0	1	0	0
m600	chromosome_1	3867483	3872180	0	0	1	0	0	0	0	0	0	0	0	0	0	0	0	0	0	0	0	0	0	0	0	0	0	0	0	0	0	0	0	0	0	0	0	0	0	0	0	0	0	0	0	0	0	0
m601	chromosome_1	3872514	3872514	0	1	0	0	0	1	1	0	1	0	1	1	1	1	0	1	0	1	1	1	0	0	0	1	1	1	1	1	0	0	1	0	0	0	1	0	0	0	0	1	0	0	0	1	0	0
m602	chromosome_1	3873779	3874167	0	0	1	0	0	0	0	0	0	0	0	0	0	0	0	0	0	0	0	0	0	0	0	0	0	0	0	0	0	0	0	0	0	0	0	0	0	0	0	0	0	0	0	0	0	0
m603	chromosome_1	3874539	3874539	0	1	0	0	0	1	1	0	1	0	1	1	1	1	0	1	0	1	1	1	0	0	0	1	1	1	1	1	0	0	1	0	0	0	1	0	0	0	0	1	0	0	0	1	0	0
m604	chromosome_1	3874636	3877678	0	0	1	0	0	0	0	0	0	0	0	0	0	0	0	0	0	0	0	0	0	0	0	0	0	0	0	0	0	0	0	0	0	0	0	0	0	0	0	0	0	0	0	0	0	0
m605	chromosome_1	3877970	3877970	0	1	0	0	0	1	1	0	1	0	1	1	1	1	0	1	0	1	1	1	0	0	0	1	1	1	1	1	0	0	1	0	0	0	1	0	0	0	0	1	0	0	0	1	0	0
m606	chromosome_1	3879437	3880520	0	0	1	0	0	0	0	0	0	0	0	0	0	0	0	0	0	0	0	0	0	0	0	0	0	0	0	0	0	0	0	0	0	0	0	0	0	0	0	0	0	0	0	0	0	0
m607	chromosome_1	3880631	3880734	0	1	1	0	0	1	1	0	1	0	1	1	1	1	0	1	0	1	1	1	0	0	0	1	1	1	1	1	0	0	1	0	0	0	1	0	0	0	0	1	0	0	0	1	0	0
m608	chromosome_1	3880896	3881404	0	0	1	0	0	0	0	0	0	0	0	0	0	0	0	0	0	0	0	0	0	0	0	0	0	0	0	0	0	0	0	0	0	0	0	0	0	0	0	0	0	0	0	0	0	0
m609	chromosome_1	3881720	3882937	0	1	1	0	0	1	1	0	1	0	1	1	1	1	0	1	0	1	1	1	0	0	0	1	1	1	1	1	0	0	1	0	0	0	1	0	0	0	0	1	0	0	0	1	0	0
m610	chromosome_1	3885809	3885809	0	1	0	0	0	1	1	0	1	0	1	1	1	1	0	1	0	1	1	1	0	0	0	1	1	1	1	1	0	0	1	0	0	0	1	0	0	0	0	1	0	0	0	1	0	0
m611	chromosome_1	3887309	3887309	0	1	1	0	0	1	1	0	1	0	1	1	1	1	0	1	0	1	1	1	0	0	0	1	1	1	1	1	0	0	1	0	0	0	1	0	0	0	0	1	0	0	0	1	0	0
m612	chromosome_1	3888207	3891016	0	0	1	0	0	0	0	0	0	0	0	0	0	0	0	0	0	0	0	0	0	0	0	0	0	0	0	0	0	0	0	0	0	0	0	0	0	0	0	0	0	0	0	0	0	0
m613	chromosome_1	3891585	3891585	0	1	1	0	0	1	1	0	1	0	1	1	1	1	0	1	0	1	1	1	0	0	0	1	1	1	1	1	0	0	1	0	0	0	1	0	0	0	0	1	0	0	0	1	0	0
m614	chromosome_1	3891845	3892106	0	1	0	0	0	1	1	0	1	0	1	1	1	1	0	1	0	1	1	1	0	0	0	1	1	1	1	1	0	0	1	0	0	0	1	0	0	0	0	1	0	0	0	1	0	0
m615	chromosome_1	3893700	3893700	0	1	1	0	0	1	1	0	1	0	1	1	1	1	0	1	0	1	1	1	0	0	0	1	1	1	1	1	0	0	1	0	0	0	1	0	0	0	0	1	0	0	0	1	0	0
m616	chromosome_1	3898271	3905817	0	1	0	0	0	1	1	0	1	0	1	1	1	1	0	1	0	1	1	1	0	0	0	1	1	1	1	1	0	0	1	0	0	0	1	0	0	0	0	1	0	0	0	1	0	0
m617	chromosome_1	3906505	3906505	0	1	1	0	0	1	1	0	1	0	1	1	1	1	0	1	0	1	1	1	0	0	0	1	1	1	1	1	0	0	1	0	0	0	1	0	0	0	0	1	0	0	0	1	0	0
m618	chromosome_1	3906827	3917561	0	1	0	0	0	1	1	0	1	0	1	1	1	1	0	1	0	1	1	1	0	0	0	1	1	1	1	1	0	0	1	0	0	0	1	0	0	0	0	1	0	0	0	1	0	0
m619	chromosome_1	3919690	3919690	0	1	1	0	0	1	1	0	1	0	1	1	1	1	0	1	0	1	1	NA	0	0	0	1	1	1	1	1	0	0	1	0	0	0	1	0	0	0	0	1	0	0	0	1	0	0
m620	chromosome_1	3920943	3920943	0	1	0	0	0	1	1	0	1	0	1	1	1	1	NA	1	0	1	1	NA	0	0	0	1	1	1	1	1	0	0	1	0	0	0	1	0	0	0	0	1	0	0	0	1	0	0
m621	chromosome_1	3921447	3921447	0	1	1	0	0	1	1	0	1	0	1	1	1	1	NA	1	0	1	1	NA	0	0	0	1	1	1	1	1	0	0	1	0	0	0	1	0	0	0	0	1	0	0	0	1	0	0
m622	chromosome_1	3926065	3926238	0	1	0	0	0	1	1	0	1	0	1	1	1	1	NA	1	0	1	1	0	0	0	0	1	1	1	1	1	0	0	1	0	0	0	1	0	0	0	0	1	0	0	0	1	0	0
m623	chromosome_1	3929643	3929643	0	0	1	0	0	0	0	0	0	0	0	0	0	0	0	0	0	0	0	0	0	0	0	0	0	0	0	0	0	0	0	0	0	0	0	0	0	0	0	0	0	0	0	0	0	0
m624	chromosome_1	3930560	3937156	0	1	0	0	0	1	1	0	1	0	1	1	1	1	1	1	0	1	1	0	0	0	0	1	1	1	1	1	0	0	1	0	0	0	1	0	0	0	0	1	0	0	0	1	0	0
m625	chromosome_1	3938051	3938051	0	0	1	0	0	0	0	0	0	0	0	0	0	0	0	0	0	0	0	0	0	0	0	0	0	0	0	0	0	0	0	0	0	0	0	0	0	0	0	0	0	0	0	0	0	0
m626	chromosome_1	3938749	3938749	0	1	0	0	0	1	1	0	1	0	1	1	1	1	1	1	0	1	1	0	0	0	0	1	1	1	1	1	0	0	1	0	0	0	1	0	0	0	0	1	0	0	0	1	0	0
m627	chromosome_1	3939204	3939204	0	0	1	0	0	0	0	0	0	0	0	0	0	0	0	0	0	0	0	0	0	0	0	0	0	0	0	0	0	0	0	0	0	0	0	0	0	0	0	0	0	0	0	0	0	0
m628	chromosome_1	3940386	3940386	0	1	1	0	0	1	1	0	1	0	1	1	1	1	1	1	0	1	1	0	0	0	0	1	1	1	1	1	0	0	1	0	0	0	1	0	0	0	0	1	0	0	0	1	0	0
m629	chromosome_1	3940423	3940423	0	0	1	0	0	0	0	0	0	0	0	0	0	0	0	0	0	0	0	0	0	0	0	0	0	0	0	0	0	0	0	0	0	0	0	0	0	0	0	0	0	0	0	0	0	0
m630	chromosome_1	3942346	3942346	0	1	0	0	0	1	1	0	1	0	1	1	1	1	1	1	0	1	1	0	0	0	0	1	1	1	1	1	0	0	1	0	0	0	1	0	0	0	0	1	0	0	0	1	0	0
m631	chromosome_1	3942863	3942863	0	1	1	0	0	1	1	0	1	0	1	1	1	1	1	1	0	1	1	0	0	0	0	1	1	1	1	1	0	0	1	0	0	0	1	0	0	0	0	1	0	0	0	1	0	0
m632	chromosome_1	3945014	3945014	0	0	1	0	0	0	0	0	0	0	0	0	0	0	0	0	0	0	0	0	0	0	0	0	0	0	0	0	0	0	0	0	0	0	0	0	0	0	0	0	0	0	0	0	0	0
m633	chromosome_1	3945800	3948720	0	1	0	0	0	1	1	0	1	0	1	1	1	1	1	1	0	1	1	0	0	0	0	1	1	1	1	1	0	0	1	0	0	0	1	0	0	0	0	1	0	0	0	1	0	0
m634	chromosome_1	3950409	3951041	0	0	1	0	0	0	0	0	0	0	0	0	0	0	0	0	0	0	0	0	0	0	0	0	0	0	0	0	0	0	0	0	0	0	0	0	0	0	0	0	0	0	0	0	0	0
m635	chromosome_1	3951185	3959982	0	1	0	0	0	1	1	0	1	0	1	1	1	1	1	1	0	1	1	0	0	0	0	1	1	1	1	1	0	0	1	0	0	0	1	0	0	0	0	1	0	0	0	1	0	0
m636	chromosome_1	3961988	3964442	0	1	1	0	0	1	1	0	1	0	1	1	1	1	1	1	0	1	1	0	0	0	0	1	1	1	1	1	0	0	1	0	0	0	1	0	0	0	0	1	0	0	0	1	0	0
m637	chromosome_1	3965387	3965387	0	1	0	0	0	1	1	0	1	0	1	1	1	1	1	1	0	1	1	0	0	0	0	1	1	1	1	1	0	0	1	0	0	0	1	0	0	0	0	1	0	0	0	1	0	0
m638	chromosome_1	3968659	3973630	0	1	1	0	0	1	1	0	1	0	1	1	1	1	1	1	0	1	1	0	0	0	0	1	1	1	1	1	0	0	1	0	0	0	1	0	0	0	0	1	0	0	0	1	0	0
m639	chromosome_1	3973672	3973672	0	1	0	0	0	1	1	0	1	0	1	1	1	1	1	1	0	1	1	0	0	0	0	1	1	1	1	1	0	0	1	0	0	0	1	0	0	0	0	1	0	0	0	1	0	0
m640	chromosome_1	3974615	3974615	0	0	1	0	0	0	0	0	0	0	0	0	0	0	0	0	0	0	0	0	0	0	0	0	0	0	0	0	0	0	0	0	0	0	0	0	0	0	0	0	0	0	0	0	0	0
m641	chromosome_1	3974700	3974700	0	1	1	0	0	1	1	0	1	0	1	1	1	1	1	1	0	1	1	0	0	0	0	1	1	1	1	1	0	0	1	0	0	0	1	0	0	0	0	1	0	0	0	1	0	0
m642	chromosome_1	3975152	3975152	0	0	1	0	0	0	0	0	0	0	0	0	0	0	0	0	0	0	0	0	0	0	0	0	0	0	0	0	0	0	0	0	0	0	0	0	0	0	0	0	0	0	0	0	0	0
m643	chromosome_1	3978139	3978139	0	1	1	0	0	1	1	0	1	0	1	1	1	1	1	1	0	1	1	0	0	0	0	1	1	1	1	1	0	0	1	0	0	0	1	0	0	0	0	1	0	0	0	1	0	0
m644	chromosome_1	3980035	3980035	0	0	1	0	0	0	0	0	0	0	0	0	0	0	0	0	0	0	0	0	0	0	0	0	0	0	0	0	0	0	0	0	0	0	0	0	0	0	0	0	0	0	0	0	0	0
m645	chromosome_1	3981897	3981897	0	1	1	0	0	1	1	0	1	0	1	1	1	1	1	1	0	1	1	0	0	0	0	1	1	1	1	1	0	0	1	0	0	0	1	0	0	0	0	1	0	0	0	1	0	0
m646	chromosome_1	3981955	3984777	0	0	1	0	0	0	0	0	0	0	0	0	0	0	0	0	0	0	0	0	0	0	0	0	0	0	0	0	0	0	0	0	0	0	0	0	0	0	0	0	0	0	0	0	0	0
m647	chromosome_1	3985634	3987093	0	1	1	0	0	1	1	0	1	0	1	1	1	1	1	1	0	1	1	0	0	0	0	1	1	1	1	1	0	0	1	0	0	0	1	0	0	0	0	1	0	0	0	1	0	0
m648	chromosome_1	3987440	3988184	0	1	0	0	0	1	1	0	1	0	1	1	1	1	1	1	0	1	1	0	0	0	0	1	1	1	1	1	0	0	1	0	0	0	1	0	0	0	0	1	0	0	0	1	0	0
m649	chromosome_1	3990224	3990224	0	0	1	0	0	0	0	0	0	0	0	0	0	0	0	0	0	0	0	0	0	0	0	0	0	0	0	0	0	0	0	0	0	0	0	0	0	0	0	0	0	0	0	0	0	0
m650	chromosome_1	3993070	4010237	0	1	1	0	0	1	1	0	1	0	1	1	1	1	1	1	0	1	1	0	0	0	0	1	1	1	1	1	0	0	1	0	0	0	1	0	0	0	0	1	0	0	0	1	0	0
m651	chromosome_1	4010783	4010783	0	1	0	0	0	1	1	0	1	0	1	1	1	1	1	1	0	1	1	0	0	0	0	1	1	1	1	1	0	1	1	0	0	0	1	0	0	0	0	1	0	0	0	1	0	0
m652	chromosome_1	4011212	4011212	0	1	1	0	0	1	1	0	1	0	1	1	1	1	1	1	0	1	1	0	0	0	0	1	1	1	1	1	0	1	1	0	0	0	1	0	0	0	0	1	0	0	0	1	0	0
m653	chromosome_1	4012986	4012986	0	0	1	0	0	0	0	0	0	0	0	0	0	0	0	0	0	0	0	0	0	0	0	0	0	0	0	0	0	0	0	0	0	0	0	0	0	0	0	0	0	0	0	0	0	0
m654	chromosome_1	4014936	4019372	0	1	1	0	0	1	1	0	1	0	1	1	1	1	1	1	0	1	1	0	0	0	0	1	1	1	1	1	0	1	1	0	0	0	1	0	0	0	0	1	0	0	0	1	0	0
m655	chromosome_1	4019496	4019953	0	0	1	0	0	0	0	0	0	0	0	0	0	0	0	0	0	0	0	0	0	0	0	0	0	0	0	0	0	0	0	0	0	0	0	0	0	0	0	0	0	0	0	0	0	0
m656	chromosome_1	4036451	4046246	0	1	0	0	0	1	1	0	1	0	1	1	1	1	1	1	0	1	1	0	0	0	0	1	1	1	1	1	0	1	1	0	0	0	1	0	0	0	0	1	0	0	0	1	0	0
m657	chromosome_1	4046551	4047995	0	1	1	0	0	1	1	0	1	0	1	1	1	1	1	1	0	1	1	0	0	0	0	1	1	1	1	1	0	1	1	0	0	0	1	0	0	0	0	1	0	0	0	1	0	0
m658	chromosome_1	4056859	4056914	0	1	0	0	0	1	1	0	1	0	1	1	1	1	1	1	0	1	1	0	0	0	0	1	1	1	1	1	0	1	1	0	0	0	1	0	0	0	0	0	0	0	0	1	0	0
m659	chromosome_1	4057436	4057436	0	0	1	0	0	0	0	0	0	0	0	0	0	0	0	0	0	0	0	0	0	0	0	0	0	0	0	0	0	0	0	0	0	0	0	0	0	0	0	0	0	0	0	0	0	0
m660	chromosome_1	4065499	4065724	0	1	0	0	0	1	1	0	1	0	1	1	1	1	1	1	0	1	1	0	0	0	0	1	1	1	1	1	0	1	1	0	0	0	1	0	0	0	0	0	0	0	0	1	0	0
m661	chromosome_1	4066288	4066288	0	0	1	0	0	0	0	0	0	0	0	0	0	0	0	0	0	0	0	0	0	0	0	0	0	0	0	0	0	0	0	0	0	0	0	0	0	0	0	0	0	0	0	0	0	0
m662	chromosome_1	4070107	4070107	0	1	0	0	0	1	1	0	1	0	1	1	1	1	1	1	0	1	1	0	0	0	0	1	1	1	1	1	0	1	1	0	0	0	1	0	0	0	0	1	0	0	0	1	0	0
m663	chromosome_1	4070759	4070759	0	0	1	0	0	0	0	0	0	0	0	0	0	0	0	0	0	0	0	0	0	0	0	0	0	0	0	0	0	0	0	0	0	0	0	0	0	0	0	0	0	0	0	0	0	0
m664	chromosome_1	4071683	4071683	0	1	0	0	0	1	1	0	1	0	1	1	1	1	1	1	0	1	1	0	0	0	0	1	1	1	1	1	0	1	1	0	0	0	1	0	0	0	0	1	0	0	0	1	0	0
m665	chromosome_1	4075024	4082961	0	0	1	0	0	0	0	0	0	0	0	0	0	0	0	0	0	0	0	0	0	0	0	0	0	0	0	0	0	0	0	0	0	0	0	0	0	0	0	0	0	0	0	0	0	0
m666	chromosome_1	4088670	4088670	0	1	1	0	0	1	1	0	1	0	1	1	1	1	1	1	0	1	1	0	0	0	0	1	1	1	1	1	0	1	1	0	0	0	1	0	0	0	0	1	0	0	0	1	0	0
m667	chromosome_1	4089310	4089310	0	1	0	0	0	1	1	0	1	0	1	1	1	1	1	1	0	1	1	0	0	0	0	1	1	1	1	1	0	1	1	0	0	0	1	0	0	0	0	1	0	0	0	1	0	0
m668	chromosome_1	4090326	4090326	0	1	1	0	0	1	1	0	1	0	1	1	1	1	1	1	0	1	1	0	0	0	0	1	1	1	1	1	0	1	1	0	0	0	1	0	0	0	0	1	0	0	0	1	0	0
m669	chromosome_1	4090570	4091261	0	0	1	0	0	0	0	0	0	0	0	0	0	0	0	0	0	0	0	0	0	0	0	0	0	0	0	0	0	0	0	0	0	0	0	0	0	0	0	0	0	0	0	0	0	0
m670	chromosome_1	4101706	4101706	0	1	0	0	0	1	1	0	1	0	1	1	1	1	1	1	0	1	1	0	0	0	0	1	1	1	1	1	0	1	1	0	0	0	1	0	0	0	0	1	0	0	0	1	0	0
m671	chromosome_1	4108728	4109478	0	0	1	0	0	0	0	0	0	0	0	0	0	0	0	0	0	0	0	0	0	0	0	0	0	0	0	0	0	0	0	0	0	0	0	0	0	0	0	0	0	0	0	0	0	0
m672	chromosome_1	4112297	4112297	0	1	1	0	0	1	1	0	1	0	1	1	1	1	1	1	0	1	1	0	0	0	0	1	1	1	1	1	0	1	1	0	0	0	1	0	0	0	0	1	0	0	0	1	0	0
m673	chromosome_1	4113869	4113869	0	1	0	0	0	1	1	0	1	0	1	1	1	1	1	1	0	1	1	0	0	0	0	1	1	1	1	1	0	1	1	0	0	0	1	0	0	0	0	1	0	0	0	1	0	0
m674	chromosome_1	4115061	4115061	0	1	1	0	0	1	1	0	1	0	1	1	1	1	1	1	0	1	1	0	0	0	0	1	1	1	1	1	0	1	1	0	0	0	1	0	0	0	0	1	0	0	0	1	0	0
m675	chromosome_1	4118559	4119366	0	0	1	0	0	0	0	0	0	0	0	0	0	0	0	0	0	0	0	0	0	0	0	0	0	0	0	0	0	0	0	0	0	0	0	0	0	0	0	0	0	0	0	0	0	0
m676	chromosome_1	4121749	4121749	0	1	1	0	0	1	1	0	1	NA	1	1	1	1	1	1	0	1	1	0	0	0	0	1	1	1	1	1	0	1	1	0	0	0	1	0	0	0	0	1	0	0	0	1	0	0
m677	chromosome_1	4130949	4132996	0	0	1	0	0	0	0	0	0	0	0	0	0	0	0	0	0	0	0	0	0	0	0	0	0	0	0	0	0	0	0	0	0	0	0	0	0	0	0	0	0	0	0	0	0	0
m678	chromosome_1	4135582	4135582	0	1	0	0	0	1	1	0	1	1	1	1	1	1	1	1	0	1	1	0	0	0	0	1	1	1	1	1	0	1	1	0	0	0	1	0	0	0	0	1	0	0	0	1	0	0
m679	chromosome_1	4136166	4138763	0	0	1	0	0	0	0	0	0	0	0	0	0	0	0	0	0	0	0	0	0	0	0	0	0	0	0	0	0	0	0	0	0	0	0	0	0	0	0	0	0	0	0	0	0	0
m680	chromosome_1	4138919	4138941	0	1	1	0	0	1	1	0	1	1	1	1	1	1	1	1	0	1	1	0	0	0	0	1	1	1	1	1	0	1	1	0	0	0	1	0	0	0	0	1	0	0	0	1	0	0
m681	chromosome_1	4140413	4140413	0	1	0	0	0	1	1	0	1	1	1	0	1	1	1	1	0	1	1	0	0	0	0	1	1	1	1	1	0	1	1	0	0	0	1	0	0	0	0	1	0	0	0	1	0	0
m682	chromosome_1	4141002	4141002	0	0	1	0	0	0	0	0	0	0	0	0	0	0	0	0	0	0	0	0	0	0	0	0	0	0	0	0	0	0	0	0	0	0	0	0	0	0	0	0	0	0	0	0	0	0
m683	chromosome_1	4141458	4141458	0	1	0	0	0	1	1	0	1	1	1	0	1	1	1	1	0	1	1	0	0	0	0	1	1	1	1	1	0	1	1	0	0	0	1	0	0	0	0	1	1	0	0	1	0	0
m684	chromosome_1	4141555	4142796	0	1	1	0	0	1	1	0	1	1	1	0	1	1	1	1	0	1	1	0	0	0	0	1	1	1	1	1	0	1	1	0	0	0	1	0	0	0	NA	1	1	0	0	1	0	0
m685	chromosome_1	4143604	4152310	0	0	1	0	0	0	0	0	0	0	0	0	0	0	0	0	0	0	0	0	0	0	0	0	0	0	0	0	0	0	0	0	0	0	0	0	0	0	0	0	0	0	0	0	0	0
m686	chromosome_1	4154587	4154587	0	1	1	0	0	1	1	0	1	1	1	0	1	1	1	1	0	1	1	0	0	0	0	1	1	1	1	1	0	1	1	0	0	0	1	0	0	0	1	1	1	0	0	1	0	0
m687	chromosome_1	4154835	4154835	0	1	0	0	0	1	1	0	1	1	1	0	1	1	1	1	0	1	1	0	0	0	0	1	1	1	1	1	0	1	1	0	0	0	1	0	0	0	1	1	1	0	0	1	0	0
m688	chromosome_1	4159558	4177950	0	1	1	0	0	1	1	0	1	1	1	0	1	1	1	1	0	1	1	0	0	0	0	1	1	1	1	1	0	1	1	0	0	0	1	0	0	0	1	1	1	0	0	1	0	0
m689	chromosome_1	4178023	4178023	0	1	0	0	0	1	1	0	1	1	1	0	1	1	1	1	0	1	1	0	0	0	0	1	1	1	1	1	0	1	1	0	0	0	1	0	0	0	1	1	1	0	0	1	0	0
m690	chromosome_1	4179155	4179641	0	0	1	0	0	0	0	0	0	0	0	0	0	0	0	0	0	0	0	0	0	0	0	0	0	0	0	0	0	0	0	0	0	0	0	0	0	0	0	0	0	0	0	0	0	0
m691	chromosome_1	4183961	4183961	0	1	1	0	0	1	1	0	1	1	1	0	1	1	1	1	0	1	1	0	0	0	0	1	1	1	1	1	0	1	1	0	0	0	1	0	0	0	1	1	1	0	0	1	0	0
m692	chromosome_1	4183963	4183963	0	1	0	0	0	1	1	0	1	1	1	NA	1	1	1	1	0	1	1	0	0	0	0	1	1	1	1	1	0	1	1	0	0	0	1	0	0	0	1	1	1	0	0	1	0	0
m693	chromosome_1	4184321	4184603	0	1	0	0	0	1	1	0	1	1	1	NA	1	1	1	1	0	1	1	0	0	1	0	1	1	1	1	1	0	1	1	0	0	0	1	0	0	0	1	1	1	0	0	1	0	0
m694	chromosome_1	4184909	4184909	0	0	1	0	0	0	0	0	0	0	0	0	0	0	0	0	0	0	0	0	0	0	0	0	0	0	0	0	0	0	0	0	0	0	0	0	0	0	0	0	0	0	0	0	0	0
m695	chromosome_1	4185931	4185931	0	1	0	0	0	1	1	0	1	1	1	1	1	1	1	1	0	1	1	0	0	1	0	1	1	1	1	1	0	1	1	0	0	0	1	0	0	0	1	1	1	0	0	1	0	0
m696	chromosome_1	4186157	4186157	0	1	1	0	0	1	1	0	1	1	1	1	1	1	1	1	0	1	1	0	0	1	0	1	1	1	1	1	0	1	1	0	0	0	1	0	0	0	1	1	1	0	0	1	0	0
m697	chromosome_1	4187333	4187435	0	1	0	0	0	1	1	0	1	1	1	1	1	1	1	1	0	1	1	0	0	1	0	1	1	1	1	1	0	1	1	0	0	0	1	0	0	0	1	1	1	0	0	1	0	0
m698	chromosome_1	4188251	4188251	0	1	1	0	0	1	1	0	1	1	1	1	1	1	1	1	0	1	1	0	0	1	0	1	1	1	1	1	0	1	1	0	0	0	1	0	0	0	1	1	1	0	0	1	0	0
m699	chromosome_1	4194793	4194793	0	1	0	0	0	1	1	0	1	1	1	1	1	1	1	1	0	1	1	0	0	1	0	1	1	1	1	1	0	1	1	0	0	0	1	0	0	0	1	1	1	0	0	1	0	0
m700	chromosome_1	4195556	4199494	0	0	1	0	0	0	0	0	0	0	0	0	0	0	0	0	0	0	0	0	0	0	0	0	0	0	0	0	0	0	0	0	0	0	0	0	0	0	0	0	0	0	0	0	0	0
m701	chromosome_1	4199795	4199795	0	1	1	0	0	1	1	0	1	1	1	1	1	1	1	1	0	1	1	0	0	1	0	1	1	1	1	1	0	1	1	0	0	0	1	0	0	0	1	1	1	0	0	1	0	0
m702	chromosome_1	4200420	4200420	0	0	1	0	0	0	0	0	0	0	0	0	0	0	0	0	0	0	0	0	0	0	0	0	0	0	0	0	0	0	0	0	0	0	0	0	0	0	0	0	0	0	0	0	0	0
m703	chromosome_1	4201103	4203244	0	1	0	0	0	1	1	0	1	1	1	1	1	1	1	1	0	1	1	0	0	1	0	1	1	1	1	1	0	1	1	0	0	0	1	0	0	0	1	1	1	0	0	1	0	0
m704	chromosome_1	4206091	4207112	0	1	1	0	0	1	1	0	1	1	1	1	1	1	1	1	0	1	1	0	0	1	0	1	1	1	1	1	0	1	1	0	0	0	1	0	0	0	1	1	1	0	0	1	0	0
m705	chromosome_1	4207834	4207834	0	0	1	0	0	0	0	0	0	0	0	0	0	0	0	0	0	0	0	0	0	0	0	0	0	0	0	0	0	0	0	0	0	0	0	0	0	0	0	0	0	0	0	0	0	0
m706	chromosome_1	4210365	4210365	0	1	1	0	0	1	1	0	1	1	1	1	1	1	1	1	0	1	1	0	0	1	0	1	1	1	1	1	0	1	1	0	0	0	1	0	0	0	1	1	1	0	0	1	0	0
m707	chromosome_1	4211474	4211474	0	0	1	0	0	0	0	0	0	0	0	0	0	0	0	0	0	0	0	0	0	0	0	0	0	0	0	0	0	0	0	0	0	0	0	0	0	0	0	0	0	0	0	0	0	0
m708	chromosome_1	4212448	4220942	0	1	0	0	0	1	1	0	1	1	1	1	1	1	1	1	0	1	1	0	0	1	0	1	1	1	1	1	0	1	1	0	0	0	1	0	0	0	1	1	1	0	0	1	0	0
m709	chromosome_1	4221015	4221015	0	0	1	0	0	0	0	0	0	0	0	0	0	0	0	0	0	0	0	0	0	0	0	0	0	0	0	0	0	0	0	0	0	0	0	0	0	0	0	0	0	0	0	0	0	0
m710	chromosome_1	4222549	4222549	0	1	0	0	0	1	1	0	1	1	1	1	1	1	1	1	0	1	1	0	0	1	0	1	1	1	1	1	0	1	1	0	0	0	1	0	0	0	1	1	1	0	0	1	0	0
m711	chromosome_1	4222615	4222615	0	0	1	0	0	0	0	0	0	0	0	0	0	0	0	0	0	0	0	0	0	0	0	0	0	0	0	0	0	0	0	0	0	0	0	0	0	0	0	0	0	0	0	0	0	0
m712	chromosome_1	4223330	4223330	0	1	0	0	0	1	1	0	1	1	1	1	1	1	1	1	0	1	1	0	0	1	0	1	1	1	1	1	0	1	1	0	0	0	1	0	0	0	1	1	1	0	0	1	0	0
m713	chromosome_1	4223588	4223588	0	1	1	0	0	1	1	0	1	1	1	1	1	1	1	1	0	1	1	0	0	1	0	1	1	1	1	1	0	1	1	0	0	0	1	0	0	0	1	1	1	0	0	1	0	0
m714	chromosome_1	4230497	4230497	0	1	0	0	0	1	1	0	1	1	1	1	1	1	1	1	0	1	1	0	0	1	0	1	1	1	1	1	0	1	1	0	0	0	1	0	0	0	1	1	1	0	0	1	0	0
m715	chromosome_1	4232151	4235474	0	0	1	0	0	0	0	0	0	0	0	0	0	0	0	0	0	0	0	0	0	0	0	0	0	0	0	0	0	0	0	0	0	0	0	0	0	0	0	0	0	0	0	0	0	0
m716	chromosome_1	4235585	4235585	0	1	0	0	0	1	1	0	1	1	1	1	1	1	1	1	0	1	1	0	0	1	0	1	1	1	1	1	0	1	1	0	0	0	1	0	0	0	1	1	1	0	0	1	0	0
m717	chromosome_1	4237478	4237566	0	0	1	0	0	0	0	0	0	0	0	0	0	0	0	0	0	0	0	0	0	0	0	0	0	0	0	0	0	0	0	0	0	0	0	0	0	0	0	0	0	0	0	0	0	0
m718	chromosome_1	4239031	4239031	0	1	1	0	0	1	1	0	1	1	1	1	1	1	1	1	0	1	1	0	0	1	0	1	1	1	1	1	0	1	1	0	0	0	1	0	0	0	1	1	1	0	0	1	0	0
m719	chromosome_1	4239381	4239381	0	1	0	0	0	1	1	0	1	1	1	1	1	1	1	1	0	1	1	0	0	1	0	1	1	1	1	1	0	1	1	0	0	0	1	0	0	0	1	1	1	0	0	1	0	0
m720	chromosome_1	4240829	4240829	0	0	1	0	0	0	0	0	0	0	0	0	0	0	0	0	0	0	0	0	0	0	0	0	0	0	0	0	0	0	0	0	0	0	0	0	0	0	0	0	0	0	0	0	0	0
m721	chromosome_1	4243847	4246454	0	1	0	0	0	1	1	0	1	1	1	1	1	1	1	1	0	1	1	0	0	1	0	1	1	1	1	1	0	1	1	0	0	0	1	0	0	0	1	1	1	0	0	1	0	0
m722	chromosome_1	4248268	4248268	0	1	1	0	0	1	1	0	1	1	1	1	1	1	1	1	0	1	1	0	0	1	0	1	1	1	1	1	0	1	1	0	0	0	1	0	0	0	1	1	1	0	0	1	0	0
m723	chromosome_1	4248320	4248320	0	1	0	0	0	1	1	0	1	1	1	1	1	1	1	1	0	1	1	0	0	1	0	1	1	1	1	1	0	1	1	0	0	0	1	0	0	0	1	1	1	0	0	1	0	0
m724	chromosome_1	4251023	4251023	0	1	1	0	0	1	1	0	1	1	1	1	1	1	1	1	0	1	1	0	0	1	0	1	1	1	1	1	0	1	1	0	0	0	1	0	0	0	1	1	1	0	0	1	0	0
m725	chromosome_1	4251886	4252542	0	1	0	0	0	1	1	0	1	1	1	1	1	1	1	1	0	1	1	0	0	1	0	1	1	1	1	1	0	1	1	0	0	0	1	0	0	0	1	1	1	0	0	1	0	0
m726	chromosome_1	4254874	4254874	0	1	1	0	0	1	1	0	1	1	1	1	1	1	1	1	0	1	1	0	0	1	0	1	1	1	1	1	0	1	1	0	0	0	1	0	0	0	1	1	1	0	0	1	0	0
m727	chromosome_1	4254925	4254925	0	0	1	0	0	0	0	0	0	0	0	0	0	0	0	0	0	0	0	0	0	0	0	0	0	0	0	0	0	0	0	0	0	0	0	0	0	0	0	0	0	0	0	0	0	0
m728	chromosome_1	4254946	4254946	0	1	1	0	0	1	1	0	1	1	1	1	1	1	1	1	0	1	1	0	0	1	0	1	1	1	1	1	0	1	1	0	0	0	1	0	0	0	1	1	1	0	0	1	0	0
m729	chromosome_1	4255068	4255068	0	1	0	0	0	1	1	0	1	1	1	1	1	1	1	1	0	1	1	0	0	1	0	1	1	1	1	1	0	1	1	0	0	0	1	0	0	0	1	1	1	0	0	1	0	0
m730	chromosome_1	4255500	4262619	0	1	1	0	0	1	1	0	1	1	1	1	1	1	1	1	0	1	1	0	0	1	0	1	1	1	1	1	0	1	1	0	0	0	1	0	0	0	1	1	1	0	0	1	0	0
m731	chromosome_1	4266186	4266186	0	0	1	0	0	0	0	0	0	0	0	0	0	0	0	0	0	0	0	0	0	0	0	0	0	0	0	0	0	0	0	0	0	0	0	0	0	0	0	0	0	0	0	0	0	0
m732	chromosome_1	4268319	4268319	0	1	1	0	0	1	1	0	1	1	1	1	1	1	1	1	0	1	1	0	0	1	0	1	1	1	1	1	0	1	1	0	0	0	1	0	0	0	1	1	1	0	0	1	0	0
m733	chromosome_1	4274675	4274684	0	1	0	0	0	1	1	0	1	1	1	1	1	1	1	1	0	1	1	0	0	1	0	1	1	1	1	1	0	1	1	0	0	0	1	0	0	0	1	1	1	0	0	1	0	0
m734	chromosome_1	4275551	4276890	0	0	1	0	0	0	0	0	0	0	0	0	0	0	0	0	0	0	0	0	0	0	0	0	0	0	0	0	0	0	0	0	0	0	0	0	0	0	0	0	0	0	0	0	0	0
m735	chromosome_1	4278251	4278251	0	1	0	0	0	1	1	0	1	1	1	1	1	1	1	1	0	1	1	0	0	1	0	1	1	1	1	1	0	1	1	0	0	0	1	0	0	0	1	1	1	0	0	1	0	0
m736	chromosome_1	4278660	4278660	0	1	0	0	0	1	1	0	1	1	1	1	1	1	1	1	0	1	1	0	0	1	0	1	1	1	1	1	0	1	1	1	0	0	1	1	0	0	1	1	1	0	0	1	0	0
m737	chromosome_1	4281981	4281981	0	1	1	0	0	1	1	0	1	1	1	1	1	1	1	1	0	1	1	0	0	1	0	1	1	1	1	1	0	1	1	1	0	0	1	1	0	0	1	1	1	0	0	1	0	0
m738	chromosome_1	4283244	4286517	0	0	1	0	0	0	0	0	0	0	0	0	0	0	0	0	0	0	0	0	0	0	0	0	0	0	0	0	0	0	0	0	0	0	0	0	0	0	0	0	0	0	0	0	0	0
m739	chromosome_1	4288609	4290671	0	1	0	0	0	1	1	0	1	1	1	1	1	1	1	1	0	1	1	0	0	1	0	1	1	1	1	1	0	1	1	1	0	0	1	1	0	0	1	1	1	0	0	1	0	0
m740	chromosome_1	4291215	4291215	0	1	1	0	0	1	1	0	1	1	1	1	1	1	1	1	0	1	1	0	0	1	0	1	1	1	1	1	0	1	1	1	0	0	1	1	0	0	1	1	1	0	0	1	0	0
m741	chromosome_1	4292123	4292123	0	0	1	0	0	0	0	0	0	0	0	0	0	0	0	0	0	0	0	0	0	0	0	0	0	0	0	0	0	0	0	0	0	0	0	0	0	0	0	0	0	0	0	0	0	0
m742	chromosome_1	4293108	4293108	0	1	0	0	0	1	1	0	1	1	1	1	1	1	1	1	0	1	1	0	0	1	0	1	1	1	1	1	0	1	1	1	0	0	1	1	0	0	1	1	1	0	0	1	0	0
m743	chromosome_1	4293832	4294046	0	0	1	0	0	0	0	0	0	0	0	0	0	0	0	0	0	0	0	0	0	0	0	0	0	0	0	0	0	0	0	0	0	0	0	0	0	0	0	0	0	0	0	0	0	0
m744	chromosome_1	4295415	4295935	0	1	0	0	0	1	1	0	1	1	1	1	1	1	1	1	0	1	1	0	0	1	0	1	1	1	1	1	0	1	1	1	0	0	1	1	0	0	1	1	1	0	0	1	0	0
m745	chromosome_1	4296213	4296496	0	0	1	0	0	0	0	0	0	0	0	0	0	0	0	0	0	0	0	0	0	0	0	0	0	0	0	0	0	0	0	0	0	0	0	0	0	0	0	0	0	0	0	0	0	0
m746	chromosome_1	4296681	4296681	0	1	1	0	0	1	1	0	1	1	1	1	1	1	1	1	0	1	1	0	0	1	0	1	1	1	1	1	0	1	1	1	0	0	1	1	0	0	1	1	1	0	0	1	0	0
m747	chromosome_1	4298886	4298886	0	0	1	0	0	0	0	0	0	0	0	0	0	0	0	0	0	0	0	0	0	0	0	0	0	0	0	0	0	0	0	0	0	0	0	0	0	0	0	0	0	0	0	0	0	0
m748	chromosome_1	4298901	4298901	0	1	1	0	0	1	1	0	1	1	1	1	1	1	1	1	0	1	1	0	0	1	0	1	1	1	1	1	0	1	1	1	0	0	1	1	0	0	1	1	1	0	0	1	0	0
m749	chromosome_1	4299046	4303877	0	1	0	0	0	1	1	0	1	1	1	1	1	1	1	1	0	1	1	0	0	1	0	1	1	1	1	1	0	1	1	1	0	0	1	1	0	0	1	1	1	0	0	1	0	0
m750	chromosome_1	4304205	4308834	0	1	1	0	0	1	1	0	1	1	1	1	1	1	1	1	0	1	1	0	0	1	0	1	1	1	1	1	0	1	1	1	0	0	1	1	0	0	1	1	1	0	0	1	0	0
m751	chromosome_1	4314048	4314048	0	0	1	0	0	0	0	0	0	0	0	0	0	0	0	0	0	0	0	0	0	0	0	0	0	0	0	0	0	0	0	0	0	0	0	0	0	0	0	0	0	0	0	0	0	0
m752	chromosome_1	4314762	4323910	0	1	0	0	0	1	1	0	1	1	1	1	1	1	1	1	0	1	1	0	0	1	0	1	1	1	1	1	0	1	1	1	0	0	1	1	0	0	1	1	1	0	0	1	0	0
m753	chromosome_1	4325746	4325746	0	1	1	0	0	1	1	0	1	1	1	1	1	1	1	1	0	1	1	0	0	1	0	1	1	1	1	1	0	NA	1	1	0	0	1	1	0	0	1	1	1	0	0	1	0	0
m754	chromosome_1	4330012	4330012	0	1	0	0	0	1	1	0	1	1	1	1	1	1	1	1	0	1	1	0	0	1	0	1	1	1	1	1	0	0	1	1	0	0	1	1	0	0	1	1	1	0	0	1	0	0
m755	chromosome_1	4331957	4331957	0	1	1	0	0	1	1	0	1	1	1	1	1	1	1	1	0	1	1	0	0	1	0	1	1	1	1	1	0	0	1	1	0	0	1	1	0	0	1	1	1	0	0	1	0	0
m756	chromosome_1	4333027	4333027	0	0	1	0	0	0	0	0	0	0	0	0	0	0	0	0	0	0	0	0	0	0	0	0	0	0	0	0	0	0	0	0	0	0	0	0	0	0	0	0	0	0	0	0	0	0
m757	chromosome_1	4333105	4333105	0	1	0	0	0	1	1	0	1	1	1	1	1	1	1	1	0	1	1	0	0	1	0	1	1	1	1	1	0	0	1	1	0	0	1	1	0	0	1	1	1	0	0	1	0	0
m758	chromosome_1	4334977	4334977	0	1	1	0	0	1	1	0	1	1	1	1	1	1	1	1	0	1	1	0	0	1	0	1	1	1	1	1	0	0	1	1	0	0	1	1	0	0	1	1	1	0	0	1	0	0
m759	chromosome_1	4341360	4342712	0	1	0	0	0	1	1	0	1	1	1	1	1	1	1	1	0	1	1	0	0	1	0	1	1	1	1	1	0	0	1	1	0	0	1	1	0	0	1	1	1	0	0	1	0	0
m760	chromosome_1	4343625	4343625	0	0	1	0	0	0	0	0	0	0	0	0	0	0	0	0	0	0	0	0	0	0	0	0	0	0	0	0	0	0	0	0	0	0	0	0	0	0	0	0	0	0	0	0	0	0
m761	chromosome_1	4346172	4354161	0	1	0	0	0	1	1	0	1	1	1	1	1	1	1	1	0	1	1	0	0	1	0	1	1	1	1	1	0	0	1	1	0	0	1	1	0	0	1	1	1	0	0	1	0	0
m762	chromosome_1	4359787	4359787	0	1	1	0	0	1	1	0	1	1	1	1	1	1	1	1	0	1	1	0	0	1	0	1	1	1	1	1	0	0	1	1	0	0	1	1	0	0	1	1	1	0	0	1	0	0
m763	chromosome_1	4360406	4363939	0	0	1	0	0	0	0	0	0	0	0	0	0	0	0	0	0	0	0	0	0	0	0	0	0	0	0	0	0	0	0	0	0	0	0	0	0	0	0	0	0	0	0	0	0	0
m764	chromosome_1	4364759	4364759	0	1	0	0	0	1	1	0	1	1	1	1	1	1	1	1	0	1	1	0	0	1	0	1	1	1	1	1	0	NA	1	1	0	0	1	1	0	0	1	1	1	0	0	1	0	0
m765	chromosome_1	4366536	4366536	0	1	1	0	0	1	1	0	1	1	1	1	1	1	1	1	0	1	1	0	0	1	0	1	1	1	1	1	0	1	1	1	0	0	1	1	0	0	1	1	1	0	0	1	0	0
m766	chromosome_1	4368113	4368244	0	0	1	0	0	0	0	0	0	0	0	0	0	0	0	0	0	0	0	0	0	0	0	0	0	0	0	0	0	0	0	0	0	0	0	0	0	0	0	0	0	0	0	0	0	0
m767	chromosome_1	4368355	4368355	0	1	1	0	0	1	1	0	1	1	1	1	1	1	1	1	0	1	1	0	0	1	0	1	1	1	1	1	0	1	1	1	0	0	1	1	0	0	1	1	1	0	0	1	0	0
m768	chromosome_1	4368437	4368437	0	0	1	0	0	0	0	0	0	0	0	0	0	0	0	0	0	0	0	0	0	0	0	0	0	0	0	0	0	0	0	0	0	0	0	0	0	0	0	0	0	0	0	0	0	0
m769	chromosome_1	4370980	4375191	0	1	1	0	0	1	1	0	1	1	1	1	1	1	1	1	0	1	1	0	0	1	0	1	1	1	1	1	0	1	1	1	0	0	1	1	0	0	1	1	1	0	0	1	0	0
m770	chromosome_1	4383990	4383990	0	0	1	0	0	0	0	0	0	0	0	0	0	0	0	0	0	0	0	0	0	0	0	0	0	0	0	0	0	0	0	0	0	0	0	0	0	0	0	0	0	0	0	0	0	0
m771	chromosome_1	4386268	4399883	0	1	0	0	0	1	1	0	1	1	1	1	1	1	1	1	0	1	1	0	0	1	0	1	1	1	1	1	0	1	1	1	0	0	1	1	0	0	1	1	1	0	0	1	0	0
m772	chromosome_1	4406649	4406649	0	0	1	0	0	0	0	0	0	0	0	0	0	0	0	0	0	0	0	0	0	0	0	0	0	0	0	0	0	0	0	0	0	0	0	0	0	0	0	0	0	0	0	0	0	0
m773	chromosome_1	4406782	4406782	0	1	1	0	0	1	1	0	1	1	1	1	1	1	1	1	0	1	1	0	0	1	0	1	1	1	1	1	0	1	1	1	0	0	1	1	0	0	1	1	1	0	0	1	0	0
m774	chromosome_1	4412720	4419705	0	0	1	0	0	0	0	0	0	0	0	0	0	0	0	0	0	0	0	0	0	0	0	0	0	0	0	0	0	0	0	0	0	0	0	0	0	0	0	0	0	0	0	0	0	0
m775	chromosome_1	4422906	4422906	0	1	1	0	0	1	1	0	1	1	1	1	1	1	1	1	0	1	1	0	0	1	0	1	1	1	1	1	0	1	1	1	0	0	1	1	0	0	1	1	1	0	0	1	0	0
m776	chromosome_1	4424814	4429233	0	1	0	0	0	1	1	0	1	1	1	1	1	1	1	1	0	1	1	0	0	1	0	1	1	1	1	1	0	1	1	1	0	0	1	1	0	0	1	1	1	0	0	1	0	0
m777	chromosome_1	4432158	4438588	0	0	1	0	0	0	0	0	0	0	0	0	0	0	0	0	0	0	0	0	0	0	0	0	0	0	0	0	0	0	0	0	0	0	0	0	0	0	0	0	0	0	0	0	0	0
m778	chromosome_1	4440188	4440188	0	1	0	0	0	1	1	0	1	1	1	1	1	1	1	1	0	1	1	0	0	1	0	1	1	1	1	1	0	1	1	1	0	0	1	1	0	0	1	1	1	0	0	1	0	0
m779	chromosome_1	4445058	4445058	0	1	1	0	0	1	1	0	1	1	1	1	1	1	1	1	0	1	1	0	0	1	0	1	1	1	1	1	0	1	1	1	0	0	1	1	0	0	1	1	1	0	0	1	0	0
m780	chromosome_1	4445648	4445648	0	0	1	0	0	0	0	0	0	0	0	0	0	0	0	0	0	0	0	0	0	0	0	0	0	0	0	0	0	0	0	0	0	0	0	0	0	0	0	0	0	0	0	0	0	0
m781	chromosome_1	4445769	4445769	0	1	1	0	0	1	1	0	1	1	1	1	1	1	1	1	0	1	1	0	0	1	0	1	1	1	1	1	0	1	1	1	0	0	1	1	0	0	1	1	1	0	0	1	0	0
m782	chromosome_1	4448727	4453280	0	1	0	0	0	1	1	0	1	1	1	1	1	1	1	1	0	1	1	0	0	1	0	1	1	1	1	1	0	1	1	1	0	0	1	1	0	0	1	1	1	0	0	1	0	0
m783	chromosome_1	4456278	4456278	0	0	1	0	0	0	0	0	0	0	0	0	0	0	0	0	0	0	0	0	0	0	0	0	0	0	0	0	0	0	0	0	0	0	0	0	0	0	0	0	0	0	0	0	0	0
m784	chromosome_1	4457058	4457058	0	1	1	0	0	1	1	0	1	1	1	1	1	1	1	1	0	1	1	0	0	1	0	1	1	1	1	1	0	1	1	1	0	0	1	1	0	0	1	1	1	0	0	1	0	0
m785	chromosome_1	4457171	4457171	0	1	0	0	0	1	1	0	1	1	1	1	1	1	1	1	0	1	1	0	0	1	0	1	1	1	1	1	0	1	1	1	0	0	1	1	0	0	1	1	1	0	0	1	0	0
m786	chromosome_1	4457199	4458392	0	1	1	0	0	1	1	0	1	1	1	1	1	1	1	1	0	1	1	0	0	1	0	1	1	1	1	1	0	1	1	1	0	0	1	1	0	0	1	1	1	0	0	1	0	0
m787	chromosome_1	4459613	4461671	0	1	0	0	0	1	1	0	1	1	1	1	1	1	1	1	0	1	1	0	0	1	0	1	1	1	1	1	0	1	1	1	0	0	1	1	0	0	1	1	1	0	0	1	0	0
m788	chromosome_1	4463093	4463093	0	1	1	0	0	1	1	0	1	1	1	1	1	1	1	1	0	1	1	0	0	1	0	1	1	1	1	1	0	1	1	1	0	0	1	1	0	0	1	1	1	0	0	1	0	0
m789	chromosome_1	4467160	4474485	0	1	1	0	0	1	1	0	1	1	1	1	1	1	0	1	0	1	1	0	0	1	0	1	1	1	1	1	0	1	1	1	0	0	1	1	0	0	1	1	1	0	0	1	0	0
m790	chromosome_1	4474680	4474681	0	1	0	0	0	1	1	0	1	1	1	1	1	1	0	1	0	1	1	0	0	1	0	1	1	1	1	1	0	1	1	1	0	0	1	1	0	0	1	1	1	0	0	1	0	0
m791	chromosome_1	4474733	4487765	0	1	1	0	0	1	1	0	1	1	1	1	1	1	0	1	0	1	1	0	0	1	0	1	1	1	1	1	0	1	1	1	0	0	1	1	0	0	1	1	1	0	0	1	0	0
m792	chromosome_1	4488482	4488482	0	1	0	0	0	1	1	0	1	1	1	1	1	1	0	1	0	1	1	0	0	1	0	1	1	1	1	1	0	1	1	1	0	0	1	1	0	0	1	1	1	0	0	1	0	0
m793	chromosome_1	4488931	4488931	0	1	1	0	0	1	1	0	1	1	1	1	1	1	0	1	0	1	1	0	0	1	0	1	1	1	1	1	0	1	1	1	0	0	1	1	0	0	1	1	1	0	0	1	0	0
m794	chromosome_1	4490229	4490229	0	0	1	0	0	0	0	0	0	0	0	0	0	0	0	0	0	0	0	0	0	0	0	0	0	0	0	0	0	0	0	0	0	0	0	0	0	0	0	0	0	0	0	0	0	0
m795	chromosome_1	4490801	4537999	0	1	1	0	0	1	1	0	1	1	1	1	1	1	0	1	0	1	1	0	0	1	0	1	1	1	1	1	0	1	1	1	0	0	1	1	0	0	1	1	1	0	0	1	0	0
m796	chromosome_1	4542856	4544534	0	1	0	0	0	1	1	0	1	1	1	1	1	1	0	1	0	1	1	0	0	1	0	1	1	1	1	1	0	1	1	1	0	0	1	1	0	0	1	1	1	0	0	1	0	0
m797	chromosome_1	4549139	4555765	0	1	1	0	0	1	1	0	1	1	1	1	1	1	0	1	0	1	1	0	0	1	0	1	1	1	1	1	0	1	1	1	0	0	1	1	0	0	1	1	1	0	0	1	0	0
m798	chromosome_1	4560258	4560258	0	1	0	0	0	1	1	0	1	1	1	1	1	1	0	1	0	1	1	0	0	1	0	1	1	1	1	1	0	1	1	1	0	0	1	1	0	0	1	1	1	0	0	1	0	0
m799	chromosome_1	4561329	4561329	0	1	1	0	0	1	1	0	1	1	1	1	1	1	0	1	0	1	1	0	0	1	0	1	1	1	1	1	0	1	1	1	0	0	1	1	0	0	1	1	1	0	0	1	0	0
m800	chromosome_1	4565672	4565672	0	1	0	0	0	1	1	0	1	1	1	1	1	1	0	1	0	1	1	0	0	1	0	1	1	1	1	1	0	1	1	1	0	0	1	1	0	0	1	1	1	0	0	1	0	0
m801	chromosome_1	4566047	4566047	0	0	1	0	0	0	0	0	0	0	0	0	0	0	0	0	0	0	0	0	0	0	0	0	0	0	0	0	0	0	0	0	0	0	0	0	0	0	0	0	0	0	0	0	0	0
m802	chromosome_1	4566838	4571644	0	1	1	0	0	1	1	0	1	1	1	1	1	1	0	1	0	1	1	0	0	1	0	1	1	1	1	1	0	1	1	1	0	0	1	1	0	0	1	1	1	0	0	1	0	0
m803	chromosome_1	4572883	4572883	0	0	1	0	0	0	0	0	0	0	0	0	0	0	0	0	0	0	0	0	0	0	0	0	0	0	0	0	0	0	0	0	0	0	0	0	0	0	0	0	0	0	0	0	0	0
m804	chromosome_1	4573241	4579546	0	1	1	0	0	1	1	0	1	1	1	1	1	1	0	1	0	1	1	0	0	1	0	1	1	1	1	1	0	1	1	1	0	0	1	1	0	0	1	1	1	0	0	1	0	0
m805	chromosome_1	4582389	4582389	0	1	0	0	0	1	1	0	1	1	1	1	1	1	0	1	0	1	1	0	0	1	0	1	1	1	1	1	0	1	1	1	0	0	1	1	0	0	1	1	1	0	0	1	0	0
m806	chromosome_1	4583262	4583262	0	1	1	0	0	1	1	0	1	1	1	1	1	1	0	1	0	1	1	0	0	1	0	1	1	1	1	1	0	1	1	1	0	0	1	1	0	0	1	1	1	0	0	1	0	0
m807	chromosome_1	4584481	4584481	0	1	0	0	0	1	1	0	1	1	1	1	1	1	0	1	0	1	1	0	0	1	0	1	1	1	1	1	0	1	1	1	0	0	1	1	0	0	1	1	1	0	0	1	0	0
m808	chromosome_1	4585323	4585663	0	1	1	0	0	1	1	0	1	1	1	1	1	1	0	1	0	1	1	0	0	1	0	1	1	1	1	1	0	1	1	1	0	0	1	1	0	0	1	1	1	0	0	1	0	0
m809	chromosome_1	4587327	4587327	0	1	0	0	0	1	1	0	1	1	1	1	1	1	0	1	0	1	1	0	0	1	0	1	1	1	1	1	0	1	1	1	0	0	1	1	0	0	1	1	1	0	0	1	0	0
m810	chromosome_1	4588747	4602196	0	1	1	0	0	1	1	0	1	1	1	1	1	1	0	1	0	1	1	0	0	1	0	1	1	1	1	1	0	1	1	1	0	0	1	1	0	0	1	1	1	0	0	1	0	0
m811	chromosome_1	4611044	4611044	0	1	0	0	0	1	1	0	1	1	1	1	1	1	0	1	0	1	1	0	0	1	0	1	1	1	1	1	0	0	0	1	0	0	1	1	0	0	1	1	1	0	0	1	0	0
m812	chromosome_1	4611413	4611413	0	1	1	0	0	1	1	0	1	1	1	1	1	1	0	1	0	1	1	0	0	1	0	1	1	1	1	1	0	0	0	1	0	0	1	1	0	0	1	1	1	0	0	1	0	0
m813	chromosome_1	4611630	4651585	0	1	0	0	0	1	1	0	1	1	1	1	1	1	0	1	0	1	1	0	0	1	0	1	1	1	1	1	0	0	0	1	0	0	1	1	0	0	1	1	1	0	0	1	0	0
m814	chromosome_1	4653610	4653610	0	1	1	0	0	1	1	0	1	1	1	1	1	1	0	1	0	1	1	0	0	1	0	1	1	1	1	1	0	0	0	1	0	0	1	1	0	0	1	1	1	0	0	1	0	0
m815	chromosome_1	4656228	4658978	0	1	0	0	0	1	1	0	1	1	1	1	1	1	0	1	0	1	1	0	0	1	0	1	1	1	1	1	0	0	0	1	0	0	1	1	0	0	1	1	1	0	0	1	0	0
m816	chromosome_1	4667952	4670399	0	0	1	0	0	0	0	0	0	0	0	0	0	0	0	0	0	0	0	0	0	0	0	0	0	0	0	0	0	0	0	0	0	0	0	0	0	0	0	0	0	0	0	0	0	0
m817	chromosome_1	4672950	4677707	0	1	0	0	0	1	1	0	1	1	1	1	1	1	0	1	0	1	1	0	0	1	0	1	1	1	1	1	0	0	0	1	0	0	1	1	0	0	1	1	1	0	0	1	0	0
m818	chromosome_1	4678003	4678003	0	1	1	0	0	1	1	0	1	1	1	1	1	1	0	1	0	1	1	0	0	1	0	1	1	1	1	1	0	0	0	1	0	0	1	1	0	0	1	1	1	0	0	1	0	0
m819	chromosome_1	4678687	4678687	0	0	1	0	0	0	0	0	0	0	0	0	0	0	0	0	0	0	0	0	0	0	0	0	0	0	0	0	0	0	0	0	0	0	0	0	0	0	0	0	0	0	0	0	0	0
m820	chromosome_1	4680893	4680893	0	1	0	0	0	1	1	0	1	1	1	1	1	1	0	1	0	1	1	0	0	1	0	1	1	1	1	1	0	0	0	1	0	0	1	1	0	0	1	1	1	0	0	1	0	0
m821	chromosome_1	4682806	4682806	0	0	1	0	0	0	0	0	0	0	0	0	0	0	0	0	0	0	0	0	0	0	0	0	0	0	0	0	0	0	0	0	0	0	0	0	0	0	0	0	0	0	0	0	0	0
m822	chromosome_1	4694904	4706739	0	1	0	0	0	1	1	0	1	1	1	1	1	1	0	1	0	1	1	0	0	1	0	1	1	1	1	1	0	0	0	1	0	0	1	1	0	0	1	1	1	0	0	1	0	0
m823	chromosome_1	4711702	4711702	0	1	1	0	0	1	1	0	1	1	1	1	1	1	0	1	0	1	1	0	0	1	0	1	1	1	1	1	0	0	0	1	0	0	1	1	0	0	1	1	1	0	0	1	0	0
m824	chromosome_1	4714637	4714637	0	1	0	0	0	1	1	0	1	1	1	1	1	1	0	1	0	1	1	0	0	1	0	1	1	1	1	1	0	0	0	1	0	0	1	1	0	0	1	1	1	0	0	1	0	0
m825	chromosome_1	4722312	4723319	0	1	1	0	0	1	1	0	1	1	1	1	1	1	0	1	0	1	1	0	0	1	0	1	1	1	1	1	0	0	0	1	0	0	1	1	0	0	1	1	1	0	0	1	0	0
m826	chromosome_1	4723923	4723923	0	0	1	0	0	0	0	0	0	0	0	0	0	0	0	0	0	0	0	0	0	0	0	0	0	0	0	0	0	0	0	0	0	0	0	0	0	0	0	0	0	0	0	0	0	0
m827	chromosome_1	4724364	4725258	0	1	1	0	0	1	1	0	1	1	1	1	1	1	0	1	0	1	1	0	0	1	0	1	1	1	1	1	0	0	0	1	0	0	1	1	0	0	1	1	1	0	0	1	0	0
m828	chromosome_1	4728203	4765896	0	1	0	0	0	1	1	0	1	1	1	1	1	1	0	1	0	1	1	0	0	1	0	1	1	1	1	1	0	0	0	1	0	0	1	1	0	0	1	1	1	0	0	1	0	0
m829	chromosome_1	4773568	4773568	0	0	1	0	0	0	0	0	0	0	0	0	0	0	0	0	0	0	0	0	0	0	0	0	0	0	0	0	0	0	0	0	0	0	0	0	0	0	0	0	0	0	0	0	0	0
m830	chromosome_1	4779078	4783551	0	1	0	0	0	1	1	0	1	1	1	1	1	1	0	1	0	1	1	0	0	1	0	1	1	1	1	1	0	0	0	1	0	0	1	1	0	0	1	1	1	0	0	1	0	0
m831	chromosome_1	4787008	4799232	0	1	1	0	0	1	1	0	1	1	1	1	1	1	0	1	0	1	1	0	0	1	0	1	1	1	1	1	0	0	0	1	0	0	1	1	0	0	1	1	1	0	0	1	0	0
m832	chromosome_1	4806035	4806035	0	1	0	0	0	1	1	0	1	1	1	1	1	1	0	1	0	1	1	0	0	1	0	1	1	1	1	1	0	0	0	1	0	0	1	1	0	0	1	1	1	0	0	1	0	0
m833	chromosome_1	4806881	4806881	0	1	1	0	0	1	1	0	1	1	1	1	1	1	0	1	0	1	1	0	0	1	0	1	1	1	1	1	0	0	0	1	0	0	1	1	0	0	1	1	1	0	0	1	0	0
m834	chromosome_1	4807069	4807069	0	0	1	0	0	0	0	0	0	0	0	0	0	0	0	0	0	0	0	0	0	0	0	0	0	0	0	0	0	0	0	0	0	0	0	0	0	0	0	0	0	0	0	0	0	0
m835	chromosome_1	4808987	4810275	0	1	1	0	0	1	1	0	1	1	1	1	1	1	0	1	0	1	1	0	0	1	0	1	1	1	1	1	0	0	0	1	0	0	1	1	0	0	1	1	1	0	0	1	0	0
m836	chromosome_1	4810619	4810619	0	0	1	0	0	0	0	0	0	0	0	0	0	0	0	0	0	0	0	0	0	0	0	0	0	0	0	0	0	0	0	0	0	0	0	0	0	0	0	0	0	0	0	0	0	0
m837	chromosome_1	4816280	4816280	0	1	1	0	0	1	1	0	1	1	1	1	1	1	0	1	0	1	1	0	0	1	0	1	1	1	1	1	0	0	0	1	0	0	1	1	0	0	1	1	1	0	0	1	0	0
m838	chromosome_1	4816625	4816625	0	1	0	0	0	1	1	0	1	1	1	1	1	1	0	1	0	1	1	0	0	1	0	1	1	1	1	1	0	0	0	1	0	0	1	1	0	0	1	1	1	0	0	1	0	0
m839	chromosome_1	4816870	4816870	0	0	1	0	0	0	0	0	0	0	0	0	0	0	0	0	0	0	0	0	0	0	0	0	0	0	0	0	0	0	0	0	0	0	0	0	0	0	0	0	0	0	0	0	0	0
m840	chromosome_1	4822341	4822341	0	1	0	0	0	1	1	0	1	1	1	1	1	1	0	1	0	1	1	0	0	1	0	1	1	1	1	1	0	0	0	1	0	0	1	1	0	0	1	1	1	0	0	1	0	0
m841	chromosome_1	4825236	4836285	0	0	1	0	0	0	0	0	0	0	0	0	0	0	0	0	0	0	0	0	0	0	0	0	0	0	0	0	0	0	0	0	0	0	0	0	0	0	0	0	0	0	0	0	0	0
m842	chromosome_1	4837249	4837249	0	1	1	0	0	1	1	0	1	1	1	1	1	1	0	1	0	1	1	0	0	1	0	1	1	1	1	1	0	0	0	1	0	0	1	1	0	0	1	1	1	0	0	1	0	0
m843	chromosome_1	4837340	4837340	0	0	1	0	0	0	0	0	0	0	0	0	0	0	0	0	0	0	0	0	0	0	0	0	0	0	0	0	0	0	0	0	0	0	0	0	0	0	0	0	0	0	0	0	0	0
m844	chromosome_1	4841463	4841463	0	1	1	0	0	1	1	0	1	1	1	1	1	1	0	1	0	1	1	0	0	1	0	1	1	1	1	1	0	0	0	1	0	0	1	1	0	0	1	1	1	0	0	1	0	0
m845	chromosome_1	4852604	4852604	0	0	1	0	0	0	0	0	0	0	0	0	0	0	0	0	0	0	0	0	0	0	0	0	0	0	0	0	0	0	0	0	0	0	0	0	0	0	0	0	0	0	0	0	0	0
m846	chromosome_1	4855480	4855480	0	1	1	0	0	1	1	0	1	1	1	1	1	1	0	1	0	1	1	0	0	1	0	1	1	1	1	1	0	0	0	1	0	0	1	1	0	0	1	1	1	0	0	1	0	0
m847	chromosome_1	4857478	4857478	0	1	0	0	0	1	1	0	1	1	1	1	1	1	0	1	0	1	1	0	0	1	0	1	1	1	1	1	0	0	0	1	0	0	1	1	0	0	1	1	1	0	0	1	0	0
m848	chromosome_1	4860838	4869203	0	0	1	0	0	0	0	0	0	0	0	0	0	0	0	0	0	0	0	0	0	0	0	0	0	0	0	0	0	0	0	0	0	0	0	0	0	0	0	0	0	0	0	0	0	0
m849	chromosome_1	4869543	4869543	0	1	0	0	0	1	1	0	1	1	1	1	1	1	0	1	0	1	1	0	0	1	0	1	1	1	1	1	0	0	0	1	0	0	1	1	0	0	1	1	1	0	0	1	0	0
m850	chromosome_1	4870881	4870881	0	0	1	0	0	0	0	0	0	0	0	0	0	0	0	0	0	0	0	0	0	0	0	0	0	0	0	0	0	0	0	0	0	0	0	0	0	0	0	0	0	0	0	0	0	0
m851	chromosome_1	4871168	4871168	0	1	0	0	0	1	1	0	1	1	1	1	1	1	0	1	0	1	1	0	0	1	0	1	1	1	1	1	0	0	0	1	0	0	1	1	0	0	1	1	1	0	0	1	0	0
m852	chromosome_1	4872929	4878876	0	1	0	0	0	1	1	0	1	1	1	1	1	1	0	1	0	1	1	0	0	1	0	1	1	1	1	1	0	0	0	1	0	0	1	1	0	0	1	1	1	0	0	1	0	0
m853	chromosome_1	4880604	4895912	0	1	1	0	0	1	1	0	1	1	1	1	1	1	0	1	0	1	1	0	0	1	0	1	1	1	1	1	0	0	0	1	0	0	1	1	0	0	1	1	1	0	0	1	0	0
m854	chromosome_1	4897042	4897042	0	1	0	0	0	1	1	0	1	1	1	1	1	1	0	1	0	1	1	0	0	1	0	1	1	1	1	1	0	0	0	1	0	0	1	1	0	0	1	1	1	0	0	1	0	0
m855	chromosome_1	4899882	4905393	0	1	1	0	0	1	1	0	1	1	1	1	1	1	0	1	0	1	1	0	0	1	0	1	1	1	1	1	0	0	0	1	0	0	1	1	0	0	1	1	1	0	0	1	0	0
m856	chromosome_1	4912527	4937938	0	1	0	0	0	1	1	0	1	1	1	1	1	1	0	1	0	1	1	0	0	1	0	1	1	1	1	1	0	0	0	1	0	0	1	1	0	0	1	1	1	0	0	1	0	0
m857	chromosome_1	4941719	4947071	0	1	1	0	0	1	1	0	1	1	1	1	1	1	0	1	0	1	1	0	0	1	0	1	1	1	1	1	0	0	0	1	0	0	1	1	0	0	1	1	1	0	0	1	0	0
m858	chromosome_1	4947209	4947209	0	0	1	0	0	0	0	0	0	0	0	0	0	0	0	0	0	0	0	0	0	0	0	0	0	0	0	0	0	0	0	0	0	0	0	0	0	0	0	0	0	0	0	0	0	0
m859	chromosome_1	4949138	4949138	0	1	1	0	0	1	1	0	1	1	1	1	1	1	0	1	0	1	1	0	0	1	0	1	1	1	1	1	0	0	0	1	0	0	1	1	0	0	1	1	1	0	0	1	0	0
m860	chromosome_1	4957069	4957069	0	0	1	0	0	0	0	0	0	0	0	0	0	0	0	0	0	0	0	0	0	0	0	0	0	0	0	0	0	0	0	0	0	0	0	0	0	0	0	0	0	0	0	0	0	0
m861	chromosome_1	4961351	4962445	0	1	0	0	0	1	1	0	1	1	1	1	1	1	0	1	0	1	1	0	0	1	0	1	1	1	1	1	0	0	0	1	0	0	1	1	0	0	1	1	1	0	0	1	0	0
m862	chromosome_1	4967077	4981826	0	1	0	0	0	1	1	0	1	1	1	1	1	1	0	1	0	1	1	0	0	1	0	1	1	1	1	1	0	0	0	1	0	0	1	1	0	0	1	1	1	1	0	1	0	0
m863	chromosome_1	4991012	4991012	0	1	1	0	0	1	1	0	1	1	1	1	1	1	0	1	0	1	1	0	0	1	0	1	1	1	1	1	0	0	0	1	0	0	1	1	0	0	1	1	1	1	0	1	0	0
m864	chromosome_1	4992253	4992253	0	1	0	0	0	1	1	0	1	1	1	1	1	1	0	1	0	1	1	0	0	1	0	1	1	1	1	1	0	0	0	1	0	0	1	1	0	0	1	1	1	1	0	1	0	0
m865	chromosome_1	4993114	4993114	0	1	1	0	0	1	1	0	1	1	1	1	1	1	0	1	0	1	1	0	0	1	0	1	1	1	1	1	0	0	0	1	0	0	1	1	0	0	1	1	1	1	0	1	0	0
m866	chromosome_1	4994520	5030169	0	1	0	0	0	1	1	0	1	1	1	1	1	1	0	1	0	1	1	0	0	1	0	1	1	1	1	1	0	0	0	1	0	0	1	1	0	0	1	1	1	1	0	1	0	0
m867	chromosome_1	5052722	5115357	0	0	1	0	0	0	0	0	0	0	0	0	0	0	0	0	0	0	0	0	0	0	0	0	0	0	0	0	0	0	0	0	0	0	0	0	0	0	0	0	0	0	0	0	0	0
m868	chromosome_1	5120539	5123834	0	1	0	NA	0	1	1	0	1	0	NA	NA	1	0	0	1	0	0	0	0	0	1	0	0	1	1	1	0	0	0	0	1	0	0	NA	NA	1	0	1	1	1	1	0	1	0	0
m869	chromosome_1	5128407	5128407	0	1	0	NA	0	1	1	0	1	0	NA	NA	1	0	0	NA	0	0	0	0	0	1	0	0	1	1	1	0	0	0	0	1	0	0	NA	NA	1	0	1	1	1	0	0	1	0	0
m870	chromosome_1	5136887	5136887	0	0	1	0	0	0	0	0	0	0	0	0	0	0	0	0	0	0	0	0	0	0	0	0	0	0	0	0	0	0	0	0	0	0	0	0	0	0	0	0	0	0	0	0	0	0
m871	chromosome_1	5153377	5153377	0	1	0	NA	0	1	1	0	1	0	1	NA	NA	0	0	NA	0	0	0	0	0	1	0	0	1	1	1	0	0	0	0	1	0	0	1	1	1	0	1	1	1	0	0	1	0	0
m872	chromosome_1	5202829	5299897	0	1	0	NA	0	1	1	0	1	0	1	NA	NA	0	1	NA	0	0	0	0	0	1	0	1	1	1	1	0	0	0	0	1	0	0	1	1	1	0	1	1	1	0	0	1	0	0
m873	chromosome_1	5299981	5299981	0	0	1	0	0	0	0	0	0	0	0	0	0	0	0	0	0	0	0	0	0	0	0	0	0	0	0	0	0	0	0	0	0	0	0	0	0	0	0	0	0	0	0	0	NA	0
m874	chromosome_1	5300710	5300710	0	1	1	1	0	1	1	0	0	0	1	1	1	0	1	1	0	0	0	0	0	1	0	1	1	1	1	0	0	0	0	1	0	1	1	1	1	0	1	1	1	0	0	1	0	0
m875	chromosome_1	5303296	5310680	0	1	0	1	0	1	1	0	0	0	1	1	1	0	1	1	0	0	0	0	0	1	0	1	1	1	1	0	0	0	0	1	0	1	1	1	1	0	1	1	1	0	0	1	0	0
m876	chromosome_1	5312005	5316360	0	1	1	1	0	1	1	0	0	0	1	1	1	0	1	1	0	0	0	0	0	1	0	1	1	1	1	0	0	0	0	1	0	1	1	1	1	0	1	1	1	0	0	1	0	0
m877	chromosome_1	5318632	5318632	0	0	1	0	0	0	0	0	0	0	0	0	0	0	0	0	0	0	0	0	0	0	0	0	0	0	0	0	0	0	0	0	0	0	0	0	0	0	0	0	0	0	0	0	0	0
m878	chromosome_1	5319716	5319716	0	1	0	1	0	1	1	0	0	0	1	1	1	0	1	1	0	0	0	0	0	1	0	1	1	1	1	0	0	0	0	1	0	1	1	1	1	0	1	1	1	0	0	1	0	0
m879	chromosome_1	5319862	5319862	0	1	1	1	0	1	1	0	0	0	1	1	1	0	1	1	0	0	0	0	0	1	0	1	1	1	1	0	0	0	0	1	0	1	1	1	1	0	1	1	1	0	0	1	0	0
m880	chromosome_1	5320568	5320568	0	0	1	0	0	0	0	0	0	0	0	0	0	0	0	0	0	0	0	0	0	0	0	0	0	0	0	0	0	0	0	0	0	0	0	0	0	0	0	0	0	0	0	0	0	0
m881	chromosome_1	5340766	5340766	0	1	1	1	0	1	1	0	0	0	1	1	1	0	1	1	0	0	0	0	0	1	0	1	1	1	1	0	0	0	0	1	0	1	1	1	1	0	1	1	1	0	0	1	0	0
m882	chromosome_1	5356573	5356573	0	0	1	0	0	0	0	0	0	0	0	0	0	0	0	0	0	0	0	0	0	0	0	0	0	0	0	0	0	0	0	0	0	0	0	0	0	0	0	0	0	0	0	0	0	0
m883	chromosome_1	5360505	5360505	0	1	0	1	0	1	1	0	0	0	1	1	1	0	1	1	0	0	0	0	0	1	0	1	1	1	1	0	0	0	0	1	0	1	1	1	1	0	1	1	1	0	0	1	0	0
m884	chromosome_1	5360592	5360592	0	0	1	0	0	0	0	0	0	0	0	0	0	0	0	0	0	0	0	0	0	0	0	0	0	0	0	0	0	0	0	0	0	0	0	0	0	0	0	0	0	0	0	0	0	0
m885	chromosome_1	5361407	5361407	0	1	0	1	0	1	1	0	0	0	1	1	1	0	1	1	0	0	0	0	0	1	0	1	1	1	1	0	0	0	0	1	0	1	1	1	1	0	1	1	1	0	0	1	0	0
m886	chromosome_1	5362050	5362050	0	1	1	1	0	1	1	0	0	0	1	1	1	0	1	1	0	0	0	0	0	1	0	1	1	1	1	0	0	0	0	1	0	1	1	1	1	0	1	1	1	0	0	1	0	0
m887	chromosome_1	5362568	5362568	0	0	1	0	0	0	0	0	0	0	0	0	0	0	0	0	0	0	0	0	0	0	0	0	0	0	0	0	0	0	0	0	0	0	0	0	0	0	0	0	0	0	0	0	0	0
m888	chromosome_1	5363995	5365839	0	1	0	1	0	1	1	0	0	0	1	1	1	0	1	1	0	0	0	0	0	1	0	1	1	1	1	0	0	0	0	1	0	1	1	1	1	0	1	1	1	0	0	1	0	0
m889	chromosome_1	5365985	5367971	0	1	1	1	0	1	1	0	0	0	1	1	NA	0	1	1	0	0	0	0	0	1	0	1	1	1	1	0	0	0	0	1	0	1	1	1	1	0	1	1	1	0	0	1	0	0
m890	chromosome_1	5369347	5369347	0	0	1	0	0	0	0	0	0	0	0	0	0	0	0	0	0	0	0	0	0	0	0	0	0	0	0	0	0	0	0	0	0	0	0	0	0	0	0	0	0	0	0	0	0	0
m891	chromosome_1	5373938	5375137	0	1	1	1	0	1	1	0	0	0	1	1	0	0	1	1	0	0	0	0	0	1	0	1	1	1	1	0	0	0	0	1	0	1	1	1	1	0	1	1	1	0	0	1	0	0
m892	chromosome_1	5376094	5376094	0	1	0	1	0	1	1	0	0	0	1	1	0	0	1	1	0	0	0	0	0	1	0	1	1	1	1	0	0	0	0	1	0	1	1	1	1	0	1	1	1	0	0	1	0	0
m893	chromosome_1	5382965	5382965	0	0	1	0	0	0	0	0	0	0	0	0	0	0	0	0	0	0	0	0	0	0	0	0	0	0	0	0	0	0	0	0	0	0	0	0	0	0	0	0	0	0	0	0	0	0
m894	chromosome_1	5383505	5390469	0	1	1	NA	0	1	1	0	0	0	1	1	0	0	1	1	0	0	0	0	0	1	0	1	1	1	1	0	0	0	0	1	0	1	1	1	1	0	1	1	1	0	0	1	0	0
m895	chromosome_1	5393226	5393226	0	0	1	0	0	0	0	0	0	0	0	0	0	0	0	0	0	0	0	0	0	0	0	0	0	0	0	0	0	0	0	0	0	0	0	0	0	0	0	0	0	0	0	0	NA	0
m896	chromosome_1	5394093	5394093	0	1	1	NA	0	1	1	0	0	0	1	1	0	0	1	1	0	0	0	0	0	1	0	1	1	1	1	0	0	0	0	1	0	0	1	1	1	0	1	1	1	0	0	1	1	0
m897	chromosome_1	5399449	5402823	0	0	1	0	0	0	0	0	0	0	0	0	0	0	0	0	0	0	0	0	0	0	0	0	0	0	0	0	0	0	0	0	0	0	0	0	0	0	0	0	0	0	0	0	1	0
m898	chromosome_1	5422659	5422659	0	0	1	0	0	0	0	0	0	0	0	0	0	0	0	0	0	0	0	0	0	0	0	0	0	0	0	0	0	0	0	0	0	0	0	0	0	0	0	0	0	0	0	0	1	1
m899	chromosome_1	5438629	5438694	0	0	1	0	0	0	0	0	0	0	0	0	0	0	0	0	0	0	0	0	0	0	0	0	0	0	0	0	0	0	0	0	0	0	0	0	0	0	0	0	0	0	0	0	1	1
m900	chromosome_1	5442555	5442555	0	0	1	0	0	0	0	0	0	0	0	0	0	0	0	0	0	0	0	0	0	0	0	0	0	0	0	0	0	0	0	0	0	0	0	0	0	0	0	0	0	0	0	0	NA	1
m901	chromosome_1	5446238	5446238	0	0	1	0	0	0	0	0	0	0	0	0	0	0	0	0	0	0	0	0	0	0	0	0	0	0	0	0	0	0	0	0	0	0	0	0	0	0	0	0	0	0	0	0	NA	1
m902	chromosome_1	5449783	5449783	0	1	1	NA	0	1	0	1	0	0	1	0	0	0	0	1	0	1	0	0	0	1	0	0	0	0	0	0	0	0	0	1	1	0	1	1	1	1	0	0	1	0	0	1	NA	1
m903	chromosome_1	5451430	5454098	0	1	1	NA	0	0	0	1	0	0	1	0	0	0	0	1	0	1	0	0	0	1	0	0	0	0	0	0	0	0	0	1	1	0	1	1	1	1	0	0	1	0	0	1	0	1
m904	chromosome_1	5456432	5456432	1	0	0	0	1	1	1	0	1	1	0	1	1	1	1	0	1	0	1	1	1	0	1	1	1	1	1	1	1	1	1	0	0	1	0	0	0	0	1	1	0	1	1	0	1	0
m905	chromosome_1	5458387	5462696	0	1	1	1	0	0	0	1	0	0	1	0	0	0	0	1	0	1	0	0	0	1	0	0	0	0	0	0	0	0	0	1	1	0	1	1	1	1	0	0	1	0	0	1	0	1
m906	chromosome_1	5463377	5463377	0	0	1	0	0	0	0	0	0	0	0	0	0	0	0	0	0	0	0	0	0	0	0	0	0	0	0	0	0	0	0	0	0	0	0	0	0	0	0	0	0	0	0	0	0	1
m907	chromosome_1	5463529	5490189	0	1	1	1	0	0	0	1	0	0	1	0	0	0	0	1	0	1	0	0	0	1	0	0	0	0	0	0	0	0	0	1	1	0	1	1	1	NA	0	0	1	0	0	1	0	1
m908	chromosome_2	31733	74548	0	1	0	1	1	1	1	0	1	1	0	1	1	0	1	1	0	1	1	1	1	0	0	0	1	0	0	1	1	1	1	1	1	0	1	1	0	1	1	0	1	1	0	1	0	0
m909	chromosome_2	82108	82108	0	1	1	1	1	1	1	0	1	1	NA	1	1	0	1	NA	0	1	1	1	1	0	0	0	1	0	0	1	1	1	1	1	1	0	1	1	0	1	1	0	1	1	0	1	0	1
m910	chromosome_2	83269	113054	0	1	0	1	1	1	1	0	1	1	NA	1	1	0	1	NA	0	1	1	1	1	0	0	0	1	0	0	1	1	1	1	1	1	0	1	1	0	1	1	0	1	1	0	1	0	0
m911	chromosome_2	118721	148307	0	1	0	1	1	1	1	0	1	1	1	1	1	0	1	NA	0	1	1	1	1	0	0	0	NA	0	0	1	1	1	1	1	1	0	1	1	0	1	1	0	1	1	0	1	0	0
m912	chromosome_2	172897	229621	0	1	0	1	0	1	1	0	1	1	1	1	1	0	1	NA	1	NA	1	1	0	0	0	0	0	0	1	1	0	0	1	1	1	0	0	1	0	1	1	0	1	1	0	0	0	0
m913	chromosome_2	247890	314607	0	1	0	NA	0	1	0	0	1	1	1	1	1	0	1	1	1	0	1	0	0	1	0	0	0	0	0	1	0	0	0	1	1	0	1	1	1	0	1	0	1	1	0	0	0	0
m914	chromosome_2	316888	316888	0	1	0	1	0	1	0	0	1	1	NA	1	1	NA	1	NA	1	0	1	0	0	1	0	1	0	0	0	1	0	0	0	1	1	0	1	1	1	0	1	0	1	1	0	0	0	0
m915	chromosome_2	376806	376806	0	1	0	1	1	1	0	0	1	1	NA	1	1	0	1	0	1	0	1	0	0	1	0	1	0	0	0	1	0	0	0	0	1	0	1	0	1	0	1	0	1	0	0	0	0	0
m916	chromosome_2	387522	468191	0	1	0	1	1	1	0	0	1	1	1	1	1	0	1	0	1	0	1	0	0	1	0	1	0	0	0	1	0	0	0	0	1	0	1	0	1	0	1	0	1	0	0	0	0	0
m917	chromosome_2	470768	483622	0	0	1	0	0	0	0	0	0	0	0	0	0	0	0	0	0	0	0	0	0	0	0	0	0	0	0	0	0	0	0	0	0	0	0	0	0	0	0	0	0	0	0	0	1	1
m918	chromosome_2	489031	518792	0	1	1	1	0	1	0	NA	1	1	1	1	1	0	1	0	1	0	1	1	0	1	1	1	0	0	1	1	0	0	1	1	1	1	1	0	1	0	1	0	1	0	0	0	1	1
m919	chromosome_2	521267	521267	0	0	1	0	0	0	0	0	0	0	0	0	0	0	0	0	0	0	0	0	0	0	0	0	0	0	0	0	0	0	0	0	0	0	0	0	0	0	0	0	0	0	0	0	NA	1
m920	chromosome_2	525867	526669	0	0	1	0	0	0	0	0	0	0	0	0	0	0	0	0	0	0	0	0	0	0	0	0	0	0	0	0	0	0	0	0	0	0	0	0	0	0	0	0	0	0	0	0	0	0
m921	chromosome_2	526776	526776	0	1	0	1	0	1	0	NA	1	1	1	1	1	0	1	0	0	0	1	1	0	1	1	1	0	0	1	1	0	0	0	1	1	1	1	NA	1	0	1	0	1	NA	0	0	0	0
m922	chromosome_2	526904	527569	0	1	1	1	0	1	0	NA	1	1	1	1	1	0	1	0	0	0	1	1	0	1	1	1	0	0	1	1	0	0	0	1	1	1	1	NA	1	0	1	0	1	NA	0	0	0	0
m923	chromosome_2	529276	529276	0	1	0	1	0	1	0	NA	1	1	1	1	1	0	1	0	0	0	1	1	0	1	1	1	0	0	1	1	0	0	0	1	1	1	1	1	1	0	1	0	1	1	0	0	0	0
m924	chromosome_2	530256	530256	0	1	1	1	0	1	0	NA	1	1	1	1	1	0	1	0	0	0	1	1	0	1	1	1	0	0	1	1	0	0	0	1	1	1	1	1	1	0	1	0	1	1	0	0	0	0
m925	chromosome_2	532019	538328	0	1	0	1	0	1	0	NA	1	1	1	1	1	0	1	0	0	0	1	1	0	1	1	1	0	0	1	1	0	0	0	1	1	1	1	1	1	0	1	0	1	1	0	0	0	0
m926	chromosome_2	540780	540780	0	1	1	1	0	1	0	NA	1	1	1	1	1	0	1	0	0	0	1	1	0	1	1	1	0	0	1	1	0	0	0	1	1	1	1	1	1	0	1	0	1	1	0	0	0	0
m927	chromosome_2	547463	549453	0	1	0	1	0	1	0	NA	1	1	1	1	1	0	1	0	0	0	1	1	0	1	1	1	0	0	1	1	0	0	0	1	1	1	1	1	1	0	1	0	1	1	0	0	0	0
m928	chromosome_2	552837	552837	0	1	0	1	0	1	0	NA	1	1	1	1	1	0	1	0	0	0	1	1	0	1	1	1	0	0	1	1	0	0	0	1	1	1	1	1	1	0	1	0	1	1	0	0	0	0
m929	chromosome_2	553162	553288	0	1	1	1	0	1	0	NA	1	1	1	1	1	0	1	0	0	0	1	1	0	1	1	1	0	0	1	1	0	0	0	1	1	1	1	1	1	0	1	0	1	1	0	0	0	0
m930	chromosome_2	554049	554049	0	1	0	1	0	1	0	1	1	1	1	1	1	0	1	0	0	0	1	1	0	1	1	1	0	0	1	1	0	0	0	1	1	1	1	1	1	0	1	0	1	1	0	0	0	0
m931	chromosome_2	554652	559076	0	1	1	1	0	1	0	1	1	1	1	1	1	0	1	0	0	0	1	1	0	1	1	1	0	0	1	1	0	0	0	1	1	1	1	1	1	0	1	0	1	1	0	0	0	0
m932	chromosome_2	559942	559942	0	1	0	1	0	1	0	NA	1	1	1	1	1	0	1	0	0	0	1	1	0	1	1	1	0	0	1	1	0	0	0	1	1	1	1	1	1	0	1	0	1	1	0	0	0	0
m933	chromosome_2	560070	560070	0	0	1	0	0	0	0	0	0	0	0	0	0	0	0	0	0	0	0	0	0	0	0	0	0	0	0	0	0	0	0	0	0	0	0	0	0	0	0	0	0	0	0	0	0	0
m934	chromosome_2	562317	562317	0	1	0	1	0	1	0	NA	1	1	1	1	1	0	1	0	0	0	1	1	0	1	1	1	0	0	1	1	0	0	0	1	1	1	1	1	1	0	1	0	1	1	0	0	0	0
m935	chromosome_2	564487	569217	0	0	1	0	0	0	0	0	0	0	0	0	0	0	0	0	0	0	0	0	0	0	0	0	0	0	0	0	0	0	0	0	0	0	0	0	0	0	0	0	0	0	0	0	0	0
m936	chromosome_2	571311	571311	0	1	1	1	0	1	0	NA	1	1	1	NA	1	0	1	0	0	0	1	1	0	1	1	1	0	0	1	1	0	0	0	1	1	1	1	1	1	0	1	0	1	1	0	0	0	0
m937	chromosome_2	572480	576574	0	0	1	0	0	0	0	0	0	0	0	0	0	0	0	0	0	0	0	0	0	0	0	0	0	0	0	0	0	0	0	0	0	0	0	0	0	0	0	0	0	0	0	0	0	0
m938	chromosome_2	577078	577078	0	1	0	1	0	1	0	NA	1	1	1	NA	1	0	1	0	0	0	1	1	0	1	1	1	0	0	1	NA	0	NA	0	1	1	1	NA	1	1	0	1	0	1	1	0	0	0	0
m939	chromosome_2	577310	577310	0	0	1	0	0	0	0	0	0	0	0	0	0	0	0	0	0	0	0	0	0	0	0	0	0	0	0	0	0	0	0	0	0	0	0	0	0	0	0	0	0	0	0	0	0	0
m940	chromosome_2	578601	586073	0	1	0	1	0	1	0	NA	1	1	1	NA	1	0	1	0	0	NA	1	1	0	1	1	1	0	0	1	NA	0	NA	0	1	1	1	NA	1	1	0	1	0	1	1	0	0	0	0
m941	chromosome_2	586282	586282	0	1	1	1	0	1	0	NA	1	1	1	NA	1	0	1	0	0	1	1	1	0	NA	1	1	0	0	1	NA	0	NA	0	1	1	1	NA	1	1	0	1	0	1	1	0	0	0	0
m942	chromosome_2	590033	590033	0	1	0	1	0	1	0	NA	1	1	1	0	1	0	1	0	0	1	1	1	0	0	1	1	0	0	1	0	0	1	0	1	1	1	0	1	1	0	1	0	1	1	0	0	0	0
m943	chromosome_2	592500	596963	0	0	1	0	0	0	0	0	0	0	0	0	0	0	0	0	0	0	0	0	0	0	0	0	0	0	0	0	0	0	0	0	0	0	0	0	0	0	0	0	0	0	0	0	0	0
m944	chromosome_2	598081	598081	0	1	1	1	0	1	0	NA	1	1	1	0	1	0	1	0	0	1	1	1	0	0	1	1	0	0	1	0	0	1	1	1	1	1	0	1	1	0	1	0	1	1	0	0	0	0
m945	chromosome_2	602525	602525	1	1	0	1	1	1	1	1	1	1	1	1	1	1	1	1	1	1	1	1	1	1	1	1	1	1	1	1	1	1	1	1	1	1	1	1	1	1	1	1	1	1	1	1	1	1
m946	chromosome_2	602639	602639	0	1	1	1	0	1	0	NA	1	1	1	0	1	0	1	0	0	1	1	1	0	0	1	1	0	0	1	0	0	1	1	1	1	1	0	1	1	0	1	0	1	1	0	0	0	0
m947	chromosome_2	602706	602706	0	0	1	0	0	0	0	0	0	0	0	0	0	0	0	0	0	0	0	0	0	0	0	0	0	0	0	0	0	0	0	0	0	0	0	0	0	0	0	0	0	0	0	0	0	0
m948	chromosome_2	605104	605104	0	1	0	1	0	1	0	NA	1	1	1	0	1	0	1	0	0	1	1	1	0	0	1	1	0	0	1	0	0	1	1	1	1	1	0	1	1	0	1	0	1	1	0	0	0	0
m949	chromosome_2	613535	613535	0	0	1	0	0	0	0	0	0	0	0	0	0	0	0	0	0	0	0	0	0	0	0	0	0	0	0	0	0	0	0	0	0	0	0	0	0	0	0	0	0	0	0	0	0	0
m950	chromosome_2	621032	622256	0	1	0	1	0	1	0	NA	1	1	1	0	1	0	1	0	0	1	1	1	0	0	1	1	0	0	1	0	0	1	1	1	1	1	0	1	1	0	1	0	1	1	0	0	0	0
m951	chromosome_2	624921	624921	0	1	1	1	0	1	0	NA	1	1	1	0	1	0	NA	0	0	1	1	1	0	0	1	1	0	0	1	0	0	1	1	1	1	1	0	1	1	0	1	0	1	1	0	0	0	0
m952	chromosome_2	627904	635181	0	1	0	1	0	1	0	NA	1	1	1	0	1	0	NA	0	0	1	1	1	0	0	1	1	0	0	1	0	0	1	1	1	1	1	0	1	1	0	1	0	1	1	0	0	0	0
m953	chromosome_2	636281	636281	0	1	1	1	0	1	0	1	1	1	1	0	1	0	0	0	0	1	1	1	0	0	1	1	0	0	1	0	0	1	1	1	1	1	0	1	1	0	1	0	NA	1	0	0	0	0
m954	chromosome_2	638217	645098	0	1	0	1	0	1	0	1	1	1	1	0	1	0	0	0	0	1	1	1	0	0	1	1	0	0	1	0	0	1	1	1	1	1	0	1	1	0	1	0	0	1	0	0	0	0
m955	chromosome_2	645160	645160	0	0	1	0	0	0	0	0	0	0	0	0	0	0	0	0	0	0	0	0	0	0	0	0	0	0	0	0	0	0	0	0	0	0	0	0	0	0	0	0	0	0	0	0	0	0
m956	chromosome_2	646069	646829	0	1	0	1	0	1	0	1	1	1	1	0	1	0	0	0	0	1	1	1	0	0	1	1	0	0	1	0	0	1	1	1	1	1	0	1	1	0	1	0	0	1	0	0	0	0
m957	chromosome_2	646960	646960	0	0	1	0	0	0	0	0	0	0	0	0	0	0	0	0	0	0	0	0	0	0	0	0	0	0	0	0	0	0	0	0	0	0	0	0	0	0	0	0	0	0	0	0	0	0
m958	chromosome_2	647008	656220	0	1	0	1	0	1	0	1	1	1	1	0	1	0	0	0	0	1	1	1	0	0	1	1	0	0	1	0	0	1	1	1	1	1	0	1	1	0	1	0	0	1	0	0	0	0
m959	chromosome_2	657154	657154	0	1	1	1	0	1	0	1	1	1	1	0	1	0	0	0	0	1	1	1	0	0	1	1	0	0	1	0	0	1	1	1	1	1	0	1	1	0	1	0	0	1	0	0	0	0
m960	chromosome_2	657485	657485	0	1	0	1	0	1	0	1	1	1	1	0	1	0	0	0	0	1	1	1	0	0	1	1	0	0	1	0	0	1	1	1	1	1	0	1	1	0	1	0	0	1	0	0	0	0
m961	chromosome_2	658536	658536	0	0	1	0	0	0	0	0	0	0	0	0	0	0	0	0	0	0	0	0	0	0	0	0	0	0	0	0	0	0	0	0	0	0	0	0	0	0	0	0	0	0	0	0	0	0
m962	chromosome_2	658662	658662	0	1	0	1	0	1	0	1	1	1	1	0	1	0	0	0	0	1	1	1	0	0	1	1	0	0	1	0	0	1	1	1	1	NA	0	1	1	0	1	0	0	1	0	0	0	0
m963	chromosome_2	661645	661645	0	1	1	1	0	1	0	1	1	1	1	0	1	0	0	0	0	1	1	1	0	0	1	1	0	0	1	0	0	1	1	1	1	0	0	1	1	0	1	0	0	1	0	0	0	0
m964	chromosome_2	661813	664872	0	1	0	1	0	1	0	1	1	1	1	0	1	0	0	0	0	1	1	1	0	0	1	1	0	0	1	0	0	1	1	1	1	0	0	1	1	0	1	0	0	1	0	0	0	0
m965	chromosome_2	667722	667722	0	1	1	1	0	1	0	1	1	1	1	0	1	0	0	0	0	1	1	1	0	0	1	1	0	0	1	0	0	1	1	0	1	0	0	0	1	0	1	0	0	1	0	0	0	0
m966	chromosome_2	669974	670332	0	1	0	1	0	1	0	1	1	1	1	0	1	0	0	0	0	1	1	1	0	0	1	1	0	0	1	0	0	1	1	0	1	0	0	0	1	0	1	0	0	1	0	0	0	0
m967	chromosome_2	671906	671906	0	1	1	NA	0	1	0	1	1	1	1	NA	1	0	0	0	0	1	1	1	0	NA	1	1	0	0	1	0	0	1	1	0	1	0	0	0	1	0	1	0	0	1	0	0	0	0
m968	chromosome_2	671917	673948	0	0	1	0	0	0	0	0	0	0	0	0	0	0	0	0	0	0	0	0	0	0	0	0	0	0	0	0	0	0	0	0	0	0	0	0	0	0	0	0	0	0	0	0	0	0
m969	chromosome_2	676314	676733	0	1	0	NA	0	NA	0	1	1	1	1	NA	1	0	0	0	0	1	1	1	0	NA	1	1	0	0	1	0	0	1	1	0	1	0	NA	0	1	0	1	0	0	1	0	NA	0	0
m970	chromosome_2	676810	676810	0	1	1	NA	0	0	0	1	1	1	1	1	1	0	0	0	0	1	1	1	0	1	1	1	0	0	1	0	0	1	1	0	1	0	1	0	1	0	1	0	0	1	0	1	0	0
m971	chromosome_2	678243	679828	0	1	0	NA	0	0	0	1	1	1	1	1	1	0	0	0	0	1	1	1	0	1	1	1	0	0	1	0	0	1	1	0	1	0	1	0	1	0	1	0	0	1	0	1	0	0
m972	chromosome_2	685818	688764	0	1	1	NA	0	0	0	1	1	1	1	1	1	0	0	0	0	1	1	1	0	1	1	1	0	0	1	0	0	1	1	0	1	0	1	0	1	0	1	0	0	1	0	1	0	0
m973	chromosome_2	699823	706266	0	1	0	NA	0	0	0	1	1	1	1	1	1	0	0	0	0	1	1	1	0	1	1	1	0	0	1	0	0	1	1	1	1	0	1	1	1	0	1	0	0	1	0	1	0	0
m974	chromosome_2	707294	707294	0	1	1	NA	0	0	0	1	1	1	1	1	1	0	0	0	0	1	1	1	0	1	1	1	0	0	1	0	0	1	1	1	1	0	1	1	1	0	1	0	0	1	0	1	0	0
m975	chromosome_2	708420	708420	0	0	1	0	0	0	0	0	0	0	0	0	0	0	0	0	0	0	0	0	0	0	0	0	0	0	0	0	0	0	0	0	0	0	0	0	0	0	0	0	0	0	0	0	0	0
m976	chromosome_2	710401	710401	0	1	0	NA	0	0	0	1	1	1	1	1	1	0	0	0	0	1	1	1	0	1	1	1	0	0	1	0	0	1	1	1	1	0	1	1	1	0	1	0	0	1	0	1	0	0
m977	chromosome_2	716522	716522	0	0	1	0	0	0	0	0	0	0	0	0	0	0	0	0	0	0	0	0	0	0	0	0	0	0	0	0	0	0	0	0	0	0	0	0	0	0	0	0	0	0	0	0	0	0
m978	chromosome_2	720635	740035	0	1	1	NA	0	0	NA	1	1	1	1	1	1	0	0	0	0	1	1	1	0	1	NA	1	0	0	1	0	0	1	1	1	1	0	1	1	1	0	1	NA	0	1	0	1	0	0
m979	chromosome_2	741401	741401	0	0	1	0	0	0	0	0	0	0	0	0	0	0	0	0	0	0	0	0	0	0	0	0	0	0	0	0	0	0	0	0	0	0	0	0	0	0	0	0	0	0	0	0	0	0
m980	chromosome_2	744593	744593	0	1	1	NA	0	0	1	1	1	1	1	1	1	0	0	0	0	1	1	1	0	1	0	1	0	0	1	0	0	1	1	1	1	0	1	1	1	0	1	1	0	1	0	1	0	0
m981	chromosome_2	747028	747051	0	0	1	0	0	0	0	0	0	0	0	0	0	0	0	0	0	0	0	0	0	0	0	0	0	0	0	0	0	0	0	0	0	0	0	0	0	0	0	0	0	0	0	0	0	0
m982	chromosome_2	750020	750020	0	1	1	NA	0	0	1	1	1	1	1	1	1	0	0	0	0	1	1	1	0	1	0	1	0	0	1	0	0	1	1	1	1	0	1	1	1	0	1	1	0	1	0	1	0	0
m983	chromosome_2	752796	752796	0	1	0	NA	0	0	1	1	1	1	1	1	1	0	0	0	0	1	1	1	0	1	0	1	0	0	1	0	0	1	1	1	1	0	1	1	1	0	1	1	0	1	0	1	0	0
m984	chromosome_2	757028	766665	0	0	1	0	0	0	0	0	0	0	0	0	0	0	0	0	0	0	0	0	0	0	0	0	0	0	0	0	0	0	0	0	0	0	0	0	0	0	0	0	0	0	0	0	0	0
m985	chromosome_2	767643	767643	0	1	0	NA	0	0	NA	NA	1	1	1	1	NA	0	0	0	0	1	1	0	0	1	0	1	1	1	0	0	1	1	0	1	1	0	1	NA	1	1	1	1	0	1	0	1	0	0
m986	chromosome_2	771542	775513	0	1	1	NA	0	0	0	NA	1	1	1	1	NA	0	0	0	0	1	1	0	0	1	0	1	1	1	0	0	1	1	0	1	1	0	1	0	1	1	1	1	0	1	0	1	0	0
m987	chromosome_2	776250	776250	0	0	1	0	0	0	0	0	0	0	0	0	0	0	0	0	0	0	0	0	0	0	0	0	0	0	0	0	0	0	0	0	0	0	0	0	0	0	0	0	0	0	0	0	0	0
m988	chromosome_2	776272	780636	0	1	0	1	0	0	0	0	1	1	1	1	NA	0	0	0	0	1	1	0	0	1	0	1	1	1	0	0	1	1	0	1	1	0	1	0	1	1	1	1	0	1	0	1	0	0
m989	chromosome_2	782574	782574	0	1	1	1	0	0	0	0	1	1	1	1	NA	0	0	0	0	1	1	0	0	1	0	1	1	1	0	0	1	1	0	1	1	0	1	0	1	1	1	1	0	1	0	1	0	0
m990	chromosome_2	782948	787864	0	0	1	0	0	0	0	0	0	0	0	0	0	0	0	0	0	0	0	0	0	0	0	0	0	0	0	0	0	0	0	0	0	0	0	0	0	0	0	0	0	0	0	0	0	0
m991	chromosome_2	788440	788440	0	1	1	1	0	0	0	0	1	1	1	1	NA	0	0	0	0	1	1	0	0	1	0	1	1	1	0	0	1	1	0	1	1	0	1	0	1	1	1	1	0	1	0	1	0	0
m992	chromosome_2	791123	791999	0	0	1	0	0	0	0	0	0	0	0	0	0	0	0	0	0	0	0	0	0	0	0	0	0	0	0	0	0	0	0	0	0	0	0	0	0	0	0	0	0	0	0	0	0	0
m993	chromosome_2	792174	792174	0	1	0	1	0	0	0	0	1	1	1	1	NA	0	0	0	0	1	1	0	0	1	0	1	1	1	0	0	1	1	0	1	1	0	1	0	1	1	1	1	0	1	0	1	0	0
m994	chromosome_2	792799	798766	0	0	1	0	0	0	0	0	0	0	0	0	0	0	0	0	0	0	0	0	0	0	0	0	0	0	0	0	0	0	0	0	0	0	0	0	0	0	0	0	0	0	0	0	0	0
m995	chromosome_2	800822	800822	0	1	1	1	0	0	0	0	1	1	1	1	NA	0	0	0	0	1	1	0	0	1	0	1	1	1	0	0	1	1	0	1	1	0	1	0	1	1	1	1	0	1	0	1	0	0
m996	chromosome_2	801708	805195	0	0	1	0	0	0	0	0	0	0	0	0	0	0	0	0	0	0	0	0	0	0	0	0	0	0	0	0	0	0	0	0	0	0	0	0	0	0	0	0	0	0	0	0	0	0
m997	chromosome_2	806602	806602	0	0	1	0	0	0	0	0	0	0	0	0	0	0	0	0	0	0	0	0	0	0	0	0	0	0	0	0	0	0	0	0	0	0	0	0	0	0	0	0	0	0	0	0	1	0
m998	chromosome_2	808514	808514	0	1	0	1	0	0	0	0	1	1	1	1	NA	0	0	0	0	1	1	0	0	1	0	1	1	1	0	0	1	1	0	1	1	0	1	0	1	1	1	1	0	1	0	1	0	0
m999	chromosome_2	808949	808949	0	0	1	0	0	0	0	0	0	0	0	0	0	0	0	0	0	0	0	0	0	0	0	0	0	0	0	0	0	0	0	0	0	0	0	0	0	0	0	0	0	0	0	0	1	0
m1000	chromosome_2	813287	813287	0	1	1	1	0	0	0	0	1	1	1	1	NA	0	0	0	0	1	1	0	0	1	0	1	1	NA	0	0	1	1	0	1	1	0	1	0	1	1	1	1	0	1	0	1	1	0
m1001	chromosome_2	813498	820123	0	0	1	0	0	0	0	0	0	0	0	0	0	0	0	0	0	0	0	0	0	0	0	0	0	0	0	0	0	0	0	0	0	0	0	0	0	0	0	0	0	0	0	0	1	0
m1002	chromosome_2	828758	828758	0	1	0	1	0	1	0	0	1	1	1	1	1	0	1	0	0	1	1	0	0	1	0	1	1	0	0	0	1	1	0	1	1	0	1	0	1	1	1	1	0	1	0	1	0	0
m1003	chromosome_2	837488	837488	0	0	1	0	0	0	0	0	0	0	0	0	0	0	0	0	0	0	0	0	0	0	0	0	0	0	0	0	0	0	0	0	0	0	0	0	0	0	0	0	0	0	0	0	1	0
m1004	chromosome_2	839848	839848	0	1	1	1	0	1	0	NA	1	1	1	1	1	0	1	NA	0	1	1	0	0	1	0	1	1	0	0	0	1	1	0	1	1	0	1	0	1	1	1	1	0	1	0	1	1	0
m1005	chromosome_2	841460	843364	0	0	1	0	0	0	0	0	0	0	0	0	0	0	0	0	0	0	0	0	0	0	0	0	0	0	0	0	0	0	0	0	0	0	0	0	0	0	0	0	0	0	0	0	1	0
m1006	chromosome_2	845911	845911	0	1	1	NA	0	1	0	NA	1	1	1	1	1	0	1	NA	0	1	1	0	0	1	0	1	1	0	0	0	1	1	0	1	1	0	1	0	1	1	1	1	0	1	0	1	1	0
m1007	chromosome_2	847473	847491	0	0	1	0	0	0	0	0	0	0	0	0	0	0	0	0	0	0	0	0	0	0	0	0	0	0	0	0	0	0	0	0	0	0	0	0	0	0	0	0	0	0	0	0	1	0
m1008	chromosome_2	852801	852801	0	1	1	NA	0	1	0	NA	1	1	1	1	1	0	1	NA	0	1	1	0	0	1	0	1	1	0	0	0	1	1	0	1	1	0	1	0	1	1	1	1	0	1	0	1	1	0
m1009	chromosome_2	857474	903021	0	0	1	0	0	0	0	0	0	0	0	0	0	0	0	0	0	0	0	0	0	0	0	0	0	0	0	0	0	0	0	0	0	0	0	0	0	0	0	0	0	0	0	0	1	0
m1010	chromosome_2	903483	903483	0	1	0	NA	1	1	0	0	1	1	NA	1	1	0	1	NA	0	0	1	0	0	1	1	0	1	0	0	0	1	1	0	1	1	1	1	0	1	1	1	1	0	1	0	0	0	0
m1011	chromosome_2	903653	918655	0	0	1	0	0	0	0	0	0	0	0	0	0	0	0	0	0	0	0	0	0	0	0	0	0	0	0	0	0	0	0	0	0	0	0	0	0	0	0	0	0	0	0	0	1	0
m1012	chromosome_2	918731	918731	0	1	0	NA	1	1	0	0	1	1	NA	1	1	0	1	NA	0	0	1	0	0	1	1	0	1	0	0	0	1	1	0	1	1	1	1	0	1	1	1	1	0	1	0	0	0	0
m1013	chromosome_2	918880	934133	0	0	1	0	0	0	0	0	0	0	0	0	0	0	0	0	0	0	0	0	0	0	0	0	0	0	0	0	0	0	0	0	0	0	0	0	0	0	0	0	0	0	0	0	1	0
m1014	chromosome_2	934158	934158	0	1	0	NA	1	1	0	0	1	1	NA	1	1	0	1	NA	0	0	1	0	0	1	1	0	1	0	0	0	1	1	0	1	1	1	1	0	1	1	1	1	0	1	0	0	0	0
m1015	chromosome_2	934191	936155	0	0	1	0	0	0	0	0	0	0	0	0	0	0	0	0	0	0	0	0	0	0	0	0	0	0	0	0	0	0	0	0	0	0	0	0	0	0	0	0	0	0	0	0	1	0
m1016	chromosome_2	938476	938476	0	1	1	NA	1	1	0	0	1	1	NA	1	1	0	1	NA	0	0	1	0	0	1	1	0	1	0	0	0	1	1	0	1	1	1	1	0	1	1	1	1	0	1	0	0	1	0
m1017	chromosome_2	945348	945348	0	0	1	0	0	0	0	0	0	0	0	0	0	0	0	0	0	0	0	0	0	0	0	0	0	0	0	0	0	0	0	0	0	0	0	0	0	0	0	0	0	0	0	0	1	0
m1018	chromosome_2	947419	947419	0	1	1	NA	1	1	0	0	1	1	NA	1	1	0	1	NA	0	0	1	0	0	1	1	0	1	0	0	0	1	1	0	1	1	1	1	0	1	1	1	1	0	1	0	0	1	0
m1019	chromosome_2	947629	947629	0	1	0	NA	1	1	0	0	1	1	NA	1	1	0	1	NA	0	0	1	0	0	1	1	0	1	0	0	0	1	1	0	1	1	1	1	0	1	1	1	1	0	1	0	0	0	0
m1020	chromosome_2	948318	948318	0	0	1	0	0	0	0	0	0	0	0	0	0	0	0	0	0	0	0	0	0	0	0	0	0	0	0	0	0	0	0	0	0	0	0	0	0	0	0	0	0	0	0	0	1	0
m1021	chromosome_2	950619	954394	0	1	1	NA	1	1	0	0	1	1	NA	1	1	0	1	NA	0	0	1	0	0	1	1	0	1	0	0	0	1	1	0	1	1	1	1	0	1	1	1	1	0	1	0	0	1	0
m1022	chromosome_2	959488	959488	0	1	0	NA	1	1	0	0	1	1	NA	1	1	0	1	NA	0	0	1	0	0	1	1	0	1	0	0	0	1	1	0	1	1	1	1	0	1	1	1	1	0	1	0	0	0	0
m1023	chromosome_2	961380	961380	0	1	1	NA	1	1	0	0	1	1	1	1	1	0	1	0	0	0	1	0	0	1	1	0	1	0	0	0	1	1	0	1	1	1	1	0	1	1	1	1	0	1	0	0	1	0
m1024	chromosome_2	962149	962934	0	0	1	0	0	0	0	0	0	0	0	0	0	0	0	0	0	0	0	0	0	0	0	0	0	0	0	0	0	0	0	0	0	0	0	0	0	0	0	0	0	0	0	0	1	0
m1025	chromosome_2	963900	963900	0	1	0	NA	1	1	0	0	1	1	1	1	1	0	1	0	0	0	1	0	0	1	1	0	1	0	0	0	1	1	0	1	1	1	1	0	1	1	1	1	0	1	0	0	0	0
m1026	chromosome_2	965413	971173	0	0	1	0	0	0	0	0	0	0	0	0	0	0	0	0	0	0	0	0	0	0	0	0	0	0	0	0	0	0	0	0	0	0	0	0	0	0	0	0	0	0	0	0	1	0
m1027	chromosome_2	972337	972337	0	1	1	NA	1	1	0	0	1	1	1	1	1	0	1	0	0	0	1	0	0	1	1	0	1	0	0	0	1	1	0	1	1	1	1	0	1	1	1	1	0	1	0	0	1	0
m1028	chromosome_2	972868	976159	0	0	1	0	0	0	0	0	0	0	0	0	0	0	0	0	0	0	0	0	0	0	0	0	0	0	0	0	0	0	0	0	0	0	0	0	0	0	0	0	0	0	0	0	1	0
m1029	chromosome_2	981623	981623	0	1	0	0	1	1	0	0	1	1	1	1	1	0	1	0	0	0	1	0	0	1	1	0	1	0	0	0	1	1	0	1	1	1	1	0	1	1	1	1	0	1	0	0	0	0
m1030	chromosome_2	981863	981863	0	0	1	0	0	0	0	0	0	0	0	0	0	0	0	0	0	0	0	0	0	0	0	0	0	0	0	0	0	0	0	0	0	0	0	0	0	0	0	0	0	0	0	0	1	0
m1031	chromosome_2	984448	984448	0	1	0	0	1	1	0	0	1	1	1	1	1	0	1	0	0	0	1	0	0	1	1	0	1	0	0	0	1	1	0	1	1	1	1	0	1	1	1	1	0	1	0	0	0	0
m1032	chromosome_2	985172	994200	0	0	1	0	0	0	0	0	0	0	0	0	0	0	0	0	0	0	0	0	0	0	0	0	0	0	0	0	0	0	0	0	0	0	0	0	0	0	0	0	0	0	0	0	1	0
m1033	chromosome_2	997566	997566	0	1	1	0	1	1	0	0	1	1	1	1	1	0	1	0	0	0	1	0	0	1	1	0	1	0	0	0	1	1	0	1	1	1	1	0	1	1	1	1	0	1	0	0	1	0
m1034	chromosome_2	998153	1006020	0	0	1	0	0	0	0	0	0	0	0	0	0	0	0	0	0	0	0	0	0	0	0	0	0	0	0	0	0	0	0	0	0	0	0	0	0	0	0	0	0	0	0	0	1	0
m1035	chromosome_2	1009057	1014092	0	0	1	0	0	0	0	0	0	0	0	0	0	0	0	0	0	0	0	0	0	0	0	0	0	0	0	0	0	0	0	0	0	0	0	0	0	0	0	0	0	0	0	0	1	0
m1036	chromosome_2	1014533	1014533	0	1	1	0	1	1	0	0	1	1	1	1	1	0	1	0	0	0	1	0	0	1	1	0	1	0	0	0	1	1	0	1	1	1	1	0	1	1	1	1	0	1	0	0	1	0
m1037	chromosome_2	1029416	1029416	0	1	0	0	1	1	0	0	1	1	1	1	1	0	1	0	0	0	1	0	0	1	1	0	1	0	0	0	1	1	0	1	1	1	1	0	1	1	1	1	0	1	0	0	0	0
m1038	chromosome_2	1035190	1036481	0	1	1	0	1	1	0	0	1	1	1	1	1	0	1	0	0	0	1	0	0	1	1	0	1	0	0	0	1	1	0	1	1	1	1	0	1	1	1	1	0	1	0	0	1	0
m1039	chromosome_2	1040015	1044267	0	1	0	0	1	1	0	0	1	1	1	1	1	0	1	0	0	0	1	0	0	1	1	0	1	0	0	0	1	1	0	1	1	1	1	0	1	1	1	1	0	1	0	0	0	0
m1040	chromosome_2	1044340	1044340	0	1	1	0	1	1	0	0	1	1	1	1	1	0	1	0	0	0	1	0	0	1	1	0	1	0	0	0	1	1	0	1	1	1	1	0	1	1	1	1	0	1	0	0	1	0
m1041	chromosome_2	1049402	1049402	0	1	0	0	1	1	0	0	1	1	1	1	1	0	1	0	0	0	1	0	0	1	1	0	1	0	0	0	1	1	0	1	1	1	1	0	1	1	1	1	0	1	0	0	0	0
m1042	chromosome_2	1051320	1052898	0	0	1	0	0	0	0	0	0	0	0	0	0	0	0	0	0	0	0	0	0	0	0	0	0	0	0	0	0	0	0	0	0	0	0	0	0	0	0	0	0	0	0	0	1	0
m1043	chromosome_2	1056373	1056373	0	1	0	0	1	1	1	NA	1	1	1	1	1	0	1	0	0	0	1	1	0	1	1	0	1	1	1	0	1	1	1	1	1	1	1	0	1	1	1	1	0	1	0	0	0	0
m1044	chromosome_2	1056784	1060133	0	0	1	0	0	0	0	0	0	0	0	0	0	0	0	0	0	0	0	0	0	0	0	0	0	0	0	0	0	0	0	0	0	0	0	0	0	0	0	0	0	0	0	0	1	0
m1045	chromosome_2	1069791	1098943	0	1	1	0	1	1	1	NA	1	1	1	1	1	0	1	0	0	0	1	1	0	1	1	0	1	1	1	0	1	1	1	1	1	1	1	0	1	1	1	1	0	1	0	0	1	0
m1046	chromosome_2	1103253	1103253	0	1	1	0	1	1	1	1	1	1	1	1	1	0	1	0	0	0	1	1	0	1	1	0	1	1	1	0	1	1	1	1	1	1	1	0	1	1	1	1	0	1	0	0	0	0
m1047	chromosome_2	1103916	1103916	0	1	0	0	1	1	1	1	1	1	1	1	1	0	1	0	0	0	1	1	0	1	1	0	1	1	1	0	1	1	1	1	1	1	1	0	1	1	1	1	0	1	0	0	0	0
m1048	chromosome_2	1104245	1118705	0	1	1	0	1	1	1	1	1	1	1	1	1	0	1	0	0	0	1	1	0	1	1	0	1	1	1	0	1	1	1	1	1	1	1	0	1	1	1	1	0	1	0	0	0	0
m1049	chromosome_2	1124107	1126223	0	0	1	0	0	0	0	0	0	0	0	0	0	0	0	0	0	0	0	0	0	0	0	0	0	0	0	0	0	0	0	0	0	0	0	0	0	0	0	0	0	0	0	0	0	0
m1050	chromosome_2	1126345	1126345	0	1	1	0	1	1	1	1	1	1	NA	1	1	0	1	0	0	0	1	1	0	0	0	0	1	1	1	0	1	1	1	1	1	1	NA	0	NA	1	1	1	NA	1	0	0	0	0
m1051	chromosome_2	1126554	1127532	0	0	1	0	0	0	0	0	0	0	0	0	0	0	0	0	0	0	0	0	0	0	0	0	0	0	0	0	0	0	0	0	0	0	0	0	0	0	0	0	0	0	0	0	0	0
m1052	chromosome_2	1127615	1127615	0	1	1	0	1	1	1	1	1	1	NA	1	1	0	1	0	0	0	1	1	0	0	0	0	1	1	1	0	1	1	1	1	1	1	0	0	0	1	1	1	1	1	0	0	0	0
m1053	chromosome_2	1129739	1129739	0	1	0	0	1	1	1	1	1	1	0	1	NA	0	1	0	0	0	1	1	0	0	0	0	1	1	1	0	1	1	1	1	1	1	0	0	0	1	1	1	1	1	0	0	0	0
m1054	chromosome_2	1129919	1130721	0	0	1	0	0	0	0	0	0	0	0	0	0	0	0	0	0	0	0	0	0	0	0	0	0	0	0	0	0	0	0	0	0	0	0	0	0	0	0	0	0	0	0	0	0	0
m1055	chromosome_2	1131703	1131703	0	1	1	0	1	1	1	1	1	1	0	1	NA	0	1	0	0	0	1	1	0	0	0	0	1	1	1	0	1	1	1	1	1	1	0	0	0	1	1	1	1	1	0	0	0	0
m1056	chromosome_2	1131969	1133344	0	0	1	0	0	0	0	0	0	0	0	0	0	0	0	0	0	0	0	0	0	0	0	0	0	0	0	0	0	0	0	0	0	0	0	0	0	0	0	0	0	0	0	0	0	0
m1057	chromosome_2	1133398	1136249	0	1	1	0	1	1	1	1	1	1	0	1	NA	0	1	0	0	0	NA	1	0	0	0	0	1	1	1	0	1	1	1	1	1	1	0	0	0	1	1	1	1	1	0	0	0	0
m1058	chromosome_2	1136359	1137233	0	0	1	0	0	0	0	0	0	0	0	0	0	0	0	0	0	0	0	0	0	0	0	0	0	0	0	0	0	0	0	0	0	0	0	0	0	0	0	0	0	0	0	0	0	0
m1059	chromosome_2	1141304	1141354	0	1	0	0	1	1	1	1	1	1	0	1	NA	0	1	0	0	0	NA	1	0	0	0	0	1	1	1	0	1	1	1	1	1	1	0	0	0	1	1	1	1	1	0	0	0	0
m1060	chromosome_2	1143111	1143111	0	1	1	0	1	1	1	1	1	1	0	1	0	0	1	0	0	0	NA	1	0	0	0	0	1	1	1	0	1	1	1	1	1	1	0	0	0	1	1	1	1	1	0	0	0	0
m1061	chromosome_2	1144093	1144093	0	0	1	0	0	0	0	0	0	0	0	0	0	0	0	0	0	0	0	0	0	0	0	0	0	0	0	0	0	0	0	0	0	0	0	0	0	0	0	0	0	0	0	0	0	0
m1062	chromosome_2	1149207	1149207	0	1	0	0	1	1	1	1	1	NA	0	1	0	0	1	0	0	NA	NA	1	0	0	0	0	1	1	1	0	1	NA	1	NA	NA	1	0	0	0	1	1	1	1	1	0	0	0	0
m1063	chromosome_2	1149909	1152197	0	1	1	0	1	1	1	1	1	NA	0	1	0	0	1	0	0	NA	NA	1	0	0	0	0	1	1	1	0	1	NA	1	NA	NA	1	0	0	0	1	1	1	1	1	0	0	0	0
m1064	chromosome_2	1155925	1160781	0	1	0	0	1	1	1	1	1	0	0	1	0	0	1	0	0	1	0	1	0	0	0	0	1	1	1	0	1	0	1	0	0	1	0	0	0	1	1	1	1	1	0	0	0	0
m1065	chromosome_2	1165118	1165118	0	1	1	0	1	1	1	1	1	0	0	1	0	0	1	0	0	1	0	1	0	0	0	0	1	1	1	0	1	0	1	0	0	1	0	0	0	1	1	1	1	1	0	0	0	0
m1066	chromosome_2	1165720	1170743	0	1	0	0	1	1	1	1	1	0	0	1	0	0	1	0	0	1	0	1	0	0	0	0	1	1	1	0	1	0	1	0	0	1	0	0	0	1	1	1	1	1	0	0	0	0
m1067	chromosome_2	1171165	1171165	0	1	1	0	1	1	1	1	1	0	0	1	0	0	1	0	0	1	0	1	0	0	0	0	1	1	1	0	1	0	1	0	0	1	0	0	0	1	1	1	1	1	0	0	0	0
m1068	chromosome_2	1171666	1174437	0	1	0	0	1	1	1	1	1	0	0	1	0	0	1	0	0	1	0	1	0	0	0	0	1	1	1	0	1	0	1	0	0	1	0	0	0	1	1	1	1	1	0	0	0	0
m1069	chromosome_2	1175788	1182402	0	0	1	0	0	0	0	0	0	0	0	0	0	0	0	0	0	0	0	0	0	0	0	0	0	0	0	0	0	0	0	0	0	0	0	0	0	0	0	0	0	0	0	0	0	0
m1070	chromosome_2	1187496	1190191	0	1	1	0	1	1	1	1	1	0	0	1	0	0	NA	0	0	1	0	1	0	0	0	0	1	1	1	0	1	0	1	0	0	1	0	0	0	1	1	1	1	1	0	0	0	0
m1071	chromosome_2	1191004	1191004	0	0	1	0	0	0	0	0	0	0	0	0	0	0	0	0	0	0	0	0	0	0	0	0	0	0	0	0	0	0	0	0	0	0	0	0	0	0	0	0	0	0	0	0	0	0
m1072	chromosome_2	1193449	1193449	0	1	0	0	1	1	1	1	1	0	0	1	0	0	0	0	0	1	0	1	0	0	0	0	1	1	1	0	1	0	1	0	0	1	0	0	0	1	1	1	1	1	0	0	0	0
m1073	chromosome_2	1194078	1194078	0	0	1	0	0	0	0	0	0	0	0	0	0	0	0	0	0	0	0	0	0	0	0	0	0	0	0	0	0	0	0	0	0	0	0	0	0	0	0	0	0	0	0	0	0	0
m1074	chromosome_2	1197894	1199312	0	1	0	0	1	1	1	1	1	0	0	1	0	0	0	0	0	1	0	1	0	0	0	0	1	1	1	0	1	0	1	0	0	1	0	0	0	1	1	1	1	1	0	0	0	0
m1075	chromosome_2	1199924	1200974	0	0	1	0	0	0	0	0	0	0	0	0	0	0	0	0	0	0	0	0	0	0	0	0	0	0	0	0	0	0	0	0	0	0	0	0	0	0	0	0	0	0	0	0	0	0
m1076	chromosome_2	1205056	1205056	0	1	0	0	1	1	1	1	1	0	0	1	0	0	0	0	0	1	0	1	0	0	0	0	1	1	1	0	1	0	1	0	0	1	0	0	0	1	1	1	1	1	0	0	0	0
m1077	chromosome_2	1205291	1205756	0	0	1	0	0	0	0	0	0	0	0	0	0	0	0	0	0	0	0	0	0	0	0	0	0	0	0	0	0	0	0	0	0	0	0	0	0	0	0	0	0	0	0	0	0	0
m1078	chromosome_2	1206996	1207647	0	1	0	0	1	1	1	1	1	0	0	1	0	0	0	0	0	1	0	1	0	0	0	0	1	1	1	0	1	0	1	0	0	1	0	0	0	1	1	1	1	1	0	0	0	0
m1079	chromosome_2	1208395	1208395	0	0	1	0	0	0	0	0	0	0	0	0	0	0	0	0	0	0	0	0	0	0	0	0	0	0	0	0	0	0	0	0	0	0	0	0	0	0	0	0	0	0	0	0	0	0
m1080	chromosome_2	1209675	1209675	0	1	0	0	1	1	1	1	1	0	0	1	0	0	0	0	0	1	0	1	0	0	0	0	1	1	1	0	1	0	1	0	0	1	0	0	0	1	1	1	1	1	0	0	0	0
m1081	chromosome_2	1210185	1210185	0	1	1	0	1	1	1	1	1	0	0	1	0	0	0	0	0	1	0	1	0	0	0	0	1	1	1	0	1	0	1	0	0	1	0	0	0	1	1	1	1	1	0	0	0	0
m1082	chromosome_2	1213178	1213407	0	1	0	0	1	1	1	1	1	0	0	1	0	0	0	0	0	1	0	1	0	0	0	0	1	1	1	0	1	0	1	0	0	1	0	0	0	1	1	1	1	1	0	0	0	0
m1083	chromosome_2	1214480	1214480	0	1	1	0	1	1	1	1	1	0	0	1	0	0	0	0	0	1	0	1	0	0	0	0	1	1	1	0	1	0	1	0	0	1	0	0	0	1	1	1	1	1	0	0	0	0
m1084	chromosome_2	1214509	1214509	0	0	1	0	0	0	0	0	0	0	0	0	0	0	0	0	0	0	0	0	0	0	0	0	0	0	0	0	0	0	0	0	0	0	0	0	0	0	0	0	0	0	0	0	0	0
m1085	chromosome_2	1214525	1217155	0	1	0	0	1	1	1	1	1	0	0	1	0	0	0	0	0	1	0	1	0	0	0	0	1	1	1	0	1	0	1	0	0	1	0	0	0	1	1	1	1	1	0	0	0	0
m1086	chromosome_2	1218870	1218870	0	1	1	0	1	1	1	1	1	0	0	1	0	0	0	0	0	1	0	1	0	0	0	0	1	1	1	0	1	0	1	0	0	1	0	0	0	1	1	1	1	1	0	0	0	0
m1087	chromosome_2	1219884	1219884	0	1	0	0	1	1	1	1	1	0	0	1	0	0	0	0	0	1	0	1	0	0	0	0	1	1	1	0	1	0	1	0	0	1	0	0	0	1	1	1	1	1	0	0	0	0
m1088	chromosome_2	1221932	1221932	0	0	1	0	0	0	0	0	0	0	0	0	0	0	0	0	0	0	0	0	0	0	0	0	0	0	0	0	0	0	0	0	0	0	0	0	0	0	0	0	0	0	0	0	0	0
m1089	chromosome_2	1221982	1221982	0	1	1	0	1	1	1	1	1	0	0	1	0	0	0	0	0	1	0	1	0	0	0	0	1	1	1	0	1	0	1	0	0	1	0	0	0	1	1	1	1	1	0	0	0	0
m1090	chromosome_2	1224355	1224355	0	0	1	0	0	0	0	0	0	0	0	0	0	0	0	0	0	0	0	0	0	0	0	0	0	0	0	0	0	0	0	0	0	0	0	0	0	0	0	0	0	0	0	0	0	0
m1091	chromosome_2	1227523	1230251	0	1	1	0	1	1	1	1	NA	0	0	1	0	0	0	0	0	1	0	1	0	0	0	0	1	1	1	0	1	0	1	0	0	1	0	0	0	1	1	1	1	1	0	0	0	0
m1092	chromosome_2	1235053	1235053	0	1	1	0	0	1	1	1	0	0	0	1	0	0	0	0	0	1	0	1	0	0	0	0	1	1	1	0	1	0	1	0	0	1	0	0	0	1	1	1	1	1	0	0	0	0
m1093	chromosome_2	1237101	1237113	0	0	1	0	0	0	0	0	0	0	0	0	0	0	0	0	0	0	0	0	0	0	0	0	0	0	0	0	0	0	0	0	0	0	0	0	0	0	0	0	0	0	0	0	0	0
m1094	chromosome_2	1237199	1237199	0	1	0	0	0	1	1	1	0	0	0	1	0	0	0	0	0	1	0	1	0	0	0	0	1	1	1	0	1	0	1	0	0	1	0	0	0	1	1	1	1	1	0	0	0	0
m1095	chromosome_2	1237261	1244159	0	1	1	0	0	1	1	1	0	0	0	1	0	0	0	0	0	1	0	1	0	0	0	0	1	1	1	0	1	0	1	0	0	1	0	0	0	1	1	1	1	1	0	0	0	0
m1096	chromosome_2	1245672	1245672	0	0	1	0	0	0	0	0	0	0	0	0	0	0	0	0	0	0	0	0	0	0	0	0	0	0	0	0	0	0	0	0	0	0	0	0	0	0	0	0	0	0	0	0	0	0
m1097	chromosome_2	1249066	1249066	0	1	1	0	0	1	1	1	0	0	0	1	0	0	0	0	0	1	0	1	0	0	0	0	1	1	1	0	1	0	1	0	0	1	0	0	0	1	1	1	1	1	0	0	0	0
m1098	chromosome_2	1249820	1249820	0	0	1	0	0	0	0	0	0	0	0	0	0	0	0	0	0	0	0	0	0	0	0	0	0	0	0	0	0	0	0	0	0	0	0	0	0	0	0	0	0	0	0	0	0	0
m1099	chromosome_2	1250953	1252566	0	1	0	0	0	1	1	1	0	0	0	1	0	0	0	0	0	1	0	1	0	0	0	0	1	1	1	0	1	0	1	0	0	1	0	0	0	1	1	1	1	1	0	0	0	0
m1100	chromosome_2	1254778	1254778	0	1	1	0	0	1	1	1	0	0	0	1	0	0	0	0	0	1	0	1	0	0	0	0	1	1	1	0	1	0	1	0	0	1	0	0	NA	1	1	1	1	1	0	0	0	0
m1101	chromosome_2	1256904	1256904	0	1	0	0	0	1	1	1	0	0	0	1	0	0	0	0	0	1	0	1	0	0	0	0	1	1	1	0	1	0	1	0	0	1	0	0	1	1	1	1	1	1	0	0	0	0
m1102	chromosome_2	1258005	1261632	0	1	1	0	0	1	1	1	0	0	NA	1	0	0	0	0	0	1	0	1	0	0	0	0	1	1	1	0	1	0	1	0	0	1	0	0	1	1	1	1	1	1	0	0	0	0
m1103	chromosome_2	1308029	1308029	0	1	0	0	1	0	1	1	0	0	1	0	0	0	1	0	0	1	0	1	0	1	0	1	1	1	1	0	1	0	1	0	0	0	0	0	0	1	1	0	0	1	0	0	0	0
m1104	chromosome_2	1310674	1312751	0	0	1	0	0	0	0	0	0	0	0	0	0	0	0	0	0	0	0	0	0	0	0	0	0	0	0	0	0	0	0	0	0	0	0	0	0	0	0	0	0	0	0	0	1	1
m1105	chromosome_2	1313029	1313029	0	1	1	0	1	0	1	1	NA	0	1	0	0	0	1	0	0	1	0	1	0	1	0	1	1	1	1	0	1	0	1	NA	0	0	0	0	0	1	1	0	0	1	0	0	1	1
m1106	chromosome_2	1314587	1314587	0	1	0	0	1	0	1	1	1	0	1	0	0	0	1	0	0	1	0	1	0	1	0	1	1	1	1	0	1	0	1	1	0	0	0	0	0	1	1	0	0	1	0	0	0	0
m1107	chromosome_2	1314626	1321306	0	0	1	0	0	0	0	0	0	0	0	0	0	0	0	0	0	0	0	0	0	0	0	0	0	0	0	0	0	0	0	0	0	0	0	0	0	0	0	0	0	0	0	0	1	1
m1108	chromosome_2	1322286	1322286	0	1	1	0	1	0	1	1	1	0	1	0	0	0	1	0	0	1	0	1	0	1	0	1	1	1	1	0	1	0	1	1	0	0	0	0	0	1	1	0	0	1	0	0	1	1
m1109	chromosome_2	1323253	1323253	0	0	1	0	0	0	0	0	0	0	0	0	0	0	0	0	0	0	0	0	0	0	0	0	0	0	0	0	0	0	0	0	0	0	0	0	0	0	0	0	0	0	0	0	1	1
m1110	chromosome_2	1325393	1330686	0	1	1	0	1	0	1	1	1	0	1	0	0	0	1	0	0	1	0	1	0	1	0	1	1	1	1	0	1	0	1	1	0	0	0	0	0	1	1	0	0	1	0	0	1	1
m1111	chromosome_2	1331978	1331978	0	1	0	0	1	0	1	1	1	0	1	0	0	0	1	0	0	1	0	1	0	1	0	1	1	1	1	0	1	0	1	1	0	0	0	0	0	1	1	0	0	1	0	0	0	0
m1112	chromosome_2	1333602	1336263	0	1	1	0	1	0	1	1	1	0	1	0	0	0	1	0	0	1	0	1	0	1	0	1	1	1	1	0	1	0	1	1	0	0	0	0	0	1	1	0	0	1	0	0	1	1
m1113	chromosome_2	1338485	1338485	0	1	0	0	1	0	1	1	1	0	1	0	0	0	1	0	0	1	0	1	0	1	0	1	1	1	1	0	1	0	1	1	0	0	0	0	0	1	1	0	0	1	0	0	0	0
m1114	chromosome_2	1341788	1342952	0	1	0	0	1	0	1	1	1	0	1	0	0	0	1	0	0	1	0	1	0	1	0	1	1	1	1	0	1	0	1	1	0	0	0	0	0	1	1	0	0	1	0	0	0	0
m1115	chromosome_2	1344853	1347996	0	1	1	0	1	0	1	1	1	0	1	0	0	0	1	0	0	1	0	1	0	1	0	1	1	1	1	0	1	0	1	1	0	0	0	0	0	1	1	0	0	1	0	0	1	1
m1116	chromosome_2	1349040	1350204	0	1	0	0	1	0	1	1	1	0	1	0	0	0	1	0	0	1	0	1	0	1	0	1	1	1	1	0	1	0	1	1	0	0	NA	0	0	1	1	0	0	1	0	0	0	0
m1117	chromosome_2	1351104	1351104	0	0	1	0	0	0	0	0	0	0	0	0	0	0	0	0	0	0	0	0	0	0	0	0	0	0	0	0	0	0	0	0	0	0	0	0	0	0	0	0	0	0	0	0	1	1
m1118	chromosome_2	1352324	1352324	0	1	1	0	1	0	1	1	1	0	1	0	0	0	1	0	0	1	0	1	0	1	0	1	1	1	1	0	1	0	1	1	0	0	1	0	0	1	1	0	0	1	0	0	1	1
m1119	chromosome_2	1353168	1353168	0	0	1	0	0	0	0	0	0	0	0	0	0	0	0	0	0	0	0	0	0	0	0	0	0	0	0	0	0	0	0	0	0	0	0	0	0	0	0	0	0	0	0	0	1	1
m1120	chromosome_2	1354355	1355404	0	1	1	0	1	0	1	1	1	0	1	0	0	0	1	0	0	1	0	1	0	1	0	1	1	1	1	0	1	0	1	1	0	0	1	0	0	1	1	0	0	1	0	0	1	1
m1121	chromosome_2	1355607	1355607	0	0	1	0	0	0	0	0	0	0	0	0	0	0	0	0	0	0	0	0	0	0	0	0	0	0	0	0	0	0	0	0	0	0	0	0	0	0	0	0	0	0	0	0	1	1
m1122	chromosome_2	1358113	1358176	0	1	1	0	1	0	1	1	1	0	1	0	0	0	1	0	0	1	0	1	0	1	0	1	1	1	1	0	1	0	1	1	0	0	1	0	0	1	1	0	0	1	0	0	1	1
m1123	chromosome_2	1360560	1363775	0	1	0	0	1	0	1	1	1	0	1	0	0	0	1	0	0	1	0	1	0	1	0	1	1	1	1	0	1	0	1	1	0	0	1	0	0	1	1	0	0	1	0	0	0	0
m1124	chromosome_2	1365999	1365999	1	0	0	1	0	1	0	0	0	1	0	1	1	1	0	1	1	0	1	0	1	0	1	0	0	0	0	1	0	1	0	0	1	1	0	1	1	0	0	1	1	0	1	1	0	0
m1125	chromosome_2	1367058	1367623	0	1	0	0	1	0	1	1	1	0	1	0	0	0	1	0	0	1	0	1	0	1	0	1	1	1	1	0	1	0	1	1	0	0	1	0	0	1	1	0	0	1	0	0	0	0
m1126	chromosome_2	1367770	1368928	0	0	1	0	0	0	0	0	0	0	0	0	0	0	0	0	0	0	0	0	0	0	0	0	0	0	0	0	0	0	0	0	0	0	0	0	0	0	0	0	0	0	0	0	1	1
m1127	chromosome_2	1372270	1372270	0	1	0	0	1	0	1	1	1	0	1	0	0	0	1	0	0	1	0	1	0	1	0	1	1	1	1	0	1	0	1	1	0	0	1	0	0	1	1	0	0	1	0	0	0	0
m1128	chromosome_2	1376288	1376288	0	1	1	0	1	0	1	1	1	0	1	0	0	0	1	0	0	1	0	1	0	1	0	1	1	1	1	0	1	0	1	1	0	0	1	0	0	1	1	0	0	1	0	0	1	1
m1129	chromosome_2	1376588	1378420	0	1	0	0	1	0	1	1	1	0	1	0	0	0	1	0	0	1	0	1	0	1	0	1	1	1	1	0	1	0	1	1	0	0	1	0	0	1	1	0	0	1	0	0	0	0
m1130	chromosome_2	1383350	1383350	0	1	1	0	1	0	1	1	1	0	1	0	0	0	1	0	0	1	0	1	0	1	0	1	1	1	1	0	1	0	1	1	0	0	1	0	0	1	1	0	0	1	0	0	1	1
m1131	chromosome_2	1383861	1396005	0	1	0	0	1	0	1	1	1	0	1	0	0	0	1	0	0	1	0	1	0	1	0	1	1	1	1	0	1	0	1	1	0	0	1	0	0	1	1	0	0	1	0	0	0	0
m1132	chromosome_2	1396101	1396101	0	0	1	0	0	0	0	0	0	0	0	0	0	0	0	0	0	0	0	0	0	0	0	0	0	0	0	0	0	0	0	0	0	0	0	0	0	0	0	0	0	0	0	0	1	1
m1133	chromosome_2	1397232	1397232	0	1	0	0	1	0	1	1	1	0	1	0	0	0	1	0	0	1	0	1	0	1	0	1	1	1	1	0	1	0	1	1	0	0	1	1	0	1	1	0	0	1	0	0	0	0
m1134	chromosome_2	1397312	1397511	0	1	1	0	1	0	1	1	1	0	1	0	0	0	1	0	0	1	0	1	0	1	0	1	1	1	1	0	1	0	1	1	0	0	1	1	0	1	1	0	0	1	0	0	1	1
m1135	chromosome_2	1399287	1406813	0	1	0	0	1	0	1	1	1	0	1	0	0	0	1	0	0	1	0	1	0	1	0	1	1	1	1	0	1	0	1	1	0	0	1	1	0	1	1	0	0	1	0	0	0	0
m1136	chromosome_2	1406952	1407805	0	0	1	0	0	0	0	0	0	0	0	0	0	0	0	0	0	0	0	0	0	0	0	0	0	0	0	0	0	0	0	0	0	0	0	0	0	0	0	0	0	0	0	0	1	1
m1137	chromosome_2	1408792	1408792	0	1	1	0	1	0	1	1	1	0	1	0	0	0	1	0	0	1	0	1	0	1	0	1	1	1	1	0	1	0	1	1	0	0	1	1	0	1	1	0	0	1	0	0	1	1
m1138	chromosome_2	1409637	1412304	0	1	0	0	1	0	1	1	1	0	1	0	0	0	1	0	0	1	0	1	0	1	0	1	1	1	1	0	1	0	1	1	0	0	1	1	0	1	1	0	0	1	0	0	0	0
m1139	chromosome_2	1413040	1413053	0	0	1	0	0	0	0	0	0	0	0	0	0	0	0	0	0	0	0	0	0	0	0	0	0	0	0	0	0	0	0	0	0	0	0	0	0	0	0	0	0	0	0	0	NA	0
m1140	chromosome_2	1413673	1413673	0	1	0	0	1	0	1	1	1	0	1	0	0	0	1	0	0	1	0	1	0	1	0	1	1	1	1	0	1	0	1	1	0	0	1	1	0	1	1	0	0	1	0	0	0	0
m1141	chromosome_2	1414883	1426949	0	0	1	0	0	0	0	0	0	0	0	0	0	0	0	0	0	0	0	0	0	0	0	0	0	0	0	0	0	0	0	0	0	0	0	0	0	0	0	0	0	0	0	0	0	0
m1142	chromosome_2	1433973	1433973	0	1	0	0	1	0	1	1	1	0	1	0	0	0	1	0	0	1	0	1	0	1	0	1	1	1	1	0	1	0	1	1	0	0	1	1	0	1	1	0	0	1	0	0	0	0
m1143	chromosome_2	1434235	1434235	0	0	1	0	0	0	0	0	0	0	0	0	0	0	0	0	0	0	0	0	0	0	0	0	0	0	0	0	0	0	0	0	0	0	0	0	0	0	0	0	0	0	0	0	0	0
m1144	chromosome_2	1435315	1435991	0	1	1	0	1	0	1	1	1	0	1	0	0	0	1	0	0	1	0	1	0	1	0	1	1	1	1	0	1	0	1	1	0	0	1	1	0	1	1	0	0	1	0	0	0	0
m1145	chromosome_2	1437183	1445074	0	1	0	0	1	0	1	1	1	0	1	0	0	0	1	0	0	1	0	1	0	1	0	1	1	1	1	0	1	0	1	1	0	0	1	1	0	1	1	0	0	1	0	0	0	0
m1146	chromosome_2	1447936	1447936	0	0	1	0	0	0	0	0	0	0	0	0	0	0	0	0	0	0	0	0	0	0	0	0	0	0	0	0	0	0	0	0	0	0	0	0	0	0	0	0	0	0	0	0	0	0
m1147	chromosome_2	1451705	1452255	0	1	0	0	1	0	1	1	1	0	1	0	0	0	1	0	0	1	0	1	0	1	0	1	1	1	1	0	1	0	1	NA	0	1	1	1	0	1	1	0	0	1	0	0	0	0
m1148	chromosome_2	1454466	1454466	0	1	1	0	1	0	1	1	1	0	1	0	0	0	1	0	0	1	0	1	0	1	0	1	1	1	1	0	1	0	1	NA	0	NA	1	1	0	1	1	NA	0	1	0	0	0	0
m1149	chromosome_2	1454912	1454970	0	0	1	0	0	0	0	0	0	0	0	0	0	0	0	0	0	0	0	0	0	0	0	0	0	0	0	0	0	0	0	0	0	0	0	0	0	0	0	0	0	0	0	0	0	0
m1150	chromosome_2	1455201	1455394	0	1	0	0	1	0	1	1	1	0	1	0	0	0	1	0	0	1	0	1	0	1	0	1	1	1	1	0	1	0	1	NA	0	0	1	1	0	1	1	NA	0	1	0	0	0	0
m1151	chromosome_2	1456148	1456162	0	1	1	0	1	NA	1	1	1	0	1	0	0	0	1	0	0	1	0	1	0	1	0	1	1	1	1	0	1	0	1	NA	0	0	1	1	0	1	1	NA	0	1	0	0	0	0
m1152	chromosome_2	1456248	1456249	0	0	1	0	0	0	0	0	0	0	0	0	0	0	0	0	0	0	0	0	0	0	0	0	0	0	0	0	0	0	0	0	0	0	0	0	0	0	0	0	0	0	0	0	0	0
m1153	chromosome_2	1456419	1456419	0	1	0	0	1	NA	1	1	1	0	1	0	0	0	1	NA	0	1	0	1	0	1	0	1	1	1	1	0	1	0	1	NA	0	0	1	1	0	1	1	NA	0	1	0	0	0	0
m1154	chromosome_2	1458621	1458981	0	0	1	0	0	0	0	0	0	0	0	0	0	0	0	0	0	0	0	0	0	0	0	0	0	0	0	0	0	0	0	0	0	0	0	0	0	0	0	0	0	0	0	0	0	0
m1155	chromosome_2	1458993	1458993	0	1	1	0	1	NA	1	1	1	0	1	0	0	0	1	NA	0	1	0	1	0	1	0	1	1	1	1	0	1	0	1	NA	0	0	1	1	0	1	1	NA	0	1	0	0	0	0
m1156	chromosome_2	1459592	1460389	0	0	1	0	0	0	0	0	0	0	0	0	0	0	0	0	0	0	0	0	0	0	0	0	0	0	0	0	0	0	0	0	0	0	0	0	0	0	0	0	0	0	0	0	0	0
m1157	chromosome_2	1460842	1460842	0	1	1	0	1	1	1	1	1	0	1	0	0	0	1	1	0	1	0	1	0	1	0	1	1	1	1	0	1	0	1	0	0	0	1	1	0	1	1	1	0	1	0	0	0	0
m1158	chromosome_2	1461175	1464204	0	0	1	0	0	0	0	0	0	0	0	0	0	0	0	0	0	0	0	0	0	0	0	0	0	0	0	0	0	0	0	0	0	0	0	0	0	0	0	0	0	0	0	0	0	0
m1159	chromosome_2	1466104	1466104	1	0	0	1	0	0	0	0	NA	1	0	1	1	1	0	0	1	NA	1	0	1	0	1	0	0	0	0	1	0	1	0	1	1	1	0	0	1	0	0	0	1	0	1	1	1	1
m1160	chromosome_2	1467313	1468455	0	0	1	0	0	0	0	0	0	0	0	0	0	0	0	0	0	0	0	0	0	0	0	0	0	0	0	0	0	0	0	0	0	0	0	0	0	0	0	0	0	0	0	0	0	0
m1161	chromosome_2	1468794	1468794	0	1	0	0	1	1	1	1	NA	0	1	0	0	0	1	1	0	NA	0	1	0	1	0	1	1	1	1	0	1	0	1	0	0	0	1	1	0	1	1	1	0	1	0	0	0	0
m1162	chromosome_2	1472999	1487407	0	0	1	0	0	0	0	0	0	0	0	0	0	0	0	0	0	0	0	0	0	0	0	0	0	0	0	0	0	0	0	0	0	0	0	0	0	0	0	0	0	0	0	0	0	0
m1163	chromosome_2	1488801	1488801	0	1	0	0	1	1	1	1	NA	0	1	0	0	0	1	1	0	NA	0	1	0	1	0	1	1	1	1	0	1	0	1	0	0	0	1	1	0	1	1	1	0	1	0	0	0	0
m1164	chromosome_2	1488973	1493600	0	0	1	0	0	0	0	0	0	0	0	0	0	0	0	0	0	0	0	0	0	0	0	0	0	0	0	0	0	0	0	0	0	0	0	0	0	0	0	0	0	0	0	0	0	0
m1165	chromosome_2	1494128	1494128	0	1	0	0	1	1	1	NA	NA	0	NA	0	0	0	NA	1	0	NA	0	1	0	1	0	1	1	1	1	0	1	0	1	0	0	0	1	1	0	1	1	1	0	1	0	0	0	0
m1166	chromosome_2	1495191	1503188	0	0	1	0	0	0	0	0	0	0	0	0	0	0	0	0	0	0	0	0	0	0	0	0	0	0	0	0	0	0	0	0	0	0	0	0	0	0	0	0	0	0	0	0	0	0
m1167	chromosome_2	1504095	1504095	0	1	0	0	1	1	1	NA	NA	0	NA	0	0	0	NA	1	0	NA	0	1	0	1	0	1	1	1	1	0	1	0	1	0	0	0	1	1	0	1	1	1	0	1	0	0	0	0
m1168	chromosome_2	1504491	1512695	0	0	1	0	0	0	0	0	0	0	0	0	0	0	0	0	0	0	0	0	0	0	0	0	0	0	0	0	0	0	0	0	0	0	0	0	0	0	0	0	0	0	0	0	0	0
m1169	chromosome_2	1516573	1516573	0	1	0	0	1	1	1	NA	NA	0	NA	0	0	0	NA	1	0	NA	0	1	0	1	0	1	1	1	1	0	1	0	1	0	0	0	1	1	0	1	1	1	0	1	0	0	0	0
m1170	chromosome_2	1517180	1517180	0	0	1	0	0	0	0	0	0	0	0	0	0	0	0	0	0	0	0	0	0	0	0	0	0	0	0	0	0	0	0	0	0	0	0	0	0	0	0	0	0	0	0	0	0	0
m1171	chromosome_2	1520623	1520623	0	1	0	0	1	1	1	NA	NA	0	NA	0	0	0	NA	1	0	NA	0	1	0	1	0	1	1	1	1	0	1	0	1	0	0	0	1	1	0	1	1	1	0	1	0	0	0	0
m1172	chromosome_2	1523231	1535098	0	0	1	0	0	0	0	0	0	0	0	0	0	0	0	0	0	0	0	0	0	0	0	0	0	0	0	0	0	0	0	0	0	0	0	0	0	0	0	0	0	0	0	0	0	0
m1173	chromosome_2	1538123	1538123	0	1	0	0	1	1	1	NA	NA	0	NA	0	0	0	NA	1	0	NA	0	1	0	1	0	1	1	1	1	0	1	0	1	0	0	0	1	1	0	1	1	1	0	1	0	0	0	0
m1174	chromosome_2	1540583	1569229	0	0	1	0	0	0	0	0	0	0	0	0	0	0	0	0	0	0	0	0	0	0	0	0	0	0	0	0	0	0	0	0	0	0	0	0	0	0	0	0	0	0	0	0	0	0
m1175	chromosome_2	1575367	1575367	0	1	1	NA	0	1	1	1	0	0	1	0	0	1	1	1	0	1	1	1	1	1	1	0	1	1	1	0	1	1	1	0	0	0	1	0	0	1	1	1	0	1	0	0	0	0
m1176	chromosome_2	1576122	1682096	0	0	1	0	0	0	0	0	0	0	0	0	0	0	0	0	0	0	0	0	0	0	0	0	0	0	0	0	0	0	0	0	0	0	0	0	0	0	0	0	0	0	0	0	0	0
m1177	chromosome_2	1691974	1722250	0	0	1	0	0	0	0	0	0	0	0	0	0	0	0	0	0	0	0	0	0	0	0	0	0	0	0	0	0	0	0	0	0	0	0	0	0	0	0	0	0	0	0	0	0	0
m1178	chromosome_2	1727036	1754960	0	0	1	0	0	0	0	0	0	0	0	0	0	0	0	0	0	0	0	0	0	0	0	0	0	0	0	0	0	0	0	0	0	0	0	0	0	0	0	0	0	0	0	0	0	0
m1179	chromosome_2	1757756	1773111	0	0	1	0	0	0	0	0	0	0	0	0	0	0	0	0	0	0	0	0	0	0	0	0	0	0	0	0	0	0	0	0	0	0	0	0	0	0	0	0	0	0	0	0	0	0
m1180	chromosome_2	1828094	1828094	0	0	1	0	0	0	0	0	0	0	0	0	0	0	0	0	0	0	0	0	0	0	0	0	0	0	0	0	0	0	0	0	0	0	0	0	0	0	0	0	0	0	0	0	0	0
m1181	chromosome_2	1836564	1850953	0	0	1	0	0	0	0	0	0	0	0	0	0	0	0	0	0	0	0	0	0	0	0	0	0	0	0	0	0	0	0	0	0	0	0	0	0	0	0	0	0	0	0	0	0	0
m1182	chromosome_2	1852020	1852020	0	1	1	NA	1	NA	0	NA	0	1	NA	0	NA	NA	NA	NA	1	0	1	1	1	1	1	0	0	1	0	1	1	1	1	0	0	0	1	0	NA	0	0	1	0	1	0	0	0	0
m1183	chromosome_2	1854478	1871400	0	0	1	0	0	0	0	0	0	0	0	0	0	0	0	0	0	0	0	0	0	0	0	0	0	0	0	0	0	0	0	0	0	0	0	0	0	0	0	0	0	0	0	0	0	0
m1184	chromosome_2	1897778	1897778	0	1	1	0	1	0	0	NA	0	1	0	0	0	0	0	NA	1	0	1	1	1	0	1	0	0	1	0	1	1	1	1	0	0	0	1	0	NA	0	0	1	0	1	0	0	1	0
m1185	chromosome_2	1902425	1913467	0	0	1	0	0	0	0	0	0	0	0	0	0	0	0	0	0	0	0	0	0	0	0	0	0	0	0	0	0	0	0	0	0	0	0	0	0	0	0	0	0	0	0	0	1	0
m1186	chromosome_2	1921338	1928367	0	0	1	0	0	0	0	0	0	0	0	0	0	0	0	0	0	0	0	0	0	0	0	0	0	0	0	0	0	0	0	0	0	0	0	0	0	0	0	0	0	0	0	0	1	0
m1187	chromosome_2	1928449	1928449	0	1	1	0	1	0	0	NA	0	1	0	0	0	0	0	NA	1	0	1	1	1	0	1	0	0	1	0	1	1	1	1	0	0	0	1	0	NA	0	0	1	0	1	0	0	1	0
m1188	chromosome_2	1929036	1930801	0	0	1	0	0	0	0	0	0	0	0	0	0	0	0	0	0	0	0	0	0	0	0	0	0	0	0	0	0	0	0	0	0	0	0	0	0	0	0	0	0	0	0	0	1	0
m1189	chromosome_2	1931257	1931257	0	1	0	0	1	0	0	1	0	1	0	0	0	0	0	0	1	0	1	1	1	0	1	0	0	1	0	1	1	1	1	0	0	0	1	0	0	0	0	1	0	1	0	0	0	0
m1190	chromosome_2	1931831	1939157	0	0	1	0	0	0	0	0	0	0	0	0	0	0	0	0	0	0	0	0	0	0	0	0	0	0	0	0	0	0	0	0	0	0	0	0	0	0	0	0	0	0	0	0	1	0
m1191	chromosome_2	1942534	1944246	0	1	1	0	1	0	0	1	0	1	0	0	0	0	0	0	1	NA	1	1	1	0	1	0	0	1	0	1	1	1	1	0	0	0	1	0	0	0	0	1	0	1	0	0	1	0
m1192	chromosome_2	1945644	1948474	0	1	0	0	1	0	0	1	0	1	0	0	0	0	0	0	1	1	1	1	1	0	1	0	0	1	0	1	1	1	1	0	0	0	1	0	0	0	0	1	0	1	0	0	0	0
m1193	chromosome_2	1949254	1949254	0	1	1	0	1	0	0	1	0	1	0	0	0	0	0	0	1	1	1	1	1	0	1	0	0	1	0	1	1	1	1	0	0	0	1	0	0	0	0	NA	0	1	0	0	1	0
m1194	chromosome_2	1949561	1949561	0	1	0	0	1	0	NA	1	NA	1	0	0	0	0	0	0	1	1	1	1	1	0	1	0	0	1	0	1	1	1	1	0	0	0	1	0	0	0	0	NA	0	1	0	0	0	0
m1195	chromosome_2	1951060	1951060	0	1	0	0	1	0	NA	1	NA	1	0	0	NA	0	0	0	1	1	1	1	1	0	1	NA	0	NA	0	NA	1	1	1	0	0	0	NA	0	0	0	1	NA	0	1	0	NA	0	0
m1196	chromosome_2	1960595	1972526	0	0	1	0	0	0	0	0	0	0	0	0	0	0	0	0	0	0	0	0	0	0	0	0	0	0	0	0	0	0	0	0	0	0	0	0	0	0	0	0	0	0	0	0	0	0
m1197	chromosome_2	1977299	1977299	0	0	1	0	0	0	0	0	0	0	0	0	0	0	0	0	0	0	0	0	0	0	0	0	0	0	0	0	0	0	0	0	0	0	0	0	0	0	0	0	0	0	0	0	0	1
m1198	chromosome_2	2202547	2228329	0	0	1	0	0	0	0	0	0	0	0	0	0	0	0	0	0	0	0	0	0	0	0	0	0	0	0	0	0	0	0	0	0	0	0	0	0	0	0	0	0	0	0	0	0	0
m1199	chromosome_2	2228418	2228418	0	1	1	NA	NA	1	0	NA	0	0	1	1	0	0	0	0	0	1	0	0	0	0	0	0	0	0	0	0	0	0	0	0	0	1	1	0	0	0	0	1	0	1	0	0	0	0
m1200	chromosome_2	2228827	2297565	0	0	1	0	0	0	0	0	0	0	0	0	0	0	0	0	0	0	0	0	0	0	0	0	0	0	0	0	0	0	0	0	0	0	0	0	0	0	0	0	0	0	0	0	0	0
m1201	chromosome_2	2304929	2549939	0	1	0	NA	1	NA	0	0	NA	0	NA	NA	0	0	0	NA	0	NA	0	0	0	0	0	0	0	0	0	NA	0	0	0	0	0	1	1	0	0	0	0	1	0	1	0	0	0	0
m1202	chromosome_2	2552492	2585748	0	1	0	1	1	1	0	0	0	1	0	0	0	0	1	0	0	0	0	0	1	0	1	0	0	0	0	0	0	1	0	0	1	1	0	0	0	0	0	1	0	1	0	0	0	0
m1203	chromosome_2	2588585	2627838	0	1	0	NA	1	1	0	0	0	1	0	0	0	0	1	0	0	1	0	0	1	0	1	0	0	0	0	0	0	1	0	0	1	1	0	0	0	0	0	1	0	1	0	0	0	0
m1204	chromosome_2	2630607	2734472	1	0	1	1	0	0	1	1	1	0	1	1	1	NA	0	1	1	0	1	1	0	1	0	1	1	1	1	1	1	0	1	1	0	0	1	1	1	1	1	0	1	0	1	1	1	1
m1205	chromosome_2	2742289	2803880	0	1	0	0	1	1	0	0	0	0	0	0	0	1	1	0	0	1	0	0	0	0	0	0	0	0	0	0	0	0	0	0	1	1	0	0	0	0	0	1	0	1	0	0	0	0
m1206	chromosome_2	2894685	2943264	0	1	0	0	1	1	1	NA	0	0	0	0	0	NA	1	NA	0	1	0	1	0	0	0	0	1	1	1	0	1	0	1	0	0	1	0	0	0	1	0	1	0	1	0	0	0	0
m1207	chromosome_2	2948403	2948403	0	0	1	0	0	0	0	0	0	0	0	0	0	0	0	0	0	0	0	0	0	0	0	0	0	0	0	0	0	0	0	0	0	0	0	0	0	0	0	0	0	0	0	0	1	1
m1208	chromosome_2	2949279	2950784	0	1	1	0	1	1	0	0	1	0	0	0	0	NA	1	0	0	0	0	1	0	0	0	0	0	1	0	0	0	0	0	0	0	1	0	0	0	0	0	1	0	1	0	0	1	1
m1209	chromosome_2	2951089	2965864	0	0	1	0	0	0	0	0	0	0	0	0	0	0	0	0	0	0	0	0	0	0	0	0	0	0	0	0	0	0	0	0	0	0	0	0	0	0	0	0	0	0	0	0	1	1
m1210	chromosome_2	2969810	2969810	0	1	1	0	1	1	0	0	1	0	0	0	0	NA	1	0	0	0	0	1	0	0	0	0	0	1	0	0	0	0	0	0	0	1	0	0	0	0	0	1	0	1	0	0	1	1
m1211	chromosome_2	2971940	2971940	0	1	0	0	1	1	0	0	1	0	0	0	0	NA	1	0	0	0	0	1	0	0	0	0	0	1	0	0	0	0	0	0	0	1	0	0	0	0	0	1	0	1	0	0	0	0
m1212	chromosome_2	2975058	2975058	0	0	1	0	0	0	0	0	0	0	0	0	0	0	0	0	0	0	0	0	0	0	0	0	0	0	0	0	0	0	0	0	0	0	0	0	0	0	0	0	0	0	0	0	1	1
m1213	chromosome_2	2978734	2983553	0	1	0	0	1	1	0	0	1	0	0	0	0	NA	1	0	0	0	0	1	0	0	0	0	0	1	0	0	0	0	0	0	0	1	0	0	0	0	0	1	0	1	0	0	0	0
m1214	chromosome_2	2986457	2986457	0	0	1	0	0	0	0	0	0	0	0	0	0	0	0	0	0	0	0	0	0	0	0	0	0	0	0	0	0	0	0	0	0	0	0	0	0	0	0	0	0	0	0	0	1	1
m1215	chromosome_2	2988467	3002444	0	1	0	0	1	1	0	0	NA	0	0	0	0	NA	1	0	0	0	0	1	0	0	0	0	0	1	0	0	0	0	0	0	0	1	0	0	0	0	0	1	0	1	0	0	0	0
m1216	chromosome_2	3010646	3010646	0	1	1	1	1	1	0	0	NA	0	0	0	0	NA	1	0	0	0	0	1	0	0	0	0	0	1	0	0	0	0	0	0	0	1	0	0	0	0	0	1	0	1	0	0	1	1
m1217	chromosome_2	3011838	3013966	0	1	0	1	1	1	0	0	0	0	0	0	0	NA	1	0	0	0	0	1	0	0	0	0	0	1	0	0	0	0	0	0	0	1	0	0	0	0	0	1	0	1	0	0	0	0
m1218	chromosome_2	3014508	3028585	0	1	1	1	1	1	0	0	0	0	0	0	0	1	1	0	0	0	0	1	0	0	0	0	0	1	0	0	0	0	0	0	0	1	0	0	0	0	0	1	0	1	0	0	1	1
m1219	chromosome_2	3031279	3031279	0	0	1	0	0	0	0	0	0	0	0	0	0	0	0	0	0	0	0	0	0	0	0	0	0	0	0	0	0	0	0	0	0	0	0	0	0	0	0	0	0	0	0	0	1	1
m1220	chromosome_2	3031785	3032678	0	1	1	1	1	1	0	0	0	0	0	0	0	1	1	0	0	0	0	1	0	0	0	0	0	1	0	0	0	0	0	0	0	1	0	0	0	0	0	1	0	1	0	0	1	1
m1221	chromosome_2	3033195	3033195	0	0	1	0	0	0	0	0	0	0	0	0	0	0	0	0	0	0	0	0	0	0	0	0	0	0	0	0	0	0	0	0	0	0	0	0	0	0	0	0	0	0	0	0	1	1
m1222	chromosome_2	3034278	3043498	0	1	1	1	1	1	0	0	0	0	0	0	0	1	1	0	0	0	0	1	0	0	0	0	0	1	0	0	0	0	0	0	0	1	0	0	0	0	0	1	0	1	0	0	1	1
m1223	chromosome_2	3045931	3045931	0	0	1	0	0	0	0	0	0	0	0	0	0	0	0	0	0	0	0	0	0	0	0	0	0	0	0	0	0	0	0	0	0	0	0	0	0	0	0	0	0	0	0	0	1	1
m1224	chromosome_2	3046227	3048585	0	1	1	1	1	1	0	0	0	0	0	0	0	1	1	0	0	0	0	1	0	0	0	0	0	1	0	0	0	0	0	0	0	1	0	0	0	0	0	1	0	1	0	0	1	1
m1225	chromosome_2	3049842	3049842	0	0	1	0	0	0	0	0	0	0	0	0	0	0	0	0	0	0	0	0	0	0	0	0	0	0	0	0	0	0	0	0	0	0	0	0	0	0	0	0	0	0	0	0	1	1
m1226	chromosome_2	3051187	3061757	0	1	1	1	1	1	0	0	0	0	0	0	0	1	1	0	0	0	0	1	0	0	0	0	0	1	0	0	0	0	0	0	0	1	0	0	0	0	0	1	0	1	0	0	1	1
m1227	chromosome_2	3063133	3063133	0	1	0	1	1	1	0	0	0	0	0	0	0	1	1	0	0	0	0	1	0	0	0	0	0	1	0	0	0	0	0	0	0	1	0	0	0	0	0	1	0	1	0	0	0	0
m1228	chromosome_2	3063931	3069863	0	1	1	1	1	1	0	0	0	0	0	0	0	1	1	0	0	0	0	1	0	0	0	0	0	1	0	0	0	0	0	0	0	1	0	0	0	0	0	1	0	1	0	0	1	1
m1229	chromosome_2	3072371	3072371	0	1	0	1	1	1	0	0	0	0	0	0	0	1	1	0	0	0	0	1	0	0	0	0	0	1	0	0	0	0	0	0	0	1	0	0	0	0	0	1	0	1	0	0	0	0
m1230	chromosome_2	3073549	3074303	0	1	1	1	1	1	0	0	0	0	0	0	0	1	1	0	0	0	0	1	0	0	0	0	0	1	0	0	0	0	0	0	0	1	0	0	0	0	0	1	0	1	0	0	1	1
m1231	chromosome_2	3075693	3075693	0	0	1	0	0	0	0	0	0	0	0	0	0	0	0	0	0	0	0	0	0	0	0	0	0	0	0	0	0	0	0	0	0	0	0	0	0	0	0	0	0	0	0	0	1	1
m1232	chromosome_2	3079584	3081591	0	1	1	1	1	1	0	0	0	0	0	0	0	1	1	0	0	0	0	1	0	0	0	0	0	1	0	0	0	0	0	0	0	1	0	0	0	0	0	1	0	1	0	0	1	1
m1233	chromosome_2	3087333	3088506	0	1	1	1	1	1	0	0	0	0	0	0	0	1	1	0	0	0	0	1	0	0	0	0	0	1	0	0	0	0	0	0	0	1	0	0	0	0	0	1	0	1	0	0	1	1
m1234	chromosome_2	3089173	3089173	0	0	1	0	0	0	0	0	0	0	0	0	0	0	0	0	0	0	0	0	0	0	0	0	0	0	0	0	0	0	0	0	0	0	0	0	0	0	0	0	0	0	0	0	1	1
m1235	chromosome_2	3090407	3090407	0	1	1	1	1	1	0	0	0	0	0	0	0	1	1	0	0	0	0	1	0	0	0	0	0	1	0	0	0	0	0	0	0	1	0	0	0	0	0	1	0	1	0	0	1	1
m1236	chromosome_2	3090931	3094978	0	0	1	0	0	0	0	0	0	0	0	0	0	0	0	0	0	0	0	0	0	0	0	0	0	0	0	0	0	0	0	0	0	0	0	0	0	0	0	0	0	0	0	0	1	1
m1237	chromosome_2	3097719	3097720	0	1	0	1	1	1	0	0	0	0	0	0	0	1	1	0	0	0	0	1	0	0	0	0	0	1	0	0	0	0	0	0	0	1	0	0	0	0	0	1	0	1	0	0	0	0
m1238	chromosome_2	3098911	3099154	0	0	1	0	0	0	0	0	0	0	0	0	0	0	0	0	0	0	0	0	0	0	0	0	0	0	0	0	0	0	0	0	0	0	0	0	0	0	0	0	0	0	0	0	1	1
m1239	chromosome_2	3099188	3099188	0	1	0	1	1	1	0	0	0	0	0	0	0	1	1	0	0	0	0	1	0	0	0	0	0	1	0	0	0	0	0	0	0	1	0	0	0	0	0	1	0	1	0	0	0	0
m1240	chromosome_2	3099797	3101929	0	0	1	0	0	0	0	0	0	0	0	0	0	0	0	0	0	0	0	0	0	0	0	0	0	0	0	0	0	0	0	0	0	0	0	0	0	0	0	0	0	0	0	0	1	1
m1241	chromosome_2	3102108	3104298	0	1	0	1	1	1	0	0	0	0	0	0	0	1	1	0	0	0	0	1	0	0	0	0	0	1	0	0	0	0	0	0	0	1	0	0	0	0	0	1	0	1	0	0	0	0
m1242	chromosome_2	3104305	3104836	0	1	1	1	1	1	0	0	0	0	0	0	0	1	1	0	0	0	0	1	0	0	0	0	0	1	0	0	0	0	0	0	0	1	0	0	0	0	0	1	0	1	0	0	1	1
m1243	chromosome_2	3104917	3104917	0	1	0	1	1	1	0	0	0	0	0	0	0	1	1	0	0	0	0	1	0	0	0	0	0	1	0	0	0	0	0	0	0	1	0	0	0	0	0	1	0	1	0	0	0	0
m1244	chromosome_2	3106154	3106154	0	1	1	1	1	1	0	0	0	0	0	0	0	1	1	0	0	0	0	1	0	0	0	0	0	1	0	0	0	0	0	0	0	1	0	0	0	0	0	1	0	1	0	0	1	1
m1245	chromosome_2	3106726	3106726	0	1	0	1	1	1	0	0	0	0	0	0	0	1	1	0	0	0	0	1	0	0	0	0	0	1	0	0	0	0	0	0	0	1	0	0	0	0	0	1	0	1	0	0	0	0
m1246	chromosome_2	3108852	3108852	0	0	1	0	0	0	0	0	0	0	0	0	0	0	0	0	0	0	0	0	0	0	0	0	0	0	0	0	0	0	0	0	0	0	0	0	0	0	0	0	0	0	0	0	1	1
m1247	chromosome_2	3110776	3110888	0	1	1	NA	1	1	0	0	0	0	0	0	0	1	1	0	0	0	0	1	0	0	0	0	0	1	0	0	0	0	0	0	0	1	0	0	0	0	0	1	0	1	0	0	1	1
m1248	chromosome_2	3113602	3113602	0	1	0	NA	1	1	0	0	0	0	0	0	0	1	1	0	0	0	0	1	0	0	0	0	0	1	0	0	0	0	0	0	0	1	0	0	0	0	0	1	0	1	0	0	0	0
m1249	chromosome_2	3113825	3113825	0	1	1	NA	1	1	0	0	0	0	0	0	0	1	1	0	0	0	0	1	0	0	0	0	0	1	0	0	0	0	0	0	0	1	0	0	0	0	0	1	0	1	0	0	1	1
m1250	chromosome_2	3114084	3114084	0	1	0	NA	1	1	0	0	0	0	0	0	0	1	1	0	0	0	0	1	0	0	0	0	0	1	0	0	0	0	0	0	0	1	0	0	0	0	0	1	0	1	0	0	0	0
m1251	chromosome_2	3114501	3114501	0	1	1	NA	1	1	0	0	0	0	0	0	0	1	1	0	0	0	0	1	0	0	0	0	0	1	0	0	0	0	0	0	0	1	0	0	0	0	0	1	0	1	0	0	1	1
m1252	chromosome_2	3117121	3117121	0	0	1	0	0	0	0	0	0	0	0	0	0	0	0	0	0	0	0	0	0	0	0	0	0	0	0	0	0	0	0	0	0	0	0	0	0	0	0	0	0	0	0	0	1	1
m1253	chromosome_2	3119446	3127653	0	1	1	NA	1	1	0	0	0	0	0	0	0	1	1	0	0	0	0	1	0	0	0	0	0	1	0	0	0	0	0	0	0	1	0	0	0	0	0	1	0	1	0	0	1	1
m1254	chromosome_2	3127739	3127739	0	0	1	0	0	0	0	0	0	0	0	0	0	0	0	0	0	0	0	0	0	0	0	0	0	0	0	0	0	0	0	0	0	0	0	0	0	0	0	0	0	0	0	0	1	1
m1255	chromosome_2	3128399	3132740	0	1	1	NA	1	1	0	0	0	0	0	0	0	1	1	0	0	0	0	1	0	0	0	0	0	1	0	0	0	0	0	0	0	1	0	0	0	0	0	1	0	1	0	0	1	1
m1256	chromosome_2	3137605	3139222	0	1	0	NA	1	1	0	0	0	0	0	0	0	1	1	0	0	0	0	1	0	0	0	0	0	1	0	0	0	0	0	0	0	1	0	0	0	0	0	1	0	1	0	0	0	0
m1257	chromosome_2	3142623	3142623	0	0	1	0	0	0	0	0	0	0	0	0	0	0	0	0	0	0	0	0	0	0	0	0	0	0	0	0	0	0	0	0	0	0	0	0	0	0	0	0	0	0	0	0	1	1
m1258	chromosome_2	3144379	3152751	0	1	1	NA	1	1	0	0	0	0	0	0	0	1	NA	0	0	NA	0	1	0	0	0	0	0	1	0	0	0	0	0	0	0	1	0	0	0	0	0	1	0	1	0	0	1	1
m1259	chromosome_2	3152805	3152805	0	1	0	NA	1	1	0	0	0	0	0	0	0	1	NA	0	0	NA	0	1	0	0	0	0	0	1	0	0	0	0	0	0	0	1	0	0	0	0	0	1	0	1	0	0	0	0
m1260	chromosome_2	3153754	3159888	0	1	1	NA	1	1	0	0	0	0	0	0	0	1	NA	0	0	NA	0	1	0	0	0	0	0	1	0	0	0	0	0	0	0	1	0	0	0	0	0	1	0	1	0	0	1	1
m1261	chromosome_2	3161493	3161608	0	0	1	0	0	0	0	0	0	0	0	0	0	0	0	0	0	0	0	0	0	0	0	0	0	0	0	0	0	0	0	0	0	0	0	0	0	0	0	0	0	0	0	0	1	1
m1262	chromosome_2	3161849	3161849	0	1	0	0	1	1	0	0	0	0	0	0	0	1	0	0	0	1	0	1	0	0	0	0	0	1	0	0	0	0	0	0	0	1	0	0	0	0	0	1	0	1	0	0	0	0
m1263	chromosome_2	3163520	3163520	0	0	1	0	0	0	0	0	0	0	0	0	0	0	0	0	0	0	0	0	0	0	0	0	0	0	0	0	0	0	0	0	0	0	0	0	0	0	0	0	0	0	0	0	1	1
m1264	chromosome_2	3165194	3165194	0	1	0	0	1	1	0	0	0	0	0	0	0	1	0	0	0	1	0	1	0	0	0	0	0	1	0	0	0	0	0	0	0	1	0	0	0	0	0	1	0	1	0	0	0	0
m1265	chromosome_2	3165493	3166017	0	1	1	0	1	1	0	0	0	0	0	0	0	NA	0	0	0	1	0	1	0	0	0	0	0	1	0	0	0	0	0	0	0	1	0	0	0	0	0	1	0	1	0	0	1	1
m1266	chromosome_2	3166368	3166368	0	0	1	0	0	0	0	0	0	0	0	0	0	0	0	0	0	0	0	0	0	0	0	0	0	0	0	0	0	0	0	0	0	0	0	0	0	0	0	0	0	0	0	0	1	1
m1267	chromosome_2	3166406	3166406	0	1	1	0	1	1	0	0	0	0	0	0	0	NA	0	0	0	1	0	1	0	0	0	0	0	1	0	0	0	0	0	0	0	1	0	0	0	0	0	1	0	1	0	0	1	1
m1268	chromosome_2	3167579	3170577	0	0	1	0	0	0	0	0	0	0	0	0	0	0	0	0	0	0	0	0	0	0	0	0	0	0	0	0	0	0	0	0	0	0	0	0	0	0	0	0	0	0	0	0	1	1
m1269	chromosome_2	3171020	3171020	0	1	0	0	1	1	0	0	0	0	0	0	0	0	0	0	0	1	0	1	0	0	0	0	0	1	0	0	0	0	0	0	0	1	0	0	0	0	0	1	0	1	0	0	0	0
m1270	chromosome_2	3171788	3171788	1	1	0	1	1	1	1	1	1	1	1	1	1	1	1	1	1	1	1	1	1	1	1	1	1	1	1	1	1	1	1	1	1	1	1	1	1	1	1	1	1	1	1	1	0	0
m1271	chromosome_2	3172950	3172950	0	1	1	0	1	1	0	0	0	0	0	0	0	0	0	0	0	1	0	1	0	0	0	0	0	1	0	0	0	0	0	0	0	1	0	0	0	0	0	1	0	1	0	0	1	1
m1272	chromosome_2	3172969	3172969	0	1	0	0	1	1	0	0	0	0	0	0	0	0	0	0	0	1	0	1	0	0	0	0	0	1	0	0	0	0	0	0	0	1	0	0	0	0	0	1	0	1	0	0	0	0
m1273	chromosome_2	3178256	3179263	0	1	1	0	1	1	0	0	0	0	0	0	0	0	0	0	0	1	0	1	0	0	0	0	0	1	0	0	0	0	0	0	0	1	0	0	0	0	0	1	0	1	0	0	1	1
m1274	chromosome_2	3181091	3181091	0	0	1	0	0	0	0	0	0	0	0	0	0	0	0	0	0	0	0	0	0	0	0	0	0	0	0	0	0	0	0	0	0	0	0	0	0	0	0	0	0	0	0	0	1	1
m1275	chromosome_2	3181643	3194612	0	1	1	0	1	1	0	0	0	0	0	0	0	0	0	0	0	1	0	1	0	0	0	0	0	1	0	0	0	0	0	0	0	1	0	0	0	0	0	1	0	1	0	0	1	1
m1276	chromosome_2	3196414	3234880	0	1	0	0	1	1	0	0	0	0	0	0	0	0	0	0	0	1	0	1	0	0	0	0	0	1	0	0	0	0	0	0	0	1	0	0	0	0	0	1	0	1	0	0	0	0
m1277	chromosome_2	3241111	3266837	0	1	0	0	1	1	0	0	0	0	0	0	0	0	0	0	0	1	0	1	0	0	0	0	0	1	0	0	0	0	0	0	0	1	0	0	0	0	0	1	0	1	0	0	0	0
m1278	chromosome_2	3269251	3270396	0	0	1	0	0	0	0	0	0	0	0	0	0	0	0	0	0	0	0	0	0	0	0	0	0	0	0	0	0	0	0	0	0	0	0	0	0	0	0	0	0	0	0	0	1	1
m1279	chromosome_2	3270498	3270498	0	1	0	0	1	1	0	0	0	1	0	0	0	0	0	0	0	1	0	1	1	0	1	0	0	1	0	0	0	1	0	0	1	1	0	0	0	0	0	1	0	1	0	0	0	0
m1280	chromosome_2	3271314	3271314	0	0	1	0	0	0	0	0	0	0	0	0	0	0	0	0	0	0	0	0	0	0	0	0	0	0	0	0	0	0	0	0	0	0	0	0	0	0	0	0	0	0	0	0	1	1
m1281	chromosome_2	3271993	3271993	0	1	0	0	1	1	0	0	0	1	0	0	0	0	0	0	0	1	0	1	1	0	1	0	0	1	0	0	0	1	0	0	1	1	0	0	0	0	0	1	0	1	0	0	0	0
m1282	chromosome_2	3273963	3283188	0	0	1	0	0	0	0	0	0	0	0	0	0	0	0	0	0	0	0	0	0	0	0	0	0	0	0	0	0	0	0	0	0	0	0	0	0	0	0	0	0	0	0	0	1	1
m1283	chromosome_2	3284256	3284256	0	1	0	0	1	1	0	0	0	1	0	0	0	0	0	0	0	1	0	1	1	0	1	0	0	1	0	0	0	1	0	0	1	1	0	0	0	0	0	1	0	1	0	0	0	0
m1284	chromosome_2	3284480	3292568	0	0	1	0	0	0	0	0	0	0	0	0	0	0	0	0	0	0	0	0	0	0	0	0	0	0	0	0	0	0	0	0	0	0	0	0	0	0	0	0	0	0	0	0	1	1
m1285	chromosome_2	3293824	3293824	0	1	1	0	1	1	0	0	0	1	0	0	0	0	0	0	0	1	0	1	1	0	1	0	0	1	0	0	0	1	0	0	1	1	0	0	0	0	0	1	0	1	0	0	1	1
m1286	chromosome_2	3294595	3302529	0	0	1	0	0	0	0	0	0	0	0	0	0	0	0	0	0	0	0	0	0	0	0	0	0	0	0	0	0	0	0	0	0	0	0	0	0	0	0	0	0	0	0	0	1	1
m1287	chromosome_2	3304064	3304613	0	1	0	0	1	1	0	0	0	1	0	0	0	0	0	0	0	1	0	1	1	0	1	0	0	1	0	0	0	1	0	0	1	1	0	0	0	0	0	1	0	1	0	0	0	0
m1288	chromosome_2	3304731	3306722	0	0	1	0	0	0	0	0	0	0	0	0	0	0	0	0	0	0	0	0	0	0	0	0	0	0	0	0	0	0	0	0	0	0	0	0	0	0	0	0	0	0	0	0	1	1
m1289	chromosome_2	3308673	3310527	0	1	0	0	1	1	0	0	0	1	0	0	0	0	0	0	0	1	0	1	1	0	1	0	0	1	0	0	0	1	0	0	1	1	0	0	0	0	0	1	0	1	0	0	0	0
m1290	chromosome_2	3310725	3310725	0	0	1	0	0	0	0	0	0	0	0	0	0	0	0	0	0	0	0	0	0	0	0	0	0	0	0	0	0	0	0	0	0	0	0	0	0	0	0	0	0	0	0	0	1	1
m1291	chromosome_2	3313255	3313502	0	1	0	0	1	1	0	0	0	1	0	0	0	0	0	0	0	1	0	1	1	0	1	0	0	1	0	0	0	1	0	0	1	1	0	0	0	0	0	1	0	1	0	0	0	0
m1292	chromosome_2	3314748	3319749	0	1	1	0	1	1	0	0	0	1	0	0	0	0	0	0	0	1	0	1	1	0	1	0	0	1	0	0	0	1	0	0	1	1	0	0	0	0	0	1	0	1	0	0	1	1
m1293	chromosome_2	3320303	3325926	0	1	0	0	1	1	0	0	0	1	0	0	0	0	0	0	0	1	0	1	1	0	1	0	0	1	0	0	0	1	0	0	1	1	0	0	0	0	0	1	0	1	0	0	0	0
m1294	chromosome_2	3329982	3329982	0	0	1	0	0	0	0	0	0	0	0	0	0	0	0	0	0	0	0	0	0	0	0	0	0	0	0	0	0	0	0	0	0	0	0	0	0	0	0	0	0	0	0	0	1	1
m1295	chromosome_2	3332194	3337519	0	1	0	0	1	1	0	0	0	NA	0	0	0	0	0	0	0	1	NA	1	NA	0	NA	0	0	1	0	NA	0	0	0	0	0	1	0	0	0	0	0	1	0	1	0	0	0	0
m1296	chromosome_2	3337888	3337888	0	1	1	0	1	1	0	0	0	0	0	0	0	0	0	0	0	1	1	1	0	0	0	0	0	1	0	1	0	0	0	0	0	1	0	0	0	0	0	1	0	1	0	0	1	1
m1297	chromosome_2	3338004	3343854	0	1	0	0	1	1	0	0	0	0	0	0	0	0	0	0	0	1	1	1	0	0	0	0	0	1	0	1	0	0	0	0	0	1	0	0	0	0	0	1	0	1	0	0	0	0
m1298	chromosome_2	3345506	3345506	0	0	1	0	0	0	0	0	0	0	0	0	0	0	0	0	0	0	0	0	0	0	0	0	0	0	0	0	0	0	0	0	0	0	0	0	0	0	0	0	0	0	0	0	1	1
m1299	chromosome_2	3349288	3349288	1	0	0	1	0	0	1	1	1	1	1	1	1	1	1	1	1	0	0	0	1	1	1	1	1	0	1	0	1	1	1	1	1	0	1	1	1	1	1	0	1	0	1	1	0	0
m1300	chromosome_2	3354901	3356862	0	1	1	0	1	1	0	0	0	0	0	0	0	0	0	0	0	1	1	1	0	0	0	0	0	1	0	1	0	0	0	0	0	1	0	0	0	0	0	1	0	1	0	0	1	1
m1301	chromosome_2	3356990	3359665	0	0	1	0	0	0	0	0	0	0	0	0	0	0	0	0	0	0	0	0	0	0	0	0	0	0	0	0	0	0	0	0	0	0	0	0	0	0	0	0	0	0	0	0	1	1
m1302	chromosome_2	3360711	3360711	0	1	1	0	1	1	0	0	0	0	0	0	0	0	0	0	0	1	1	NA	0	0	0	0	0	1	0	1	0	0	0	0	0	1	0	0	0	0	0	1	0	1	0	0	1	1
m1303	chromosome_2	3360836	3360836	0	1	0	0	1	1	0	0	0	0	0	0	0	0	0	0	0	1	1	NA	0	0	0	0	0	1	0	1	0	0	0	0	0	1	0	0	0	0	0	1	0	1	0	0	0	0
m1304	chromosome_2	3360858	3360858	0	0	1	0	0	0	0	0	0	0	0	0	0	0	0	0	0	0	0	0	0	0	0	0	0	0	0	0	0	0	0	0	0	0	0	0	0	0	0	0	0	0	0	0	1	1
m1305	chromosome_2	3361127	3361127	0	1	0	0	1	1	0	0	0	0	0	0	0	0	0	0	0	1	1	NA	0	0	0	0	0	1	0	1	0	0	0	0	0	1	0	0	0	0	0	1	0	1	0	0	0	0
m1306	chromosome_2	3362444	3362444	0	0	1	0	0	0	0	0	0	0	0	0	0	0	0	0	0	0	0	0	0	0	0	0	0	0	0	0	0	0	0	0	0	0	0	0	0	0	0	0	0	0	0	0	1	1
m1307	chromosome_2	3364058	3364058	0	1	0	0	1	1	0	0	0	0	0	0	0	0	0	0	0	1	1	0	0	0	0	0	0	1	0	1	0	0	0	0	0	1	0	0	0	0	0	1	0	1	0	0	0	0
m1308	chromosome_2	3365400	3368079	0	0	1	0	0	0	0	0	0	0	0	0	0	0	0	0	0	0	0	0	0	0	0	0	0	0	0	0	0	0	0	0	0	0	0	0	0	0	0	0	0	0	0	0	1	1
m1309	chromosome_2	3368407	3368407	0	1	0	0	1	1	0	0	0	0	0	0	0	0	0	0	0	1	1	0	0	0	0	0	0	1	0	1	0	0	0	0	0	1	0	0	0	0	0	1	0	1	0	0	0	0
m1310	chromosome_2	3369433	3369433	0	0	1	0	0	0	0	0	0	0	0	0	0	0	0	0	0	0	0	0	0	0	0	0	0	0	0	0	0	0	0	0	0	0	0	0	0	0	0	0	0	0	0	0	1	1
m1311	chromosome_2	3369725	3370060	0	1	0	0	1	1	0	0	0	0	0	0	0	0	0	0	0	1	1	0	0	0	0	0	0	1	0	1	0	0	0	0	0	1	0	0	0	0	0	1	0	1	0	0	0	0
m1312	chromosome_2	3370387	3370387	0	0	1	0	0	0	0	0	0	0	0	0	0	0	0	0	0	0	0	0	0	0	0	0	0	0	0	0	0	0	0	0	0	0	0	0	0	0	0	0	0	0	0	0	1	1
m1313	chromosome_2	3371000	3371176	0	1	0	0	1	1	0	0	0	0	0	0	0	0	0	0	0	1	1	0	0	0	0	0	0	1	0	1	0	0	0	0	0	1	0	0	0	0	0	1	0	1	0	0	0	0
m1314	chromosome_2	3371851	3371851	0	1	1	0	1	1	0	0	0	0	0	0	0	0	0	0	0	1	1	0	0	0	0	0	0	1	0	1	0	0	0	0	0	1	0	0	0	0	0	1	0	1	0	0	1	1
m1315	chromosome_2	3374211	3374211	0	1	0	0	1	1	0	0	0	0	0	0	0	0	0	0	0	1	1	0	0	0	0	0	0	1	0	1	0	0	0	0	0	1	0	0	0	0	0	1	0	1	0	0	0	0
m1316	chromosome_2	3376071	3376071	0	1	1	0	1	1	0	0	0	0	0	0	0	0	0	0	0	1	1	0	0	0	0	0	0	1	0	1	0	0	0	0	0	1	0	0	0	0	0	1	0	1	0	0	1	1
m1317	chromosome_2	3376561	3376561	0	0	1	0	0	0	0	0	0	0	0	0	0	0	0	0	0	0	0	0	0	0	0	0	0	0	0	0	0	0	0	0	0	0	0	0	0	0	0	0	0	0	0	0	1	NA
m1318	chromosome_2	3377711	3377711	0	1	1	0	1	1	0	0	0	0	0	0	0	0	0	0	0	1	1	0	0	0	0	0	0	1	0	1	0	0	0	0	0	1	0	0	0	0	0	1	0	1	0	0	NA	NA
m1319	chromosome_2	3379702	3379702	0	1	0	0	NA	1	0	0	0	0	0	0	0	0	0	0	0	1	1	0	0	0	0	0	0	NA	0	1	0	0	0	0	0	1	0	0	0	0	0	1	0	1	0	0	0	0
m1320	chromosome_2	3383539	3402004	0	1	1	0	0	1	0	0	0	0	0	0	0	0	0	0	0	1	1	0	0	0	0	0	0	0	0	1	0	0	0	0	0	1	0	0	0	0	0	1	0	1	0	0	0	0
m1321	chromosome_2	3402114	3402114	0	0	1	0	0	0	0	0	0	0	0	0	0	0	0	0	0	0	0	0	0	0	0	0	0	0	0	0	0	0	0	0	0	0	0	0	0	0	0	0	0	0	0	0	0	0
m1322	chromosome_2	3402618	3403265	0	1	1	0	0	1	0	0	0	0	0	0	0	0	0	0	0	1	1	0	0	0	0	0	0	0	0	1	0	0	0	0	0	1	0	0	0	0	0	1	0	1	0	0	0	0
m1323	chromosome_2	3405775	3405801	0	1	0	0	0	1	0	0	0	0	0	0	0	0	0	0	0	1	1	0	0	0	0	0	0	0	0	1	0	0	0	0	0	1	0	0	0	0	0	1	0	1	0	0	0	0
m1324	chromosome_2	3405851	3405851	0	1	1	0	0	1	0	0	0	0	0	0	0	0	0	0	0	1	1	0	0	0	0	0	0	0	0	1	0	0	0	0	0	1	0	0	0	0	0	1	0	1	0	0	0	0
m1325	chromosome_2	3407838	3407996	0	1	0	0	0	1	0	0	0	0	0	0	0	0	0	0	0	1	1	0	0	0	0	0	0	0	0	1	0	0	0	0	0	1	0	0	0	0	0	1	0	1	0	0	0	0
m1326	chromosome_2	3408819	3408819	0	1	1	0	0	1	0	0	0	0	0	0	0	0	0	0	0	1	1	0	0	0	0	0	0	0	0	1	0	0	0	0	0	1	0	0	0	0	0	1	0	1	0	0	0	0
m1327	chromosome_2	3408875	3408875	0	1	0	0	0	1	0	0	0	0	0	0	0	0	0	0	0	1	1	0	0	0	0	0	0	0	0	1	0	0	0	0	0	1	0	0	0	0	0	1	0	1	0	0	0	0
m1328	chromosome_2	3409550	3410100	0	1	1	0	0	1	0	0	0	0	0	0	0	0	0	0	0	1	1	0	0	0	0	0	0	0	0	1	0	0	0	0	0	1	0	0	0	0	0	1	0	1	0	0	0	0
m1329	chromosome_2	3416203	3505007	0	1	0	0	0	1	0	0	0	0	0	0	0	0	0	0	0	1	1	0	0	0	0	0	0	0	0	1	0	0	0	0	0	1	0	0	0	0	0	1	0	1	0	0	0	0
m1330	chromosome_2	3626526	3635637	0	1	0	1	1	1	0	NA	0	1	NA	NA	NA	0	NA	NA	0	NA	1	1	1	0	1	1	0	0	0	1	0	1	0	0	1	1	0	0	0	0	0	1	0	1	0	1	0	0
m1331	chromosome_2	3693828	3701190	0	0	1	0	0	0	0	0	0	0	0	0	0	0	0	0	0	0	0	0	0	0	0	0	0	0	0	0	0	0	0	0	0	0	0	0	0	0	0	0	0	0	0	0	0	0
m1332	chromosome_2	3705095	3710686	0	0	1	0	0	0	0	0	0	0	0	0	0	0	0	0	0	0	0	0	0	0	0	0	0	0	0	0	0	0	0	0	0	0	0	0	0	0	0	0	0	0	0	0	1	0
m1333	chromosome_2	3712576	3712576	0	1	0	NA	1	1	0	NA	1	1	NA	1	0	0	NA	0	0	NA	1	0	1	0	1	0	0	0	0	0	0	0	0	0	1	1	1	0	0	0	0	1	0	1	0	1	0	0
m1334	chromosome_2	3712975	3712975	0	0	1	0	0	0	0	0	0	0	0	0	0	0	0	0	0	0	0	0	0	0	0	0	0	0	0	0	0	0	0	0	0	0	0	0	0	0	0	0	0	0	0	0	1	0
m1335	chromosome_2	3713091	3714733	0	1	0	NA	1	1	0	NA	1	1	1	1	0	0	0	0	0	NA	1	0	1	0	1	0	0	0	0	0	0	0	0	0	1	1	1	0	0	0	0	1	0	1	0	1	0	0
m1336	chromosome_2	3715149	3715149	0	1	1	NA	1	1	0	NA	1	1	1	1	0	0	0	0	0	NA	1	0	1	0	1	0	0	0	0	0	0	0	0	0	1	1	1	0	0	0	0	1	0	1	0	1	1	0
m1337	chromosome_2	3715856	3717964	0	0	1	0	0	0	0	0	0	0	0	0	0	0	0	0	0	0	0	0	0	0	0	0	0	0	0	0	0	0	0	0	0	0	0	0	0	0	0	0	0	0	0	0	1	0
m1338	chromosome_2	3724190	3727196	0	1	1	1	1	1	0	NA	1	1	1	1	0	0	0	0	0	1	1	0	1	0	1	0	0	0	0	0	0	0	0	0	1	1	1	0	0	0	0	1	0	1	0	1	1	0
m1339	chromosome_2	3728727	3728727	0	0	1	0	0	0	0	0	0	0	0	0	0	0	0	0	0	0	0	0	0	0	0	0	0	0	0	0	0	0	0	0	0	0	0	0	0	0	0	0	0	0	0	0	1	0
m1340	chromosome_2	3729870	3729870	0	1	1	1	1	1	0	0	1	1	NA	1	0	0	0	0	0	1	1	0	1	0	1	0	0	0	0	0	0	0	0	0	1	1	1	0	0	0	0	1	0	1	0	1	NA	0
m1341	chromosome_2	3732431	3735247	0	1	0	1	1	1	0	0	1	1	NA	1	0	0	0	0	0	1	1	0	1	0	1	0	0	0	0	0	0	0	0	0	1	1	1	0	0	0	0	1	0	1	0	1	0	0
m1342	chromosome_2	3735773	3738981	0	1	1	1	1	1	0	0	1	1	0	1	0	0	0	0	0	1	1	0	1	0	1	0	0	0	0	0	0	0	0	0	1	1	1	0	0	0	0	1	0	1	0	1	NA	0
m1343	chromosome_2	3741020	3741020	0	1	0	1	1	1	0	0	1	1	0	1	0	0	0	0	0	1	1	0	1	0	1	0	0	0	0	0	0	0	0	0	1	1	1	0	0	0	0	1	0	1	0	1	0	0
m1344	chromosome_2	3743671	3743671	0	1	1	1	1	1	0	0	1	1	0	1	0	0	0	0	0	1	1	0	1	0	1	0	0	0	0	0	0	0	0	0	1	1	1	0	0	0	0	1	0	1	0	1	0	0
m1345	chromosome_2	3745763	3745763	0	1	0	1	1	1	0	0	1	1	0	1	0	0	0	0	0	1	1	0	1	0	1	0	0	0	0	0	0	0	0	0	1	1	1	0	0	0	0	1	0	1	0	1	0	0
m1346	chromosome_2	3746492	3746492	0	1	1	1	1	1	0	0	1	1	0	1	0	0	0	0	0	1	1	0	1	0	1	0	0	0	0	0	0	0	0	0	1	1	1	0	0	0	0	1	0	1	0	1	0	0
m1347	chromosome_2	3748266	3748266	0	0	1	0	0	0	0	0	0	0	0	0	0	0	0	0	0	0	0	0	0	0	0	0	0	0	0	0	0	0	0	0	0	0	0	0	0	0	0	0	0	0	0	0	0	0
m1348	chromosome_2	3748810	3754495	0	1	0	1	1	1	0	0	1	1	0	1	0	0	0	0	0	1	1	0	1	0	1	0	0	0	0	0	0	0	0	0	1	1	1	0	0	0	0	1	0	1	0	1	0	0
m1349	chromosome_2	3756460	3759342	0	1	1	1	1	1	0	0	1	1	0	1	0	0	0	0	0	1	1	0	1	0	1	0	0	0	0	0	0	0	0	0	1	1	1	0	0	0	0	1	0	1	0	1	0	0
m1350	chromosome_2	3759608	3759608	0	1	0	1	1	1	0	0	1	NA	0	1	0	0	0	0	0	1	1	0	NA	0	NA	0	0	0	0	0	0	0	0	0	NA	1	1	0	0	0	0	1	0	1	0	1	0	0
m1351	chromosome_2	3759840	3762067	0	1	1	1	1	1	0	0	1	NA	0	1	0	0	0	0	0	1	NA	0	NA	0	NA	0	0	0	0	0	0	0	0	0	NA	1	1	0	0	0	0	1	0	1	0	1	0	0
m1352	chromosome_2	3762628	3762628	0	1	0	1	1	1	0	0	1	NA	0	1	0	0	0	0	0	1	NA	0	NA	0	NA	0	0	0	0	0	0	0	0	0	NA	1	1	0	0	0	0	1	0	1	0	1	0	0
m1353	chromosome_2	3762755	3762755	0	1	1	1	1	1	0	0	1	NA	0	1	0	0	0	0	0	1	NA	0	NA	0	NA	0	0	0	0	0	0	0	0	0	NA	1	1	0	0	0	0	1	0	1	0	1	0	0
m1354	chromosome_2	3762867	3762867	0	1	0	1	1	1	0	0	1	NA	0	1	0	0	0	0	0	1	NA	0	NA	0	NA	0	0	0	0	0	0	0	0	0	NA	1	1	0	0	0	0	1	0	1	0	1	0	0
m1355	chromosome_2	3767389	3767389	0	0	1	0	0	0	0	0	0	0	0	0	0	0	0	0	0	0	0	0	0	0	0	0	0	0	0	0	0	0	0	0	0	0	0	0	0	0	0	0	0	0	0	0	0	0
m1356	chromosome_2	3768144	3770971	0	1	1	1	1	1	0	0	1	0	0	1	0	0	0	0	0	1	0	0	0	0	0	0	0	0	0	0	0	0	0	0	0	1	1	0	0	0	0	1	0	1	0	1	0	0
m1357	chromosome_2	3774684	3774684	0	0	1	0	0	0	0	0	0	0	0	0	0	0	0	0	0	0	0	0	0	0	0	0	0	0	0	0	0	0	0	0	0	0	0	0	0	0	0	0	0	0	0	0	0	0
m1358	chromosome_2	3775865	3783732	0	1	0	1	1	1	0	0	1	0	0	1	0	0	0	0	0	1	0	0	0	0	0	0	0	0	0	0	0	0	0	0	0	1	1	0	0	0	0	1	0	1	0	1	0	0
m1359	chromosome_2	3784947	3785156	0	1	1	1	1	1	0	0	1	0	0	1	0	0	0	0	0	1	0	0	0	0	0	0	0	0	0	0	0	0	0	0	0	1	1	0	0	0	0	1	0	1	0	NA	0	0
m1360	chromosome_2	3791236	3794774	0	0	1	0	0	0	0	0	0	0	0	0	0	0	0	0	0	0	0	0	0	0	0	0	0	0	0	0	0	0	0	0	0	0	0	0	0	0	0	0	0	0	0	0	0	0
m1361	chromosome_2	3798692	3799228	0	1	0	1	1	1	0	0	1	0	0	1	0	0	0	0	0	1	0	0	0	0	0	0	0	0	0	0	0	0	0	0	0	1	1	0	0	0	0	1	0	1	0	NA	0	0
m1362	chromosome_2	3799420	3799468	0	1	1	1	1	1	0	0	1	0	0	1	0	0	0	0	0	1	0	0	0	0	0	0	0	0	0	0	0	0	0	0	0	1	1	0	0	0	0	1	0	1	0	0	0	0
m1363	chromosome_2	3800162	3800162	0	1	0	1	1	1	0	0	1	0	0	1	0	0	0	0	0	1	0	0	0	0	0	0	0	0	0	0	0	0	0	0	0	1	1	0	0	0	0	1	0	1	0	0	0	0
m1364	chromosome_2	3800204	3806569	0	1	1	1	1	1	0	0	1	0	0	1	0	0	0	0	0	1	0	0	0	0	0	0	0	0	0	0	0	0	0	0	0	1	1	0	0	0	0	1	0	1	0	0	0	0
m1365	chromosome_2	3806773	3808836	0	0	1	0	0	0	0	0	0	0	0	0	0	0	0	0	0	0	0	0	0	0	0	0	0	0	0	0	0	0	0	0	0	0	0	0	0	0	0	0	0	0	0	0	0	0
m1366	chromosome_2	3809510	3809510	0	1	0	1	1	1	0	0	1	0	0	1	0	0	0	0	0	1	0	0	0	0	0	0	0	0	0	0	0	0	0	0	0	1	1	0	0	0	0	1	0	1	0	0	0	0
m1367	chromosome_2	3810892	3811119	0	0	1	0	0	0	0	0	0	0	0	0	0	0	0	0	0	0	0	0	0	0	0	0	0	0	0	0	0	0	0	0	0	0	0	0	0	0	0	0	0	0	0	0	0	0
m1368	chromosome_2	3811135	3811287	0	1	1	1	1	1	0	0	1	0	0	1	0	0	0	0	0	1	0	0	0	0	0	0	0	0	0	0	0	0	0	0	0	1	1	0	0	0	0	1	0	1	0	0	0	0
m1369	chromosome_2	3812100	3812786	0	1	0	1	1	1	0	0	1	0	0	1	0	0	0	0	0	1	0	0	0	0	0	0	0	0	0	0	0	0	0	0	0	1	1	0	0	0	0	1	0	1	0	0	0	0
m1370	chromosome_2	3812913	3812913	0	1	0	1	1	1	0	0	1	0	0	1	0	0	0	0	0	1	0	0	0	0	0	0	0	0	0	0	0	0	0	0	0	1	1	0	0	0	0	1	0	1	0	0	0	0
m1371	chromosome_2	3814096	3815441	0	0	1	0	0	0	0	0	0	0	0	0	0	0	0	0	0	0	0	0	0	0	0	0	0	0	0	0	0	0	0	0	0	0	0	0	0	0	0	0	0	0	0	0	0	0
m1372	chromosome_2	3816311	3816311	0	1	1	1	1	1	0	0	1	0	0	1	0	0	0	0	0	1	0	0	0	0	0	0	0	0	0	0	0	0	0	0	0	1	1	0	0	0	0	1	0	1	0	0	0	0
m1373	chromosome_2	3816374	3818697	0	0	1	0	0	0	0	0	0	0	0	0	0	0	0	0	0	0	0	0	0	0	0	0	0	0	0	0	0	0	0	0	0	0	0	0	0	0	0	0	0	0	0	0	0	0
m1374	chromosome_2	3820721	3825133	0	1	1	1	1	1	0	0	1	0	0	1	0	0	0	0	0	1	0	0	0	0	0	0	0	0	0	0	0	0	0	0	0	1	1	0	0	0	0	1	0	1	0	0	0	0
m1375	chromosome_2	3826403	3826403	0	0	1	0	0	0	0	0	0	0	0	0	0	0	0	0	0	0	0	0	0	0	0	0	0	0	0	0	0	0	0	0	0	0	0	0	0	0	0	0	0	0	0	0	0	0
m1376	chromosome_2	3826520	3826753	0	1	1	1	1	1	0	0	1	0	0	1	0	0	0	0	0	1	0	0	0	0	0	0	0	0	0	0	0	0	0	0	0	1	1	0	0	0	0	1	0	1	0	0	0	0
m1377	chromosome_2	3827015	3827015	0	1	0	1	1	1	0	0	1	0	0	1	0	0	0	0	0	1	0	0	0	0	0	0	0	0	0	0	0	0	0	0	0	1	1	0	0	0	0	1	0	1	0	0	0	0
m1378	chromosome_2	3827447	3827447	0	1	1	1	1	1	0	0	1	0	0	1	0	0	0	0	0	1	0	0	0	0	0	0	0	0	0	0	0	0	0	0	0	1	1	0	0	0	0	1	0	1	0	0	0	0
m1379	chromosome_2	3829500	3871330	0	1	0	1	1	1	0	0	1	0	0	1	0	0	0	0	0	1	0	NA	0	0	0	0	0	0	0	0	0	0	0	0	0	1	1	0	0	0	0	1	0	1	0	0	0	0
m1380	chromosome_2	3872528	3872528	0	0	1	0	0	0	0	0	0	0	0	0	0	0	0	0	0	0	0	0	0	0	0	0	0	0	0	0	0	0	0	0	0	0	0	0	0	0	0	0	0	0	0	0	0	0
m1381	chromosome_2	3872591	3883742	0	1	0	NA	1	1	0	0	1	0	0	1	0	0	0	0	0	1	0	1	0	0	0	0	0	0	0	0	0	0	0	0	0	1	1	0	0	0	0	1	0	1	0	0	0	0
m1382	chromosome_2	3888094	3888094	0	1	1	0	1	1	0	0	1	0	0	1	0	0	0	0	0	1	0	1	0	0	0	0	0	0	0	0	0	0	0	0	0	1	1	0	0	0	0	1	0	1	0	0	0	0
m1383	chromosome_2	3889146	3916393	0	1	0	0	1	1	0	0	1	0	0	1	0	0	0	0	0	1	0	1	0	0	0	0	0	0	0	0	0	0	0	0	0	1	1	0	0	0	0	1	0	1	0	0	0	0
m1384	chromosome_2	3917232	3917232	0	0	1	0	0	0	0	0	0	0	0	0	0	0	0	0	0	0	0	0	0	0	0	0	0	0	0	0	0	0	0	0	0	0	0	0	0	0	0	0	0	0	0	0	0	0
m1385	chromosome_2	3917384	3917384	0	1	0	0	1	1	0	0	1	0	0	1	0	0	0	0	0	1	0	1	0	0	0	0	0	0	0	0	0	0	0	0	0	1	1	0	0	0	0	1	0	1	0	0	0	0
m1386	chromosome_2	3918410	3918410	0	0	1	0	0	0	0	0	0	0	0	0	0	0	0	0	0	0	0	0	0	0	0	0	0	0	0	0	0	0	0	0	0	0	0	0	0	0	0	0	0	0	0	0	0	0
m1387	chromosome_2	3920026	3930354	0	1	0	0	1	1	0	0	1	0	0	1	0	0	0	0	0	1	0	1	0	0	0	0	0	0	0	0	0	0	0	0	0	1	1	0	0	0	0	1	0	1	0	0	0	0
m1388	chromosome_2	3941535	3941535	0	0	1	0	0	0	0	0	0	0	0	0	0	0	0	0	0	0	0	0	0	0	0	0	0	0	0	0	0	0	0	0	0	0	0	0	0	0	0	0	0	0	0	0	1	1
m1389	chromosome_2	3942052	3942052	0	1	1	0	1	1	0	0	1	0	0	1	0	0	0	0	0	1	0	1	0	0	0	0	0	0	0	0	0	0	0	0	0	1	1	0	0	0	0	1	0	NA	0	0	1	1
m1390	chromosome_2	3943565	3943565	0	0	1	0	0	0	0	0	0	0	0	0	0	0	0	0	0	0	0	0	0	0	0	0	0	0	0	0	0	0	0	0	0	0	0	0	0	0	0	0	0	0	0	0	1	1
m1391	chromosome_2	3944657	3950715	0	0	1	0	0	0	0	0	0	0	0	0	0	0	0	0	0	0	0	0	0	0	0	0	0	0	0	0	0	0	0	0	0	0	0	0	0	0	0	0	0	0	0	0	1	1
m1392	chromosome_2	3951952	3951952	0	1	0	0	1	1	0	0	1	0	0	1	0	0	0	0	0	1	0	1	0	0	0	0	0	0	0	0	0	0	0	0	0	1	1	0	0	0	0	1	0	0	0	0	0	0
m1393	chromosome_2	3952392	3956959	0	0	1	0	0	0	0	0	0	0	0	0	0	0	0	0	0	0	0	0	0	0	0	0	0	0	0	0	0	0	0	0	0	0	0	0	0	0	0	0	0	0	0	0	1	1
m1394	chromosome_2	3957523	3957523	0	1	1	0	1	1	0	0	1	0	0	1	0	0	0	0	0	1	0	1	0	0	0	0	0	0	0	0	0	0	0	0	0	1	1	0	0	0	0	1	0	0	0	0	1	1
m1395	chromosome_2	3958607	3958607	0	0	1	0	0	0	0	0	0	0	0	0	0	0	0	0	0	0	0	0	0	0	0	0	0	0	0	0	0	0	0	0	0	0	0	0	0	0	0	0	0	0	0	0	1	1
m1396	chromosome_2	3959262	3959262	0	1	0	0	1	1	0	0	1	0	0	1	0	0	0	0	0	1	0	1	0	0	0	0	0	0	0	0	0	0	0	0	0	1	1	0	0	0	0	1	0	0	0	0	0	0
m1397	chromosome_2	3959745	3961411	0	0	1	0	0	0	0	0	0	0	0	0	0	0	0	0	0	0	0	0	0	0	0	0	0	0	0	0	0	0	0	0	0	0	0	0	0	0	0	0	0	0	0	0	1	1
m1398	chromosome_2	3962603	3962603	0	1	0	0	1	1	0	0	1	0	0	1	0	0	0	0	0	1	0	1	0	0	0	0	0	0	0	0	0	0	0	0	0	1	1	0	0	0	0	1	0	0	0	0	0	0
m1399	chromosome_2	3962930	3962930	0	1	1	0	1	1	0	0	1	0	0	1	0	0	0	0	0	1	0	1	0	0	0	0	0	0	0	0	0	0	0	0	0	1	1	0	0	0	0	1	0	0	0	0	1	1
m1400	chromosome_2	3963478	3964173	0	0	1	0	0	0	0	0	0	0	0	0	0	0	0	0	0	0	0	0	0	0	0	0	0	0	0	0	0	0	0	0	0	0	0	0	0	0	0	0	0	0	0	0	1	1
m1401	chromosome_2	3966992	3966992	0	1	0	0	1	1	0	0	1	0	0	1	0	0	0	0	0	1	0	1	0	0	0	0	0	0	0	0	0	0	0	0	0	1	1	0	0	0	0	1	0	0	0	0	0	0
m1402	chromosome_2	3967887	3967887	0	0	1	0	0	0	0	0	0	0	0	0	0	0	0	0	0	0	0	0	0	0	0	0	0	0	0	0	0	0	0	0	0	0	0	0	0	0	0	0	0	0	0	0	1	1
m1403	chromosome_2	3971425	3978065	0	1	0	0	1	1	0	0	1	0	0	1	0	0	0	0	0	1	0	1	0	0	0	0	0	0	0	0	0	0	0	0	0	1	1	0	0	0	0	1	0	0	0	0	0	0
m1404	chromosome_2	3979342	3979342	0	0	1	0	0	0	0	0	0	0	0	0	0	0	0	0	0	0	0	0	0	0	0	0	0	0	0	0	0	0	0	0	0	0	0	0	0	0	0	0	0	0	0	0	1	1
m1405	chromosome_2	3979644	3979644	0	1	1	0	1	1	0	0	1	0	0	1	0	0	0	NA	0	1	0	1	0	0	0	0	0	0	0	0	0	0	0	0	0	1	1	0	0	0	0	1	0	0	0	0	1	1
m1406	chromosome_2	3980463	3980463	0	1	0	0	1	1	0	0	1	0	0	1	0	0	0	NA	0	1	0	1	0	0	0	0	0	0	0	0	0	0	0	0	0	1	1	0	0	0	0	1	0	0	0	0	0	0
m1407	chromosome_2	3982884	3982884	0	1	1	0	1	1	0	0	1	0	0	1	0	0	0	NA	0	1	0	1	0	0	0	0	0	0	0	0	0	0	0	0	0	1	1	0	0	0	0	1	0	0	0	0	1	1
m1408	chromosome_2	3991290	4005289	0	0	1	0	0	0	0	0	0	0	0	0	0	0	0	0	0	0	0	0	0	0	0	0	0	0	0	0	0	0	0	0	0	0	0	0	0	0	0	0	0	0	0	0	1	1
m1409	chromosome_2	4007012	4007012	0	1	1	0	1	1	0	0	1	0	0	1	0	0	0	NA	0	1	0	1	0	0	0	0	0	0	0	0	0	0	0	0	0	1	1	0	0	0	0	1	0	0	0	0	1	1
m1410	chromosome_2	4011902	4022375	0	0	1	0	0	0	0	0	0	0	0	0	0	0	0	0	0	0	0	0	0	0	0	0	0	0	0	0	0	0	0	0	0	0	0	0	0	0	0	0	0	0	0	0	1	1
m1411	chromosome_2	4023346	4023346	0	1	1	0	1	1	0	0	1	0	0	1	0	0	0	1	0	1	0	1	0	0	0	0	0	0	0	0	0	0	0	0	0	1	1	0	0	0	0	1	0	0	0	0	1	1
m1412	chromosome_2	4026976	4027372	0	0	1	0	0	0	0	0	0	0	0	0	0	0	0	0	0	0	0	0	0	0	0	0	0	0	0	0	0	0	0	0	0	0	0	0	0	0	0	0	0	0	0	0	1	1
m1413	chromosome_2	4028112	4028112	0	1	0	0	1	1	0	0	1	0	0	1	0	0	0	1	0	1	0	1	0	0	0	0	0	0	0	0	0	0	0	0	0	1	1	0	0	0	0	1	0	0	0	0	0	0
m1414	chromosome_2	4029829	4031863	0	0	1	0	0	0	0	0	0	0	0	0	0	0	0	0	0	0	0	0	0	0	0	0	0	0	0	0	0	0	0	0	0	0	0	0	0	0	0	0	0	0	0	0	1	1
m1415	chromosome_2	4033817	4033817	0	1	0	0	1	1	0	0	1	0	0	1	0	0	0	1	0	1	0	NA	0	0	0	0	0	0	0	0	0	0	0	0	0	1	1	NA	0	0	0	1	0	0	0	0	0	0
m1416	chromosome_2	4034054	4034054	0	0	1	0	0	0	0	0	0	0	0	0	0	0	0	0	0	0	0	0	0	0	0	0	0	0	0	0	0	0	0	0	0	0	0	0	0	0	0	0	0	0	0	0	1	1
m1417	chromosome_2	4034560	4034700	0	1	1	0	1	1	0	0	1	0	0	1	0	0	0	1	0	1	0	NA	0	0	0	0	0	0	0	0	0	0	0	0	0	1	1	NA	0	0	0	1	0	0	0	0	1	1
m1418	chromosome_2	4056074	4202422	0	1	0	0	1	1	0	0	1	0	0	1	0	0	0	1	0	1	0	0	0	0	0	0	0	0	0	0	0	0	0	0	0	1	1	NA	0	0	0	1	0	0	0	0	0	0
m1419	chromosome_2	4205574	4205574	0	0	1	0	0	0	0	0	0	0	0	0	0	0	0	0	0	0	0	0	0	0	0	0	0	0	0	0	0	0	0	0	0	0	0	0	0	0	0	0	0	0	0	0	0	1
m1420	chromosome_2	4208164	4294478	0	1	0	0	1	1	0	0	1	0	0	1	0	0	0	1	0	1	0	0	0	0	0	0	0	0	0	0	0	0	0	0	0	1	1	0	1	0	0	1	0	0	0	0	0	0
m1421	chromosome_2	4294755	4295817	0	1	0	0	1	1	0	0	1	0	0	1	0	0	0	1	0	1	0	0	0	0	0	1	0	0	0	0	0	0	0	0	0	1	1	0	1	0	1	1	0	0	0	0	0	0
m1422	chromosome_2	4302392	4381068	0	1	0	0	1	1	0	0	1	0	0	1	0	0	0	1	0	1	0	0	0	0	0	1	0	0	0	0	0	0	0	0	0	1	1	0	1	0	1	1	0	0	0	0	0	0
m1423	chromosome_2	4385577	4513083	0	1	0	0	1	1	0	0	1	0	0	1	0	0	0	NA	0	1	0	0	0	0	0	1	0	0	0	0	0	0	0	0	0	1	1	0	1	0	1	1	0	0	0	0	0	0
m1424	chromosome_3	40517	41031	0	0	1	0	0	0	0	0	0	0	0	0	0	0	0	0	0	0	0	0	0	0	0	0	0	0	0	0	0	0	0	0	0	0	0	0	0	0	0	0	0	0	0	0	0	0
m1425	chromosome_3	41504	41504	0	1	0	1	0	1	0	0	1	0	0	0	0	1	0	0	1	1	1	0	0	0	1	0	0	0	0	0	0	1	0	1	1	1	0	1	0	0	1	0	0	1	0	0	0	0
m1426	chromosome_3	44066	44066	0	0	1	0	0	0	0	0	0	0	0	0	0	0	0	0	0	0	0	0	0	0	0	0	0	0	0	0	0	0	0	0	0	0	0	0	0	0	0	0	0	0	0	0	0	0
m1427	chromosome_3	47493	47493	0	1	0	1	0	1	0	0	1	0	0	0	0	1	0	0	1	1	1	0	0	0	1	0	0	0	0	0	0	1	0	1	1	1	0	1	0	0	1	0	0	1	0	0	0	0
m1428	chromosome_3	49082	50558	0	0	1	0	0	0	0	0	0	0	0	0	0	0	0	0	0	0	0	0	0	0	0	0	0	0	0	0	0	0	0	0	0	0	0	0	0	0	0	0	0	0	0	0	0	0
m1429	chromosome_3	53819	55276	0	1	0	1	0	1	0	0	1	0	0	0	0	1	0	0	1	1	1	0	0	0	1	0	0	0	0	0	0	1	0	1	1	1	0	1	0	0	1	0	0	1	0	0	0	0
m1430	chromosome_3	56699	56699	0	0	1	0	0	0	0	0	0	0	0	0	0	0	0	0	0	0	0	0	0	0	0	0	0	0	0	0	0	0	0	0	0	0	0	0	0	0	0	0	0	0	0	0	0	0
m1431	chromosome_3	57101	57101	0	1	0	1	0	1	0	0	1	0	0	0	0	1	0	0	1	1	1	0	0	0	1	0	0	0	0	0	0	1	0	1	1	1	0	1	0	0	1	1	0	1	0	0	0	0
m1432	chromosome_3	57558	57558	0	0	1	0	0	0	0	0	0	0	0	0	0	0	0	0	0	0	0	0	0	0	0	0	0	0	0	0	0	0	0	0	0	0	0	0	0	0	0	0	0	0	0	0	0	0
m1433	chromosome_3	59038	70817	0	1	0	1	0	1	0	0	1	0	0	0	0	1	0	0	1	1	1	0	0	0	1	0	0	0	0	0	0	1	0	1	1	1	0	1	0	0	1	1	0	1	0	0	0	0
m1434	chromosome_3	75336	158438	0	1	0	NA	0	1	0	0	1	0	0	0	0	1	0	0	1	1	1	0	0	0	1	0	0	0	0	0	0	1	0	1	1	1	0	1	0	0	1	1	0	1	0	0	0	0
m1435	chromosome_3	159869	159869	0	1	0	1	0	0	0	0	1	0	0	0	0	1	0	0	1	1	0	1	0	0	0	0	0	0	0	0	0	1	1	1	1	1	0	0	0	0	1	1	0	1	0	1	0	0
m1436	chromosome_3	160716	206097	0	1	0	1	0	0	0	0	1	0	0	0	0	1	0	0	1	1	0	0	0	0	0	0	0	0	0	0	0	1	0	1	1	1	0	0	0	0	1	1	0	1	0	1	0	0
m1437	chromosome_3	215957	229552	0	1	0	1	0	1	0	0	1	0	0	0	0	1	0	0	0	1	0	0	0	0	1	0	0	0	0	0	0	1	0	1	1	1	0	1	0	0	1	1	0	1	0	0	0	0
m1438	chromosome_3	254886	261753	0	0	1	0	0	0	0	0	0	0	0	0	0	0	0	0	0	0	0	0	0	0	0	0	0	0	0	0	0	0	0	0	0	0	0	0	0	0	0	0	0	0	0	0	0	1
m1439	chromosome_3	262287	262287	0	1	1	1	0	0	1	0	1	0	1	1	0	1	0	0	0	1	0	1	0	1	1	0	1	1	0	0	1	1	0	1	1	0	1	1	NA	1	1	1	0	1	0	0	0	1
m1440	chromosome_3	263086	266232	0	0	1	0	0	0	0	0	0	0	0	0	0	0	0	0	0	0	0	0	0	0	0	0	0	0	0	0	0	0	0	0	0	0	0	0	0	0	0	0	0	0	0	0	0	1
m1441	chromosome_3	270115	277743	0	1	0	1	0	0	1	0	1	0	1	1	0	1	0	0	0	1	0	1	0	1	1	0	1	1	0	0	1	1	0	1	1	0	1	1	NA	1	1	1	0	1	0	0	0	0
m1442	chromosome_3	295303	295303	0	1	1	NA	0	1	1	0	1	0	1	1	0	0	0	0	0	1	0	1	0	1	1	0	1	1	0	0	1	1	0	1	1	0	1	1	1	1	1	NA	0	1	0	0	0	0
m1443	chromosome_3	296062	296062	0	1	0	NA	0	1	1	0	1	0	1	1	0	0	0	0	0	1	0	1	0	1	1	0	1	1	0	0	1	1	0	1	1	0	1	1	1	1	1	0	0	1	0	0	0	0
m1444	chromosome_3	306967	306967	0	1	1	NA	0	1	1	0	1	0	1	1	0	0	0	0	0	1	0	1	0	1	1	0	1	1	0	0	1	1	0	1	1	0	1	1	1	1	1	0	0	1	0	0	0	0
m1445	chromosome_3	313811	313811	0	0	1	0	0	0	0	0	0	0	0	0	0	0	0	0	0	0	0	0	0	0	0	0	0	0	0	0	0	0	0	0	0	0	0	0	0	0	0	0	0	0	0	0	0	0
m1446	chromosome_3	317405	317405	0	1	0	NA	0	1	1	0	1	0	1	1	0	0	0	0	0	1	0	1	0	1	1	0	1	1	0	0	1	1	0	1	1	0	1	1	1	1	1	0	0	1	0	0	0	0
m1447	chromosome_3	321030	324045	0	1	1	NA	0	1	1	0	1	0	1	1	0	0	0	0	0	1	0	1	0	1	1	0	1	1	0	0	1	1	0	1	1	0	1	1	1	1	1	0	0	1	0	0	0	0
m1448	chromosome_3	325590	325590	0	0	1	0	0	0	0	0	0	0	0	0	0	0	0	0	0	0	0	0	0	0	0	0	0	0	0	0	0	0	0	0	0	0	0	0	0	0	0	0	0	0	0	0	0	0
m1449	chromosome_3	327195	327681	0	1	1	0	0	1	1	0	1	0	1	1	0	0	0	0	0	1	0	1	0	1	1	0	1	1	0	0	1	1	0	1	1	0	1	1	1	1	1	0	0	1	0	0	0	0
m1450	chromosome_3	328423	332546	0	0	1	0	0	0	0	0	0	0	0	0	0	0	0	0	0	0	0	0	0	0	0	0	0	0	0	0	0	0	0	0	0	0	0	0	0	0	0	0	0	0	0	0	0	0
m1451	chromosome_3	334351	334351	0	1	0	0	0	NA	1	0	1	0	1	1	0	0	0	0	0	1	0	1	0	1	1	0	1	1	0	0	1	1	0	1	1	0	1	1	1	1	1	0	0	1	0	0	0	0
m1452	chromosome_3	334807	337742	0	0	1	0	0	0	0	0	0	0	0	0	0	0	0	0	0	0	0	0	0	0	0	0	0	0	0	0	0	0	0	0	0	0	0	0	0	0	0	0	0	0	0	0	0	0
m1453	chromosome_3	348358	389293	0	1	0	0	0	NA	1	0	1	0	1	1	0	0	0	0	0	1	0	1	0	1	1	0	1	1	0	0	1	NA	0	1	1	0	1	1	1	1	1	0	0	1	0	0	0	0
m1454	chromosome_3	391244	391244	0	1	1	NA	0	0	1	0	1	0	1	0	0	0	0	0	0	1	0	1	0	1	1	0	1	1	0	1	1	1	0	1	1	1	1	1	1	1	1	0	0	1	0	0	0	1
m1455	chromosome_3	398030	398030	0	1	0	NA	0	0	1	NA	1	0	1	0	0	0	0	0	0	1	0	1	0	1	1	0	1	1	0	1	1	1	0	1	1	1	1	1	1	1	1	0	0	1	0	0	0	0
m1456	chromosome_3	399509	399509	0	1	1	NA	0	0	1	NA	1	0	1	0	0	0	0	0	0	1	0	1	0	1	1	0	1	1	0	1	1	1	0	1	1	1	1	1	1	1	1	0	0	1	0	0	0	1
m1457	chromosome_3	413913	423396	0	0	1	0	0	0	0	0	0	0	0	0	0	0	0	0	0	0	0	0	0	0	0	0	0	0	0	0	0	0	0	0	0	0	0	0	0	0	0	0	0	0	0	0	0	1
m1458	chromosome_3	423764	423984	0	1	0	NA	0	0	1	NA	1	0	1	0	0	0	0	0	0	1	0	1	0	1	1	0	1	1	0	1	1	1	0	1	1	1	1	0	1	1	1	0	0	1	0	0	0	0
m1459	chromosome_3	423985	424458	0	0	1	0	0	0	0	0	0	0	0	0	0	0	0	0	0	0	0	0	0	0	0	0	0	0	0	0	0	0	0	0	0	0	0	0	0	0	0	0	0	0	0	0	0	1
m1460	chromosome_3	455991	501341	0	1	0	NA	0	0	1	1	1	0	1	0	0	0	0	0	0	NA	0	1	0	NA	1	0	1	1	1	1	1	1	1	1	0	1	1	1	0	1	1	0	0	1	0	0	0	0
m1461	chromosome_3	506126	563407	0	1	0	0	1	0	1	1	1	0	1	0	0	0	0	0	0	1	0	1	0	0	1	0	1	1	1	0	1	1	1	1	0	1	1	1	0	1	1	0	0	1	0	0	0	0
m1462	chromosome_3	565659	565659	0	1	0	0	1	0	1	NA	1	NA	1	0	0	0	NA	0	1	1	1	NA	0	0	1	0	NA	NA	1	NA	1	1	1	1	0	0	1	1	0	1	1	0	0	1	0	0	0	0
m1463	chromosome_3	570155	714880	0	1	0	0	1	0	0	0	1	NA	1	0	0	0	0	0	1	1	1	0	NA	0	0	0	0	0	1	NA	1	1	1	1	0	0	1	1	0	1	1	0	0	1	0	0	0	0
m1464	chromosome_3	716657	730564	0	1	0	0	1	0	0	1	1	0	1	0	0	0	0	0	1	1	1	0	0	0	0	0	0	0	1	1	1	1	1	1	0	1	1	1	0	1	1	0	0	1	1	0	0	0
m1465	chromosome_3	732326	813304	0	1	0	0	1	0	0	1	1	0	1	0	0	0	0	0	1	1	1	0	0	0	0	0	0	0	1	1	1	1	0	1	0	1	1	1	0	1	1	0	0	1	1	0	0	0
m1466	chromosome_3	816209	867063	0	1	0	0	1	0	0	1	0	1	1	0	0	0	0	0	1	0	1	0	0	0	0	0	0	0	1	1	1	0	0	1	0	0	1	1	0	1	1	1	0	1	1	0	0	0
m1467	chromosome_3	867865	874619	1	0	1	1	0	1	1	0	1	0	0	1	1	1	0	1	0	1	0	1	1	1	1	1	0	1	0	0	0	0	1	0	1	1	0	0	1	0	0	0	1	0	0	1	1	1
m1468	chromosome_3	880401	940034	0	1	0	0	1	0	0	1	0	1	1	0	0	0	1	0	1	0	1	0	0	0	0	0	1	0	1	1	1	1	0	1	0	0	1	1	0	1	1	1	0	1	1	0	0	0
m1469	chromosome_3	941541	956266	0	1	1	0	1	0	0	1	0	1	1	0	0	0	0	0	1	0	1	0	0	0	0	0	0	0	1	1	1	1	1	1	0	0	1	1	0	1	1	1	0	1	1	0	0	1
m1470	chromosome_3	1046300	1253517	0	1	0	0	NA	1	1	NA	0	0	0	1	1	NA	1	NA	1	0	1	1	0	1	0	0	0	0	1	1	1	1	1	1	0	NA	0	1	1	1	0	1	0	1	1	1	0	0
m1471	chromosome_3	1257973	1257973	0	1	1	0	1	1	1	NA	0	0	1	1	0	NA	1	1	1	0	1	1	0	0	1	0	0	0	1	1	1	1	1	1	0	1	1	1	0	1	1	1	0	1	1	1	0	0
m1472	chromosome_3	1263035	1263035	0	0	1	0	0	0	0	0	0	0	0	0	0	0	0	0	0	0	0	0	0	0	0	0	0	0	0	0	0	0	0	0	0	0	0	0	0	0	0	0	0	0	0	0	0	0
m1473	chromosome_3	1268592	1268592	0	1	1	0	1	1	1	1	0	0	1	1	0	NA	1	1	1	0	1	1	0	0	1	0	0	0	1	1	1	1	1	1	0	0	1	1	0	1	1	1	0	1	1	1	0	NA
m1474	chromosome_3	1269438	1269438	0	1	0	0	1	1	1	1	0	0	1	1	0	NA	1	1	1	0	1	1	0	0	1	0	0	0	1	1	1	1	1	1	0	0	1	1	0	1	1	1	0	1	1	1	0	0
m1475	chromosome_3	1270600	1271857	0	0	1	0	0	0	0	0	0	0	0	0	0	0	0	0	0	0	0	0	0	0	0	0	0	0	0	0	0	0	0	0	0	0	0	0	0	0	0	0	0	0	0	0	0	NA
m1476	chromosome_3	1276280	1276280	0	1	1	0	1	1	1	1	0	0	1	1	0	NA	1	1	1	0	1	1	0	0	1	0	0	0	1	1	1	1	1	1	0	0	1	1	0	1	1	1	0	1	1	1	0	NA
m1477	chromosome_3	1276315	1276315	1	0	0	1	0	0	0	0	1	1	0	0	1	NA	0	0	0	1	0	0	1	1	0	1	1	1	0	0	0	0	0	0	1	1	0	0	1	0	0	0	1	0	0	0	1	NA
m1478	chromosome_3	1282285	1282285	0	1	1	0	1	1	1	1	0	0	1	1	0	0	1	1	1	0	1	1	0	0	1	0	0	0	1	1	1	1	1	1	0	0	1	1	0	1	1	1	0	1	1	1	0	NA
m1479	chromosome_3	1287182	1287182	0	1	0	0	1	1	1	1	0	0	1	1	0	0	1	1	1	0	1	1	0	0	1	0	0	0	1	1	1	1	0	1	0	0	1	1	0	1	1	1	0	1	1	1	0	0
m1480	chromosome_3	1291383	1291383	0	0	1	0	0	0	0	0	0	0	0	0	0	0	0	0	0	0	0	0	0	0	0	0	0	0	0	0	0	0	0	0	0	0	0	0	0	0	0	0	0	0	0	0	0	NA
m1481	chromosome_3	1295368	1295368	0	1	0	0	1	1	1	1	0	0	1	1	0	0	1	1	1	0	1	1	0	0	1	0	0	0	1	1	1	1	0	1	0	0	1	1	0	1	1	1	0	1	1	1	0	0
m1482	chromosome_3	1306101	1306101	0	0	1	0	0	0	0	0	0	0	0	0	0	0	0	0	0	0	0	0	0	0	0	0	0	0	0	0	0	0	0	0	0	0	0	0	0	0	0	0	0	0	0	0	0	NA
m1483	chromosome_3	1317663	1322968	0	1	0	0	1	1	1	1	0	0	1	1	0	0	1	1	1	0	1	1	0	0	1	0	0	0	1	1	NA	1	0	NA	0	0	1	NA	0	1	1	1	0	1	1	1	0	0
m1484	chromosome_3	1327338	1328487	0	1	1	0	1	1	1	1	0	0	1	1	0	0	1	1	1	0	1	1	0	0	1	0	0	0	1	1	0	1	0	0	0	0	1	0	0	1	1	1	0	1	1	1	0	1
m1485	chromosome_3	1330494	1330494	0	1	0	0	1	1	1	1	0	0	1	1	0	0	1	1	1	0	1	1	0	0	1	0	0	0	1	1	0	1	0	0	0	0	1	0	0	1	1	1	0	1	1	1	0	0
m1486	chromosome_3	1331256	1337106	0	1	1	0	1	1	1	1	0	0	1	1	0	0	1	1	1	0	1	1	0	0	1	0	0	0	1	1	0	1	0	0	0	0	1	0	0	1	1	1	0	1	1	1	0	1
m1487	chromosome_3	1337436	1337436	0	1	0	0	1	1	1	1	0	0	1	1	0	0	1	1	1	0	1	1	0	0	1	0	0	0	1	1	0	1	0	0	0	0	1	0	0	1	1	1	0	1	1	1	0	0
m1488	chromosome_3	1351573	1360600	0	1	1	0	1	1	1	1	0	0	1	1	0	0	1	1	1	0	1	1	0	0	1	0	0	0	1	1	0	1	0	0	0	0	1	0	0	1	1	1	0	1	1	1	0	1
m1489	chromosome_3	1364633	1364633	0	1	1	0	1	0	1	1	0	0	1	1	0	0	1	1	1	0	1	1	0	0	1	0	0	0	1	1	0	1	0	0	0	0	1	0	0	1	1	1	0	1	1	1	0	1
m1490	chromosome_3	1365325	1365325	0	0	1	0	0	0	0	0	0	0	0	0	0	0	0	0	0	0	0	0	0	0	0	0	0	0	0	0	0	0	0	0	0	0	0	0	0	0	0	0	0	0	0	0	0	1
m1491	chromosome_3	1366676	1366676	0	1	1	0	1	0	1	1	0	0	1	1	0	0	1	1	1	0	1	1	0	0	1	0	0	0	1	1	0	1	0	0	0	0	1	0	0	1	1	1	0	1	1	1	0	1
m1492	chromosome_3	1367431	1367431	0	1	0	0	1	0	1	1	0	0	1	1	0	0	1	1	1	0	1	1	0	0	1	0	0	0	1	1	0	1	0	0	0	0	1	0	0	1	1	1	0	1	1	1	0	0
m1493	chromosome_3	1367874	1383788	0	1	1	0	1	0	1	1	0	0	1	1	0	0	1	1	1	0	1	1	0	0	1	0	0	0	1	1	0	1	0	0	0	0	1	0	0	1	1	1	0	1	1	1	0	1
m1494	chromosome_3	1390065	1390375	0	1	0	0	1	0	1	1	0	0	1	1	0	0	1	1	1	0	1	1	0	0	0	0	0	0	1	1	0	1	0	0	0	0	1	0	0	1	1	1	0	1	1	1	0	0
m1495	chromosome_3	1391038	1391038	0	0	1	0	0	0	0	0	0	0	0	0	0	0	0	0	0	0	0	0	0	0	0	0	0	0	0	0	0	0	0	0	0	0	0	0	0	0	0	0	0	0	0	0	0	1
m1496	chromosome_3	1391623	1391852	0	1	0	0	1	0	1	1	0	0	1	1	0	0	1	1	1	0	1	1	0	0	0	0	0	0	1	1	0	1	0	0	0	0	1	0	0	1	1	1	0	1	1	1	0	0
m1497	chromosome_3	1391899	1391899	0	1	1	0	1	0	1	1	0	0	1	1	0	0	1	1	1	0	1	1	0	0	0	0	0	0	1	1	0	1	0	0	0	0	1	0	0	1	1	1	0	1	1	1	0	1
m1498	chromosome_3	1399858	1400483	0	1	0	0	1	0	1	1	NA	0	1	1	0	0	1	1	1	0	1	1	0	1	0	0	0	0	1	1	0	1	0	0	0	0	1	0	NA	1	1	1	0	1	1	1	0	0
m1499	chromosome_3	1412902	1412902	0	1	1	0	1	0	1	1	1	0	1	1	0	0	1	1	1	0	1	1	0	1	0	1	0	0	1	1	0	1	0	0	0	0	1	0	1	1	1	1	0	1	1	1	1	0
m1500	chromosome_3	1416111	1416111	0	0	1	0	0	0	0	0	0	0	0	0	0	0	0	0	0	0	0	0	0	0	0	0	0	0	0	0	0	0	0	0	0	0	0	0	0	0	0	0	0	0	0	0	1	0
m1501	chromosome_3	1420516	1420516	0	1	1	0	1	0	1	1	1	0	1	1	0	0	1	1	1	0	1	1	0	1	0	1	0	0	1	1	0	1	0	0	0	0	1	0	1	1	1	1	0	1	1	1	1	0
m1502	chromosome_3	1422068	1525844	0	1	0	0	1	0	1	1	1	0	1	1	0	0	1	NA	1	0	1	1	0	1	0	1	0	0	1	1	0	1	0	0	0	0	1	0	0	1	1	1	0	1	1	1	0	0
m1503	chromosome_3	1526885	1529132	0	0	1	0	0	0	0	0	0	0	0	0	0	0	0	0	0	0	0	0	0	0	0	0	0	0	0	0	0	0	0	0	0	0	0	0	0	0	0	0	0	0	0	0	1	0
m1504	chromosome_3	1529335	1592252	0	1	0	0	1	0	1	1	1	0	1	1	0	0	1	0	1	0	1	1	0	1	0	1	0	0	1	1	1	1	0	1	0	0	1	1	0	1	1	1	0	1	1	1	0	0
m1505	chromosome_3	1595380	1633278	0	1	0	0	1	0	0	1	0	0	1	1	1	0	1	NA	0	0	1	0	0	0	0	1	0	1	NA	1	0	1	1	1	0	0	1	1	0	0	0	1	0	1	1	1	0	0
m1506	chromosome_3	1638291	1721869	0	1	0	0	1	0	1	1	0	NA	1	1	1	0	1	1	1	0	1	1	0	0	0	1	1	1	1	1	1	0	1	1	0	0	1	1	0	1	0	1	0	1	1	1	0	0
m1507	chromosome_3	1724735	1728453	0	1	1	NA	1	0	1	1	0	1	1	1	1	0	0	1	1	0	1	1	0	1	0	1	1	1	1	1	1	1	1	1	1	1	1	1	1	1	0	1	0	1	1	0	0	0
m1508	chromosome_3	1731234	1731234	0	1	0	1	1	0	1	1	NA	1	1	1	1	0	NA	1	1	0	0	1	0	1	0	1	1	1	1	1	1	1	1	1	1	1	1	1	1	1	0	1	0	1	1	0	0	0
m1509	chromosome_3	1731358	1731358	0	0	1	0	0	0	0	0	0	0	0	0	0	0	0	0	0	0	0	0	0	0	0	0	0	0	0	0	0	0	0	0	0	0	0	0	0	0	0	0	0	0	0	0	0	0
m1510	chromosome_3	1732965	1732965	0	1	0	1	1	0	1	1	NA	1	1	1	1	0	NA	1	1	0	0	1	0	1	0	1	1	1	1	1	1	1	1	1	1	1	1	1	1	1	0	1	0	1	1	0	0	0
m1511	chromosome_3	1734337	1735223	0	0	1	0	0	0	0	0	0	0	0	0	0	0	0	0	0	0	0	0	0	0	0	0	0	0	0	0	0	0	0	0	0	0	0	0	0	0	0	0	0	0	0	0	0	0
m1512	chromosome_3	1737005	1741234	0	0	1	0	0	0	0	0	0	0	0	0	0	0	0	0	0	0	0	0	0	0	0	0	0	0	0	0	0	0	0	0	0	0	0	0	0	0	0	0	0	0	0	0	0	0
m1513	chromosome_3	1741292	1741292	0	1	0	1	1	0	1	1	NA	1	1	1	1	0	NA	1	1	0	0	1	0	1	0	1	1	1	1	1	1	1	1	1	1	1	1	1	1	1	0	1	0	1	1	0	0	0
m1514	chromosome_3	1741439	1743508	0	0	1	0	0	0	0	0	0	0	0	0	0	0	0	0	0	0	0	0	0	0	0	0	0	0	0	0	0	0	0	0	0	0	0	0	0	0	0	0	0	0	0	0	0	0
m1515	chromosome_3	1743815	1748024	0	1	0	1	1	0	1	1	NA	1	1	1	1	0	1	1	1	0	0	1	0	1	0	1	1	1	1	1	1	1	1	1	1	1	1	1	1	1	0	1	0	1	1	0	0	0
m1516	chromosome_3	1757462	1761442	0	0	1	0	0	0	0	0	0	0	0	0	0	0	0	0	0	0	0	0	0	0	0	0	0	0	0	0	0	0	0	0	0	0	0	0	0	0	0	0	0	0	0	0	0	0
m1517	chromosome_3	1761652	1761652	0	1	0	1	1	0	1	NA	1	1	1	1	1	0	1	1	1	0	0	1	0	1	0	1	1	1	1	1	1	1	1	1	1	1	1	1	1	1	0	1	0	1	1	0	0	0
m1518	chromosome_3	1761886	1769131	0	0	1	0	0	0	0	0	0	0	0	0	0	0	0	0	0	0	0	0	0	0	0	0	0	0	0	0	0	0	0	0	0	0	0	0	0	0	0	0	0	0	0	0	0	0
m1519	chromosome_3	1770492	1770492	0	1	0	1	1	0	1	NA	1	1	1	1	1	0	1	1	1	0	0	1	0	1	0	1	1	1	1	1	1	1	1	1	1	1	1	1	1	1	0	1	0	1	1	0	0	0
m1520	chromosome_3	1770749	1775303	0	0	1	0	0	0	0	0	0	0	0	0	0	0	0	0	0	0	0	0	0	0	0	0	0	0	0	0	0	0	0	0	0	0	0	0	0	0	0	0	0	0	0	0	0	0
m1521	chromosome_3	1777324	1777748	0	1	0	1	1	0	1	NA	1	1	1	1	1	0	1	1	1	0	0	1	0	1	0	1	1	1	1	1	1	1	1	1	1	NA	1	1	1	1	0	1	0	1	1	0	0	0
m1522	chromosome_3	1779702	1779702	0	0	1	0	0	0	0	0	0	0	0	0	0	0	0	0	0	0	0	0	0	0	0	0	0	0	0	0	0	0	0	0	0	0	0	0	0	0	0	0	0	0	0	0	0	0
m1523	chromosome_3	1783336	1784525	0	1	0	1	1	0	1	NA	1	1	1	1	1	0	1	1	1	0	0	1	0	1	0	1	1	1	1	1	1	1	1	1	1	NA	1	1	1	1	0	1	0	1	1	0	0	0
m1524	chromosome_3	1790272	1793598	0	1	1	1	1	0	1	NA	1	1	1	1	1	0	1	1	1	0	0	1	0	1	0	1	1	1	1	1	1	1	1	1	1	0	1	1	1	1	0	1	0	1	1	0	0	0
m1525	chromosome_3	1794746	1796708	0	0	1	0	0	0	0	0	0	0	0	0	0	0	0	0	0	0	0	0	0	0	0	0	0	0	0	0	0	0	0	0	0	0	0	0	0	0	0	0	0	0	0	0	0	0
m1526	chromosome_3	1797362	1797757	0	1	0	1	1	0	1	NA	1	1	1	1	1	0	1	1	1	0	0	1	0	1	0	1	1	1	1	1	1	1	1	1	1	0	1	1	1	1	0	1	0	1	1	0	0	0
m1527	chromosome_3	1799378	1802522	0	1	1	1	1	0	1	NA	1	1	1	1	1	0	1	1	1	0	0	1	0	1	0	1	1	1	1	1	1	1	1	1	1	0	1	1	1	1	0	1	0	1	1	0	0	0
m1528	chromosome_3	1803234	1810978	0	1	0	1	1	0	1	NA	1	1	1	1	1	0	1	1	0	0	0	1	0	1	0	1	1	1	1	1	1	1	1	1	1	0	1	1	1	1	0	1	0	1	1	0	0	0
m1529	chromosome_3	1811478	1812235	0	0	1	0	0	0	0	0	0	0	0	0	0	0	0	0	0	0	0	0	0	0	0	0	0	0	0	0	0	0	0	0	0	0	0	0	0	0	0	0	0	0	0	0	0	0
m1530	chromosome_3	1814068	1821085	0	1	0	1	1	0	1	NA	1	1	1	1	1	0	1	1	0	0	0	1	0	1	0	1	1	1	1	1	1	1	1	1	1	0	1	1	1	1	0	1	0	1	1	0	0	0
m1531	chromosome_3	1823384	1823384	0	1	1	1	1	0	1	1	1	1	1	1	1	0	1	1	0	0	0	1	0	1	0	1	1	1	1	1	1	1	1	1	1	0	1	1	1	1	0	1	0	1	1	0	0	0
m1532	chromosome_3	1824642	1853717	0	1	0	1	1	0	1	1	1	1	1	1	1	0	1	1	0	0	0	1	0	1	0	1	1	1	1	1	1	1	1	1	1	0	1	1	1	1	0	1	0	1	1	0	0	0
m1533	chromosome_3	1871491	1896009	0	1	0	NA	0	0	1	NA	1	0	NA	1	1	0	1	1	0	0	0	1	0	1	0	1	1	1	1	0	1	0	1	1	1	1	1	1	1	1	0	1	0	1	1	0	0	0
m1534	chromosome_3	1925336	1943770	0	1	0	NA	0	0	0	NA	0	0	NA	1	1	0	1	0	0	0	0	1	0	1	0	1	0	0	0	0	1	0	1	1	1	1	1	1	1	0	0	1	0	1	1	0	0	0
m1535	chromosome_3	1945367	1945367	0	1	1	NA	0	0	0	NA	0	0	1	1	1	1	1	0	0	0	0	1	0	1	0	1	0	0	0	0	1	0	1	1	1	1	1	1	1	0	0	1	0	1	1	0	0	0
m1536	chromosome_3	1947823	1947823	0	1	0	NA	0	0	0	NA	0	0	1	1	1	1	1	0	0	0	0	1	0	1	0	1	0	0	0	0	1	0	1	1	1	1	1	1	1	0	0	1	0	1	1	0	0	0
m1537	chromosome_3	1949571	1949571	0	0	1	0	0	0	0	0	0	0	0	0	0	0	0	0	0	0	0	0	0	0	0	0	0	0	0	0	0	0	0	0	0	0	0	0	0	0	0	0	0	0	0	0	0	0
m1538	chromosome_3	1953681	1953681	0	1	1	NA	0	0	0	NA	0	0	1	1	1	1	1	0	0	0	0	1	0	1	0	1	0	0	0	0	1	0	1	1	1	1	1	1	1	0	0	1	0	1	1	0	0	0
m1539	chromosome_3	1956480	1956480	0	1	0	NA	0	0	0	NA	0	0	1	1	1	1	1	0	0	0	0	1	0	1	0	1	0	0	0	0	1	0	1	1	1	1	1	1	1	0	0	1	0	1	1	0	0	0
m1540	chromosome_3	1956705	1956705	0	0	1	0	0	0	0	0	0	0	0	0	0	0	0	0	0	0	0	0	0	0	0	0	0	0	0	0	0	0	0	0	0	0	0	0	0	0	0	0	0	0	0	0	0	0
m1541	chromosome_3	1957155	1957155	0	1	1	NA	0	0	0	NA	0	0	1	1	1	1	1	0	0	0	0	1	0	1	0	1	0	0	0	0	1	0	1	1	1	1	1	1	1	0	0	1	0	1	1	0	0	0
m1542	chromosome_3	1957758	1958811	0	1	0	NA	0	0	0	0	0	0	1	1	1	1	1	0	0	0	0	1	0	1	0	1	0	0	0	0	1	0	1	1	1	1	1	1	1	0	0	1	0	1	1	0	0	0
m1543	chromosome_3	1961393	1961393	0	0	1	0	0	0	0	0	0	0	0	0	0	0	0	0	0	0	0	0	0	0	0	0	0	0	0	0	0	0	0	0	0	0	0	0	0	0	0	0	0	0	0	0	0	0
m1544	chromosome_3	1963378	1963378	0	1	0	NA	0	0	0	0	0	0	1	1	1	1	1	0	0	0	0	1	0	1	0	1	0	0	0	0	1	0	1	1	1	1	1	1	1	0	0	1	0	1	1	0	0	0
m1545	chromosome_3	1965156	1965156	0	0	1	0	0	0	0	0	0	0	0	0	0	0	0	0	0	0	0	0	0	0	0	0	0	0	0	0	0	0	0	0	0	0	0	0	0	0	0	0	0	0	0	0	NA	0
m1546	chromosome_3	1965651	1965651	0	1	0	NA	0	0	0	0	0	0	1	1	1	1	1	0	0	0	0	1	0	1	0	1	0	0	0	0	1	0	1	1	1	1	1	1	1	0	0	1	0	1	1	0	0	0
m1547	chromosome_3	1965788	1965788	0	0	1	0	0	0	0	0	0	0	0	0	0	0	0	0	0	0	0	0	0	0	0	0	0	0	0	0	0	0	0	0	0	0	0	0	0	0	0	0	0	0	0	0	NA	0
m1548	chromosome_3	1967251	1967251	0	1	0	NA	0	0	0	0	0	0	1	1	1	1	1	0	0	0	0	1	0	1	0	1	0	0	0	0	1	0	1	1	1	1	1	1	1	0	0	1	0	1	1	0	0	0
m1549	chromosome_3	1968061	1968061	0	0	1	0	0	0	0	0	0	0	0	0	0	0	0	0	0	0	0	0	0	0	0	0	0	0	0	0	0	0	0	0	0	0	0	0	0	0	0	0	0	0	0	0	NA	0
m1550	chromosome_3	1980137	1980137	0	1	1	NA	0	0	0	0	0	0	1	1	1	1	1	0	0	0	0	1	0	1	0	1	0	0	0	0	1	0	1	1	1	1	1	1	1	0	0	1	0	1	1	0	NA	0
m1551	chromosome_3	1981690	1981960	0	1	0	NA	0	0	0	0	0	0	1	1	1	1	1	0	0	0	0	1	0	1	0	1	0	0	0	0	1	0	1	1	1	1	1	1	1	0	0	1	0	1	1	0	0	0
m1552	chromosome_3	1982491	1982491	0	1	1	NA	0	0	0	0	0	0	1	1	1	1	1	0	0	0	0	1	0	1	0	1	0	0	0	0	1	0	1	1	1	1	1	1	1	0	0	1	0	1	1	0	NA	0
m1553	chromosome_3	1984588	1985671	0	1	0	NA	0	0	0	0	0	0	1	1	1	1	1	0	0	0	0	1	0	1	0	1	0	0	0	0	1	0	1	1	1	1	1	1	1	0	0	1	0	1	1	0	0	0
m1554	chromosome_3	1994325	1994325	0	1	0	NA	0	0	0	0	0	0	1	1	1	NA	1	0	0	0	0	1	0	1	0	1	0	0	0	0	1	0	1	1	1	1	1	1	1	0	0	1	0	1	1	0	0	0
m1555	chromosome_3	1999529	2021634	0	1	1	NA	0	0	0	0	0	0	1	1	NA	NA	1	0	0	0	0	1	0	1	0	1	0	0	0	0	1	0	1	1	1	1	1	1	1	0	0	1	0	1	1	0	NA	0
m1556	chromosome_3	2047332	2070117	0	0	1	0	0	0	0	0	0	0	0	0	0	0	0	0	0	0	0	0	0	0	0	0	0	0	0	0	0	0	0	0	0	0	0	0	0	0	0	0	0	0	0	0	0	0
m1557	chromosome_3	2077429	2077429	0	1	1	1	0	0	1	0	1	0	NA	1	1	NA	NA	0	0	0	1	1	NA	1	1	1	1	0	0	0	1	0	1	1	0	1	NA	1	1	0	0	1	0	1	1	0	0	0
m1558	chromosome_3	2078298	2078298	0	1	0	1	0	0	1	0	1	0	NA	1	1	1	1	0	0	0	1	1	1	1	1	1	1	0	0	0	1	0	1	1	0	1	NA	1	1	0	0	1	0	1	1	0	0	0
m1559	chromosome_3	2084775	2084775	0	1	0	1	NA	0	1	0	1	0	NA	1	1	1	NA	0	0	0	1	1	1	1	0	1	1	0	0	0	1	0	1	0	0	1	NA	0	1	0	0	1	0	1	1	0	0	0
m1560	chromosome_3	2086135	2086135	0	1	1	1	NA	0	1	0	1	0	NA	1	1	1	NA	0	0	0	1	1	1	1	0	1	1	0	0	0	1	0	1	0	0	1	NA	0	1	0	0	1	0	1	1	0	0	0
m1561	chromosome_3	2086884	2086884	0	0	1	0	0	0	0	0	0	0	0	0	0	0	0	0	0	0	0	0	0	0	0	0	0	0	0	0	0	0	0	0	0	0	0	0	0	0	0	0	0	0	0	0	0	0
m1562	chromosome_3	2087770	2087770	0	1	1	1	NA	0	1	0	1	0	NA	1	1	1	NA	0	0	0	1	1	1	1	0	1	1	0	0	0	1	0	1	0	0	1	NA	0	1	0	0	1	0	1	1	0	0	0
m1563	chromosome_3	2090625	2090625	0	0	1	0	0	0	0	0	0	0	0	0	0	0	0	0	0	0	0	0	0	0	0	0	0	0	0	0	0	0	0	0	0	0	0	0	0	0	0	0	0	0	0	0	0	0
m1564	chromosome_3	2093353	2093353	0	1	1	1	1	0	1	0	1	0	NA	1	1	1	0	0	0	0	1	1	1	1	0	1	1	0	0	0	1	0	1	0	0	1	NA	0	1	0	0	1	0	1	1	0	0	0
m1565	chromosome_3	2093801	2093801	0	1	0	1	1	0	1	0	1	0	NA	1	1	1	0	0	0	0	1	1	1	1	0	1	1	0	0	0	1	0	1	0	0	1	NA	0	1	0	0	1	0	1	1	0	0	0
m1566	chromosome_3	2096087	2096087	0	0	1	0	0	0	0	0	0	0	0	0	0	0	0	0	0	0	0	0	0	0	0	0	0	0	0	0	0	0	0	0	0	0	0	0	0	0	0	0	0	0	0	0	0	0
m1567	chromosome_3	2099056	2100784	0	1	1	1	1	0	1	0	1	0	NA	1	1	1	0	0	0	0	1	1	1	1	0	1	1	0	0	0	1	0	1	0	0	1	NA	0	1	0	0	1	0	1	1	0	0	0
m1568	chromosome_3	2101028	2101028	0	0	1	0	0	0	0	0	0	0	0	0	0	0	0	0	0	0	0	0	0	0	0	0	0	0	0	0	0	0	0	0	0	0	0	0	0	0	0	0	0	0	0	0	0	0
m1569	chromosome_3	2101294	2101881	0	1	1	1	1	0	1	0	1	0	NA	1	1	1	0	0	0	0	1	1	1	1	0	1	1	0	0	0	1	0	1	0	0	1	NA	0	1	0	0	1	0	1	1	0	0	0
m1570	chromosome_3	2101964	2101964	0	1	0	1	1	0	1	0	1	0	NA	1	1	1	0	0	0	0	1	1	1	1	0	1	1	0	0	0	1	0	1	0	0	1	1	0	1	0	0	1	0	1	1	0	0	0
m1571	chromosome_3	2102509	2104480	0	1	1	1	1	0	1	0	1	0	NA	1	1	1	0	0	0	0	1	1	1	1	0	1	1	0	0	0	1	0	1	0	0	1	1	0	1	0	0	1	0	1	1	0	0	0
m1572	chromosome_3	2104866	2104866	0	0	1	0	0	0	0	0	0	0	0	0	0	0	0	0	0	0	0	0	0	0	0	0	0	0	0	0	0	0	0	0	0	0	0	0	0	0	0	0	0	0	0	0	0	0
m1573	chromosome_3	2105114	2105114	0	1	1	1	1	0	1	0	1	0	1	1	1	1	0	0	0	0	1	1	1	1	0	1	1	0	0	0	1	0	1	0	0	1	1	0	1	0	0	1	0	1	1	0	0	0
m1574	chromosome_3	2105150	2105150	0	0	1	0	0	0	0	0	0	0	0	0	0	0	0	0	0	0	0	0	0	0	0	0	0	0	0	0	0	0	0	0	0	0	0	0	0	0	0	0	0	0	0	0	0	0
m1575	chromosome_3	2105160	2105160	0	1	1	1	1	0	1	0	1	0	1	1	1	1	0	0	0	0	1	1	1	1	0	1	1	0	0	0	1	0	1	0	0	1	1	0	1	0	0	1	0	1	1	0	0	0
m1576	chromosome_3	2105167	2105534	0	1	0	1	1	0	1	0	1	0	1	1	1	1	0	0	0	0	1	1	1	1	0	1	1	0	0	0	1	0	1	0	0	1	1	0	1	0	0	1	0	1	1	0	0	0
m1577	chromosome_3	2106344	2106344	0	1	1	1	1	0	1	0	1	0	1	1	1	1	0	0	0	0	1	1	1	1	0	1	1	0	0	0	1	0	1	0	0	1	1	0	1	0	0	1	0	1	1	0	0	0
m1578	chromosome_3	2106401	2106401	0	0	1	0	0	0	0	0	0	0	0	0	0	0	0	0	0	0	0	0	0	0	0	0	0	0	0	0	0	0	0	0	0	0	0	0	0	0	0	0	0	0	0	0	0	0
m1579	chromosome_3	2106806	2107143	0	1	1	1	1	0	1	0	1	0	1	1	1	1	0	0	0	0	1	1	1	1	0	1	1	0	0	0	1	0	1	0	0	1	1	0	1	0	0	1	0	1	1	0	0	0
m1580	chromosome_3	2107329	2108545	0	1	0	1	1	0	1	0	1	0	1	1	1	1	0	0	0	0	1	1	1	1	0	1	1	0	0	0	1	0	1	0	0	1	1	0	1	0	0	1	0	1	1	0	0	0
m1581	chromosome_3	2109563	2109563	0	0	1	0	0	0	0	0	0	0	0	0	0	0	0	0	0	0	0	0	0	0	0	0	0	0	0	0	0	0	0	0	0	0	0	0	0	0	0	0	0	0	0	0	0	0
m1582	chromosome_3	2109845	2111219	0	1	0	1	1	0	1	0	1	0	1	1	1	1	0	0	0	0	1	1	1	1	0	1	1	0	0	0	1	0	1	0	0	1	1	0	1	0	0	1	0	1	1	0	0	0
m1583	chromosome_3	2112857	2112857	0	0	1	0	0	0	0	0	0	0	0	0	0	0	0	0	0	0	0	0	0	0	0	0	0	0	0	0	0	0	0	0	0	0	0	0	0	0	0	0	0	0	0	0	0	0
m1584	chromosome_3	2112989	2112989	0	1	0	1	1	0	1	0	1	0	1	1	1	1	0	0	0	0	1	1	1	1	0	1	1	0	0	0	1	0	1	0	0	1	1	0	1	0	0	1	0	1	1	0	0	0
m1585	chromosome_3	2113927	2113927	0	1	1	1	1	0	1	0	1	0	1	1	1	1	0	0	0	0	1	1	1	1	0	1	1	0	0	0	1	0	1	0	0	1	1	0	1	0	0	1	0	1	1	0	0	0
m1586	chromosome_3	2114005	2114443	0	0	1	0	0	0	0	0	0	0	0	0	0	0	0	0	0	0	0	0	0	0	0	0	0	0	0	0	0	0	0	0	0	0	0	0	0	0	0	0	0	0	0	0	0	0
m1587	chromosome_3	2115729	2115729	0	1	1	1	1	0	1	0	1	0	1	1	1	1	0	0	0	0	1	1	1	1	0	1	1	0	0	0	1	0	1	0	0	1	1	0	1	0	0	1	0	1	1	0	0	0
m1588	chromosome_3	2117109	2117330	0	1	0	1	1	0	1	0	1	0	1	1	1	1	0	0	0	0	1	1	1	1	0	1	1	0	0	0	1	0	1	0	0	1	1	0	1	0	0	1	0	1	1	0	0	0
m1589	chromosome_3	2119802	2119986	0	1	1	1	1	0	1	0	1	0	1	1	1	1	0	0	0	0	NA	1	NA	1	0	1	1	0	0	0	1	0	1	0	0	1	1	0	1	0	0	1	0	1	1	0	0	0
m1590	chromosome_3	2123265	2123837	0	1	0	1	1	0	1	0	1	0	1	1	1	1	0	0	0	0	NA	1	NA	1	0	1	1	0	0	0	1	0	1	0	0	1	1	0	1	0	0	1	0	1	1	0	0	0
m1591	chromosome_3	2125061	2126319	0	1	0	1	1	0	1	NA	1	0	1	1	1	1	0	0	0	0	0	1	0	1	0	1	1	1	1	0	1	0	1	0	0	1	1	0	1	1	0	1	0	1	1	0	0	0
m1592	chromosome_3	2127305	2127305	0	0	1	0	0	0	0	0	0	0	0	0	0	0	0	0	0	0	0	0	0	0	0	0	0	0	0	0	0	0	0	0	0	0	0	0	0	0	0	0	0	0	0	0	0	0
m1593	chromosome_3	2128231	2128231	0	1	1	1	1	0	1	NA	1	0	1	1	1	1	0	0	0	0	0	1	0	1	0	1	1	1	1	0	1	0	1	0	0	1	1	0	1	1	0	1	0	1	1	0	0	0
m1594	chromosome_3	2128892	2130647	0	0	1	0	0	0	0	0	0	0	0	0	0	0	0	0	0	0	0	0	0	0	0	0	0	0	0	0	0	0	0	0	0	0	0	0	0	0	0	0	0	0	0	0	0	0
m1595	chromosome_3	2131422	2131422	0	1	1	1	1	0	1	NA	1	0	1	1	1	1	0	0	0	0	0	1	0	1	0	1	1	1	1	0	1	0	1	0	0	1	1	0	1	1	0	1	0	1	1	NA	0	0
m1596	chromosome_3	2131768	2133816	0	0	1	0	0	0	0	0	0	0	0	0	0	0	0	0	0	0	0	0	0	0	0	0	0	0	0	0	0	0	0	0	0	0	0	0	0	0	0	0	0	0	0	0	0	0
m1597	chromosome_3	2135369	2135369	0	1	0	1	1	0	1	NA	1	0	1	1	1	1	0	0	0	0	0	1	0	1	0	1	1	1	1	0	1	0	1	0	0	1	1	0	1	1	0	1	0	1	1	1	0	0
m1598	chromosome_3	2137886	2137886	0	0	1	0	0	0	0	0	0	0	0	0	0	0	0	0	0	0	0	0	0	0	0	0	0	0	0	0	0	0	0	0	0	0	0	0	0	0	0	0	0	0	0	0	0	0
m1599	chromosome_3	2138108	2138108	0	1	1	1	1	0	1	NA	1	0	1	1	1	1	0	0	0	0	0	1	0	1	0	1	1	1	1	0	1	0	1	0	0	1	1	0	1	1	0	1	0	1	1	1	0	0
m1600	chromosome_3	2138572	2138572	0	1	0	1	1	0	1	NA	1	0	1	1	1	1	0	0	0	0	0	1	0	1	0	1	1	1	1	0	1	0	1	0	0	1	1	0	1	1	0	1	0	1	1	1	0	0
m1601	chromosome_3	2139631	2139631	0	0	1	0	0	0	0	0	0	0	0	0	0	0	0	0	0	0	0	0	0	0	0	0	0	0	0	0	0	0	0	0	0	0	0	0	0	0	0	0	0	0	0	0	0	0
m1602	chromosome_3	2140319	2140319	0	1	1	1	1	0	1	NA	1	0	1	1	1	1	0	0	0	0	0	1	0	1	0	1	1	1	1	0	1	0	1	0	0	1	1	0	1	1	0	1	0	1	1	1	0	0
m1603	chromosome_3	2140690	2147845	0	1	0	1	1	0	1	NA	1	0	1	1	1	1	0	0	0	0	0	1	0	1	0	1	1	1	1	0	1	0	1	0	0	1	1	0	1	1	0	1	0	1	1	1	0	0
m1604	chromosome_3	2148463	2148882	0	1	1	1	1	0	1	NA	1	0	1	1	1	1	0	0	0	0	0	1	0	1	0	1	1	1	1	0	1	0	1	0	0	1	1	0	1	1	0	1	0	1	1	1	0	0
m1605	chromosome_3	2152857	2152917	0	1	0	1	1	0	1	NA	1	0	1	1	1	1	0	0	0	0	0	1	0	1	0	1	1	1	1	0	1	0	1	0	0	1	1	0	1	1	0	1	0	1	1	1	0	0
m1606	chromosome_3	2155326	2155664	0	0	1	0	0	0	0	0	0	0	0	0	0	0	0	0	0	0	0	0	0	0	0	0	0	0	0	0	0	0	0	0	0	0	0	0	0	0	0	0	0	0	0	0	0	0
m1607	chromosome_3	2155996	2160098	0	1	0	1	1	0	1	NA	1	0	1	1	1	1	0	0	0	0	0	1	0	1	0	1	1	1	1	0	1	0	1	0	0	1	1	0	1	1	0	1	0	1	1	1	0	0
m1608	chromosome_3	2160377	2160377	0	1	1	1	1	0	1	1	1	0	1	1	1	1	0	0	0	0	0	1	0	1	0	1	1	1	1	0	1	0	1	0	0	1	1	0	1	1	0	1	0	1	1	1	0	0
m1609	chromosome_3	2160438	2160438	0	0	1	0	0	0	0	0	0	0	0	0	0	0	0	0	0	0	0	0	0	0	0	0	0	0	0	0	0	0	0	0	0	0	0	0	0	0	0	0	0	0	0	0	0	0
m1610	chromosome_3	2160477	2160477	0	1	0	1	1	0	1	1	1	0	1	1	1	1	0	0	0	0	0	1	0	1	0	1	1	1	1	0	1	0	1	0	0	1	1	0	1	1	0	1	0	1	1	1	0	0
m1611	chromosome_3	2161493	2169974	0	1	0	1	1	0	1	1	1	0	1	1	1	1	0	0	0	0	0	1	0	1	0	1	1	1	1	0	1	0	1	0	0	1	1	0	1	1	0	1	0	1	1	1	0	0
m1612	chromosome_3	2170536	2170536	0	1	1	1	1	0	1	1	1	0	1	1	1	1	0	0	0	0	0	1	0	1	0	1	1	1	1	0	1	0	1	0	0	1	1	0	1	1	0	1	0	1	1	1	0	0
m1613	chromosome_3	2170643	2172215	0	1	0	1	1	0	1	1	1	0	1	1	1	1	0	0	0	0	0	1	0	1	0	1	1	1	1	0	1	0	1	0	0	1	1	0	1	1	0	1	0	1	1	1	0	0
m1614	chromosome_3	2172701	2172701	0	0	1	0	0	0	0	0	0	0	0	0	0	0	0	0	0	0	0	0	0	0	0	0	0	0	0	0	0	0	0	0	0	0	0	0	0	0	0	0	0	0	0	0	0	0
m1615	chromosome_3	2172719	2172719	0	1	0	1	1	0	1	1	1	0	1	1	1	1	0	0	0	0	0	1	0	1	0	1	1	1	1	0	1	0	1	0	0	1	1	0	1	1	0	1	0	1	1	1	0	0
m1616	chromosome_3	2174069	2174069	0	1	1	1	1	0	1	1	1	0	1	1	1	1	0	0	0	0	0	1	0	1	0	1	1	1	1	0	1	0	1	0	0	1	1	0	1	1	0	1	0	1	1	1	0	0
m1617	chromosome_3	2175181	2175181	0	0	1	0	0	0	0	0	0	0	0	0	0	0	0	0	0	0	0	0	0	0	0	0	0	0	0	0	0	0	0	0	0	0	0	0	0	0	0	0	0	0	0	0	0	0
m1618	chromosome_3	2175766	2177151	0	1	1	1	1	0	1	1	1	0	1	1	1	1	0	0	0	0	0	1	0	1	0	1	1	1	1	0	1	0	1	0	0	1	1	0	1	1	0	1	0	1	1	1	NA	0
m1619	chromosome_3	2177966	2178240	0	0	1	0	0	0	0	0	0	0	0	0	0	0	0	0	0	0	0	0	0	0	0	0	0	0	0	0	0	0	0	0	0	0	0	0	0	0	0	0	0	0	0	0	NA	0
m1620	chromosome_3	2178322	2178322	0	1	0	1	1	0	1	1	1	0	1	1	1	1	0	0	0	0	0	1	0	1	0	1	1	1	1	0	1	0	1	0	0	1	1	0	1	1	0	1	0	1	1	1	0	0
m1621	chromosome_3	2179051	2179051	0	0	1	0	0	0	0	0	0	0	0	0	0	0	0	0	0	0	0	0	0	0	0	0	0	0	0	0	0	0	0	0	0	0	0	0	0	0	0	0	0	0	0	0	NA	0
m1622	chromosome_3	2179852	2180514	0	1	0	1	1	0	1	1	1	0	1	1	1	1	0	0	0	0	0	1	0	1	0	1	1	1	1	0	1	0	1	0	0	1	1	0	1	1	0	1	0	1	1	1	0	0
m1623	chromosome_3	2181223	2181223	0	0	1	0	0	0	0	0	0	0	0	0	0	0	0	0	0	0	0	0	0	0	0	0	0	0	0	0	0	0	0	0	0	0	0	0	0	0	0	0	0	0	0	0	NA	0
m1624	chromosome_3	2181653	2181653	0	1	0	1	1	0	1	1	1	0	1	1	1	1	0	0	0	0	0	1	0	1	0	1	1	1	1	0	1	0	1	0	0	1	1	0	1	1	0	1	0	1	1	1	0	0
m1625	chromosome_3	2181729	2181892	0	1	1	1	1	0	1	1	1	0	1	1	1	1	0	0	0	0	0	1	0	1	0	1	1	1	1	0	1	0	1	0	0	1	1	0	1	1	0	1	0	1	1	1	NA	0
m1626	chromosome_3	2182627	2182627	0	0	1	0	0	0	0	0	0	0	0	0	0	0	0	0	0	0	0	0	0	0	0	0	0	0	0	0	0	0	0	0	0	0	0	0	0	0	0	0	0	0	0	0	NA	0
m1627	chromosome_3	2184808	2191799	0	1	1	1	1	0	1	1	1	0	1	1	1	1	0	0	0	0	0	1	0	1	0	1	1	1	1	0	1	0	1	0	0	1	1	0	1	1	0	1	0	1	1	1	NA	0
m1628	chromosome_3	2192600	2192600	0	1	0	1	1	0	1	1	1	0	1	1	1	1	0	0	0	0	0	1	0	1	0	1	1	1	1	0	1	0	1	0	0	1	1	0	1	1	0	1	0	1	1	1	0	0
m1629	chromosome_3	2195680	2195680	0	0	1	0	0	0	0	0	0	0	0	0	0	0	0	0	0	0	0	0	0	0	0	0	0	0	0	0	0	0	0	0	0	0	0	0	0	0	0	0	0	0	0	0	NA	0
m1630	chromosome_3	2200139	2200140	0	1	1	1	NA	0	1	1	1	0	1	1	1	1	0	0	0	0	0	1	0	1	0	1	1	1	1	0	1	0	1	0	0	1	1	0	1	1	0	1	0	1	1	1	NA	0
m1631	chromosome_3	2201078	2201078	0	0	1	0	0	0	0	0	0	0	0	0	0	0	0	0	0	0	0	0	0	0	0	0	0	0	0	0	0	0	0	0	0	0	0	0	0	0	0	0	0	0	0	0	NA	0
m1632	chromosome_3	2203478	2203854	0	1	1	1	0	0	1	1	1	0	1	1	1	1	0	0	0	0	0	1	0	1	0	1	1	1	1	0	1	0	1	0	0	1	1	0	1	1	0	1	0	1	1	1	NA	0
m1633	chromosome_3	2205007	2205112	0	0	1	0	0	0	0	0	0	0	0	0	0	0	0	0	0	0	0	0	0	0	0	0	0	0	0	0	0	0	0	0	0	0	0	0	0	0	0	0	0	0	0	0	1	0
m1634	chromosome_3	2205978	2205978	0	1	1	1	0	0	1	1	1	0	1	1	1	1	0	0	0	0	0	1	0	1	0	1	1	1	1	0	1	0	1	0	0	1	1	0	1	1	0	1	0	1	1	1	1	0
m1635	chromosome_3	2208782	2210977	0	1	1	1	0	0	1	1	1	0	1	1	1	1	0	0	0	0	0	1	0	1	0	1	1	1	1	0	1	0	1	0	0	1	1	0	1	1	0	1	0	1	1	1	0	0
m1636	chromosome_3	2211477	2211477	0	1	0	1	0	0	1	1	1	0	1	1	1	1	0	0	0	0	0	1	0	1	0	1	1	1	1	0	1	0	1	0	0	1	1	0	1	1	0	1	0	1	1	1	0	0
m1637	chromosome_3	2213065	2213386	0	1	1	1	0	0	1	1	1	0	1	1	1	1	0	0	0	0	0	1	0	1	0	1	1	1	1	0	1	0	1	0	0	1	1	0	1	1	0	1	0	1	1	1	0	0
m1638	chromosome_3	2215375	2215375	0	0	1	0	0	0	0	0	0	0	0	0	0	0	0	0	0	0	0	0	0	0	0	0	0	0	0	0	0	0	0	0	0	0	0	0	0	0	0	0	0	0	0	0	0	0
m1639	chromosome_3	2216726	2216726	0	1	1	1	0	0	1	1	1	0	1	1	1	1	0	0	0	0	0	1	0	1	0	1	1	1	1	0	1	0	1	0	0	1	1	0	1	1	0	1	0	1	1	1	0	0
m1640	chromosome_3	2217110	2217110	0	1	0	1	0	0	1	1	1	0	1	1	1	1	0	0	0	0	0	1	0	1	0	1	1	1	1	0	1	0	1	0	0	1	1	0	1	1	0	1	0	1	1	1	0	0
m1641	chromosome_3	2217120	2217264	0	1	1	1	0	0	1	1	1	0	1	1	1	1	0	0	0	0	0	1	0	1	0	1	1	1	1	0	1	0	1	0	0	1	1	0	1	1	0	1	0	1	1	1	0	0
m1642	chromosome_3	2218689	2218689	0	1	0	1	0	0	1	1	1	0	1	1	1	1	0	0	0	0	0	1	0	1	0	1	1	1	1	0	1	0	1	0	0	1	1	0	1	1	0	1	0	1	1	1	0	0
m1643	chromosome_3	2218864	2218864	0	1	1	1	0	0	1	1	1	0	1	1	1	1	0	0	0	0	0	1	0	1	0	1	1	1	1	0	1	0	1	0	0	1	1	0	1	1	0	1	0	1	1	1	0	0
m1644	chromosome_3	2219020	2219235	0	0	1	0	0	0	0	0	0	0	0	0	0	0	0	0	0	0	0	0	0	0	0	0	0	0	0	0	0	0	0	0	0	0	0	0	0	0	0	0	0	0	0	0	0	0
m1645	chromosome_3	2219752	2222419	0	1	1	1	0	0	1	1	1	0	1	1	1	1	0	0	0	0	0	1	0	1	0	1	1	1	1	0	1	0	1	0	0	1	1	0	1	1	0	1	0	1	1	1	0	0
m1646	chromosome_3	2224801	2225582	0	0	1	0	0	0	0	0	0	0	0	0	0	0	0	0	0	0	0	0	0	0	0	0	0	0	0	0	0	0	0	0	0	0	0	0	0	0	0	0	0	0	0	0	0	0
m1647	chromosome_3	2227224	2227224	0	1	1	1	0	0	1	NA	1	0	1	1	1	1	0	0	0	0	0	1	0	1	0	1	1	0	1	0	1	0	1	0	0	1	1	0	1	0	0	1	0	1	1	1	0	0
m1648	chromosome_3	2232524	2242988	0	1	0	1	0	0	1	NA	1	0	1	1	1	1	0	0	0	0	0	1	0	1	0	1	1	0	1	0	1	0	1	0	0	1	1	0	1	0	0	1	0	1	1	1	0	0
m1649	chromosome_3	2245914	2245914	0	1	1	1	0	0	1	0	1	0	1	1	1	1	0	0	0	0	0	1	0	1	0	1	1	0	1	0	1	0	1	0	0	1	1	0	1	0	0	1	0	1	1	1	0	0
m1650	chromosome_3	2252544	2252544	0	0	1	0	0	0	0	0	0	0	0	0	0	0	0	0	0	0	0	0	0	0	0	0	0	0	0	0	0	0	0	0	0	0	0	0	0	0	0	0	0	0	0	0	0	0
m1651	chromosome_3	2255097	2255450	0	1	0	1	0	0	1	0	1	0	1	1	1	1	0	0	0	0	0	1	0	1	0	1	1	0	1	0	1	0	1	0	0	1	1	0	1	0	0	1	0	1	1	1	0	0
m1652	chromosome_3	2264486	2264486	0	1	1	1	0	0	1	0	1	0	1	1	1	1	0	0	0	0	0	1	0	1	0	1	1	0	1	0	1	0	1	0	0	1	1	0	1	0	0	1	1	1	1	1	0	0
m1653	chromosome_3	2265467	2265467	0	0	1	0	0	0	0	0	0	0	0	0	0	0	0	0	0	0	0	0	0	0	0	0	0	0	0	0	0	0	0	0	0	0	0	0	0	0	0	0	0	0	0	0	0	0
m1654	chromosome_3	2267532	2267532	0	1	0	1	0	0	1	0	1	0	1	1	1	1	0	0	0	0	0	1	0	1	0	1	1	0	1	0	1	0	1	0	0	1	1	0	1	0	0	1	1	1	1	1	0	0
m1655	chromosome_3	2270063	2270063	0	1	1	1	0	0	1	0	1	0	1	1	1	1	0	0	0	0	0	1	0	1	0	1	1	0	1	0	1	0	1	0	0	1	1	0	1	0	0	1	1	1	1	1	0	0
m1656	chromosome_3	2273231	2273231	0	0	1	0	0	0	0	0	0	0	0	0	0	0	0	0	0	0	0	0	0	0	0	0	0	0	0	0	0	0	0	0	0	0	0	0	0	0	0	0	0	0	0	0	0	0
m1657	chromosome_3	2273410	2273410	0	1	0	1	0	0	1	0	1	0	1	1	1	1	0	0	0	0	0	1	0	1	0	1	1	0	1	0	1	0	1	0	0	1	1	0	1	0	0	1	1	1	1	1	0	0
m1658	chromosome_3	2273443	2273443	0	1	1	1	0	0	1	0	1	0	1	1	1	1	0	0	0	0	0	1	0	1	0	1	1	0	1	0	1	0	1	0	0	1	1	0	1	0	0	1	1	1	1	1	0	0
m1659	chromosome_3	2273731	2278404	0	1	0	1	0	0	1	0	1	0	1	1	1	1	0	0	0	0	0	1	0	1	0	1	1	0	1	0	1	0	1	0	0	1	1	0	1	0	0	1	1	1	1	1	0	0
m1660	chromosome_3	2282071	2288067	0	1	1	1	0	0	1	0	1	0	1	1	1	1	0	0	0	0	0	1	0	1	0	1	1	0	1	0	1	0	1	0	0	1	1	0	1	0	0	1	1	1	1	1	0	0
m1661	chromosome_3	2291133	2291133	0	0	1	0	0	0	0	0	0	0	0	0	0	0	0	0	0	0	0	0	0	0	0	0	0	0	0	0	0	0	0	0	0	0	0	0	0	0	0	0	0	0	0	0	0	0
m1662	chromosome_3	2292005	2295758	0	1	1	1	0	0	1	0	1	0	1	1	1	1	0	0	0	0	0	1	0	1	0	1	1	0	1	0	1	0	1	0	0	1	1	0	1	0	NA	1	1	1	1	1	0	0
m1663	chromosome_3	2297653	2297653	0	0	1	0	0	0	0	0	0	0	0	0	0	0	0	0	0	0	0	0	0	0	0	0	0	0	0	0	0	0	0	0	0	0	0	0	0	0	0	0	0	0	0	0	0	0
m1664	chromosome_3	2298791	2298791	0	1	1	1	0	0	1	0	1	0	1	1	1	1	0	0	0	0	0	1	0	1	0	1	1	0	1	0	1	0	1	0	0	1	1	0	1	0	1	1	1	1	1	1	0	0
m1665	chromosome_3	2300421	2300421	0	0	1	0	0	0	0	0	0	0	0	0	0	0	0	0	0	0	0	0	0	0	0	0	0	0	0	0	0	0	0	0	0	0	0	0	0	0	0	0	0	0	0	0	0	0
m1666	chromosome_3	2300971	2300971	0	1	0	1	0	0	1	0	1	0	1	1	1	1	0	0	0	0	0	1	0	1	0	1	1	0	1	0	1	0	1	0	0	1	1	0	1	0	1	1	1	1	1	1	0	0
m1667	chromosome_3	2301825	2301825	0	0	1	0	0	0	0	0	0	0	0	0	0	0	0	0	0	0	0	0	0	0	0	0	0	0	0	0	0	0	0	0	0	0	0	0	0	0	0	0	0	0	0	0	0	0
m1668	chromosome_3	2302543	2308613	0	1	1	1	0	0	1	0	1	0	1	1	1	1	0	0	0	0	0	1	0	1	0	1	1	0	1	0	1	0	1	0	0	1	1	0	1	0	1	1	1	1	1	1	0	0
m1669	chromosome_3	2309393	2309393	0	0	1	0	0	0	0	0	0	0	0	0	0	0	0	0	0	0	0	0	0	0	0	0	0	0	0	0	0	0	0	0	0	0	0	0	0	0	0	0	0	0	0	0	NA	0
m1670	chromosome_3	2311049	2311907	0	1	0	1	0	0	1	0	1	0	1	1	1	1	0	0	0	0	0	1	0	1	0	1	1	0	NA	0	1	0	1	0	0	1	1	0	1	0	1	1	1	1	1	1	0	0
m1671	chromosome_3	2313596	2313596	0	1	0	1	0	0	1	0	1	0	1	1	1	1	0	0	0	0	0	1	0	1	0	1	1	0	0	0	1	0	1	0	0	1	1	0	1	0	1	1	1	1	1	1	0	0
m1672	chromosome_3	2316279	2316279	0	0	1	0	0	0	0	0	0	0	0	0	0	0	0	0	0	0	0	0	0	0	0	0	0	0	0	0	0	0	0	0	0	0	0	0	0	0	0	0	0	0	0	0	NA	0
m1673	chromosome_3	2319684	2319684	0	1	1	1	0	0	1	0	1	0	1	1	1	1	0	0	0	0	0	1	0	1	0	1	1	0	0	0	1	0	1	0	0	1	1	0	1	0	1	1	1	1	1	1	NA	0
m1674	chromosome_3	2324870	2324870	0	0	1	0	0	0	0	0	0	0	0	0	0	0	0	0	0	0	0	0	0	0	0	0	0	0	0	0	0	0	0	0	0	0	0	0	0	0	0	0	0	0	0	0	NA	0
m1675	chromosome_3	2325804	2333197	0	1	1	1	0	0	1	0	1	0	1	1	1	1	0	0	0	0	0	1	0	1	0	1	1	0	0	0	1	0	1	0	0	1	1	0	1	0	1	1	1	1	1	1	1	0
m1676	chromosome_3	2334056	2338026	0	0	1	0	0	0	0	0	0	0	0	0	0	0	0	0	0	0	0	0	0	0	0	0	0	0	0	0	0	0	0	0	0	0	0	0	0	0	0	0	0	0	0	0	1	0
m1677	chromosome_3	2342321	2342952	0	1	1	1	0	0	1	0	1	0	1	1	1	1	0	0	0	0	0	1	0	1	0	1	1	0	0	0	1	0	1	0	0	1	1	0	1	0	1	1	1	1	1	1	1	0
m1678	chromosome_3	2345769	2345769	0	0	1	0	0	0	0	0	0	0	0	0	0	0	0	0	0	0	0	0	0	0	0	0	0	0	0	0	0	0	0	0	0	0	0	0	0	0	0	0	0	0	0	0	1	0
m1679	chromosome_3	2347226	2347226	0	1	0	1	0	0	1	0	1	0	1	1	1	1	0	0	0	0	0	1	0	1	0	1	1	0	0	0	1	0	1	0	0	1	1	0	1	0	1	1	1	1	1	1	0	0
m1680	chromosome_3	2348449	2349859	0	0	1	0	0	0	0	0	0	0	0	0	0	0	0	0	0	0	0	0	0	0	0	0	0	0	0	0	0	0	0	0	0	0	0	0	0	0	0	0	0	0	0	0	1	0
m1681	chromosome_3	2354383	2354383	0	1	1	1	0	0	1	0	1	0	NA	1	1	1	0	0	0	0	0	1	0	1	0	1	1	0	0	0	1	0	1	0	0	1	1	NA	1	0	1	1	1	1	1	1	1	0
m1682	chromosome_3	2356753	2363499	0	1	0	1	0	0	1	0	1	0	NA	1	1	1	0	0	0	0	0	1	0	1	0	1	1	0	0	0	1	0	1	0	0	1	1	NA	1	0	1	1	1	1	1	1	0	0
m1683	chromosome_3	2370250	2380004	0	0	1	0	0	0	0	0	0	0	0	0	0	0	0	0	0	0	0	0	0	0	0	0	0	0	0	0	0	0	0	0	0	0	0	0	0	0	0	0	0	0	0	0	1	0
m1684	chromosome_3	2382301	2382301	0	1	1	1	0	0	1	0	1	0	NA	1	1	1	0	0	0	0	0	1	0	1	0	1	1	0	0	0	1	0	1	0	0	1	1	NA	1	0	1	1	1	1	1	1	1	0
m1685	chromosome_3	2383752	2387950	0	0	1	0	0	0	0	0	0	0	0	0	0	0	0	0	0	0	0	0	0	0	0	0	0	0	0	0	0	0	0	0	0	0	0	0	0	0	0	0	0	0	0	0	1	0
m1686	chromosome_3	2388524	2388524	0	1	1	1	0	0	1	0	1	0	NA	1	1	1	0	0	0	0	0	1	0	1	0	1	1	0	0	0	1	0	1	0	0	1	1	NA	1	0	1	1	1	1	1	1	1	0
m1687	chromosome_3	2394154	2394154	0	1	0	1	0	0	1	0	1	0	NA	1	1	1	0	0	0	0	0	1	0	1	0	1	1	0	0	0	1	0	1	0	0	1	1	1	1	0	1	1	1	1	1	1	0	0
m1688	chromosome_3	2404629	2412337	0	1	1	1	0	0	1	0	1	0	NA	1	1	1	0	0	0	0	0	1	0	1	0	1	1	0	0	0	1	0	1	0	0	1	1	1	1	0	1	1	1	1	1	1	1	0
m1689	chromosome_3	2418637	2418637	0	0	1	0	0	0	0	0	0	0	0	0	0	0	0	0	0	0	0	0	0	0	0	0	0	0	0	0	0	0	0	0	0	0	0	0	0	0	0	0	0	0	0	0	1	0
m1690	chromosome_3	2420168	2422376	0	1	0	1	0	0	1	0	1	0	NA	1	1	1	0	0	0	0	0	1	0	1	0	1	1	0	0	0	1	0	1	0	0	1	1	1	1	0	1	1	1	1	1	1	0	0
m1691	chromosome_3	2423131	2423131	0	1	1	1	0	0	1	0	1	0	NA	1	1	1	0	0	0	0	0	1	0	1	0	1	1	0	0	0	1	0	1	0	0	1	1	1	1	0	1	1	1	1	1	1	1	0
m1692	chromosome_3	2426173	2427357	0	1	1	1	0	0	1	0	1	0	NA	1	1	1	0	0	0	0	0	1	0	1	0	1	1	0	0	0	1	0	1	0	0	1	1	1	1	0	1	1	1	1	1	1	1	0
m1693	chromosome_3	2431914	2433153	0	0	1	0	0	0	0	0	0	0	0	0	0	0	0	0	0	0	0	0	0	0	0	0	0	0	0	0	0	0	0	0	0	0	0	0	0	0	0	0	0	0	0	0	1	0
[truncated: 84 more columns]
