# Supplementary material for: Genetic effects on molecular network states explain complex traits
Source: Mol Syst Biol. 2023 Jul 24;19(8):e11493. doi: 10.15252/msb.202211493 (PMC10407735; doi:10.15252/msb.202211493)
Supplement: Supplementary file 8 — Source Data for Figure 6 [file MSB-19-e11493-s003.zip › Figure_6/6A-D/Fission_L968_pka1_C358F.csv]

SPAC1002.01	SPAC1002.02	SPAC1002.03c	SPAC1002.04c	SPAC1002.05c	SPAC1002.06c	SPAC1002.07c	SPAC1002.08c	SPAC1002.09c	SPAC1002.10c	SPAC1002.11	SPAC1002.12c	SPAC1002.13c	SPAC1002.14	SPAC1002.15c	SPAC1002.16c	SPAC1002.17c	SPAC1002.18	SPAC1002.19	SPAC1002.20	SPAC1006.01	SPAC1006.02	SPAC1006.03c	SPAC1006.04c	SPAC1006.05c	SPAC1006.06	SPAC1006.07	SPAC1006.08	SPAC1006.09	SPAC1039.01	SPAC1039.02	SPAC1039.03	SPAC1039.04	SPAC1039.05c	SPAC1039.06	SPAC1039.07c	SPAC1039.08	SPAC1039.09	SPAC1039.10	SPAC1039.11c	SPAC105.01c	SPAC105.02c	SPAC105.03c	SPAC1071.01c	SPAC1071.02	SPAC1071.03c	SPAC1071.04c	SPAC1071.05	SPAC1071.06	SPAC1071.07c
LFC_PTQTL1_ChrII_unstressed	-0.2156148224794	-0.0359394562621969	0.0823476297510446	0.0481827001338049	-0.269619675823042	-0.630325095606571	0.0735548273151947	0.0258938976632175	-0.0425700654156369	0.013216578600125	0.187372691141189	-0.253375517636879	0.130342788845534	0.242335932048395	0.037088086249228	0.573335823367232	2.01698806175276	0.947966748423919	1.68160683506171	-0.217215066972373	-0.285839807779919	0.150050138523943	0.083152554611214	-0.00649474943249295	-0.0318967136904682	0.0707719617666527	0.155359591676094	0.0659015202609297	-0.234670852594233	0.0803830170777964	2.50166463568812	0.0724085101159861	0.300886384073423	-0.0689745485837197	0.0525631662549877	-0.155669457993001	-0.0951778873225519	-0.205797122209232	-0.425822990357449	-0.281784595559596	0.169421876454718	0.134880740336836	0.128778820489869	-0.0183091072154884	0.114662918060432	0.0803982207120768	0.015977707884673	0.166160073876467	-0.0335491584507466
LFC_PTQTL3_ChrII_H2O2	-0.201199413118999	-0.22950013973157	-0.182916100694214	-0.0134485838100566	-0.438051185053157	-0.355361811896233	0.359506614637105	-0.138399061614511	0.10229174076154	-0.384695089052142	-0.385643131300907	-0.460890000798249	-0.394164406955525	0.176187655120776	0.0712066010162786	-0.351143819864514	0.701944897443706	0.104418910648095	0.617321831419085	-0.518255030402968	-0.111506734971474	-0.0078515390417655	0.373038510050879	-0.199315493420647	-0.244816583945079	-0.36327590027321	0.479037422137527	0.0131828523698676	-0.580667013290492	-0.618417403102821	1.93457744699359	-0.479005571872003	-0.413023512447317	-0.798518436404314	-0.0241456220426439	-0.435017457257062	-0.886371669680189	-0.91565013956458	-0.959179034827507	-0.147607152932013	-0.576904503876666	0.325426371518626	-0.389590904419354	0.0619707704411638	-0.0847787335255621	0.323666037317587	0.108703422027741	0.0240466095582104	0.118967147138806
LFC_pka1_C358F	-0.96732150714805	-1.4830323420712	-0.022448894658968	-0.40309647778723	-1.39423313536826	-3.4379025293608	-0.513315033355903	-0.11474708512042	-0.594762200272825	-0.268626828260659	-0.603918873979811	-1.07314999885045	0.00997705509812086	-0.126710597360807	-0.297055961547987	-1.79670822045227	1.35861239483913	0.31783557909031	0.55236124681274	-1.25836690768433	-1.17936461900535	-0.207351566920577	-0.481150917499502	-1.22264899003987	-0.453588706426126	-1.05391206391728	0.334210062201244	-0.00987380225236478	-0.563076909501318	-0.0363976449422871	3.23401505596435	-0.321435133905652	-0.368874455887989	-0.630639880088433	-0.437656539489788	-0.599632318126417	-0.991101918602162	-1.34448855339681	-2.68161487624764	-3.50684449372249	-0.661521457524094	-0.714959704157689	-0.19080999260251	-0.213925042251359	-0.110649979441769	-0.13169419857407	-0.500377745012499	-0.103255338871946	-0.237824115514815
[truncated: 5,000 more columns]
