# Supplementary material for: Genetic effects on molecular network states explain complex traits
Source: Mol Syst Biol. 2023 Jul 24;19(8):e11493. doi: 10.15252/msb.202211493 (PMC10407735; doi:10.15252/msb.202211493)
Supplement: Supplementary file 8 — Source Data for Figure 6 [file MSB-19-e11493-s003.zip › Figure_6/6A-D/Fission_phenotypes.csv]

Y0036;L968;R1_1;R1_10;R1_12;R1_13;R1_14;R1_15;R1_16;R1_17;R1_18;R1_19;R1_20;R1_21;R1_22;R1_23;R1_24;R1_25;R1_26;R1_27;R1_28;R1_29;R1_3;R1_30;R1_31;R1_32;R1_33;R1_35;R1_36;R1_37;R1_38;R1_39;R1_4;R1_40;R1_41;R1_42;R1_43;R1_47;R1_5;R1_6;R1_7;R1_8;R1_9;R2_1;R2_10;R2_11;R2_12;R2_13;R2_14;R2_18;R2_2;R2_22;R2_25;R2_26;R2_27;R2_3;R2_37;R2_38;R2_39;R2_4;R2_40;R2_43;R2_45;R2_46;R2_47;R2_48;R2_49;R2_5;R2_50…
growth_efficiency;-0.671348599124639;0.685067680324511;-1.9908800923628;-0.727731403635709;0.176877292528694;0.0338090308618354;0.164954937389788;-0.0602658026560849;0.105550147027538;-0.341745156013666;-0.113233349184657;-0.458981648212897;0.202709061996321;0.617010903073263;-0.613972265018659;-0.00195803455487889;-1.01535822136179;0.00915707778816269;0.0307042508777458;0.897310440036891;-0.1966…
stationary_phase_viability;37.98;87.61;87.19;93.08;62.86;33.51;95.05;69.62;74.33;61.71;48.58;61.34;77.23;77.46;23.07;77.29;58.76;36.29;72.89;94.11;93.26;76.4;15.58;59.9;59.3;50.44;44.12;90.9;60.6;95.51;69.36;83.84;87.41;56.4;45.76;60.87;86.64;57.99;30.04;71.94;91.32;95.74;36.93;NA;NA;NA;NA;NA;NA;NA;NA;NA;NA;NA;NA;NA;NA;NA;NA;NA;NA;NA;NA;NA;NA;NA;NA;NA;NA;NA;NA;NA;NA;NA;NA;NA;NA;NA;NA;NA;NA;NA;NA;…
PTscore_unstressed;1.61360981705584;1.03261849823336;0.887108297870897;1.0737404605909;0.930068190640342;0.741523957183712;1.10107624095347;0.772750668457278;0.331102075799214;0.332743070201446;1.04880155811737;0.96945269675566;0.793254826570908;0.718871118135857;0.967501424021168;-0.0948248812639887;0.789549618584563;0.323454910683779;0.146531270802336;-0.174469562472322;0.827545300053568;-0.435…
PTscore_H2O2;0.561363305258689;-1.6853535105984;-0.425400143845666;-1.23974403752049;-0.0246476218660104;-0.595521371080849;-2.00065458392521;0.602692950466891;-1.79792516903634;0.0748045887254001;0.264702752436784;0.268530521932039;-0.573107569121452;-2.54994845288008;-0.473813725602765;-0.900129823613588;-0.476036401581512;1.00736121849029;-0.321477316472076;-1.73054960481285;-1.57049933451406;…
