# Supplementary material for: Genetic effects on molecular network states explain complex traits
Source: Mol Syst Biol. 2023 Jul 24;19(8):e11493. doi: 10.15252/msb.202211493 (PMC10407735; doi:10.15252/msb.202211493)
Supplement: Supplementary file 8 — Source Data for Figure 6 [file MSB-19-e11493-s003.zip › Figure_6/6A-D/Fission_PTQTL_mapping.csv]

m1;m2;m3;m4;m5;m6;m7;m8;m9;m10;m11;m12;m13;m14;m15;m16;m17;m18;m19;m20;m21;m22;m23;m24;m25;m26;m27;m28;m29;m30;m31;m32;m33;m34;m35;m36;m37;m38;m39;m40;m41;m42;m43;m44;m45;m46;m47;m48;m49;m50;m51;m52;m53;m54;m55;m56;m57;m58;m59;m60;m61;m62;m63;m64;m65;m66;m67;m68;m69;m70;m71;m72;m73;m74;m75;m76;m77;m78;m79;m80;m81;m82;m83;m84;m85;m86;m87;m88;m89;m90;m91;m92;m93;m94;m95;m96;m97;m98;m99;m100;m101;m1…
RF_score_unstressed;0;0;0;0;1.40348741429262e-06;0;0.000394910009406005;9.87139583757604e-05;7.82550392385045e-06;9.87139583757604e-05;0;0.000727440382497774;0.00132467273184581;0;0.00132467273184581;0;0.000594406388160182;0.000271418286403682;0.000594406388160182;0.000372283570598375;9.3304961743659e-05;5.49923976943745e-06;0.000372283570598375;9.3304961743659e-05;5.49923976943745e-06;9.33049617…
RF_score_H2O2;0;2.56115221618145e-05;1.66623417598091e-06;0;6.44926538319252e-06;1.94475900001443e-05;8.38024252236132e-05;5.67768457765213e-05;4.05594704774929e-05;5.67768457765213e-05;4.49858084232737e-05;2.41189921043678e-05;0.00063301511987046;4.49858084232737e-05;0.00063301511987046;4.49858084232737e-05;0.00103171374277428;4.06375621570344e-06;0.00103171374277428;0.000127508529871881;4.41063…
p_FDR_unstressed;1;1;1;1;0.891748087774295;1;0.891748087774295;0.923499721448468;0.891748087774295;0.923499721448468;1;0.891748087774295;0.856442051282051;1;0.856442051282051;1;0.859957073170732;0.891748087774295;0.859957073170732;0.891748087774295;0.923499721448468;0.891748087774295;0.891748087774295;0.923499721448468;0.891748087774295;0.923499721448468;0.891748087774295;0.948874795180723;0.8917…
p_FDR_H2O2;1;0.952959381898455;0.952959381898455;1;0.952959381898455;0.952959381898455;0.952959381898455;0.952959381898455;0.952959381898455;0.952959381898455;0.952959381898455;0.952959381898455;0.745476756756757;0.952959381898455;0.745476756756757;0.952959381898455;0.572368666666667;0.952959381898455;0.572368666666667;0.952959381898455;0.952959381898455;0.952959381898455;0.952959381898455;0.9529…
PTQTL_condition_no;;;;;;;;;;;;;;;;;;;;;;;;;;;;;;;;;;;;;;;;;;;;;;;;;;;;;;;;;;;;;;;;;;;;;;;;;;;;;;;;;;;;;;;;;;;;;;;;;;;;;;;;;;;;;;;;;;;;;;;;;;;;;;;;;;;;;;;;;;;;;;;;;;;;;;;;;;;;;;;;;;;;;;;;;;;;;;;;;;;;;;;;;;;;;;;;;;;;;;;;;;;;;;;;;;;;;;;;;;;;;;;;;;;;;;;;;;;;;;;;;;;;;;;;;;;;;;;;;;;;;;;;;;;;;;;;;;;;;;;;;;;;;;;;;;;;;;;;;;;;;;;;;;;;;;;;;;;;;;;;;;;;;;;;;;;;;;;;;;;;;;;;;;;;;;;;;;;;;;;;;;;;;;;;;;;;;;;;;;;;;…
