# Supplementary material for: Genetic effects on molecular network states explain complex traits
Source: Mol Syst Biol. 2023 Jul 24;19(8):e11493. doi: 10.15252/msb.202211493 (PMC10407735; doi:10.15252/msb.202211493)
Supplement: Supplementary file 8 — Source Data for Figure 6 [file MSB-19-e11493-s003.zip › Figure_6/6A-D/Fission_PTscore_all_H2O2.csv]

PTmarkerSet;DBVPG2812;L968;R1_1;R1_10;R1_12;R1_13;R1_14;R1_15;R1_16;R1_17;R1_18;R1_19;R1_20;R1_21;R1_22;R1_23;R1_24;R1_25;R1_26;R1_27;R1_28;R1_29;R1_3;R1_30;R1_31;R1_32;R1_33;R1_35;R1_36;R1_37;R1_38;R1_39;R1_4;R1_40;R1_41;R1_42;R1_43;R1_47;R1_5;R1_6;R1_7;R1_8;R1_9;R2_1;R2_10;R2_11;R2_12;R2_13;R2_14;R2_18;R2_2;R2_22;R2_25;R2_26;R2_27;R2_3;R2_33;R2_37;R2_38;R2_39;R2_4;R2_40;R2_43;R2_45;R2_46;R2_47;…
SPCC14G10.02;PT-induced;-1.37486338301077;-1.55701730848215;-0.935402202976195;-1.11407987383439;-0.297346718605019;-0.97006016169469;-1.31652597234388;-0.754020450214074;-1.88052927701157;-0.410623791182616;0.0957481170818241;-0.463356818098142;-0.522345815908385;-1.41719254947959;-0.799568987542218;-0.452386326113642;-0.119967465876175;0.497210420155599;-0.767344602843312;-1.1649272143329;-2.02…
SPAC227.02c;PT-induced;-1.89044712608163;-1.69640355511144;-0.661623812414188;-1.18089379729668;0.0795274415691227;-0.766460943026523;-2.67349056813354;-0.172593404948849;-1.38324271845664;0.000764171816321766;0.60747581248579;0.366475977884011;-0.652752128488334;-1.8398076531535;-0.552492260541408;-0.757180050112959;-0.404437119493412;0.572205111877359;-0.0735522373869374;-2.15875081450033;-1.50…
SPAC20H4.01;PT-induced;-1.73526405326287;-1.53573927914941;0.194362188701691;-1.13820240660656;-0.311634396668273;-0.746470710527083;-1.98605850064723;-0.490682770595252;-1.69280277316744;-0.619742044618853;0.389108160995629;-0.146076793510992;-0.667106804763032;-1.90642706134477;-0.368947770778602;-0.393437596189913;-0.222626399846642;0.782764760056782;-0.341625494848827;-1.77468498482095;-1.634…
SPCC16A11.02;PT-induced;-1.28762837259734;-1.39135830482659;-0.691022354366113;-1.35581481552704;-0.36529861668468;-1.21981355102012;-1.64076081175671;-1.04745463595815;-1.65325092712814;-0.60101703957359;0.350820972249176;0.172510939640604;-0.910581435785803;-1.38893959143031;-0.910454120297413;-0.356074871226397;-0.784250327412778;0.294247495208324;-1.02194971358205;-1.62354760110155;-1.5513427…
SPAC1565.05;PT-induced;-1.56667401228004;-1.51876191927905;-0.51135851736462;-1.43986876419268;0.0362376735643242;-0.901314463910101;-2.07466674081392;-0.388953690598607;-1.69826320370537;-0.587882081393007;0.461863739249467;0.0553604000730931;-0.582806598126104;-1.56065251041591;-0.487067801776455;-0.585539897596167;-0.771228511398341;0.706851697111509;-0.297670217004095;-1.78067456334109;-1.788…
SPCP1E11.11;PT-induced;-1.69017036916305;-1.31317561964128;-0.0836215069623702;-1.04583099312282;0.707522074760163;-0.719288336705072;-0.936656028066165;-0.763712186784567;-1.56561637588511;-0.607394647635823;0.426233519722166;-0.117713770124515;-0.872831168109691;-1.85102496733985;-1.11442424141599;-0.534045956252941;-1.2744821027969;1.17687810781111;-0.526473037893403;-1.51771028831037;-1.16204…
SPAC1B3.09c;PT-induced;-1.86205184529869;-1.12546855386056;-0.257235574460508;-0.324392758983136;0.325450777280722;-0.0472964541953218;0.0480952127201147;-0.531030380398959;-1.62053141218379;-0.198580207788354;0.285186638222564;-0.278547475348844;-0.51236642640957;-0.816428151110955;-0.819189724077126;-1.07427951608277;0.0874748090589176;1.02007723241293;0.314803154280749;-0.116215603873339;-0.77…
SPAC1142.04;PT-induced;-1.82178026813174;-1.78319219802828;-0.0650660711099517;-1.24540664508821;0.537953908967767;-0.77787475146441;-1.63263014056484;-0.676615861934233;-1.38748548520041;-0.256223897679148;0.796618206877717;0.577928449485927;-0.412025461652481;-1.92223149713297;-0.335789502815491;-0.00289399522359321;-0.235308195024258;0.988742275119889;-0.626621403521648;-1.98452419302213;-1.09…
SPBC713.04c;PT-induced;-1.75242643118043;-2.01317205022962;-0.433698268421637;-1.72682966438841;0.486659929714806;-0.785490781426627;-1.75323467333004;-0.281813474131354;-1.55078919928538;-0.0561549796118967;0.642876075700661;0.616795850601351;-0.320831523437211;-1.67715995193676;-0.421763741552668;-0.204694195836709;-0.112190203330047;0.688549113303392;-0.730188383790397;-1.87826676038171;-1.622…
SPBC1198.02;PT-induced;-1.6565817866933;-1.35254138850804;-0.174488325059944;-1.29268205116898;0.392863743931395;-0.846109826442355;-1.58216277237499;-0.0588619466316376;-1.26203162900949;-0.464824089321496;0.0388444247459965;-0.240523654324195;-0.884369537194419;-1.77201069753973;-1.19257266758909;-1.31077140390475;-0.285426527198542;0.00530570944781344;-1.17942642214691;-1.2794292910824;-1.5457…
SPBC1711.05;PT-induced;-1.51688052914371;-1.59827323314912;0.0816447234593232;-1.28048608556716;0.353684406603526;-0.973446025287236;-1.78845772975737;-0.118812584094796;-1.58821053437475;0.0885196401511206;1.01243989013237;0.493908808402945;-0.331068856410948;-1.87307216720586;-0.365627486838522;-0.0918094889662353;0.264913850909918;1.20781034699496;-0.463105963976176;-1.29875208926713;-0.889962…
SPAC22E12.13c;PT-induced;-1.74094473957337;-1.87789186576844;-0.445398779104294;-1.35914961786105;0.189165353417458;-0.72942304419119;-2.13591101860354;-0.0512263022998275;-1.56559813445889;-0.382231611616232;0.455720118035548;0.33197137665717;-0.0954371801645266;-2.22382266788894;-1.00856090230501;-0.494215765756432;-1.16996209193547;0.360291818924918;-1.06240049928491;-2.20548968972462;-1.07648…
SPAC222.06;PT-induced;-1.73813796431059;-1.51609750148875;0.0291678034509946;-1.37599045884772;0.288964087847413;-0.570299965979803;-1.50621691480876;-0.220632735333663;-1.50001085312299;-0.283869041885743;0.464502850707917;0.707591613946689;-0.465224677587154;-2.07652047975082;-1.11101415790163;-0.259302443525594;-1.09071825043835;0.759065150501411;-0.399841950605573;-2.27747662925404;-0.8588422…
SPBC2D10.10c;PT-induced;-1.24893124515102;-1.37871286001438;0.16272474457778;-1.71242572529808;0.258130707599978;-0.00721704877741513;-1.54997714221973;0.610394758819445;-1.57435133775654;-0.0349260428625751;1.04871545569422;0.699439610145221;-0.357195408216728;-1.86667161733098;-0.601204442053266;0.20267106870068;0.37078297228181;0.819836834636596;-0.467637551741655;-0.681290126004543;-1.2563905…
SPAC29A4.04c;PT-induced;-1.89109658923611;-1.14041080287708;0.144251600855618;-1.0391498673235;0.616387903159138;0.834094802142312;-0.728572914863815;0.436782239387618;-1.10658692126285;-0.555970595278578;1.0276372576676;1.69220510710264;-0.419158214370703;-2.60982534005186;-0.471540489503065;0.227308054626058;1.5769897228679;0.79281849542813;-0.0764189314941201;-0.863607696925152;-0.327459896343…
SPBC646.10c;PT-induced;-1.68930006858442;-1.25599515934975;-0.302165578702127;-1.01422661029886;0.204046643390353;0.110132007083604;-1.1924115852891;1.11070923969734;-1.82134586113635;0.326289945246705;0.918369113328282;0.482558517487192;-0.434369882149679;-2.3402834019531;-0.450169340149824;-0.181873972159227;0.314939557852413;1.23620548696777;-0.113395843299922;-0.803700968592897;-0.88431298201…
SPAC23G3.06;PT-induced;-1.63396822459134;-1.60825180321331;0.0081776065199844;-1.10936926925607;-0.0390110162116469;-0.240938723195149;-1.7481800985227;0.594596812034834;-1.66955117176065;0.112156818994645;0.993402916979492;0.367204046375432;-0.0885695722215468;-2.16488750867532;-0.572606172671934;-0.391126567381632;0.000337680067164715;1.42831614727607;0.0105836447529472;-0.931137106929013;-1.41…
SPBC3F6.01c;PT-induced;-0.622376632798061;-0.7715246454439;-0.710073382130533;-2.46895218806937;-0.487934084566956;0.0317617454610004;-3.00758892181565;0.989008063570016;-0.888520035802139;0.0791129395443087;0.430671997111752;1.10223897012609;-0.416420657507021;-2.82574173728895;-0.183149219945092;-0.062713910835426;0.064746945843102;0.794655981953968;1.15221713148976;-2.30826907889779;-0.5941997…
SPAC1B3.12c;PT-induced;-1.71024372594191;-1.30943713083869;-0.309795976343101;0.00439730063304173;0.565992268954016;-1.59232740898559;-1.59625934678327;0.111748951155211;-0.618478145953538;-0.0978077190763929;-0.0382949613904898;0.723693251970753;-0.273199176328576;-1.09524567052845;-0.162141451708228;-0.329133242330299;-0.200763026383071;0.328466412201178;-1.06735000492642;-1.3701043182557;-2.45…
SPAC823.08c;PT-induced;-1.62861819555158;-1.69277020632473;-0.189476175328889;-1.54326686331863;0.209194150273872;-1.13569975326917;-2.02888144325199;-0.632811344186296;-1.57471282842747;-0.297458130971571;0.542876428065513;0.527158884454175;-0.608974583010095;-1.61143197808444;-0.498340670317147;-0.803052559487911;-0.570238237524698;0.651788096241985;-0.590570528814386;-1.78806446820335;-1.38554…
SPBC2F12.14c;PT-induced;-1.24617220798614;-1.60421829772589;-0.394569540184444;-1.86148279126246;0.126025835865752;-0.534478313508614;-2.03673941809424;0.740016097989279;-1.65963727836657;-0.21918794007406;0.66088230330671;0.754248355617289;-0.607003123583436;-2.23824470541933;-0.592393716125021;0.112337299084538;0.138329570066599;0.612048465226565;-0.713336582296002;-1.47006402522937;-1.73406119…
SPBC14F5.05c;PT-induced;-1.24465564127487;-1.37524064761657;-1.15926291433562;-1.44222784723152;-0.222862734814032;-1.17206100981597;-2.12881898958461;0.748040322591614;-1.53267601340558;-0.737752995735917;0.0221540562513355;-0.472380947224056;-1.05675274422627;-1.74787674832863;-0.866784978971397;-0.504690827458138;-0.51954280882094;0.0477854442593765;-0.709056631594995;-1.47288609796438;-1.5423…
SPBC3E7.16c;PT-induced;-0.735175979813098;-0.219921755468468;0.925907325318479;-0.62445716034996;1.17724707347754;1.2868334897312;-0.610998225516243;1.35547585800442;0.321205829885539;0.515118554486775;2.04925715817989;2.22197999906482;1.11550449218068;-0.308841648463601;0.706487721244769;1.1409795612549;1.06333429585339;1.20212420880406;0.941706894283173;0.969223295936217;1.48790674544571;0.2312…
SPAC3H5.07;PT-induced;-1.89739476833404;-1.38792337701376;0.196786564195525;-1.57112786502983;0.27297393258031;-0.183304054253423;-1.84633148929313;1.09384257446238;-2.00400168987667;0.135588208163227;0.787835351126809;0.828139106508653;0.0483738180774234;-2.22579512369105;-0.370399410564418;-0.028301793408451;0.274759918860244;0.890573292597176;-0.245087944821333;-1.30736554575737;-1.08493887845…
SPBC18H10.12c;PT-induced;-1.4358788859004;-1.14070280384873;-0.00346490719118509;-0.711081810647934;-0.157558049321609;-0.125744516575735;-1.87207593306406;1.57553996165897;-1.55585900261984;0.182991189844439;0.815654700498639;1.21347992761347;0.143424866535982;-2.17744506836052;-0.397818110866851;-0.235413821321395;0.48973933457874;0.773327893847691;-0.154898156548073;-0.321650920649803;-1.08789…
SPBC29A3.12;PT-induced;-1.95202800183742;-0.699659616916712;-0.0776923016062484;0.215389524342027;0.741521186126921;0.087979596013399;-1.32269764879427;0.936795161312329;-1.40195201753914;0.426292484634542;1.00946854307625;1.22934957875125;-0.12732833439247;-1.44469701432954;0.243054653881332;-0.0607253615502283;0.80081235596169;0.274314541030261;-0.574345968995524;-0.449685919766474;-0.104139900…
SPAC24H6.07;PT-induced;-0.920896337273128;-0.735393380407567;-1.38646312243919;-1.31776135277626;0.588945162288963;0.534759260564713;-1.37256924694015;1.61006909281998;-1.31504760514551;0.225361463342554;0.526768464625109;1.12537233860977;-0.069206486809358;-1.87890378824073;-0.568070605677673;0.319145747768635;0.0834251998028844;-0.40637804858184;-0.882767710281352;-0.780766190234817;-1.26124246…
SPCC74.05;PT-induced;-2.11047559548338;-1.29387797540328;-0.200430060283639;-0.484388797477152;0.580676832156797;-0.262661677018036;-0.957777118873027;0.77839159688516;-1.87326832411578;0.318412755636285;1.03274251065626;1.10104937607454;-0.200820829172529;-1.84243764697909;-0.0324408394053627;-0.0599763613434803;1.0153434745786;1.01285846102965;-0.611232260663658;0.0295109170856595;-1.1192053736…
SPBC685.07c;PT-induced;-1.07107980046537;-1.05491688437425;-0.442967339783572;-1.01332544444461;-0.12835872034122;0.0530854844119375;-1.74096464237217;1.33447624465036;-0.830685297864403;-0.0546100130786065;0.61929761556875;1.33577102465008;-0.300981757365709;-1.87517807644148;-0.509686997699075;0.410740777726042;0.245365281468935;1.08733901869778;0.365738603999835;-0.462247429581166;-0.724729610…
SPCC31H12.04c;PT-induced;-1.82781167513868;-1.68445075212581;0.879230819955647;-0.49233075989187;0.154806328101933;-0.0915949626413828;-2.90679016695001;1.08514096557978;-1.19660791979437;0.55423718072227;0.351255048099582;0.741082294064682;0.0793862385461609;-1.67481611763997;-0.375809570605522;-0.518472615360517;0.554651857734163;2.05973739140391;0.875641775599614;-1.0842762561538;-2.4049761495…
SPCC16C4.13c;PT-induced;-0.910092739260462;-0.86967194616807;1.1961671619842;0.0256191983677344;0.990195937181403;0.312560879661675;-0.246044053641626;1.45918553461666;-0.903172831591481;0.0876533950811597;0.020086365978795;-0.0686041867211873;1.57253238938821;-1.91317339891229;-0.43649261199661;-1.13905076612898;-0.421333520995187;1.40910459918202;1.84336932836424;0.0510193596643523;-1.167688907…
SPBC17G9.07;PT-induced;-1.69330445716302;-0.590174241565579;0.276721288829969;0.523541504755449;0.842135724031294;-0.305304888496389;-0.936005723646038;0.807686364347053;-1.46432382428513;0.674947027912988;1.34813357040931;1.39410477234031;-0.0308818974544024;-0.999945016080602;0.196678970420896;0.244304016106896;0.744867484923356;0.0730959860502174;-0.701572449899136;0.0270579552073564;-0.242223…
SPAC17G6.06;PT-induced;-1.66886369424151;-1.34546029306981;-0.31462977650867;0.0100207523722827;0.389807504510149;-0.528339609676786;-1.54786346836833;1.29825999323267;-1.44458284828546;0.554428092471941;1.01466804868794;1.35269917730302;0.550406821504456;-1.78608007614874;-0.198586156089154;-0.324659511284832;0.140790239630574;0.634162322175235;-0.829653078605237;-0.50443823341091;-0.27140482108…
SPAC15E1.03;PT-induced;-1.67982938049306;-0.989449097897464;0.514589008449063;0.0866674150949488;1.32877745624688;0.097458742746546;-0.831926256231665;1.14499112027481;-0.991289437470865;0.872905699402278;1.25828341364114;0.729318573826722;-0.0930155582416193;-1.37067636989052;-0.506936001540076;-0.305860303578534;-0.231892314717672;1.49984198782515;-0.436655582997441;-0.478741794750014;-0.648231…
SPBP22H7.08;PT-induced;0.365305303673676;-0.634556619877727;-1.38896294670863;-1.92181059728286;0.5259312790204;0.404476789308283;-0.595342624900492;1.25470043358751;-0.987479771669435;-0.859405052558864;0.608375111056039;1.57488599976174;-0.235689809923416;-1.43899672218338;-0.0253735774781171;0.78609657218182;0.857942536494141;-0.353754579919788;-0.724068942767522;-0.0727832508977669;0.27992764…
SPAC31G5.17c;PT-induced;-0.381740941273277;-1.1684521416143;-1.15610749340005;-1.72013155398733;0.263841547372031;0.167400812330744;-1.77908316138676;1.13876032943032;-1.74321400536491;-0.254758327473655;0.910141636826569;1.20320718820665;0.200218779235331;-1.90616625457983;0.166947731920491;0.355110909748315;1.09489168872208;-0.606692862772406;-0.927516885514226;-0.894397158054795;-0.57791891450…
SPAC959.08;PT-induced;-1.5277122493996;-1.07175429719086;-1.73998857664613;0.122655567232109;0.363660520773959;-0.546722709625967;-1.90554660683933;1.1759141092323;-1.25200395362423;0.436293908258944;0.681701128677862;1.26510572216565;0.575757319066178;-1.37491981171766;-0.302833105505092;-0.149960210948857;0.816608573481199;0.231431727312979;-0.719958627453837;-1.29672808577186;-0.01389430117617…
SPBC365.03c;PT-induced;-0.916917738048554;-1.07489765549035;0.480546353539022;-1.61714382049641;-0.225624807676384;0.253959580347387;-1.05844056292814;0.743883520758952;-0.636247964061235;0.131381419069537;0.358069216900864;0.456331662828573;-1.19155088668861;-1.61871664159551;-0.0827632860591202;0.37043742463458;-0.267370371071993;0.530243107103391;-0.505094246221412;-1.18625173065694;-0.0368833…
SPAC11E3.15;PT-induced;-1.63790251477861;-0.721153179462914;0.779885808936042;0.159915360998085;1.06106886987158;-0.0165042355035035;-0.834350999055743;0.985638846502242;-1.3792260104323;0.81341472831394;1.54298476107393;1.90187928086245;0.0699483285993815;-0.635149489320901;0.224718425777103;0.247028758229581;0.785598066119069;1.54975988203541;-0.330312245080762;-0.446281449047867;-2.92487493557…
SPBC18E5.06;PT-induced;-1.59698031538233;-0.455907832339906;-0.138187326761599;0.371809666657685;0.593452164361204;-0.324621676374742;-0.101947235649797;1.23081167395431;-1.39667502957326;0.0144784535655967;0.0662638279064189;0.309159831049903;-0.110297053121275;-0.830742107656069;-0.892382035586965;-0.900213642289287;-0.282555344644363;-0.00862325656589564;-0.835081455493771;-0.0264206046571413;…
SPAC890.08;PT-induced;-1.6014787603357;-0.720873776661571;-1.01540392558947;0.507907771549834;-0.656470456475207;-0.869529037571891;-1.7744234458904;0.647693414239347;-0.90689954224401;0.422818745562745;1.19648304170308;0.983315203367158;-0.600351019714354;-0.880160756533312;0.0805904204344998;-0.0412495247173475;0.555643976560068;0.915284120603401;-0.28687887589471;-0.325059427420983;-0.82397483…
SPAPB17E12.05;PT-induced;-1.56232928065526;-0.734431347653238;-0.156391728095247;0.485661637576887;-0.39196639708244;-0.548001488124664;-1.19944312429596;0.418126156563014;-1.04246177997699;0.0416047777035216;-0.134960200325787;0.515394536698356;0.306432712514848;-1.25594166637248;-0.308683517687097;-0.401470943749619;0.0607093649593061;0.4147126700808;-0.790252799157032;0.0884826616950904;0.9951…
SPCC1223.05c;PT-induced;-0.512405755785929;-0.402815908812814;-0.202425741261954;-0.369285219404465;0.560539265825454;0.556845243465902;-0.458246418785573;1.94457275263147;-0.933342788533226;-0.205988243889089;-0.0429386130856785;1.20654662278706;0.903959572757947;-1.37690023205173;0.421411611733373;0.508789109070084;0.256061586455772;0.582080404734834;-0.0737384977624659;0.334446810653832;-0.008…
SPAC30D11.12;PT-induced;-1.74486145523318;-0.637910830149602;0.0986025577721835;0.338686805933762;-0.00296578850341929;0.29938887693844;-1.04732957286437;0.491006482562592;-0.44367356712502;1.16672527682768;0.679981201683913;0.461004897978779;-0.843506570144721;-0.751779240987461;0.203614572656206;0.225332763463455;-0.0212840077748209;1.69946763258657;0.297961531916299;-0.112798458421782;-1.12365…
SPBC577.02;PT-induced;-1.53361509038505;-1.24852819313085;-1.93922748570646;0.474917084437217;-0.506120284611341;-0.499508987497962;-1.67655376932968;0.995300360161733;-1.39635124374896;0.340572772535178;0.308410309162079;1.07979001760042;-0.321750340854999;-1.16642810350214;0.083293459107065;-0.556589092909553;0.88003901812373;1.35839014859426;-0.613219443880596;-0.441260674154649;-1.46480742168…
SPCC24B10.09;PT-induced;-1.79997212894804;-0.782380668259423;-0.537788584236027;0.630011038536467;-0.299795229573511;-0.333961073014788;-2.06209425767365;1.10071726605557;-0.93508798773717;0.436083569917456;1.25066773766473;1.85139374066227;0.624504130522481;-1.14496679114535;0.235262895312281;0.254594981270023;1.1171986728125;1.31829758540635;0.590989285430002;0.0498971716620384;-0.6008343537970…
SPBC839.05c;PT-induced;-2.13398689154718;-1.19624515386882;0.0315698838942951;-0.129885881444933;-0.231038445806159;-1.02547444045705;-2.22193116629341;0.568628055427737;-1.27850278210414;0.41507157510526;0.721372510359571;1.33542153759891;-0.706499550011188;-2.06984436392799;-0.299447500351784;0.0427846670700031;0.441155977669224;0.765088744641738;-0.0825177992155692;-0.153362946906413;-0.681276…
SPCC663.04;PT-induced;-1.92643486693074;-0.280817699551469;0.286959430165023;0.0405876469242389;0.366383165946837;0.409089211611754;-1.3961483136995;0.552589490995264;-0.656349271869891;0.143417952794738;0.619866719540405;0.770184874912825;0.0259678048558568;-1.96968895636799;-0.0878776551260493;-0.025366781146919;-0.0533853609890913;1.77353517325374;1.07924810755062;0.0483729485358448;-1.1588493…
SPBC1685.09;PT-induced;-1.36535140581693;-1.4367775890703;0.0451510047293;0.497866714377068;0.310674404908659;-0.560319938846743;-1.38798620070997;1.5686511442884;-1.37915806224673;1.30616465824254;0.808917938002913;1.73637021985633;-0.188916414841428;-0.979600343189753;0.203996800197589;0.146883160503293;0.260414891675063;1.25429830694797;0.0605829143979746;-1.03940965375979;-2.01828522610064;-1…
SPAC5D6.01;PT-induced;-2.04700125287873;-1.18861655000712;-0.369903552145953;0.319840944820755;0.01058575306646;0.00478942324378924;-1.75071500365832;0.929997900240444;-1.00432844351416;1.04196094584238;1.62522653915334;1.89671844040913;0.488952618544107;-0.618096086969563;1.07083243572284;0.063147326199862;2.17404381073662;0.536024427608881;-0.251607699915841;-1.80659612287582;-2.42423950853582;…
SPAC22A12.04c;PT-induced;-1.77552405988166;-0.580961843766655;-0.269841664157671;0.497391711990286;-0.328015777864365;-0.261777064640566;-2.10010891500061;1.07828539610815;-0.924829332961908;0.710749420243135;0.753686325903219;1.61783792538975;0.373427754511645;-0.737752931669215;0.368419157875378;-0.175369530762142;1.17231921900717;0.635773546877484;-0.28801589354398;-0.194387650576674;-0.054538…
SPAC3F10.18c;PT-induced;-1.42444729629623;-0.586014682533459;-0.261049271018707;-0.0848330463848579;0.0435869744244535;0.417727700411745;0.304024176457031;1.76960774571406;-0.470005977089348;0.524944947088253;-0.952973580646346;-0.477032345659461;0.283730844820189;-1.55193559494401;-0.473769361403452;-1.12450207011245;-1.30401448217835;1.45575998186558;-0.0209966125287084;-0.449428748343029;-1.71…
SPAC3G6.13c;PT-induced;-0.803717519098186;0.459899826317143;0.789517322194901;0.93299431592698;0.426179999016762;0.771981061754811;1.13245826191301;1.1757071988931;0.418076832432145;-0.560103730225784;-1.23813933584005;-1.49352907118563;0.592323676334657;-0.0305314154366891;-0.777815156343354;-1.11462508934445;-2.01624312264354;1.09347609591722;-0.632562965733112;-0.357503962700181;0.225351275563…
SPAC4G9.20c;PT-induced;-0.481430659790314;-1.37126856940171;-1.07420052328486;-1.62762013135012;-0.218770085270701;-0.556293289465796;-1.11082791234949;0.253482352919748;-1.56786128286628;-0.708646332499737;0.397228259703881;-0.763309010065823;-1.20752577953581;-1.19145553580031;-1.38746984957387;-0.783872354665943;-1.36197630848657;-0.207416670786409;-1.23158512007217;-1.06845747489838;-0.735677…
SPBC106.02c;PT-reduced;1.42293103787794;1.11529574412676;1.05929044515366;1.07126269486297;1.01310915808865;0.709842431869009;1.12655182950557;0.913660411236458;0.604310278511201;0.654990746864705;0.945715968778729;1.09206820588567;0.973679890665299;0.942256723071001;0.923250948230228;1.31459285741249;0.813525655243564;1.03027009888331;0.789959361940677;1.03594124852728;0.935864770498657;0.950141…
SPCC1020.01c;PT-reduced;1.34780726063211;-0.189420812071112;0.245567683054328;-0.839862101350279;-1.24169184741515;-1.68608135360448;-0.998223295520357;0.101586375949948;-1.37815450599629;-1.07765121651845;1.00627514549804;1.38519512655782;1.33932726874001;1.21827019757025;-0.952497465337453;-0.344455834269643;1.20601889295267;0.312378718367037;-1.85613114240425;-1.3937824881705;0.343478472476809…
SPBC16D10.08c;PT-reduced;1.1039240247028;1.0215190788821;0.949197095151793;0.919110623051453;0.784415801534725;1.22734994997294;0.434584626627845;0.951547041680201;1.10648374536783;0.856884301144001;0.853227675823283;0.963735011138105;0.945967308702393;1.16887825494185;1.09451191195118;1.07313721166464;1.13851090360261;0.696847579714801;1.14631782378999;1.13185911768939;1.08671977353322;1.5251342…
SPAC6C3.04;PT-reduced;0.545622115284382;0.328458172401543;1.3274396338979;0.0410073695281268;1.2792655565884;1.17252966238236;0.544479340967068;0.666081788992912;0.936548467422091;0.609614449023614;1.15643037397123;1.99415670680373;1.41540013653767;0.584435471237844;0.799268329469926;1.13282272202273;1.58022572693659;0.24715291051537;1.08009955939279;1.98144036986408;0.967309956230506;0.922501688…
SPAC1952.09c;PT-reduced;1.29805059089906;1.75645703803938;2.02609142359862;0.711645877208228;0.486371625669526;0.566350798995247;2.45577866419279;-0.144302970542672;1.42346552317864;-0.365710429288316;-0.11755647496613;0.580842474878696;-0.441610861358391;1.31376895219832;-0.544676817358697;1.5790290476956;0.796710393633496;-0.967494302126052;-0.128403457014733;1.80495725047109;1.79849840922975;1…
SPBC31A8.01c;PT-reduced;0.821452179289669;0.240477725356759;0.318886935433765;0.795389728245436;1.28559917942688;1.16610626946455;0.0457567969983167;1.24590476130713;0.412561067207811;0.888031605789209;1.03513812016357;1.57633211604535;1.25387847868312;0.623897279487089;0.91479134197182;1.01565745882775;0.994279491137444;0.311823665343547;0.635757571229995;0.14259637678398;0.192160059609307;-0.10…
SPBC8E4.04;PT-reduced;2.02607784042612;1.61234935593714;1.17548468292106;0.626281670635103;0.535569795982088;0.994339993391117;0.623404236688703;0.887427502795074;1.12256876902327;0.843420237327922;-0.0807233258775377;0.926252073898121;1.09461623858825;1.32287721445876;-0.076324060356534;0.446172935805206;0.0551809600103836;-0.474875175180435;0.277175303113092;1.94849475770378;1.44187646279537;2.…
SPAC26F1.07;PT-reduced;1.44312494096616;1.02674247484362;1.10609801483293;0.816857239246515;1.23801783660497;1.22184362341952;1.01388094053587;0.933539874706876;0.753938958397985;0.590221212847704;0.850008100587261;1.04074991325636;1.13356198021617;1.1779443674343;1.12726268247419;1.11890709920516;0.942311149822773;0.623820083616382;0.977792342873727;1.35072267955484;1.47835188201358;1.3626006259…
SPBC660.16;PT-reduced;1.3192806847377;0.812926871359688;0.490276798506716;0.31261948104293;0.736092042719736;1.20121908524485;0.233151385230715;1.02304461972571;0.31856241429441;0.31800343594387;1.00965836966896;1.08281320047898;0.403742311219234;0.797519151948233;0.57026591427103;1.10917538031963;0.845960179500198;0.126831161562755;0.53217481785953;0.99158276599981;1.34720458622444;1.69608576746…
SPBPB21E7.01c;PT-reduced;1.75669267562111;1.48971258527415;0.913417730928401;0.905448335594724;0.272572267165087;0.544248487808375;1.64266932089177;0.17866273024745;0.9750037472823;0.0896214934897493;-0.171019545388988;-0.0724388224462597;0.678786396948789;1.46509856134508;0.388178479397784;0.998622411905654;0.122856527257688;0.216817493168619;0.161751790052351;1.63260121576371;1.56539855455278;1…
SPBC1815.01;PT-reduced;0.334900775813829;-0.546923760037611;-0.755650033640537;-1.29354080688551;0.404574851513648;0.677031538554924;-1.33040884742095;1.34774988133948;-1.42821409724635;-0.753475937496733;0.61869446615041;0.842561127114907;-0.118221371245079;-1.18393773394969;-0.456399790784734;-0.293024269145553;0.561486406012413;-0.725260285757703;-0.375557518827071;-0.304676795744714;0.3208557…
SPBP23A10.16;PT-reduced;-2.12080206013154;-1.17881762694109;-1.57787451842535;-0.765953382885974;-0.100398546004031;-0.975609823397483;-1.79779657450596;0.126913536572179;-0.959517049037191;-0.130148360773599;-0.0178997232131904;0.0882318468111568;0.463973543264331;-1.9904019934349;-0.689071349485677;-1.26940144670694;0.639958135547462;-0.484499060812334;0.109054153549906;0.436427657674476;0.9317…
SPAC3G9.11c;PT-reduced;1.02003048284032;-0.286957977192077;-0.888427189651204;0.377540409974217;-0.249182435576766;-0.157740491530155;1.7223751536156;-0.172987814949935;-0.151816412456397;-0.691650173638601;0.135117871237016;0.431721056473182;0.132350366485771;0.30950017235483;-0.498079045599074;-0.430881135921154;-0.632399758915835;-0.467395225967242;-0.533509104455593;0.217647089637217;0.289698…
SPAC13A11.06;PT-reduced;0.314322812612677;0.660683846442612;-0.935221273493435;0.676160304529414;1.89261427421333;-0.614736733605034;1.60008125654436;0.11009770482201;1.10645172871405;-0.399342252583841;0.358347777680267;-0.901985350110836;-0.211075156525758;1.14982721830107;0.248949436391481;-0.951591954847022;0.941981197944748;-0.0278432782428812;-1.02825022703765;0.326957623495476;-1.015209377…
SPBC1685.13;PT-reduced;0.248855907587237;0.492922658660427;-1.46146084830312;1.29265189826061;0.604777275990093;0.814218798255086;0.41900941096232;0.510225924386733;0.574972824168572;0.775614882083419;1.03083053525993;1.4543225102488;2.04740474627551;1.49015085465987;1.20639918457395;1.00821783370125;1.06734455735719;-0.606543823396138;0.154299976166012;0.896895272053822;0.737361786337099;0.07245…
SPCC1682.11c;PT-reduced;1.8032194482927;1.35261335047697;0.230447026039402;0.385715334801413;-0.676372675805023;0.181962673460318;1.09936758407514;-0.792887177834975;0.755781159708233;-0.156059432487713;-0.876463550775224;-0.551727031173854;0.322191210550765;2.19641270430823;1.08461829105272;1.35345768751828;0.875319322520353;-1.66707002237012;0.132165242675018;0.932391590906291;0.430551906761572…
SPCC1840.02c;PT-reduced;-1.90404309097291;-1.73902123433125;-1.43143463755046;-1.51689058352467;-0.526982143645683;-0.764962719999943;-2.19729815617673;0.0592645740276463;-1.26678072011789;-0.122291042669265;0.386038596624478;-0.168858713827768;-1.17520475320019;-1.67657056336692;-0.801054221345596;-0.541764940678372;0.246708874890404;0.41039182129706;-0.304276696191792;-1.27152657389292;-1.05501…
SPAC19B12.03;PT-reduced;-1.78936263990494;-1.85159282094949;-1.66035058442989;-1.52171741459881;-1.15199459705975;-0.565617154906534;-2.19995924863373;0.160523009271496;-1.37898647772996;0.260632328177247;0.441760335656962;0.238139885185183;-0.459580483723744;-1.43384623928572;-0.72956551543103;-0.654653178041023;-0.615721428400529;0.18212262088552;-0.196331430323632;-1.48294309317227;-1.32453290…
SPAC24C9.07c;PT-reduced;0.524842404496489;0.411506512212556;-1.74257464213425;-1.06483491964127;-1.39014565037094;-0.612796863151755;-0.189243130491882;-2.51807154026882;0.352376755582791;-1.57374123309105;-1.33880727574587;-1.18007634640354;-1.33328589060907;0.903182073262335;-0.482215470913147;0.280782731872981;-0.602191119125111;-1.10565796273945;-1.01955919265601;-0.0224150832599943;-0.102883…
SPBC19G7.05c;PT-reduced;-1.76792733087664;-1.58577103918867;-1.88664025594991;-1.40056748103139;-1.06338087047016;-0.825564781651057;-1.99953373141153;-0.235001376121611;-0.84279974954846;-0.0235957282982934;0.0200778293056655;0.0351348584607559;-0.431871861194968;-1.10956850474169;-0.283843245200846;-0.132578815233889;0.305658934873014;-0.238152899245576;-0.550106607739627;-1.326169366569;-1.237…
SPAC139.05;PT-reduced;1.69208010807613;1.55635161235494;1.0488517772919;1.28242152245302;0.673924696748108;0.521064503504986;1.84039690500976;0.253576160395085;0.996264220402107;0.105357512602672;-0.119768497576035;0.0404131476733597;0.318663075995456;1.6448038231829;0.484024929470428;1.36203012691411;0.384652071538971;-0.15574678359005;0.245369394848335;1.62349671585205;1.64829083195765;2.006609…
SPAC1002.12c;PT-reduced;1.91873853218608;0.902613842286145;-0.286311901891751;-0.445879384071171;-0.684830465931189;0.311538088323636;0.893277983135159;1.13041218788428;0.585512122994516;0.00857857858733408;-0.366333219997995;0.929457836495184;0.164770279755526;0.656840608996927;0.340034929889224;0.82773815712767;0.223898044389075;-0.501055290393795;-1.17953336167202;1.60511218095095;1.7578502510…
SPCC1840.12;PT-reduced;2.49748398970285;1.79853184849477;0.772291017348567;0.632217858088126;0.285633749352015;-0.145009022859155;1.46675269627416;-0.28564996719481;0.355050669896476;0.222347596256094;0.354879415117794;0.457975390966698;0.106956528288038;2.24858740793387;0.100709235017795;0.721508072152903;-0.0269938341844481;-1.11029109082965;-0.95230959564603;0.907928583822324;0.484083094783111…
SPAC29B12.10c;PT-reduced;1.0198274772761;0.134169697598737;-0.974179899484499;-0.728787088128422;-1.6667034514494;-1.62489090333333;-0.234189848177489;-1.3394650600615;-1.44598611610439;-1.62633530414202;-0.675884001214379;-1.59001101398629;-1.36881967935124;0.242724080510008;-1.09070517948317;-0.589084296424601;-1.41984097060691;-1.19736607918457;-1.15798173150483;-0.954148309852528;-1.224241375…
SPBC29B5.02c;PT-reduced;-0.132081520242178;-0.881917603391356;-0.835143810801413;-0.732771948291845;-1.89564414451766;-1.36668998168755;-0.416803914854816;-0.268800379781441;-0.469246455623017;-1.02309684817765;-0.695449960463018;-1.12154609036533;-1.72806644224731;0.360417251262142;-0.0246766716588816;-0.669204904691666;0.481712890043198;-1.53758100444729;-1.09589292449553;-0.791903422101837;-1.…
PT_score_H2O2;PT_score;-2.65132369291179;-1.6853535105984;-0.425400143845666;-1.23974403752049;-0.0246476218660104;-0.595521371080849;-2.00065458392521;0.602692950466891;-1.79792516903634;0.0748045887254001;0.264702752436784;0.268530521932039;-0.573107569121452;-2.54994845288008;-0.473813725602765;-0.900129823613588;-0.476036401581512;1.00736121849029;-0.321477316472076;-1.73054960481285;-1.57049…
