# Supplementary material for: Genetic effects on molecular network states explain complex traits
Source: Mol Syst Biol. 2023 Jul 24;19(8):e11493. doi: 10.15252/msb.202211493 (PMC10407735; doi:10.15252/msb.202211493)
Supplement: Supplementary file 8 — Source Data for Figure 6 [file MSB-19-e11493-s003.zip › Figure_6/6A-D/Fission_PTscore_all_unstressed.csv]

PTmarkerSet;DBVPG2812;L968;R1_1;R1_10;R1_12;R1_13;R1_14;R1_15;R1_16;R1_17;R1_18;R1_19;R1_20;R1_21;R1_22;R1_23;R1_24;R1_25;R1_26;R1_27;R1_28;R1_29;R1_3;R1_30;R1_31;R1_32;R1_33;R1_35;R1_36;R1_37;R1_38;R1_39;R1_4;R1_40;R1_41;R1_42;R1_43;R1_47;R1_5;R1_6;R1_7;R1_8;R1_9;R2_1;R2_10;R2_11;R2_12;R2_13;R2_14;R2_18;R2_2;R2_22;R2_25;R2_26;R2_27;R2_3;R2_33;R2_37;R2_38;R2_39;R2_4;R2_40;R2_43;R2_45;R2_46;R2_47;…
SPCC14G10.02;PT-induced;0.452170427431927;0.198313292200221;0.848002948548862;0.476211978411369;0.985302477760644;0.347324821251565;0.56862457205088;0.572245725217761;0.968868582763238;0.433146327568721;0.987068318417442;0.880795289613375;0.935389780764928;0.647200653162488;0.689211071818159;0.839899538839325;0.414088687548568;1.01766366876407;0.941316156855422;1.00459364728839;0.796640386245506;…
SPAC227.02c;PT-induced;0.401018599135017;0.449958305444991;0.657344378447424;0.513933918618014;0.754539520022004;0.865591674591426;0.703891880050081;0.627151922636774;-0.258117777741062;0.782645098985073;0.929489388282368;0.785329662227626;0.631863568090701;-0.120245045834296;0.771008868533591;-0.281843240373898;0.739470587461987;0.422504072137541;0.853981899382536;0.0718860622648978;0.9660587232…
SPAC20H4.01;PT-induced;0.474902376150776;0.739930336815142;0.705999912867448;0.351165614802834;0.793694442773102;0.554492032149008;0.989864995112086;0.549731182627196;0.331858300674006;0.0531475310855751;1.13035464235645;1.23602517620828;0.893325780972583;0.587811772016087;0.92844793809869;0.911164668164203;0.428248809575248;0.786193190575844;0.718212051872412;0.345974915507672;0.397946530521893;…
SPCC16A11.02;PT-induced;0.819994103818784;0.821769231822929;0.704746213631589;0.274510121531801;1.00804771766252;0.873916981361049;1.19612965468181;0.380135598093519;0.762090207654369;0.721291088530897;0.584677841649903;1.05937255997198;0.617615321720265;0.787271029415596;1.05495743112012;0.664057823583718;0.933869117986061;0.871402835203186;0.901040228753347;0.535968032708916;0.680328659561084;1…
SPAC1565.05;PT-induced;0.657422366627335;0.721494375021728;0.777263533025161;0.493375599287197;0.955577712575133;0.852842944828427;1.0007934798496;0.608969527130084;0.806968400158416;0.811513307233412;1.15472193808088;1.11792765082806;0.668495717318288;0.828634454128087;0.897000076926237;0.788659004971169;0.799550139774759;0.888740009294409;0.867088112321494;0.794552672307631;0.586465404229885;1.…
SPCP1E11.11;PT-induced;0.396101783066901;0.79813679254632;0.98752873458026;0.602134291567725;1.33348925702377;0.503408229542948;0.881742337599906;0.386480045330124;0.581898788670604;0.134837023285278;1.17635955328392;0.771888493797218;0.721158390691587;0.761194156604097;0.554405763505873;0.700098821023952;0.165828147082865;0.573662742789739;0.51095955976361;0.228853962165337;0.551100630088779;0.9…
SPAC1B3.09c;PT-induced;-0.155359116067931;0.888190381429337;0.827859261911385;0.599608465581778;0.562431513996298;0.284093854313435;0.493719299650215;-0.281818212955589;0.142814508424733;-0.516476587798018;2.30990046752318;0.789054799731334;0.429360747587245;0.161757866138088;0.562864544455409;0.763216869002144;0.101270083834202;0.950895521471607;0.815402306463587;1.29907115265442;0.3253053582437…
SPAC1142.04;PT-induced;0.289025127890072;0.804455001997675;0.637148685825288;0.438772728525615;0.599844191339594;0.485806888042739;0.697365401590512;0.206619981966171;0.359691399119846;0.286873042263927;0.901373258172083;0.790149094322513;0.399448919430384;0.595104833537587;0.50791370657109;0.593279016133129;0.276632975338865;0.540763270387492;0.491267015692545;0.317225022569282;0.496574401898573…
SPBC713.04c;PT-induced;0.476230345706007;0.499973534116522;0.545496981345795;0.289902890960772;0.780508086739319;0.556790488154132;1.08866220482017;0.494234014223243;0.692337557402265;0.394643148214896;0.993346864986506;0.853843765770726;0.580285231831517;0.67468897070992;0.745516261891293;0.790543295168923;0.719408791350832;0.809481651698398;0.532252952224399;0.197473883968627;0.663092136625962;…
SPBC1198.02;PT-induced;0.0293462570802242;1.21455022662923;1.82857923749456;1.16919923662769;1.2011344637233;0.421716481594376;1.33758212791409;0.482450510115492;0.714120302125322;0.380175287138501;0.631595942915392;0.435696974266103;0.599111080971658;1.00574670056667;0.435631595525119;0.902922315170673;0.726418104522867;0.628643162764911;0.363018553926236;0.806789147773424;0.807373624008398;1.14…
SPBC1711.05;PT-induced;0.241479791980674;0.640285162164874;0.780376224704614;0.560929227189984;0.443112148061038;0.273154520304588;0.421837401196017;0.279194079859492;0.657217183878809;0.355999554512454;0.99956141481018;0.701514891572726;0.605537636238003;0.45387924329641;0.625757135576137;0.633566351380769;0.605791054199272;0.972868184566521;0.861758751951578;0.966833968192625;0.593748988953188;…
SPAC22E12.13c;PT-induced;0.321883623698293;0.52234941874859;0.439318913533695;0.56419107335777;0.79731873809031;1.37043947634551;0.626742027058848;0.874293784833868;0.53755442489645;0.950104003569728;0.325318713142842;0.780443026292808;0.334816838319534;0.755392285825187;0.591623932686444;-0.173401713636207;1.02815188641193;0.448674525193652;0.197114622220499;-0.327066432388132;0.9231403187672;0.…
SPAC222.06;PT-induced;0.42629040893107;0.89305865731162;0.650646464617441;0.351628152243997;0.831305316609223;0.84195388480607;0.928540484806994;0.393023107256824;0.559895745925644;0.0694486010495994;0.529435530427511;0.815784266884018;0.610361161421374;0.548791500683485;0.802244340551338;0.292821597085347;0.380190505340279;0.79794122572037;0.475539505271593;-0.175984680395498;0.63131281153167;0.…
SPBC2D10.10c;PT-induced;0.620924954403623;0.777587437718236;0.365357849549444;-0.136559368720521;0.227978273845453;0.517608018731843;1.38108505328083;0.584552954276132;0.262908922103043;0.267213516091497;0.616162693609461;0.964157868026919;0.727898140091263;0.564094476261781;0.91525552800228;0.170922501104683;0.775546879047148;0.721877943994811;0.424357929405092;0.287550588093111;1.13225540658699…
SPAC29A4.04c;PT-induced;0.0951889254723044;0.430544718432244;0.285447961571545;-0.0575839352244238;0.501186988668008;-0.145496727061739;0.925171738064166;-0.383302291709475;0.810462177423852;0.172846018739531;1.16092691104306;0.452778907634328;0.677189889183916;0.28700618916952;0.976110426637741;-0.991517848767155;-0.105515522740365;-0.216737955650017;-0.149221799580928;-0.0495145842697982;-0.007…
SPBC646.10c;PT-induced;0.586649367406078;0.511489074244191;0.899965823824696;0.42940975085753;1.04422086642613;-0.0897554016380242;1.17305402348542;0.563593969175869;0.445043828284713;-0.0739143173020772;0.646183477531843;1.16941983358781;0.940229718867968;0.72967448046198;0.830075201101772;-0.162409118578079;0.114250460865788;0.127693764098478;0.0470708084105457;-0.451747010066791;1.012254187220…
SPAC23G3.06;PT-induced;0.343330861681516;0.610056362184085;0.832016174515669;0.551016880436767;0.739635835985002;0.496980833909017;0.72309286824403;0.601575794167805;0.8663870189492;0.571051907235367;0.918100790252111;1.00042116307511;0.908991931796134;0.395679685040859;0.680654250649101;0.0647783858884913;0.723029669523482;0.721240734894421;0.599001023119816;0.350876110947626;0.731775538236303;0…
SPBC3F6.01c;PT-induced;0.841468252035517;0.0487151146720448;0.503318192652612;0.110647362611931;1.10471741889492;0.676502551284854;1.00877305290622;0.484979924481231;1.94166896570526;0.125455897999362;0.0509400353434105;1.56222249979553;0.937861074732692;0.943989445687312;0.763721428790118;-0.60502003325845;0.217998173164307;0.146669125066461;0.17889035062079;-1.48594950004747;0.378955053773747;-…
SPAC1B3.12c;PT-induced;-0.0915379981497406;0.785748604581866;0.953567068735695;1.04565106095014;-0.0771154684670831;1.91000281412213;0.718486956812161;0.680523468803936;0.561204871011602;1.34355272163983;0.0854645007474092;0.108383446034299;0.154402049165674;-0.130007422141866;0.0739476220041712;-0.368464758740955;0.988283179375791;0.902866010484559;1.12368591703544;0.682609594603276;0.4571935788…
SPAC823.08c;PT-induced;0.408363626757438;0.742583920595774;0.82936218332375;0.468607946423323;0.830243500907168;0.709613258654374;0.691221300533344;0.554223975868328;0.770126595612586;0.519085345595629;0.969143796034681;0.759505548840666;0.624741786675521;0.453534883346147;0.648856766335827;0.728743903448957;0.635122833666579;0.949282883861737;0.718513334687823;0.809350668322076;0.70339503972071;…
SPBC2F12.14c;PT-induced;1.03415057789943;0.6471460060125;0.637871214579102;0.384445072346203;0.618634721603111;0.512078205350264;1.27561856097238;0.827271409665336;0.79469886394849;0.488302169267037;0.305238370980041;1.00511528732893;1.02106033834471;0.992852987394779;0.827396615014413;-0.0616236413408045;0.716022415111071;0.422853677520804;0.422056128950121;0.127845448617363;0.825867079941044;0.…
SPBC14F5.05c;PT-induced;1.02278617950988;0.834902350267929;0.506611530165318;0.742766566896022;0.570270282407794;0.899615673792695;1.23520919338636;0.983107463862026;0.806947017606131;0.884194453848209;0.314626929237914;0.874684268163094;0.621283037367288;0.978997582770813;0.726867455003295;0.550666256990453;0.993676663736368;0.401397680295271;0.824124703281263;0.609266938136461;0.91799939266552;…
SPBC3E7.16c;PT-induced;-0.414624591212637;-0.297660412412759;-0.301536987668055;-1.02711032815684;-1.13055963227203;-0.980917849489783;-0.0148635534254696;-0.460705804521121;0.240120704244145;-0.639929673731341;-0.893885075863172;0.143609306779804;-0.172473438355635;-0.0111489753095739;-0.142651201817328;-1.83230292077836;0.370408056794107;-0.815280090092409;-1.06682958423624;-1.96330435319567;-0…
SPAC3H5.07;PT-induced;0.732297848483209;0.621783616660415;0.711988108345024;0.375960001917357;0.604893849553316;0.766915105106599;0.733119520796137;0.454630890815944;0.493239306630773;0.567371605324911;0.2819037506828;0.800474044383896;0.870481725701504;0.587824475006517;0.811596080445809;-0.693806210306155;0.730767622305117;0.212199588431459;0.478339839426251;-0.33937257394667;0.66735209065784;0…
SPBC18H10.12c;PT-induced;0.582620392193218;0.35774287383888;0.0453821758462572;0.585496512200245;0.660659022840871;1.60296559793209;0.506599491011784;0.124690648290248;0.154213748246757;1.2400134167897;0.0218525127027123;0.876527889547716;0.718838184382988;0.650529340635229;1.05360775035696;-1.08884833052679;1.07500419396553;0.210949407483948;-0.120816554005038;-1.16542916622987;1.1223817806501;-…
SPBC29A3.12;PT-induced;-0.513679142189902;0.188876718918589;0.202733863106677;0.790842820637829;-0.0371349164743732;0.223223094497859;0.0684120199363789;0.666036372762279;0.255257560841671;0.00381247906731762;-0.789893132048066;0.457862508831748;0.741994013688674;0.469858770147974;0.810749365907021;-1.7693309500458;0.117609702289003;-0.296948952231374;-0.846670755695629;-1.60715729332638;1.227648…
SPAC24H6.07;PT-induced;0.929693556649303;0.372796096753645;0.131635676127888;0.159005584269457;0.33950813807007;1.31106707938396;1.13522807376248;0.743192625132071;0.00933866036210241;0.789291028178933;-0.611016169662776;0.958469238836542;0.814461876107426;0.421513186845062;1.16863205361633;-1.55545302980592;0.699750604310364;-0.253683996779606;-0.522082632581661;-1.36350911730999;1.8622072919717…
SPCC74.05;PT-induced;0.0191187742578289;0.677849133195882;0.631206930244632;0.73437261000547;0.417540816308239;0.603010361876965;0.36532776898002;0.178924321181265;0.15799331067168;0.462189334470831;-0.142262535308478;0.201177882218043;0.552037876116734;-0.0927090048841014;0.483060944387568;-1.03362521193321;0.522859530139445;-0.171751082385542;-0.237731482936172;-0.589167737439647;1.293015728077…
SPBC685.07c;PT-induced;0.769041762943313;0.919968824203634;0.591911991627363;-0.384595428836037;0.346923886719552;0.83949421281622;0.977920736642892;0.639399742000588;-0.101222943189545;0.246242747797132;-0.279164317505619;1.10264209780446;1.16459179037928;1.44476546132486;1.41298989855931;-1.017285322772;0.715036413270229;0.206405125941843;-0.658705102086514;-1.51690583756083;1.52425089357497;-1…
SPCC31H12.04c;PT-induced;0.134953069068487;0.389672956176982;0.860325911917834;0.193225180394306;-0.0104466395268702;0.927917059972535;0.378288295155508;0.106167998171786;-0.498220936724292;1.06165474701772;-0.360689063938344;0.883443782281482;0.00298196977368996;0.078655239780832;0.0892927544323968;-0.57318707791863;0.97323251317815;0.609228653203978;0.240922251008379;-0.0511520826857275;-0.6281…
SPCC16C4.13c;PT-induced;-0.24495282084731;-0.0527122592253721;-0.107203905551392;-0.636203423120706;1.22757825955255;1.42643754417363;0.196405350945697;-0.324564724289973;0.0437788425236228;0.891131413875555;0.602309196020452;-0.402557262644631;0.212591947983556;0.642187941356351;0.0312003586449163;-1.70871534219339;0.710154852713912;-0.0742516711078269;-1.00491633922988;-1.5184862677628;-0.67183…
SPBC17G9.07;PT-induced;-0.747789452578013;0.104392374144334;0.398322646081438;0.434548587800531;0.235569294903911;0.36886129877786;-0.114962971879796;0.205175749289142;0.503373597338825;0.378724151807445;0.543647612916895;0.130625038240223;0.412823689421071;-0.352364960735454;0.335487683789955;-0.68758095345301;0.918767855521225;-0.670921140150669;-0.193169217455668;-0.022570310651149;1.098673615…
SPAC17G6.06;PT-induced;-0.24285764546958;0.569215500233851;0.528194502489367;0.549134800765705;0.371569556560787;1.11928586541954;-0.0882170806294039;0.801675394541016;0.456284737598303;0.718612986598071;0.184442585739525;-0.148305460730875;0.489409798116585;0.0414649865394201;-0.0903287507686712;-1.08737242162958;0.923297380156162;-0.793388207813944;-0.346826242078338;-0.231455084602103;0.809031…
SPAC15E1.03;PT-induced;-0.438740207497981;0.35696595635184;0.604511236450354;0.561460771896807;-3.57467529129992e-05;-0.155416542131113;0.167825709858863;1.25177212367886;0.0597080069164366;-0.927201448353473;0.408076039345433;-0.0504712976652177;0.390894566330885;-0.719792702330284;0.43770515533011;-0.452524058456969;0.369170611168198;-0.584566707776448;-0.254966643237501;-0.0253562626509624;0.5…
SPBP22H7.08;PT-induced;1.17642502053847;-0.109878076871018;-0.197082838770007;-0.755634742601716;0.483448696725729;0.184953381148585;1.17814479077197;0.254559053601136;-0.441460492812732;-0.0792116599984718;-0.919158375263066;0.733880660252655;0.981904905184936;0.824686569029621;1.14941357879404;-1.23970828403539;0.322855477474156;-0.587064168301162;-0.743022831640144;-1.42777948021486;1.19009122…
SPAC31G5.17c;PT-induced;1.24862373068252;0.193781859487485;-0.152667708565847;-0.399055974387646;0.883244449020495;0.742173037440164;1.23627319370422;0.338797388754661;-0.0766329909764872;0.492180839501116;-0.372087721300723;0.728106806142238;1.0283886812456;0.963354186704614;1.18258861717516;-1.08836500233358;0.754939750252053;-0.325201060450444;-0.25419989159347;-1.16999265741223;1.688741256536…
SPAC959.08;PT-induced;-0.10526909332374;0.391516890677556;0.613837362464;0.788414935600846;0.304133555835979;0.880536813024145;-0.3884805931208;0.945133325889544;-0.228543285578794;0.502474761648372;-1.15076096820862;0.0739611820030183;-0.0941386919374116;0.402535573000175;0.685614499902851;-1.86977516158674;0.674187060905979;-0.543287308176757;-0.547008143519998;-1.39206716554002;1.0818150611068…
SPBC365.03c;PT-induced;1.00083671836925;0.0969952321250166;0.740221757398383;0.0104502212105436;0.33506080534448;-0.476926661948959;1.06094275487095;0.826970138202072;1.14154488864302;-0.611314928776412;-0.834966034949048;0.465316440545;1.46632555576298;2.05214096537431;1.18276359817829;-1.05641175096374;0.663922601621734;-0.746585658286671;-0.172872963550497;-1.00436046288564;0.699668554243765;-…
SPAC11E3.15;PT-induced;-0.418314875528325;0.211628761343129;0.71452273923781;0.578423012268782;-0.312897052699602;0.412882681556671;-0.188255174749146;-0.0335994444678992;-0.737276131648322;-0.00481912859848933;-0.0171514842982263;-0.304320837228646;0.186724053134899;-0.329534202719551;0.339720072790411;-1.04092996207651;0.167721099885479;-0.01655647196584;0.234117827413816;0.0380354551758367;0.5…
SPBC18E5.06;PT-induced;-0.605532193559888;0.495431480364023;0.347878727215912;0.520194170237328;0.0787456798157596;0.618100141873649;-0.463379537820812;0.758750970238148;1.46694250036365;0.140122954424868;-1.31853658896223;-0.13193678947286;0.918329361487798;0.0110610058463939;0.134942153002159;-1.87887649250072;0.40937890717028;-1.02237001408754;-1.00764252908673;-0.463777158828623;0.99183907652…
SPAC890.08;PT-induced;-0.243390492637421;0.484392116958204;0.671127099248613;0.860655281679222;0.0682028938663378;0.379340505150501;0.00037342017641339;1.14654765308397;0.909399196204085;0.250106118275311;-0.84522104838346;0.0376390846257918;0.388756694173496;0.241185889468676;0.483737245366211;-2.16835964782414;0.216708027840241;-0.733671720045048;-0.694202577390325;-1.07278239454758;1.024462154…
SPAPB17E12.05;PT-induced;-0.295163129267836;0.473084523416831;0.570507017878206;0.817841810609382;-0.0685521058204621;0.481574484138589;-0.475771780750052;1.07388586668354;0.396972677498668;0.206024732527538;-1.56555984874603;0.259367587034191;0.870882305655509;0.587980163774247;0.429684186293562;-1.87416867325912;0.601054434528996;-0.868031217548027;-0.926996580891621;-1.33185091946759;0.7789495…
SPCC1223.05c;PT-induced;0.409360204644176;-0.317678281716144;-0.321792449725252;-1.24390995181866;1.38146789703487;0.71050508704662;0.572594447653465;1.01929861358638;-0.0515375645109683;0.325155266174805;-1.21542849561616;0.179854033105837;0.854586611150508;0.320640157141564;0.844673574465118;-1.85946546429026;-0.897264101610285;-0.951333003389669;-1.00488744838725;-1.64601238347111;0.4493319311…
SPAC30D11.12;PT-induced;-0.404341703111974;0.349239726391041;0.540888782118004;0.616737184415529;-0.633541624076404;-0.0144610254135275;-0.141398190617161;0.551925198342067;-0.0284544327996269;-0.153173320336602;0.298245905399911;0.424397891522443;0.796768493620138;-0.219950296483442;0.49675064299808;-1.42088664397701;-0.295866928038867;-1.03023945449099;-0.484606131832249;0.302530372348687;0.517…
SPBC577.02;PT-induced;-0.170455032866114;0.0781225811214584;0.31558797393882;0.871715498839983;-0.0264373652545062;1.08408004483742;0.00673099826225707;0.722430389974309;-0.40350200073566;0.745308925683102;-1.10880524579181;0.364708347185995;0.348259868221988;0.4553097014969;0.688681368102006;-1.77997886830595;0.493500078515103;-0.71281657113583;-0.195566727322086;-0.302576055354759;0.06373407282…
SPCC24B10.09;PT-induced;-0.620348922361396;0.218522605411809;0.227246412258468;0.602105917693197;0.17243440577133;0.948312115211748;-0.506938175331976;0.277727305773787;-0.0684411564392984;0.788752120985917;-0.784024919705498;0.0116571393702199;0.0929223672619246;0.0290608719311984;0.636416265723812;-2.21964829260329;0.854514897143655;-0.63834318530878;-1.43693470658169;-1.79119513943626;0.547954…
SPBC839.05c;PT-induced;-0.163525754989074;0.431509528042497;0.17454647712722;0.738664123354798;0.672846156212937;1.04512423522978;-0.117651282315675;0.773176493489894;0.805253135201486;1.12912671148474;0.370355959016643;0.165675621675203;0.323220512730786;0.282605284617784;0.794583002796796;-1.05066506435923;1.0931272360973;-0.673251943830172;-0.534127896914225;-0.925742543816093;0.61263140542889…
SPCC663.04;PT-induced;-0.174836645331339;0.600983577278808;0.898897559872255;0.56889095414265;0.201816830701154;0.442876262346169;-0.380091578337878;0.892909386154939;0.846809918497331;0.223844965409276;-0.36360188895939;0.303066654699239;1.19203075106442;-0.378175510799392;0.375935186071093;-1.39641358409734;-0.130994421711899;-0.596232713331525;-0.0285419139211845;-0.291408561076812;0.632270270…
SPBC1685.09;PT-induced;-0.573764511674975;-0.0363826941977797;-0.058547313277688;0.377986121308809;-0.0490632608551086;0.556910771740751;-0.122716799113364;0.816060830851163;-0.289587661149416;-0.348876525107138;-1.52587266286382;-0.126422911138736;0.0261117473787041;-0.314837768072439;0.234971270795825;-1.18477594278891;0.24562005044601;-0.473585705179148;-0.164598282523614;-0.95825713704658;0.3…
SPAC5D6.01;PT-induced;-0.506420841252211;0.438909985567741;0.254108100742931;0.473290308563731;-0.150552821118711;0.0460045621564367;0.368246910153345;-0.650663534386036;-0.536175794690162;-0.441470565772959;-0.162474424288308;-0.451669994810745;-0.882937820403061;-0.0623484632830168;0.0545650544736996;-0.568977469545692;0.329858340921075;-0.407284139010025;0.0478655170427797;-1.35314017899386;0.…
SPAC22A12.04c;PT-induced;-0.462484526765353;0.263524956540653;0.38212313596463;0.61931463544641;0.0988192522506774;0.62967205085815;-0.371213980597381;0.593260727537089;-0.595143163519735;0.0447042635360567;-1.05668015436406;-0.0342554901381465;0.233822003066712;0.0464676486575768;0.751495093251603;-1.77324671576571;0.0984912836163858;-1.13596733331568;-0.338416525724076;-1.56095752032984;0.66395…
SPAC3F10.18c;PT-induced;-0.458368110623845;-0.170291196045636;0.0733806981388659;0.261981777413754;1.89647946289553;1.6844080404286;0.105231832997122;1.07519219302695;-0.815248837200412;-0.0124791992730729;-0.697569040693405;0.0785135396674098;-0.377539896543645;-1.22606692854528;-0.591086672825152;-0.10850249979302;0.151308536055834;-0.47106281692586;-0.385546016365736;0.59040079725431;0.0195161…
SPAC3G6.13c;PT-induced;-1.08609883150765;0.207299420455599;-0.10812996262682;0.0794152903927252;0.768240951045166;0.771529876780668;-0.204859506373015;0.0325646606095308;-0.725093854292373;-0.803268616287686;0.702264760345997;-0.513449271965656;-0.0156180404800604;-1.07592190243286;-0.64056049261018;0.357254755148141;-1.36318900647893;-1.51404202931142;-0.756619679212094;-0.195682015163351;-0.370…
SPAC4G9.20c;PT-induced;1.17293810676766;0.65270110031872;0.305860467289115;-0.163688327208817;0.592530028566028;1.28219349076684;1.54251712745299;1.36643686648778;0.86992001650531;1.18118897877694;1.00642008376077;1.43038358057643;1.05891116596589;0.997793032886435;0.957308407070625;0.396432839864397;1.23263425157183;1.11864040960521;0.883001077432116;0.604912417109156;1.43200060104083;1.41436755…
SPBC106.02c;PT-reduced;-0.812745776932889;-0.968973329986192;-1.30282200098818;-0.91438125598116;-1.28661057648345;-0.599663409484357;-1.24054105613549;-0.614649448339843;-1.31149367754045;-0.284901098488811;-0.776275896917784;-1.17779315952189;-0.892128781123819;-1.15803941885857;-0.301235123161815;-1.06519081979519;-0.891967135414744;-1.0102102877199;-1.03435406578051;-0.859811276854893;-1.2333…
SPCC1020.01c;PT-reduced;-0.51714100522961;-1.00879501402382;0.535627017055442;-0.380887936226859;0.344929939189573;0.677811526963014;-1.00111939300606;1.11036854129616;0.750415039567252;-0.773433927372757;0.599684452694865;0.625263257102367;-0.307215968099152;-1.48659462987159;0.129043304228373;-0.551475612091742;-1.00470463601887;-2.01620721682366;0.217848725311867;0.676653098180183;-1.482302173…
SPBC16D10.08c;PT-reduced;-0.642695795175281;-0.858632934138684;-0.775894107818765;-0.197435046261724;-0.841558169821264;-1.36629268516449;-1.26537461203335;-1.16296337915543;-1.60721156645953;-0.218041737735682;-0.650377072645118;-0.448964042728656;-0.655687995304079;-1.49046692560776;-0.747688567517429;-1.08303732717976;-1.34218848946053;-0.644595758328329;-0.792963132258026;-1.56204289956685;-0…
SPAC6C3.04;PT-reduced;0.164318017132732;-0.571097083802446;-0.329106298258897;-0.598989317103348;-0.97447243837644;-1.24775281982996;-0.710232484894585;-0.931712792889069;-1.57213670861556;-0.968194851553174;-1.49221452030448;-1.07097031280349;-1.12600941016079;-0.502426486745928;-0.896401605100362;-1.03874224749249;-0.871875657406377;-1.1689870506448;-0.779900619450593;-1.65325421533414;-1.13802…
SPAC1952.09c;PT-reduced;-0.00169631481972869;-1.18758869396775;-0.769507103699538;-1.03661075684816;-0.42737830995585;-0.910672080142429;-0.357933762021443;-0.992040692542111;0.225069334779608;-0.589717877025855;-0.758726730076014;-0.400329494552395;-0.254428534286829;-0.224317683812705;-0.381642811391741;-0.52017296935655;-0.642893254925113;-0.276830293850807;-0.439774669768193;-1.71424943438299…
SPBC31A8.01c;PT-reduced;-0.355977578675131;-1.09100445862274;-1.48497493948303;-0.764412113182577;-0.398258939308189;-0.436236517197234;-0.635207546286713;-1.05221821287295;-0.540335602608645;-0.543453592333361;-1.05390739140777;-0.796369872535074;-0.539078527253592;-0.575658465948557;-0.630492353933143;-0.956993997478217;-0.186126874220429;-0.779683524210088;-0.459376323161098;0.323632407406439;…
SPBC8E4.04;PT-reduced;-0.363262971043164;-0.14303885288314;-0.178122724225034;-0.226204071618591;-0.85614980627699;-0.131512663050876;-1.01294211142588;0.0326807583355365;-0.153671368572229;-0.268339117151583;-0.686357858635609;-0.593968214859791;-0.106056532918501;-0.172127810057509;-0.714305378468598;-0.631488211441186;-1.0474995933677;-0.773986268620497;-0.0507992505686493;0.12219537453949;-0.…
SPAC26F1.07;PT-reduced;-0.174302211961369;-0.8562637733201;-1.13757438783677;-0.700021462577715;-0.818106317900377;-0.688996894873356;-0.799951175558657;-0.886345895811357;-1.38150948069987;-0.674028258101201;-1.12403275804939;-0.654988077837028;-0.173805647027131;-0.799334229875543;-0.629977862942904;-1.0276505464408;-1.5170093746676;-1.04065084246134;-0.257732815823345;-1.04102387763936;-1.0127…
SPBC660.16;PT-reduced;0.0566707045237493;-0.830860782739879;-0.887429345481676;-0.750248486218831;-0.735553129299787;-0.889928629717628;-0.515591208261103;0.329531089831001;-0.136574705896486;-0.803322326628357;-1.1484237367925;-0.386037030696797;0.522176494652515;-0.265164054814578;-0.256012505423851;-0.959136070168902;-0.654122504814646;-1.26441554032276;-0.551608027200884;-0.657005032469885;-0…
SPBPB21E7.01c;PT-reduced;-0.0832348459143216;-0.470968829640594;-0.317070280009029;-0.86244528436464;-1.72923215312341;-0.349576601758175;-0.828008429913535;-0.764401707572971;-1.54586669035531;0.64293690573137;-0.863109042791005;-0.774415348435514;-0.703324057046464;-0.954078609144947;-1.05718804273861;-0.523027736882777;-0.385615217085303;-0.503586483252433;-0.728186354267512;-0.087405068463261…
SPBC1815.01;PT-reduced;1.04636650679939;-0.0556361347762397;-0.504159026647779;-0.865698127605902;0.882880599417449;0.9592785772377;1.14551675531407;0.776930992337701;0.604912672563698;0.645808941167481;0.117930331986776;1.25126332084372;1.63447097772611;1.05323518022187;1.24906965687467;-1.70762378546096;0.48892700297193;-0.253880397343363;-0.19018425399342;-1.33883187658827;1.53248699960089;-0.…
SPBP23A10.16;PT-reduced;1.00201237335908;0.602870705857969;0.574403093530306;1.09754445943251;0.274722719255669;1.09649679356163;0.389600155117888;-0.961902880676476;0.398261762149336;1.62542589248682;-0.791233497272409;0.13020744454516;0.543540897649917;0.596288249452857;0.562164559239654;-0.550597387512106;1.33132007689012;-0.0122343445187078;0.273129100756088;0.378952404291117;0.84075702011262…
SPAC3G9.11c;PT-reduced;0.199265400021141;-0.788276691442107;-0.239985468883218;-0.295416533786961;-0.419070192125099;0.574665720202239;-0.538646546885113;0.608917175078549;0.0521891128834596;0.512509382004274;0.271316350170032;0.0616536552653458;-0.257325757882251;-0.924085867991079;-0.429430405627407;-0.374061662430319;0.358172802758186;0.225945829288863;0.744097573244061;0.298582781075511;0.410…
SPAC13A11.06;PT-reduced;-0.0430520762218103;-0.0184445912779289;-0.295130306228442;-0.734268388342632;0.226921058529772;0.139724735266198;-1.22509231941005;-0.485938489830163;-0.317917613011992;0.0726585999204177;-1.54759666715014;-0.492680095136575;-0.490447463492143;-1.38672615692191;-0.453124059999569;-0.721412232817387;1.08281843418033;0.0386507523879901;-0.987198870492763;-0.238408102903033;…
SPBC1685.13;PT-reduced;-0.599854981282561;-1.34323504957371;-1.13211581608959;0.570755807622273;-0.41645193388188;-1.0978362580489;-0.532690354033846;-1.73541655898739;0.306260616384235;-0.372527180767359;-2.09255316092763;-1.22267980207136;-0.774148970429133;-0.989168793458177;-1.15793928166034;-0.642331229395108;-1.38326502941491;-1.60059108033925;-1.86948781602534;-1.21916655862643;0.156304753…
SPCC1682.11c;PT-reduced;0.327217426813547;-0.763612875941547;-0.730413509020621;-0.989937143782251;-0.195307455304508;-0.130968705308405;0.139992316409425;-0.618358445154178;0.0472299625100429;0.280138168981448;-0.109561105559168;-0.138405947304262;0.21310520731067;0.0335463689819236;-0.0973682222225724;-0.0252382329875118;0.485013270577235;0.355653095496045;-0.0902407032719431;0.816070111964197;…
SPCC1840.02c;PT-reduced;0.287440134503078;0.0940468508346137;0.448029170565264;0.698320682473161;0.96758600299715;0.17845752029932;0.747741943005664;0.430629473453615;1.27466845956428;0.750943254976456;0.519562209869308;0.918780028353133;1.26818070926671;1.17963823929478;0.911686208206607;0.56517145522439;1.02114059427717;0.793040666369549;0.46915715393271;1.62084968263483;0.456536541997575;0.624…
SPAC19B12.03;PT-reduced;0.311865403249693;-0.198924116346189;0.428994957328628;0.562699820523669;1.05526603668357;0.613963943067445;0.872847839433491;0.931934532999535;1.17938187430707;1.02176040663936;1.05136173174221;1.14294968640669;0.896570911165029;0.968766061142898;0.816099077175669;1.08919304880079;0.982325961565831;1.10809824453464;0.594694166989817;1.52823625960056;0.514610473072477;0.76…
SPAC24C9.07c;PT-reduced;1.02702354906888;0.301767030505983;0.34001052269606;0.203045558304475;0.589426762580021;0.226314753696647;0.57639799095377;0.0262675408722561;1.18785737645554;0.00783434014218365;-0.0799574008239568;0.512411817874943;0.509988339440583;1.26205782194992;0.882620988633125;0.970840930010761;1.1445569012489;0.371374775800017;0.424361123962718;1.31628139533974;0.496374156525903;…
SPBC19G7.05c;PT-reduced;0.143385369649916;-0.040449446680532;0.638202051887861;0.973596894795581;0.769263849611342;-0.0335384871172496;1.0680326044343;0.518972800685473;1.26151491696537;0.440098020963256;0.76077855666786;0.699310681205979;0.748466772025355;0.642487523687823;0.219290011311717;1.05765014595358;0.934838832811249;0.849681588443115;0.443821055455448;1.00272855094097;0.354515010466778;…
SPAC139.05;PT-reduced;-0.316416888925867;-0.91562653129023;-0.655599932992148;-0.884410828251191;-0.926893118208829;-0.937317066579474;-0.926985725007106;-0.793375818554142;-1.00042628997971;0.395192922338895;-1.04159700854489;-0.969833423884543;-0.794769138590901;-0.891081774826453;-0.284367048745192;-0.778823436867399;-0.741653598750902;-0.836055544341588;-1.00026140886421;-0.732201073709783;-0…
SPAC1002.12c;PT-reduced;0.327245942243115;-0.564342960016872;-1.04544483696753;-0.906590220561011;0.371239790655694;-0.0121367743834581;0.144630732151064;0.635955827148411;-0.368202963759053;-0.0999008765749503;-1.48448745484504;0.0590486503219368;0.561620373983295;0.0126459596305364;0.722376986134915;-0.782244331481719;-0.068039886173365;-0.515713671941432;-0.866395672574914;-1.15475174718709;1.…
SPCC1840.12;PT-reduced;-0.351110110399858;-0.821461634072108;-0.508695719893124;-0.797144672091214;-0.567767418922242;0.0534839431243188;-0.530466731101295;-0.204830821260463;-0.241242757968926;-0.0783417190595455;-0.791085227620314;-0.501829103159239;-2.41769002474725;-0.509352631190729;-0.394203982894817;0.198959525776791;-0.60118122750677;-0.368858982220613;-0.221210504765448;0.226858211593396…
SPAC29B12.10c;PT-reduced;0.541063214937274;0.668828435692099;0.616404126979321;0.606050843971947;1.35931997559601;0.961222140584262;0.993844070307426;1.07067797391653;1.07663023088486;0.874879863333621;1.19456701533372;1.00709537813068;0.888209041817234;1.04546909628846;1.15164302000133;1.47555518066336;1.27852753233307;1.04460678827045;1.61018565678298;1.69583739125217;0.727279863482084;1.484259…
SPBC29B5.02c;PT-reduced;0.775698754723899;0.71983291062189;0.847458105760377;0.245117208641152;2.02556614080962;-0.229283031192297;1.00696962107785;0.0996180981745795;0.664866919281129;0.489879632661332;0.777135354322577;0.622229772411517;0.297969047659199;2.38422222486434;0.561784005569662;1.14651260251752;0.574659298036962;0.0904400240529962;0.258065657167743;-0.0390989874104052;0.4494728788237…
PT_score_unstressed;PT_score;0.131545726000831;1.03261849823336;0.887108297870897;1.0737404605909;0.930068190640342;0.741523957183712;1.10107624095347;0.772750668457278;0.331102075799214;0.332743070201446;1.04880155811737;0.96945269675566;0.793254826570908;0.718871118135857;0.967501424021168;-0.0948248812639887;0.789549618584563;0.323454910683779;0.146531270802336;-0.174469562472322;0.82754530005…
