# Supplementary material for: Genetic effects on molecular network states explain complex traits
Source: Mol Syst Biol. 2023 Jul 24;19(8):e11493. doi: 10.15252/msb.202211493 (PMC10407735; doi:10.15252/msb.202211493)
Supplement: Supplementary file 8 — Source Data for Figure 6 [file MSB-19-e11493-s003.zip › Figure_6/6A-D/README.txt]

Source data for Figure 6:

Fission_PTscore_all_unstressed.csv:
	PT scores and PT marker transcript levels (scaled) for 127 segregants and three parental fission yeast 
	strains during unstressed exponential growth.
	
Fission_PTscore_all_H2O2.csv:
	PT scores and PT marker transcript levels (scaled) for 127 segregants and three parental fission yeast 
	strains during exponential growth after addition of 0.5 mM H2O2 for 1 hour.

Fission_L968_pka1_C358F.csv:
	Logarithm (base 2) of transcript level differences for 7110 transcripts measured in an allele-swap strain 
	for pka1 (C358F) and its parental strain L968 (row "LFC_pka1_C358F") as well as mean log2 transcript abundance 
	difference for the same transcripts in strains of the three-way-cross carrying either the pka1 allele of 
	DBVPG2812 or one of the other parental alleles in unstressed ("LFC_PTQTL1_ChrII_unstressed") or H2O2-stressed
	(LFC_PTQTL3_ChrII_H2O2) growth condition.

Fission_phenotypes.csv
	Phenotypic data recorded for segregants of fission yeast strains.
	growth_efficiency: final OD600 after at least 25 h of growth for 127 segregants and three parental fission yeast strains
	stationary_phase_viability: viability measurements for 39 segregants and the parental strains L968 and Y0036 (cross R1) 
	as reported previously (Clement-Ziza et al., 2014)
	
Fission_genotype_for_mapping.csv:
	Genotype for 127 segregants and three parental fission yeast strains. Genotype of L968 always encoded as "0", 
	deviation of the allele in one of the other parental strains (DBVPG2812 and Y0036) results in genotype encoded
	as "1" for one corresponding parental strain or both if they carry identical alleles (both differ from L968).
	
Fission_PTQTL_mapping.csv:
	Results from Random Forest-based mapping of PT scores for 127 segregants and 3 parental strains
	in two conditions. PT scores were based on transcriptome data and genotypes data were derived 
	as described in Methods.
	RF_score_condition: Random Forest raw score as derived using R package 'RFQTL' (see methods)
	p_FDR_condition: empirical p-value based on 25000 permutations of PT scores between 130 samples
	 and FDR (Benjamini-Hochberg)-corrected.
	PTQTL_no: Indication of most significant markers for PTQTL with p_FDR < 0.15 in both conditions
