# Supplementary material for: Genetic effects on molecular network states explain complex traits
Source: Mol Syst Biol. 2023 Jul 24;19(8):e11493. doi: 10.15252/msb.202211493 (PMC10407735; doi:10.15252/msb.202211493)
Supplement: Supplementary file 8 — Source Data for Figure 6 [file MSB-19-e11493-s003.zip › Figure_6/6E/Kaya_2021_PTscore.csv]

PTmarkerSet;273614N;378604X;A12;A4;BC187;CBS432;CBS5829;CBS7960;CLIB215;CLIB324;DBVPG1106;DBVPG1373;DBVPG1788;DBVPG1853;DBVPG4650;DBVPG6040;DBVPG6044;DBVPG6304;DBVPG6765;IFO1804;K11;KPN3828;KPN3829;L.1374;L.1528;N.17;N.43;N.44;N.45;NCYC110;NCYC361;PW5;Q31.4;Q32.3;Q59.1;Q62.5;Q69.8;Q74.4;Q89.8;Q95.3;S36.7;SK1;T21.4;T7;T73;UC5;UFRJ50791;UFRJ50816;UWOPS03.461.4;UWOPS05.217.3;UWOPS05.227.2;UWOPS83.78…
URB1;PT-induced;0.0900890097402689;-0.46254423854906;-0.22929650549292;-1.52102417686746;-0.152975452913012;1.32059593059799;4.75096755466623;-1.03416456516645;0.23198642361217;-0.375050914129277;0.343374173382275;0.979632497500685;0.520380631913918;-0.233525704136873;-0.385848616614018;1.53450882771477;-1.38190568948055;-1.73887713500614;0.459254288655771;-0.178821299277628;-1.24444550907166;-0.…
RRP15;PT-induced;0.863533937489938;1.03672678696485;-0.700749499326439;-0.532472965542642;-0.505946751463612;2.25139990612599;-0.269001955587206;0.25087629590459;0.566108104657415;-0.356399509858028;0.55333764653827;1.49194177046367;0.69730439565591;0.503184829677962;-0.110288900766655;0.756847537406391;0.112822516547855;0.241598270719543;0.196608663953553;-0.396066256166684;-0.425870397758449;0.…
UTP9;PT-induced;0.973665623923107;0.882617735511826;-0.672374303619882;0.301146567625027;-1.539683018565;1.08774925844778;0.468522040040965;2.37448127173329;0.184971272693685;-0.394469435127874;0.438518964793991;1.15740095821311;1.10697661149742;0.871803067442555;0.064129336958885;0.576500729846076;0.131062912412354;1.75178357238726;-0.0724912089882048;0.0935019708417997;-1.33499306729201;0.72826…
UTP13;PT-induced;0.49706931584779;0.605682542550354;-0.125704239957745;-1.24115481180525;-0.596349791789871;2.02229378103581;-3.30206256678731;0.140713513883213;0.364727475070805;0.19757165187411;0.536846706547822;1.55496468867875;0.843076481891748;0.353202456765904;-0.116524311409168;0.0559666842394368;-0.68847602985871;-0.854831746432461;-0.0237969202592494;-0.264665424825305;-1.0393279591061;0…
UTP8;PT-induced;0.383023207790585;0.147256213500558;-0.622817541927121;-1.01185094837316;-0.705368428414606;0.851178843159999;3.7947065954876;-1.1625352898192;0.0900817277089438;-0.492287983160599;0.146360782771942;0.945519942642074;0.601714574059257;0.340603527918296;0.223697143949412;0.546278660182764;-0.776147832792539;-0.714981350431095;0.0448939442811147;-0.405805563142016;-0.971933641044885…
PUF6;PT-induced;0.575557209302835;0.733358681298587;-0.106662411660591;-0.494499739913223;-1.13904838644211;1.9649764633209;1.43704329019931;-0.628076126213324;-0.451564931989943;-0.36730091788722;0.0392161314510348;1.67112968472795;1.02739218889135;0.656729409174475;0.289924234079163;0.571193150700265;0.0566212233533591;0.524589046089331;-0.492896302278687;-0.584471506914958;-1.25078689830557;1.…
NOC2;PT-induced;0.903782497032573;1.12226690168718;-1.00447260495478;-1.30144783830447;-0.00933969380981836;1.27061667156974;-0.378979244262202;-0.0999989266416637;0.0343627972570538;-0.0317759828107972;1.13165665636399;1.88676317912415;1.43937617932741;0.890652339465283;-0.469251967324176;1.0125429329199;0.26403550070349;-0.736323842385696;0.556696284162708;-0.740313058634786;-0.719993260239534;…
PWP2;PT-induced;0.246190755833569;0.139201876503487;-0.257203566320203;-1.75371200903855;-0.416813449052515;1.63153756427478;3.26668244124009;-1.2788404742155;0.435837347123697;-0.0204211377649483;0.487294070733353;0.855439251734252;0.711387269485146;0.388225995867295;0.259870567655398;0.539593386647664;-1.64407887224821;-1.3983687157259;0.471804913963345;0.108309882929527;-0.873661783723932;0.70…
AAH1;PT-induced;0.970606267097109;1.3918282242389;-1.10360614142054;-1.02350736033727;-0.639065381486847;1.00041146371102;2.30496735328012;0.66767164280594;1.70558131975654;1.5492231952543;0.539295914352104;1.51671887477001;0.506602773387799;0.863684982992374;-0.0854588379667662;0.412452161333323;1.44021435294723;-0.642865800132728;0.809546988225027;-0.805264340617528;-1.11817828610993;0.69569758…
SRP40;PT-induced;1.01887957173285;0.752935711945847;-0.451271954875039;-0.860887065484306;-0.0931951051106151;0.484917843803313;-2.90100257337238;0.414447156281134;0.994756992528861;-0.279384417952351;0.900396260742585;1.27047900563001;0.863020081656293;0.915048666003799;-0.205726866495462;1.43457642887508;0.00913036260292468;-0.315715771978852;0.0434826314182703;-0.15019557298716;0.3127699110346…
RLP24;PT-induced;0.0640138382048765;0.788196241905355;-0.240950788545102;-0.552149927926473;-0.73604242045961;0.911196992461429;6.58199052479829;-0.325140630371303;-0.445001217178006;-0.5014585331459;-0.0298394011172104;0.862697656713598;0.277595187026367;0.235750991085684;-0.197052583994416;0.0517288287664479;1.21713054574449;0.276234103753153;-0.241410010816519;-0.72144581164398;-0.566949607332…
MAK16;PT-induced;0.952295413158347;0.929425317070098;-0.027862235501541;-0.588610954926449;-0.892229097075904;2.378713904452;-0.0268017762006655;-0.388720038220295;-0.0446081740956716;0.248911441504;0.368633656392879;1.57084784715145;0.624544947620594;0.966002823670218;-0.538099217425929;2.55101266353782;0.0464127969484445;0.631835742659893;0.309022249586252;-0.27240746673983;-0.747072314324596;0…
NOP1;PT-induced;0.0153021274270196;-0.235838166809932;0.436002835379469;-0.703854967330601;-0.550786784283994;2.20478509577155;-0.0890354115944818;-1.07597876704234;0.800372239958873;-0.358344871683279;0.133322852042691;1.1178213174502;0.521866324380662;0.56525451353246;0.0533312216709754;0.245076183834007;-1.08031042116065;-0.462262654178988;-0.210688722008383;-0.226042710472829;-0.4792501421752…
CBF5;PT-induced;0.282890969688782;0.895506303640694;0.0422316936811471;-0.791891307475018;-0.51863483551056;2.04786919908764;-2.41216230597797;-0.336197243382976;0.537769050080101;-0.533851852313275;0.522547354271376;1.30951629602385;0.766125907995514;0.740671129947109;-0.0418687058305757;0.397647666903951;1.51458113105596;-0.156453536171132;-0.232783220155325;-0.577794774192168;-0.63417056443978…
NOP56;PT-induced;0.845684874747122;0.763535847064192;-0.316749559254711;-0.365680518294411;0.0226115243862758;0.794892521829563;0.56763643813045;0.126049903422864;0.855214988436334;-0.211187108679561;1.28988298264937;1.87697811791778;1.38602369219938;1.06192798443;-0.0129486972949909;1.20701642635956;0.24648494178525;-0.0364106889768522;0.428860204698677;-0.9997081740374;-0.901014650757296;1.0073…
NOP58;PT-induced;0.338051753170802;0.234180993662979;0.0960563857669047;0.0369536599964568;-0.350792723799299;1.57800755217;-2.82367006669057;-0.870520238193702;0.450899007844826;-0.768050231500401;0.589108816021229;0.945496024989588;0.612774589068141;0.604781430345182;0.232009558885485;0.570668153180801;-0.455990705964839;0.601635203295609;0.205502239852608;-0.261769781870539;-0.673624388321248;…
PPT1;PT-induced;0.81815556674097;0.492921178841793;-0.50148943349967;-1.91687863469008;0.117092884198926;1.60974509735813;3.39325683955929;0.0593618873112268;-0.0311976875845401;0.451990010133172;0.534109962842295;1.23229038425416;-0.0436470370839772;0.631678171475743;-0.72720161127254;0.968326062627366;1.21574087524855;-1.45496688159095;0.244525337892432;-0.103713039953278;-0.721226293184649;-0.…
RPB10;PT-induced;0.454985058754083;1.36496234060839;-1.08398088361459;0.786686333236158;0.150302446496134;-1.15685761195193;-2.49269288816853;1.58072901487344;0.294590821706933;0.360429747772951;0.385177098817739;0.842675915026759;0.238474116592401;0.276203050531333;-0.649740042281961;0.260999766283583;2.97347381128716;1.49084153560267;0.580453725208673;-0.687511644002376;0.732046327762527;-0.449…
RRP3;PT-induced;0.405148138964381;0.214882993201082;0.387914500485572;-0.865672119321476;-1.04709524278266;2.33734139576836;3.66096719617037;1.73461818809085;-0.23009330481354;-0.335158432118223;-0.214133744282903;1.23093787395146;0.715399722074124;0.133341418539396;0.0435694727188665;0.353084642182035;-0.267163184780944;0.516810344632188;-0.59204008543555;-0.0556115790650477;-1.19386127623728;0.…
KEL3;PT-induced;0.392933793388332;-0.403962592215296;-0.35333649654193;-1.43694761475334;-0.317132282982792;1.03288618358825;1.62406262153375;-0.88935098279518;0.706108328276239;0.873216099112897;0.547382874899796;0.841475309331276;0.412952746262411;0.87022935128435;-0.341914824081417;0.481434237278296;-2.00098665041912;-1.44274485991405;1.46728939392243;-0.0917347923304681;-1.19879008619216;0.62…
IMD4;PT-induced;0.265865191414481;0.182681884254726;-0.258570678097053;0.808764034475932;-0.372032320573311;0.61324668586936;5.44763146960648;-0.345806039003814;0.972747012583467;0.116233831274545;0.639024740970129;1.75809024267079;-0.046266851555027;-0.0150592243835402;0.399824356823279;-0.493363962697554;-0.427527620540519;1.37077899805243;0.403101164896552;-0.496104963842164;-0.561332979530194…
SAM1;PT-induced;0.686314285649982;0.441080477538526;0.0803405349792394;-0.779325598889854;0.505656237776355;0.88029892769867;-2.67747390607913;0.0268037153277641;0.516962034422417;0.870521759710885;0.81080120868185;0.299083618622442;0.344622159408124;1.10025361368737;0.244492532440367;0.392281578179807;0.0734355724997744;-1.02716852740024;0.970707361177379;-0.232388258895182;0.75733608972629;0.86…
LEU9;PT-induced;0.74736589376306;-0.346892751722333;0.193640676488739;-0.383530248625726;0.199515575542835;0.338417106470566;-1.24744463658779;0.0849834507491491;0.953118099654842;1.35708313152448;0.944537645526366;0.625750186649166;1.00354979891656;0.227080676335104;-0.317955236145678;0.475002565643737;0.209554296709065;0.222991305230489;1.52341757696252;-0.196345253830334;-0.341612112596109;0.8…
RPL7B;PT-induced;0.014564863517822;0.773476097213926;0.871416897048402;1.4108955987978;-1.04947179165446;0.658145335615287;1.71929940345967;0.16912460299177;0.788124744904947;-2.69900706601003;0.00828882069878101;0.399756466090165;0.14966163396896;0.919367886081295;0.508209920142185;0.403237871145508;0.0906442576220697;0.957872521599867;-2.51522190223418;-0.959622308336109;0.721536488850437;0.756…
RPS9A;PT-induced;0.933030246666391;0.932548564895332;-0.302115483509148;0.387800684288754;-0.376861525883825;-0.734602979037499;-1.20720461664475;0.880912042376079;0.711674903675495;-0.472894709669517;0.580604976136482;1.33031587970734;0.832382471159327;2.01503983592303;-2.05298779325395;1.72505951174185;1.33783457843506;1.17324249224565;0.986038140682926;-0.794423568177343;1.10015067505324;-0.53…
RPL27B;PT-induced;0.275892195918082;1.00563618490777;0.0701697793590571;1.69535021144017;-0.362911405540461;0.994537762194941;-0.787610670536393;0.523465682594617;0.0183676987986023;-1.66170680577069;0.184408320741645;0.595372657598046;0.0832865260551667;0.23973293960923;0.504189964701512;0.209737271529854;1.82395258208061;2.61222454397771;-1.61221071952777;0.0607837944858674;0.0262746248360347;0…
RPL12A;PT-induced;0.237029974334343;1.29885630674101;0.299959165170821;1.73697147691831;-0.0903832476448144;0.449491654459061;0.542453192141074;0.541291534110531;0.104300798667309;-1.41364366232086;0.461351691431545;0.944991043446206;-0.0443082570690819;0.493128484611385;0.196207675493186;0.136516778854693;2.2777042595026;2.91717192436941;-1.05096741934853;-0.550075476387053;0.0381620377842094;0.…
RPS24B;PT-induced;0.501308781045055;1.03349560690959;0.521970056537929;1.7777229373438;0.113006331852544;0.331966221146238;-0.929528824343246;0.283973588843614;0.703830010894054;-1.6219711498731;0.806358401325918;0.878487285224341;0.620938356646182;0.56436703076359;0.00142376116652349;0.446563988794293;1.74770854643859;3.2374742027235;-0.983499078804925;-0.189238364423753;0.421177698227114;0.6572…
RPL42B;PT-induced;0.142029197556149;1.42659230399927;-0.367681049364364;1.08522998030408;-0.179147284199866;-1.48363068006169;1.05390087779903;2.00624101963067;-0.552196073093776;-0.442367575782729;0.0145573415171605;0.486783869009794;0.0045981050329964;0.22740076684188;0.252066344195665;-0.198378887651245;2.78698309679119;1.84045786155433;-0.322168229610669;-0.419942875051602;-0.0106014838470424…
RPS10A;PT-induced;0.40192779265212;1.45625963634297;-0.0306650075382755;1.52683817652047;0.0042384181692634;-0.615588766986282;-1.24034851954417;0.988992441078199;0.171637287965713;-0.817196227178579;0.393382143299108;0.788849023028141;0.380141704217301;0.452342320669645;0.0743048013833821;0.269003627700792;2.28988229744369;2.29877584372126;-0.773833602938712;-0.5054281709293;0.559382267696988;-0…
RPL21B;PT-induced;0.160682668907535;1.21691203579867;0.303997337336949;1.98549993517163;-0.279898118933737;-0.891924526495588;-0.454560678883849;0.514371524464943;-0.142523274029361;-0.895095233939135;0.199825274173754;0.684278003906738;0.24959469531245;0.391668050545285;0.631062890874673;-0.0713741343062102;2.06568905115902;2.98614787331513;-0.758222550922156;-0.267283457492608;0.362026554161759…
RPL22A;PT-induced;0.0882269631466517;1.55845156063438;0.122568936349761;1.72677276205847;-0.434432895361585;-0.493694661656495;0.315932129566948;0.706692115632707;-0.169291346093968;-0.762837070619402;-0.0341369058120781;0.699838525258781;0.251895320326242;0.382440881801279;0.624434973922936;-0.097012223829441;2.97060752456758;2.78126083724087;-0.982509466799934;-0.580401414544725;0.3036893504288…
RPS21A;PT-induced;0.174215630754722;1.48259585781551;-0.820286487791189;0.370496874591987;-0.342127438255705;0.276404633038518;-0.58207557196474;0.888450630338886;-0.0360537189252046;-0.365610549318793;0.186589344062534;0.863475443828179;-0.0239091790104746;0.463968103951832;-0.344199902235369;0.987706147981397;3.07344547727857;1.08176389982688;-0.892376588535863;-0.764671105339009;0.583218678627…
RPS10B;PT-induced;0.236063629003159;1.23844788274175;0.130758438296078;2.05282105175847;-0.060593364772065;-1.1784687892662;0.586302065113429;0.723282050845549;-0.304783388229906;-1.04853608483065;0.192142740759041;0.81224795792472;0.299958576160108;0.209272392850553;0.423748752832234;-0.125736311226176;2.53670536753484;2.86176322313104;-0.807122553478724;-0.387417976228871;0.173370399210761;0.01…
RPL31B;PT-induced;0.541212582109615;1.18443586729262;-0.0353786321033443;1.11736414657584;0.473378213269049;0.543111495096389;-1.2734064276704;0.976757089593056;0.247979732774226;-1.55411372613967;0.486292019115238;0.898171701968281;0.315347845295926;0.821973021628076;-0.548736138273048;0.589603069542627;2.30626558950686;2.1774361145672;-1.31377971028213;-0.713470608019655;0.651860139972765;-0.17…
RPL37B;PT-induced;-0.158282943233617;1.14572279855587;-0.311762879897203;1.26671526649604;-0.197466699946574;-0.0381551240455461;0.472176274815647;0.717600923515518;-0.330693361833509;-0.410633237349821;-0.212351092259464;0.465651680881414;-0.0549017726511795;0.014989357188417;0.452846967917131;-0.365122455772999;2.57398848731906;1.87391214403728;-0.354690325217024;-0.171662048087651;0.0257647674…
RPL42A;PT-induced;0.047282102071087;1.22550079244967;-0.0673857797982125;1.64107318003951;-0.375058943505138;-1.26443330197693;1.11990646491078;0.681170447503097;0.708268425827218;-0.835268385336385;-0.129896051952105;0.403587303051698;-0.235414227292259;0.197418728674047;0.82600207658784;-0.321209680100024;2.67106372763557;2.25557892433311;-0.925768148304428;-0.849530730889926;0.202494427037201;…
RPL38;PT-induced;-0.0890169709798656;0.972289428424105;-0.118650520819295;1.61727775050298;-0.403064949418765;-1.02171613471886;2.25827562352723;0.96119585529742;-0.407572315232198;-0.488338321694462;-0.0755912121068265;0.422004348094735;-0.127326824333345;0.0351415722785053;0.397958008654364;-0.393465485963053;2.53754101682941;2.32727620107979;-0.752331488069244;-0.732986449413943;0.018327106085…
RPS9B;PT-induced;0.0828708865638268;1.22720754381517;0.156366092930076;1.87327512743444;0.0828772343531489;-1.06178273539176;1.62009419039739;0.689163685222874;0.629331096812336;-1.03081367210349;0.533122601214436;0.795871701007401;0.179624981551995;0.47859014393395;0.140464881406597;-0.0883710095139472;2.6478664310597;3.3962469365832;-0.30238926941988;-0.85853780297638;0.348939589750374;0.086056…
RPS17B;PT-induced;0.194030361665941;1.55567046471743;-0.0387196680663848;1.65461759218938;-0.189607001456834;-0.688623164354736;-0.118441706050371;1.19054742451376;-0.184112689932421;-0.847536663482427;0.351474695769377;1.07363452444604;0.0762022793216997;0.59968177847026;0.0765128270509018;0.155503523725715;3.02871578795681;2.55770372227113;-0.760253149011254;-0.576117225267087;0.45838231335577;…
RPL31A;PT-induced;0.263845369242564;1.41075070374696;0.00548903879259004;1.62359282584011;0.0518409416661261;0.0389807954384779;-1.424512296503;0.789097710538442;0.0855632699372275;-0.626559576273283;0.233142865770324;0.844049303228795;0.330639439751186;0.511204479327546;-0.221449072229904;-4.41110114819306e-06;2.55348667148307;2.26076463053803;-0.457096602058951;-0.423966663430784;1.033408957743…
RPL39;PT-induced;0.414893960342393;1.17145830486485;0.532785832969526;1.53889865897772;0.283605491226607;-2.48691247394351;-0.625633058702855;1.04410377844216;0.239664392676429;-0.166727671147555;0.259162740398905;0.517374118837654;0.130780935086083;0.370491663574498;-0.56418497580948;0.208525752288961;1.94328500296127;1.9729975208483;0.185600986831069;-0.949521168332359;0.475856315625755;-1.0639…
RPS29A;PT-induced;0.287275357355765;1.4112191865151;-0.519932392782673;1.5575968365157;0.0463827152275872;-2.48496625830665;0.983301328971857;0.851024328750893;-0.106038448436113;-0.173202886194383;0.109266595512729;0.420724359504691;-0.191909596851979;0.215817933087538;-0.458568956185642;0.376958190203897;2.18997454045993;2.00590194624094;-0.0310212025795191;-0.73734367088622;0.216682924724016;-…
RPS22A;PT-induced;0.0726418914583369;1.30199872005073;0.127046104492155;1.65690164283441;-0.261447358303773;-0.344024655546084;0.525228285104305;0.739839149196057;-0.308729097834755;-0.846951848107518;0.217292756653815;0.556813763196667;0.209324235001629;0.378004657554542;0.406073462433747;0.0758116710767755;2.37070616299745;2.74242466509077;-0.488386407301745;-0.511272180381456;-0.34263813485857…
RPL41B;PT-induced;-0.0952226133211426;0.899897452686039;-0.541487468732679;1.38384272178133;-0.884389407521174;-0.845539091803362;1.84148799506956;1.04323261696308;-0.531099231676965;0.0165667404291639;-0.254672305000521;0.304585957453961;-0.617691501291424;-0.0624104554354924;0.823523304242137;-0.223205481476687;2.34859749729985;1.69131884484891;-0.265000050728692;-0.557091570471921;0.1129794746…
RPL41A;PT-induced;-0.174618083408091;0.231928907323293;-0.145457959891677;1.3786435868261;-0.498866766726145;-0.547831739503236;3.81636050595342;0.496222352668047;-0.0823000585856679;-0.00344955252797577;-0.217220026885751;0.141470164689734;-0.67746680289175;-0.00985618675745556;0.245068218754179;-0.52951906045327;1.26028845207415;1.84096060293259;-0.343948647706894;-0.189606255196077;-0.17248892…
YMC2;PT-induced;0.360385005762687;0.749810266292008;0.191442977289501;0.840557953610797;0.0847882953404625;-0.36693808756772;0.683864994383476;0.199798309492809;0.198187393548351;0.85468742446633;0.400218138112951;0.919048168122561;0.479071661464271;1.0276121647998;0.230212955762835;-1.10753934007428;1.6914871598136;1.77290369329972;1.26096069841998;-0.807627386959676;-0.197802547854504;1.0363215…
ADH2;PT-reduced;2.33427292822002;-0.677668436403122;0.134549441508396;-0.808938786822025;-1.14363480221541;0.160576986541092;0.251274682818711;-0.129508197307972;2.91604589614581;0.371358821282499;2.85397995045854;2.93070821192714;-0.456382149569848;-0.767695930745781;-0.383871369547892;2.81995150112956;-0.681847738917975;-0.54005036918697;-0.235020364526468;0.22875193123076;0.271178353597127;-0.…
PMA2;PT-reduced;0.601186662197534;-0.304783581512744;-0.169067102375067;-1.31558981433627;0.183245453679389;-0.766905019322076;-2.17449970955624;-1.73060262285069;-0.209252554397722;0.470529841011738;0.222189402835539;0.220685660235944;0.292159438106749;1.55178619844863;0.448357951730401;1.17398000404631;0.0803432386163235;-0.630334000545314;1.13990692965005;1.5856619890021;0.220844840705866;0.40…
HSP104;PT-reduced;-0.498565660337224;-0.479661075336652;-0.322054925037513;-1.04434186913894;0.595815858449638;-2.29348713358415;-1.32806651359381;-0.556670388355591;-0.535096055970998;1.29034640766932;-0.93397657195669;-1.42410822285217;-0.924036373441154;0.786258543651941;0.689637601527811;0.959474616216512;-0.57194418904453;-2.53523777016851;1.0354473795564;-0.588886688745524;0.657806043782442…
SSA4;PT-reduced;-0.525952712521698;-0.711133699903551;-0.0337612196582283;-0.0770322811529951;-0.79171188705139;1.10662240067148;1.69788656626642;-0.882749221182189;-0.616454216584579;-0.450289568595289;-0.913036638310986;-1.55095762761657;-0.756337713911783;-0.498424025457963;0.817007312433753;-0.917406048939874;-0.636503966688766;-1.19475427596346;-0.541553837596472;-0.67013165872625;0.06165317…
MDH2;PT-reduced;-1.64467292224392;-1.09316845395015;0.247096224440458;-1.09488428666929;0.945499494416117;1.98704111576159;-0.151959321256589;1.04864903158751;0.540326256154587;-0.624742618003983;-0.151136747067949;-1.79945697553531;-0.832141845258788;-0.852941642595854;0.523130872803987;-0.896322986718224;-1.46347923740397;-1.40784270471655;-0.766524798672224;0.703364238173126;-0.823784872008205…
CIT1;PT-reduced;0.187635623468143;-0.514056656044186;-0.150498974293661;-0.672367606734056;0.883264772026869;-2.57729219836387;-1.23175331135535;-1.02013382079177;-0.205039239339337;0.622982512455935;-1.31299208506653;-1.07350170493784;0.172076958824712;-0.791968765844306;-0.115936329623396;0.322207229187592;-0.677079320284513;-1.93620782392581;-0.17440886629991;0.615701151523743;0.07915013761983…
ACH1;PT-reduced;-0.913978164851817;-0.951482589515676;0.767778218319475;0.254844520389718;-0.736505919036277;-0.748853372422029;-0.04113916818648;-1.37531848005118;-0.922920964172007;-0.248490922712277;-1.42230029427677;-1.59558236587401;-0.438380515808864;0.192583583726157;0.856659116453623;-0.850719550823603;-0.941897618841651;-0.845021190350738;-0.708515156189378;0.92815071389304;-0.4403654861…
AIM17;PT-reduced;-0.430115950414482;-0.652712320005594;0.534741541698514;-0.407695537932128;0.724608712585695;-1.47681343440029;-0.502936442062067;1.30395751078577;-0.775677821666469;0.114333578072701;-0.725213711175256;-2.05341985071398;-0.305758568537087;-1.06854233780653;1.11353455772491;-0.685123268201953;-0.235352512617776;-2.27938627535132;-0.122626824544568;-0.079186749289528;-0.7954046200…
SSA3;PT-reduced;0.300622394411122;-1.09350333828721;-0.27059782063003;-1.15560608563538;0.153966798261459;-0.627436493740494;1.29451257886765;-0.898626409239755;1.08729460539209;0.333499529462245;0.0676862939196497;-0.430888650314662;0.474407218318408;-0.307949032667148;-1.36871737095756;0.445700720017779;-0.274660663227994;-1.11814965598123;0.839706983533749;-1.33687837939192;0.207021144289003;0…
GRE1;PT-reduced;0.404851033518717;0.385093348219216;-0.787912052494357;-0.206795416828347;-1.41968123934914;-0.963609179388961;0.309286044085766;-0.557342628381698;-0.696657944862796;0.354530244742937;-2.2910967794386;-1.11426427925233;-1.04026606006607;0.483657645022757;0.0012021157710776;-1.05517654336251;0.566678649400198;-1.24505065080782;-0.0690552826818747;-1.22599005167196;1.66137926890539…
ALD3;PT-reduced;-1.10588234199779;-0.626179446900943;0.203764013257526;0.81388299727732;-0.860495657052279;-0.0373061713728919;1.66986749826605;-0.475463416620888;-1.37810030530617;-0.0215019040620858;-0.771298868414964;-1.63498300521281;-0.741322244160702;-1.21867362249395;0.912490370455635;-1.26481442048345;0.417818758753315;-0.0889826796591817;-0.785874113632906;0.526426627621874;0.17139154454…
POT1;PT-reduced;-1.21687482932985;-1.55743823487446;0.096519310222637;-0.787534785274698;-1.9231388688095;1.36454820513491;1.5353613842409;-1.95509152887777;-0.800886820965035;0.0818630462344972;-1.4588626588078;-1.49109936720136;-1.19914661004341;-0.686962097512429;-0.0358840367146223;-0.110412403060243;-1.28923573544982;-0.974406826497737;-0.07396592391006;0.538480253727229;0.191046512288723;0.…
RTN2;PT-reduced;-0.895808015597307;-1.79489166423836;-0.189324455100549;-0.543857282956115;0.00146663134766411;-1.15801449627632;-1.80063518838054;-0.995774182438865;0.0525057758783379;-0.0255860722391509;-0.198925620813534;-0.417912496942446;0.124575206085652;-0.438489852668447;0.0439025459417558;-0.258090075982858;-0.969633210200338;-0.738573401521198;0.567879194337344;-0.284086386618149;0.0458…
TFS1;PT-reduced;-0.905788509292013;-0.397118502972794;0.705932774687157;0.0858577874964437;0.426199349290725;-1.46150945622483;-0.623530554816879;-0.283596882033202;-0.776542032640555;0.0199873352587566;-1.01835192137421;-0.82365473813055;-0.0473025274927007;-0.815209696425362;0.818560802747368;-0.952157346608142;-0.452205662598392;-1.77629182745298;-0.420801548008665;-0.273476960514545;1.6362529…
GCY1;PT-reduced;-1.24375684210355;-0.661417218699037;0.668600771023832;0.456589463716863;0.100424580884349;-0.89244408330951;1.00624749716883;-0.256078918166763;-0.745447927597584;-0.272349682461307;-0.613899893774241;-0.888889428535812;-0.750313171510399;-1.25026885784729;0.204432803466818;-1.30649123361187;-0.0729617484454356;0.119967389380856;-0.0509632197767101;0.307636334682853;0.76398219395…
HXT5;PT-reduced;-1.21976469241994;-0.950784214907994;-0.229119968743343;-0.494385744917944;0.684203409486827;0.0775182489970226;0.134512445061105;1.09720999718392;-1.19766560609589;-0.0589545120456086;-1.01238111678147;-1.16859474344187;-0.902206745924393;-1.37564378642344;-0.187505844439591;-1.15586400712956;-1.43027097956199;-1.12520178190593;-0.233801586565016;0.79016074493043;0.12713400870821…
GND2;PT-reduced;-0.0911955451712068;0.452543079393635;0.366970378574034;0.964269105675276;0.739398947093264;-0.0105006755881123;-0.271895300680242;0.614601908923191;-0.34512542385912;-0.702100242225696;0.262284275299105;-0.49848415373337;-0.650847160727571;-1.4643383322925;0.234634982702825;-2.5665240996208;-1.70589995619926;-0.116568455327557;-0.796400077363077;0.12023751069383;0.632010844933822…
HSP26;PT-reduced;-0.520722846491054;0.546333081028917;-0.0914050366529996;-0.383148845905079;-0.509839805611898;-1.62181696174577;1.55223301686417;0.242151035709268;-0.71126057694554;-0.397027006634386;-0.979130578086965;-0.40899964248097;0.475904170966939;-0.213819986835999;-0.0128296370321519;-0.0481444289342897;-0.344025656571607;-0.69006935116489;-0.0617395381781622;-0.400462632625134;0.00992…
FMP45;PT-reduced;-0.844186570977505;-1.12843053253183;1.63402315358857;0.85394967496324;-1.27033923707222;-1.29790524900943;-0.278916125774058;-0.197612090789478;-0.617710161517558;0.160476703235538;-0.340681678313573;-0.81022266358673;-0.867352425912416;-1.60349439638311;1.2914213763095;-1.03656417525089;-0.742157219751068;-0.768396681915883;-0.346281065255916;0.317679710125884;-0.17870532981917…
EGO4;PT-reduced;-0.145630982598892;0.0559992207684484;0.0556291231506851;-0.551148811230347;0.7752112320812;-1.03231909919079;-0.638201966689253;-0.231462413380731;-0.108226507342237;0.0903619981959882;-0.603355361492632;0.249208337534359;0.912882547870194;-0.583214003273819;-0.189216651689521;-0.296299615818765;0.388824934463679;-1.4594369040415;-0.126182305308516;-0.470546426967167;0.0179553591…
GDB1;PT-reduced;-0.706211044465277;-0.476283079398036;-0.0573084607203929;-1.47684104088034;-0.137436465768364;-1.11993919197665;0.0798895266421243;-1.78894254675243;-0.392624789304169;-0.0987445952383612;-0.685266655239192;-0.552216357550777;0.251523280682438;-0.252808913783675;-0.130147859917554;-0.729303587786323;-1.16342614252841;-1.50125030375672;-0.0345947131132558;-0.127700363587748;0.0783…
BDH2;PT-reduced;-0.689587040524951;0.079202708904138;-0.146221922060713;-0.843177161280927;-0.920809868795678;-1.19702731929929;0.496362721573545;-0.63390512467189;-1.1837476453889;0.0620938060941277;-0.775489834181614;-1.20848106169929;-0.0746589196582743;-0.488552898923906;1.62929181292068;0.231553775165694;0.361872757302748;-1.58470876507557;-0.782055645832349;-0.868499081242744;0.369657756053…
SPI1;PT-reduced;-0.14590981957941;-0.0940720183877466;0.284956615537058;-0.502499963092311;0.962006668507844;-1.84151935373787;-0.865882966189632;-0.215811109094999;0.38775381393584;0.388648221147469;0.398165382038502;-0.286538235431741;0.216221771575884;-0.590139984797986;-0.705950677221659;-0.309003643091733;0.131680011024507;-1.3932227709822;0.871043794249461;-0.538138184614284;0.8472512548408…
SHH4;PT-reduced;0.155033318595449;0.583499773551019;-0.345471895451832;0.00635798259129072;0.342004709015594;-1.84747267728066;3.21736285658029;0.868958348825704;-0.762221981477026;1.15948256415632;-0.224132416711132;-0.292907029654088;-0.486296391439296;-0.335589754330455;-0.746674429429596;0.0214282079637115;1.87496442516092;0.291316438745142;0.321322717790989;-0.454052989227189;1.0793666488910…
HSP30;PT-reduced;-0.00755253414778639;0.339219882197807;0.468152711653486;-0.254846656329623;2.83432918789522;-0.426972430919918;-1.22132467277071;0.542682909614146;-0.468773611396491;0.236541250363105;-0.325688313370584;-0.311128163022881;-0.332930932944615;0.205284219962825;-1.39946007167163;-0.794271232439966;-0.0610355024382412;-1.55263784224586;0.998789705471967;-0.342541828374643;0.54492264…
YGP1;PT-reduced;-0.384835288569151;-0.35857909691526;0.279579425642936;-0.772170548402148;-0.195610500812553;-0.461616457574699;-1.64964035169489;-0.232612274446691;-0.247338565418702;-0.722069876583874;-1.12959885538939;-0.702816358043366;0.191239407249733;-0.765988865415794;1.40071176314413;-0.827048796026987;-0.600987028460045;-2.1635021874736;-0.920442749872158;0.393454468463218;0.12329447159…
NCE102;PT-reduced;-0.26798466349229;0.315326180914312;1.1986807320824;-0.0471097723493462;0.132117408280104;-0.670782355046161;-3.67915802818288;-0.188058077815023;-2.69231120869633;0.565126947389595;-0.616867566102491;-1.15523546316433;0.313192137239512;0.775736675311438;-0.0972820442437251;0.736756917382312;1.5024847164049;-1.08844366500798;-0.368569553930836;-0.318887854726531;0.11526439182070…
PNS1;PT-reduced;-0.371716707371257;-0.493790788361888;1.18749408615782;0.612875220337537;-0.297192175947872;-1.51147447372246;-0.373895722031862;-0.0481961362504442;-0.675908640950731;-0.859538459016216;-0.815056570914921;-0.125746938923034;0.92772566891724;0.544866660184908;1.05901970189761;0.259550860070353;0.617207525706247;0.23384316479553;-1.29613602970921;-0.64327891818027;0.461479798886197…
FMP48;PT-reduced;-0.328261518709464;-0.549085569626259;0.649237169646423;0.756464722396465;-0.00758447489512351;0.290520781315337;0.769993629606763;-0.922596276037175;-2.15981839211498;-1.48144018409411;-1.73645315519252;-1.5282932498331;0.989549847188031;-0.115108668310269;1.32034701620301;-0.184112383246379;-0.0343528738333134;-0.310474925083816;-2.25184633150769;0.619600549154627;-0.5797200914…
FKS3;PT-reduced;-0.282921102182775;-0.708266380086204;-0.298981732844883;-0.269075028346965;-0.919311758137836;1.23931932828826;1.55210115655066;-0.720107291663083;0.142814707503983;-0.605070733132356;-0.624748508161096;-0.53303475823191;-0.796811544805173;0.0841371746093389;0.498054599448221;-0.589172477234428;-1.54296271140937;0.0129055623837408;0.233437970898066;2.53456266141776;-0.72525187179…
UGA2;PT-reduced;-0.9357255930172;-0.910574094803187;-0.0386026398511774;-0.308058085690011;0.158875608805329;-0.276583404727129;-1.09215804796776;-1.13431599896208;-1.58528144059069;-0.284270352762006;-1.15024750268088;-1.2918949307961;-1.09732120221619;-0.272728314092073;0.106417658365661;-1.27787790375943;0.463361459702236;-1.82324312030361;0.349601999762575;0.554848476528605;-0.173677754850705…
CIP1;PT-reduced;-1.12341168290487;0.964991118027169;1.13560780089401;-0.100873616860065;3.82829699554889;-0.962726492258563;-0.793397460378748;-0.58894975398526;-1.44909067942177;-0.0302370633040487;-0.331482332871117;-0.174184964358899;-0.472500867467348;0.341071250019301;0.290644882315289;-1.01854120080783;-0.790863239575548;-1.97222526396263;0.714197043597851;-0.26837802150566;-0.2381400849083…
OPT2;PT-reduced;-0.18027932562264;3.1591124565546;-0.534469092727513;-1.07195357247114;-0.319189388508074;-0.517393086773018;-1.41062317125687;-0.169158984667012;-0.611411126303117;0.0812426338669986;-0.706773599675888;0.262653272048731;2.11974634062139;2.85640160604921;-0.641414335825837;0.686671367054131;0.814839869954381;-1.0848106604564;-0.274429802889583;-0.521141153480974;0.729023005262746;…
PT_score;PT_score;0.717391307770247;1.42633935325722;-0.203181721883228;1.16983517914124;-0.417556863867141;1.25182286312539;0.74407157549589;0.797968406498145;0.802681434211243;-0.395038249388033;1.07540725606877;1.67369810741491;0.663570372695802;0.90245795662028;-0.140303466507933;0.942257119416463;1.78424000951883;2.48892865403367;-0.106600914846809;-0.368404600254416;-0.137735492555252;0.404…
