# Supplementary material for: Genetic effects on molecular network states explain complex traits
Source: Mol Syst Biol. 2023 Jul 24;19(8):e11493. doi: 10.15252/msb.202211493 (PMC10407735; doi:10.15252/msb.202211493)
Supplement: Supplementary file 8 — Source Data for Figure 6 [file MSB-19-e11493-s003.zip › Figure_6/6E/Kaya_2021_RLS_PTscore.csv]

273614N;378604X;A12;A4;BC187;CBS432;CBS5829;CBS7960;CLIB215;CLIB324;DBVPG1106;DBVPG1373;DBVPG1788;DBVPG1853;DBVPG4650;DBVPG6040;DBVPG6044;DBVPG6304;DBVPG6765;IFO1804;K11;KPN3828;KPN3829;L.1374;L.1528;N.17;N.43;N.44;N.45;NCYC110;NCYC361;PW5;Q31.4;Q32.3;Q59.1;Q62.5;Q69.8;Q74.4;Q89.8;Q95.3;S36.7;SK1;T21.4;T7;T73;UC5;UFRJ50791;UFRJ50816;UWOPS03.461.4;UWOPS05.217.3;UWOPS05.227.2;UWOPS83.787.3;UWOPS87.…
Kaya_2021_RLS;18.5;20.5;28.5;31.5;32;23.5;29.5;10.5;21.5;27;27;24;32.5;19.5;22;17.5;24;10.5;25;32;17;23;21;25;30;22.5;26;35.5;35.5;18;28;29;32.5;32;31;28.5;39;37;36;28.5;29;20;38.5;31;12;19;27;33.5;17;24;19;33;29;30;4;24;30.5;26;42;35.5;29.5;23;27.5;21;31;24;21;33;27.5;29;32;6;21;31;29
PTscore;0.717391307770247;1.42633935325722;-0.203181721883228;1.16983517914124;-0.417556863867141;1.25182286312539;0.74407157549589;0.797968406498145;0.802681434211243;-0.395038249388033;1.07540725606877;1.67369810741491;0.663570372695802;0.90245795662028;-0.140303466507933;0.942257119416463;1.78424000951883;2.48892865403367;-0.106600914846809;-0.368404600254416;-0.137735492555252;0.4045419560988…
