# Supplementary material for: Genetic effects on molecular network states explain complex traits
Source: Mol Syst Biol. 2023 Jul 24;19(8):e11493. doi: 10.15252/msb.202211493 (PMC10407735; doi:10.15252/msb.202211493)
Supplement: Supplementary file 8 — Source Data for Figure 6 [file MSB-19-e11493-s003.zip › Figure_6/6E/README.txt]

Source data for Figure 6E:

Kaya_2021_PTscore.csv:
	PT score markers and resulting scores for 75 S. paradoxus and S. cerevisiae strains based on transcriptome 
	data reported in Kaya et al., 2021 (replicate measurements were averaged, see methods and main text).

Kaya_2021_RLS_PTscore.csv
	Replicative life span measurements as reported in Kaya et al., 2021 and corresponding PT score for each strain.
